# Supplementary material for: Single cell eQTL analysis identifies cell type-specific genetic control of gene expression in fibroblasts and reprogrammed induced pluripotent stem cells
Source: Genome Biol. 2021 Mar 5;22:76. doi: 10.1186/s13059-021-02293-3 (PMC7934233; doi:10.1186/s13059-021-02293-3)
Supplement: Supplementary file 2 — Additional file 2: Table S1. Top 50 transcription factors regulating fibroblast cell types. [file 13059_2021_2293_MOESM2_ESM.xlsx]

## Sheet: Sheet1
TF	Cluster	RelativeActivity
MAFB	SIX5+ Fibroblast	1.69163
RFX5	SIX5+ Fibroblast	1.38651
PBX3	SIX5+ Fibroblast	1.30856
NFYC	SIX5+ Fibroblast	1.32049
TBP	SIX5+ Fibroblast	1.31482
POLE3	SIX5+ Fibroblast	1.49908
ZNF143	SIX5+ Fibroblast	1.32775
E2F4	SIX5+ Fibroblast	1.45494
ARID3A	SIX5+ Fibroblast	1.51923
ZNF358	SIX5+ Fibroblast	1.39315
BACH1	SIX5+ Fibroblast	1.5539
ZNF76	SIX5+ Fibroblast	1.60222
RBBP5	SIX5+ Fibroblast	1.39784
IRF1	SIX5+ Fibroblast	1.3672
ARNT	SIX5+ Fibroblast	1.39651
MLXIP	SIX5+ Fibroblast	1.4896
CREM	SIX5+ Fibroblast	1.47166
KLF3	SIX5+ Fibroblast	1.64431
HOXA9	SIX5+ Fibroblast	1.31454
TFDP2	SIX5+ Fibroblast	1.39562
FOXO3	SIX5+ Fibroblast	1.34684
NFATC3	SIX5+ Fibroblast	1.36947
MEIS3	SIX5+ Fibroblast	1.51914
SIX5	SIX5+ Fibroblast	1.7803
STAT5B	SIX5+ Fibroblast	1.49184
HOXB5	SIX5+ Fibroblast	1.40076
TFAP2C	SIX5+ Fibroblast	1.70453
SP3	SIX5+ Fibroblast	1.45726
ZBED1	SIX5+ Fibroblast	1.44583
ATF6	SIX5+ Fibroblast	1.71442
RFXANK	SIX5+ Fibroblast	1.3056
ETS2	HOXC6+ Fibroblast	1.38828
CREB3L2	HOXC6+ Fibroblast	1.43337
HOXC6	HOXC6+ Fibroblast	1.47977
HDAC2	ATF1+ Fibroblast	1.37726
ATF1	ATF1+ Fibroblast	1.50532
REST	ATF1+ Fibroblast	1.37089
BCLAF1	ATF1+ Fibroblast	1.34004
ELK3	ATF1+ Fibroblast	1.32027
KDM5A	ATF1+ Fibroblast	1.49692
FOSB	TEAD2+ Fibroblast	1.38322
EGR1	TEAD2+ Fibroblast	1.3073
KLF13	TEAD2+ Fibroblast	1.34679
MAF	TEAD2+ Fibroblast	1.70427
EGR3	TEAD2+ Fibroblast	1.62838
ATF3	TEAD2+ Fibroblast	1.93123
TEAD2	TEAD2+ Fibroblast	1.96426
SMAD9	TEAD2+ Fibroblast	1.30706
KLF10	KLF10+ Fibroblast	1.42477
DBP	KLF10+ Fibroblast	1.34045
ELK1	KLF10+ Fibroblast	1.31003
CEBPG	KLF10+ Fibroblast	1.41988
MXI1	RXRB+ Fibroblast	1.37161
FOXN3	RXRB+ Fibroblast	1.80316
NFE2L2	RXRB+ Fibroblast	1.62927
DDIT3	RXRB+ Fibroblast	1.50527
RELA	RXRB+ Fibroblast	1.50246
NR2F2	RXRB+ Fibroblast	1.40459
NFE2L1	RXRB+ Fibroblast	1.54911
RXRA	RXRB+ Fibroblast	1.85379
HSF1	RXRB+ Fibroblast	1.95713
ATF2	RXRB+ Fibroblast	1.9484
MAFG	RXRB+ Fibroblast	1.95378
THRA	RXRB+ Fibroblast	1.79249
PBX1	RXRB+ Fibroblast	1.86436
POU2F1	RXRB+ Fibroblast	1.54106
RXRB	RXRB+ Fibroblast	1.98813
VDR	RXRB+ Fibroblast	1.91923
ID4	RXRB+ Fibroblast	1.83635
ATF7	RXRB+ Fibroblast	1.83063
