# Supplementary material for: Single cell eQTL analysis identifies cell type-specific genetic control of gene expression in fibroblasts and reprogrammed induced pluripotent stem cells
Source: Genome Biol. 2021 Mar 5;22:76. doi: 10.1186/s13059-021-02293-3 (PMC7934233; doi:10.1186/s13059-021-02293-3)
Supplement: Supplementary file 3 — Additional file 3: Table S2. Top 50 transcription factors regulating iPSC cell types. [file 13059_2021_2293_MOESM3_ESM.xlsx]

## Sheet: Sheet1
TF	Cluster	RelativeActivity
POU2F1	HIC2+ iPSC	1.26765
JUN	HIC2+ iPSC	1.29535
HMX2	HIC2+ iPSC	1.21221
PBX1	HIC2+ iPSC	1.1518
FOXO3	HIC2+ iPSC	1.23238
ZBTB2	HIC2+ iPSC	1.13661
EP300	HIC2+ iPSC	1.13837
SP1	HIC2+ iPSC	1.25527
E2F1	HIC2+ iPSC	1.2251
E2F3	HIC2+ iPSC	1.22806
ZNF384	HIC2+ iPSC	1.20059
ELF2	HIC2+ iPSC	1.32075
GABPA	HIC2+ iPSC	1.10189
STAT1	HIC2+ iPSC	1.12052
SP2	HIC2+ iPSC	1.29691
GMEB2	HIC2+ iPSC	1.19577
CREBL2	HIC2+ iPSC	1.15301
ARNTL2	HIC2+ iPSC	1.24813
TCF12	HIC2+ iPSC	1.10492
SALL2	HIC2+ iPSC	1.4554
HIC2	HIC2+ iPSC	1.45876
KLF13	HIC2+ iPSC	1.27489
MYCN	HIC2+ iPSC	1.11506
GTF3C2	HIC2+ iPSC	1.24012
SETDB1	HIC2+ iPSC	1.20806
SIX5	HIC2+ iPSC	1.39499
MGA	HIC2+ iPSC	1.14552
CREB3L1	HIC2+ iPSC	1.30722
ERF	HIC2+ iPSC	1.44379
STAT5B	HIC2+ iPSC	1.12989
PATZ1	HIC2+ iPSC	1.37752
ZNF91	HIC2+ iPSC	1.38563
JUND	HIC2+ iPSC	1.32035
USF2	HIC2+ iPSC	1.16772
TEAD4	HIC2+ iPSC	1.10266
ZNF880	HIC2+ iPSC	1.40479
ZFP64	HIC2+ iPSC	1.13633
RARA	HIC2+ iPSC	1.2411
RFXANK	HIC2+ iPSC	1.34151
MAX	HIC2+ iPSC	1.18286
MNT	HIC2+ iPSC	1.1079
UBP1	HIC2+ iPSC	1.23149
ZFX	HIC2+ iPSC	1.17357
STAT3	HIC2+ iPSC	1.12268
KLF10	HIC2+ iPSC	1.2314
KLF16	HIC2+ iPSC	1.10081
ZNF121	HIC2+ iPSC	1.18138
HMGB2	ATF2+ iPSC	1.33046
NR3C1	ATF2+ iPSC	1.17441
ATF2	ATF2+ iPSC	1.38129
BRF2	BRF2+ iPSC	1.28477
POU3F1	BRF2+ iPSC	1.34162	1.47305
MXI1	BRF2+ iPSC	1.10609
NPDC1	BRF2+ iPSC	1.12192
ATF4	BRF2+ iPSC	1.41315
ZNF76	BRF2+ iPSC	1.12083
CREM	BRF2+ iPSC	1.24179
SP3	BRF2+ iPSC	1.32083
CEBPG	BRF2+ iPSC	1.47305
TP53	BRF2+ iPSC	1.33047
CTBP1	BRF2+ iPSC	1.44145
PBX3	BRF2+ iPSC	1.2026
SIN3A	BRF2+ iPSC	1.11294
MAZ	BRF2+ iPSC	1.10478
CREB3L2	BRF2+ iPSC	1.27125
