# Supplementary material for: Single cell eQTL analysis identifies cell type-specific genetic control of gene expression in fibroblasts and reprogrammed induced pluripotent stem cells
Source: Genome Biol. 2021 Mar 5;22:76. doi: 10.1186/s13059-021-02293-3 (PMC7934233; doi:10.1186/s13059-021-02293-3)
Supplement: Supplementary file 4 — Additional file 4: Table S3. Differentially expressed genes in specific fibroblast types. [file 13059_2021_2293_MOESM4_ESM.xlsx]

## Sheet: DE_Fibroblast_TUBA1Bhi_DCNlo
genes	logFC	logCPM	F	PValue	FDR
FTL	-2.17317	15.3359	131695	0	0
PTTG1	2.1088	9.63464	8544.44	0	0
CDKN3	2.07038	9.37353	8256.08	0	0
CENPF	1.99956	9.40589	6223.53	0	0
CTSK	-1.97061	10.8699	13630.1	0	0
FTH1	-1.9604	15.2736	127138	0	0
STMN1	1.89544	10.2472	9995.78	0	0
BIRC5	1.83507	9.23766	6665.22	0	0
TUBA1B	1.82454	11.8014	12987.6	0	0
TUBB4B	1.77155	10.0157	10558	0	0
TYMS	1.68455	9.31712	5942.22	0	0
TK1	1.64801	9.45779	6713.23	0	0
NEAT1	-1.6298	11.6626	16068.8	0	0
SMC4	1.58746	9.32023	5159.22	0	0
HMGB2	1.53473	9.60997	3862.37	0	0
WISP2	-1.47551	9.47066	2910.95	0	0
H2AFZ	1.47218	11.0895	7256.08	0	0
KPNA2	1.43541	9.23838	4001.27	0	0
NUPR1	-1.40999	9.8939	6799.99	0	0
DTYMK	1.40295	9.65096	5697.3	0	0
GREM1	-1.35542	9.46944	4150.76	0	0
SPON2	-1.30055	9.60795	3465.79	0	0
HN1	1.29894	9.82501	5928.36	0	0
RP11-417E7.1	-1.28584	9.27465	2827.38	0	0
RGCC	-1.24441	9.46801	2315.06	0	0
STC2	-1.24068	9.39393	3302.03	0	0
DPP4	-1.23626	9.16764	2898.95	0	0
THBS1	-1.23342	9.53059	2984.35	0	0
CKS2	1.21259	9.41369	2381.78	0	0
DDX39A	1.20113	9.12968	3252.24	0	0
RANBP1	1.19458	10.0426	6330.89	0	0
C1S	-1.16124	9.19409	2384.44	0	0
HMGB1	1.15857	10.1164	6282.91	0	0
TUBB6	1.1395	9.77372	4803.82	0	0
CDKN1A	-1.13654	9.50547	2980.89	0	0
DNMT1	1.12712	9.2553	2952.49	0	0
CTSD	-1.11252	9.72387	3629.02	0	0
DCN	-1.1122	11.0989	3499	0	0
CENPW	1.11127	9.303	2693.93	0	0
SQSTM1	-1.10255	10.0281	5680.84	0	0
HNRNPA2B1	1.09963	10.3304	7191.04	0	0
TKT	-1.09591	9.77218	4142.82	0	0
KIAA0101	1.09346	9.52845	2790.9	0	0
MMP2	-1.08581	9.82121	4470.17	0	0
ENO1	1.08266	10.8481	8144.47	0	0
CCDC34	1.06298	9.14235	2458.22	0	0
RAN	1.05701	10.5814	7397.35	0	0
WIPI1	-1.05043	9.24576	2473.54	0	0
PCNA	1.02025	9.17919	2106.44	0	0
MALAT1	-1.01908	14.8829	13098.2	0	0
SELM	-1.01038	10.3688	6231.99	0	0
THBS2	-1.01024	9.2805	1776.9	0	0
SCD	-1.00188	9.2567	1872.25	0	0
GYPC	-0.981957	9.59773	2773.65	0	0
SERPINE1	0.976206	9.3354	2208.37	0	0
TUBG1	0.974493	9.16217	2227.76	0	0
RPA3	0.974375	9.26783	2339.81	0	0
IFITM3	-0.973936	10.4002	5174.29	0	0
NRN1	-0.969484	9.74898	2941.72	0	0
RAD21	0.967584	9.11492	2017.68	0	0
NUCKS1	0.962949	9.8859	3565.71	0	0
ANGPTL2	-0.955452	9.12643	1667.96	0	0
QPRT	-0.95204	9.23978	1547.47	0	0
CACYBP	0.95137	9.44745	2572.95	0	0
CEBPB	-0.950733	9.43436	2419.84	0	0
SOD2	-0.950623	9.19301	1636.98	0	0
PODXL	0.946945	9.27892	1889.54	0	0
TUBA1A	0.940012	10.4213	4078.28	0	0
GRN	-0.939953	9.64819	2504.76	0	0
CCT5	0.938482	9.50695	2695.58	0	0
PNRC1	-0.933439	9.1877	1751.74	0	0
SAT2	-0.932651	9.47158	2409.91	0	0
FBLN2	-0.930782	9.40398	1875.68	0	0
AKR1C1	-0.928861	9.24418	1632.28	0	0
CEBPD	-0.912442	9.36208	1670.32	0	0
TUBA1C	0.912256	9.60633	2602.61	0	0
SAT1	-0.908341	9.45133	1899.18	0	0
HNRNPH3	0.906929	9.32965	2116.73	0	0
TXNRD1	-0.906784	9.39644	2032.26	0	0
RUVBL2	0.90647	9.17087	1893.63	0	0
NUDT1	0.899181	9.33731	2035.79	0	0
CBX1	0.895592	9.15137	1819.84	0	0
SNRPA1	0.893648	9.1981	1850.8	0	0
FGF7	-0.893207	9.45629	1569.8	0	0
NPC2	-0.888458	10.5369	5411.97	0	0
VAT1	-0.888062	9.50914	2409.4	0	0
HNRNPD	0.886997	9.29832	1944.87	0	0
MMP14	-0.885184	9.25165	1703.31	0	0
SNRPB	0.881014	9.64619	2737.8	0	0
GPNMB	-0.87492	9.40641	1764.23	0	0
TUBB	0.8745	10.8059	5183.06	0	0
SFPQ	0.871156	9.28789	1803.6	0	0
DEK	0.869322	9.74814	2496.58	0	0
DRAM1	-0.866716	9.23266	1594.56	0	0
NQO1	-0.860347	10.6213	3009.52	0	0
C1orf85	-0.859006	9.17883	1608.46	0	0
FUS	0.857807	9.28899	1734.23	0	0
SRSF7	0.856317	9.64555	2344.2	0	0
H2AFV	0.856108	9.85457	2962.82	0	0
SMS	0.851061	9.49713	2186.3	0	0
SRSF3	0.849421	9.7824	2786.36	0	0
HNRNPR	0.847945	9.3867	1980.27	0	0
GSTM3	-0.844664	9.21219	1529.34	0	0
PA2G4	0.842635	9.24829	1753.24	0	0
INSIG1	-0.838933	9.50093	1656.25	0	0
HSP90AA1	0.83567	10.4671	4176.17	0	0
YWHAH	0.827648	9.57295	2114.54	0	0
IGFBP4	-0.827228	9.51709	1823.93	0	0
EBNA1BP2	0.824028	9.37833	1902.38	0	0
ILF2	0.820665	9.47661	1999.14	0	0
UAP1	0.818735	9.21563	1558.51	0	0
CCNG1	-0.816047	9.34584	1550.75	0	0
TOMM40	0.808006	9.19965	1580.18	0	0
TGFBI	-0.793533	10.14	2330.6	0	0
COL3A1	-0.79318	9.86828	1685.19	0	0
LDHA	0.78096	11.0912	5340.83	0	0
HNRNPM	0.774159	9.44361	1727.56	0	0
C6orf48	-0.773594	9.89637	2705.69	0	0
SRSF2	0.772233	9.49367	1764.33	0	0
TPM3	0.760752	9.54342	1895.86	0	0
ZFP36L1	-0.75422	9.56488	1592.42	0	0
ADM	-0.748161	10.5113	2064.43	0	0
JUNB	-0.747191	9.99841	1726.05	0	0
PSMC3	0.746021	9.42705	1634.14	0	0
B2M	-0.742543	12.7559	9133.52	0	0
CTSA	-0.740718	9.65527	1722.79	0	0
EEF2	-0.738993	10.8705	5647.72	0	0
TXN	-0.737192	11.2251	6179.72	0	0
PCMT1	0.729405	9.52543	1737.42	0	0
CHCHD10	-0.726427	9.55604	1541.46	0	0
NUDC	0.715762	9.4558	1560.46	0	0
ZFAS1	-0.715585	9.78062	2048.13	0	0
HSP90B1	0.704967	10.1772	2536.19	0	0
BRI3	-0.704549	9.82159	2110.68	0	0
LSM4	0.703515	9.89947	2148.2	0	0
SERF2	-0.703248	12.3585	12323.5	0	0
PSAP	-0.703132	9.57665	1532.31	0	0
MMP24-AS1	-0.694766	9.75896	1933.21	0	0
COL1A2	-0.69196	11.2456	4411.35	0	0
EEF1A1	-0.687314	10.1583	3057.45	0	0
PSMD2	0.685455	9.57031	1557.73	0	0
GPX4	-0.675594	11.2241	6199.89	0	0
ATP6V0E1	-0.674217	10.5048	3889.43	0	0
PTMA	0.670815	11.1781	4111.25	0	0
RAB13	-0.668681	9.98566	2080.15	0	0
MPC2	-0.666879	9.9348	2005.51	0	0
DRAP1	0.657027	10.0396	2237.18	0	0
ISCU	-0.652157	9.91795	2078.92	0	0
NCL	0.648348	9.7739	1685.48	0	0
COL1A1	-0.639655	10.5801	2293.28	0	0
FN1	-0.619772	11.0482	2291.14	0	0
SLC25A6	-0.618469	11.0766	5060.8	0	0
LMNA	0.616468	11.4573	4182.88	0	0
S100A16	0.605469	10.2857	1785.22	0	0
MYL9	-0.604085	10.5306	2127.98	0	0
RHOC	0.602999	10.2626	2323.99	0	0
CSTB	-0.601632	10.7959	3876.04	0	0
TPT1	-0.591651	12.0254	7445.87	0	0
TPI1	0.569113	10.6918	2869.01	0	0
ACTB	0.564691	11.7882	4173.75	0	0
TMSB4X	-0.562154	14.4633	7730.08	0	0
NGFRAP1	-0.553376	10.28	2015.5	0	0
CALM2	0.552133	10.8945	2482.13	0	0
OST4	-0.551377	10.4141	2427.56	0	0
TOMM7	-0.542819	9.9803	1581.22	0	0
ANXA1	0.540216	11.0913	2234.41	0	0
ANXA2	0.525251	12.3204	4213.36	0	0
PSMA7	0.524634	10.8041	2839.74	0	0
GPX1	-0.519782	10.164	1612.17	0	0
PFDN5	-0.484589	10.8456	2684.2	0	0
CLIC1	0.468305	10.6918	2094.06	0	0
CFL1	0.465591	11.6279	3579.14	0	0
GNB2L1	-0.445437	12.2213	5184.17	0	0
EIF1	-0.424954	11.7034	3119.39	0	0
EIF4A1	0.423473	10.7791	1658.29	0	0
EEF1B2	-0.358241	11.0021	1646.19	0	0
S100A4	-0.352687	12.9254	1829.02	0	0
VIM	-0.352046	14.5448	2165.4	0	0
NACA	-0.342669	11.598	2350.59	0	0
UBA52	-0.340621	11.5023	2196.66	0	0
SRP14	-0.337808	10.9981	1623.24	0	0
S100A6	-0.25031	13.574	1710.15	0	0
TAGLN2	0.665875	9.5838	1489.83	3.26083326255223e-322	4.0019317313141e-321
TNFRSF12A	0.54162	10.2675	1486.18	1.93179667523927e-321	2.35718719630859e-320
HNRNPDL	0.583063	9.872	1480.84	2.63781648314642e-320	3.20100191284085e-319
PTGES3	0.681026	9.52901	1479.79	4.41250028300817e-320	5.3258300359103e-319
GSPT1	0.749292	9.32457	1473.84	8.11532467232998e-319	9.74272750316646e-318
BUB3	0.786308	9.28468	1465.24	5.42582398197211e-317	6.47924194800766e-316
PRDX5	-0.444752	10.3683	1459.82	7.70067691703758e-316	9.14710035954491e-315
ATP6V1G1	-0.604449	9.69962	1457.09	2.92502922929967e-315	3.45615295763475e-314
PTRF	0.498549	10.2015	1456.77	3.41342939967678e-315	4.01211989654598e-314
KIF5B	0.705163	9.53607	1452.89	2.2853358865412e-314	2.6721765965165e-313
LSM5	0.749476	9.32715	1451.74	4.0122906352578e-314	4.66714636069657e-313
SNRPD1	0.652798	9.5813	1450.26	8.26555558133983e-314	9.56503725776492e-313
HIGD2A	-0.571878	9.78284	1449.95	9.60280055454204e-314	1.10555319204995e-312
MAD2L2	0.820419	9.12438	1489.74	3.49318182335899e-313	4.00111897624684e-312
U2AF1	0.642403	9.61053	1447.16	3.77296629484914e-313	4.29964940707291e-312
OSBPL8	-0.696336	9.50983	1439.79	1.38717861379095e-311	1.57283635755591e-310
IGBP1	-0.791943	9.30741	1429.39	0	2.54086e-308
FCGRT	-0.840907	9.23123	1428.16	0	4.62276e-308
NNMT	-0.714332	9.8036	1427.17	0	7.45083e-308
XRCC6	0.698044	9.44369	1426.26	0	1.16096e-307
ZFP36	-0.75268	9.55247	1418.31	5.09881e-307	5.63883e-306
NME1	0.563957	9.84196	1417.47	7.68873e-307	8.46137e-306
HMOX1	-0.853456	9.29855	1415.27	2.26205e-306	2.47722e-305
COX7A2L	-0.519148	9.90989	1409.19	4.42868e-305	4.8264e-304
SNHG8	-0.753226	9.39817	1397.03	1.70651e-302	1.85078e-301
CYCS	0.684813	9.42716	1387.15	2.15797e-300	2.32915e-299
PSMA4	0.627903	9.63814	1386.35	3.18513e-300	3.42134e-299
RBBP7	0.782335	9.20314	1383.77	1.12655e-299	1.20434e-298
DAB2	-0.61648	9.75891	1379.13	1.09406e-298	1.16406e-297
CCT6A	0.65961	9.5178	1376.81	3.42708e-298	3.62915e-297
EIF4A2	-0.668231	9.57933	1373.61	1.63766e-297	1.72608e-296
PPP1R12A	0.731555	9.35902	1367.53	3.2177e-296	3.37558e-295
RAC1	0.399803	10.465	1365.53	8.59236e-296	8.97203e-295
EPB41L4A-AS1	-0.85409	9.12689	1447.31	5.03698e-295	5.23519e-294
HNRNPAB	0.75075	9.21991	1359.21	1.89408e-294	1.95954e-293
COX7C	-0.474925	10.0476	1356.34	7.73439e-294	7.965e-293
OAZ1	-0.239366	11.8133	1350.07	1.66915e-292	1.71107e-291
ASAH1	-0.775797	9.21204	1344.18	3.00247e-291	3.06389e-290
PABPC1	-0.383462	10.5823	1323.95	6.0564e-287	6.15231e-286
EIF2S1	0.776815	9.15151	1383.01	6.87814e-283	6.95559e-282
PSIP1	0.762441	9.19019	1298.65	1.48284e-281	1.49281e-280
SAC3D1	0.793971	9.15639	1298.29	1.77523e-281	1.7792e-280
PDAP1	0.614128	9.57516	1296.25	4.82478e-281	4.81405e-280
CALM1	0.423658	10.3565	1294.33	1.23392e-280	1.22573e-279
PRKCDBP	0.375582	10.9025	1292.39	3.19204e-280	3.15689e-279
LRP1	-0.737818	9.38154	1291.01	6.28221e-280	6.18578e-279
AURKAIP1	0.455162	10.1486	1285.46	9.56262e-279	9.37471e-278
AKR1C3	-0.801785	9.37235	1284.29	1.70119e-278	1.66051e-277
TMEM147	-0.535041	9.78947	1283.7	2.27087e-278	2.20697e-277
GUK1	-0.32731	10.9791	1279.16	2.10341e-277	2.03542e-276
FGF5	0.764003	9.23985	1278.06	3.6033e-277	3.47185e-276
C4orf3	-0.521305	9.85372	1276.82	6.61292e-277	6.34445e-276
ATP6V1F	-0.500369	9.90752	1274.32	2.26139e-276	2.16035e-275
RBM8A	0.699171	9.30207	1265.34	1.85082e-274	1.76063e-273
WDR34	0.751542	9.17873	1257.36	9.30607e-273	8.81524e-272
DSTN	-0.43214	10.2411	1253.16	7.28951e-272	6.87603e-271
EIF3L	-0.538223	9.77623	1237.46	1.62323e-268	1.52475e-267
HSPD1	0.614434	9.56099	1231.57	2.92857e-267	2.73943e-266
LRRC59	0.670889	9.35807	1228.54	1.29717e-266	1.20836e-265
TTC3	-0.588029	9.67279	1226.78	3.08015e-266	2.85742e-265
REV3L	-0.775085	9.2571	1214.39	1.35034e-263	1.24753e-262
CRYAB	-0.547022	10.1031	1212.51	3.39516e-263	3.12383e-262
ARPC5L	0.699177	9.25981	1208.36	2.60206e-262	2.38433e-261
XRCC5	0.627751	9.4807	1203.84	2.39726e-261	2.18775e-260
2007-09-01	0.571701	9.69303	1197.28	6.01525e-260	5.4673e-259
PKIG	-0.682582	9.63414	1194.86	1.97754e-259	1.79015e-258
SSRP1	0.72568	9.18927	1194.12	2.84552e-259	2.56554e-258
CAV1	0.342478	12.1031	1193.78	3.36912e-259	3.02547e-258
TMEM219	-0.574221	9.60933	1189.84	2.32783e-258	2.08206e-257
SNHG7	-0.727047	9.35618	1186.76	1.05518e-257	9.40032e-257
HTRA1	-0.710906	9.42866	1182.64	8.00151e-257	7.10016e-256
AHNAK2	-0.719332	9.3292	1175.9	2.1915e-255	1.93697e-254
EIF4B	-0.707604	9.26719	1175.6	2.55061e-255	2.24553e-254
TIMP2	-0.640082	9.56971	1174.31	4.79065e-255	4.20117e-254
PDLIM2	-0.381008	10.4781	1172.63	1.09381e-254	9.55488e-254
OSR2	-0.850358	9.41814	1168.43	8.63905e-254	7.51731e-253
SNX9	-0.689783	9.43909	1167.56	1.32273e-253	1.14654e-252
PAM	-0.742591	9.25968	1165.72	3.27491e-253	2.82776e-252
PHPT1	-0.404938	10.305	1164.03	7.50485e-253	6.45532e-252
HSPA5	0.620099	9.72484	1153.72	1.18965e-250	1.01938e-249
LY6E	-0.44759	10.3648	1150.19	6.74217e-250	5.75519e-249
CRTAP	-0.677393	9.32898	1140.15	9.42599e-248	8.01566e-247
ODC1	0.721164	9.12582	1252.76	4.50311e-247	3.81489e-246
ATP5E	-0.321057	10.7887	1136.4	5.94496e-247	5.01746e-246
CCT2	0.65939	9.31098	1119.22	2.77155e-243	2.33038e-242
CKLF	0.685517	9.2427	1110.04	2.54194e-241	2.12935e-240
COX7A1	-0.734913	9.13257	1165.1	3.35202e-241	2.79751e-240
ACOT7	0.758143	9.09766	1287.77	9.31379e-241	7.74425e-240
CTNNAL1	0.635388	9.40569	1101.29	1.88383e-239	1.56059e-238
HNRNPU	0.62099	9.42062	1097.27	1.35862e-238	1.12136e-237
CYSTM1	-0.58052	9.56222	1096.85	1.67063e-238	1.37383e-237
COX4I1	-0.275109	11.0973	1095.07	4.01078e-238	3.2862e-237
GLTSCR2	-0.554423	9.64998	1092.34	1.53578e-237	1.25376e-236
PLP2	0.541754	9.71524	1092.1	1.72925e-237	1.40658e-236
FADS1	-0.751071	9.21128	1091.58	2.23038e-237	1.80765e-236
TMEM119	-0.701528	9.36647	1091.26	2.60997e-237	2.10769e-236
DSEL	-0.640042	9.52734	1084.94	5.87427e-236	4.72679e-235
CYB5A	-0.576729	9.61157	1072.49	2.69022e-233	2.15698e-232
GGH	0.670824	9.29039	1063.48	2.27145e-231	1.81473e-230
IFITM2	-0.518068	9.99453	1062.52	3.64308e-231	2.90025e-230
LDLR	-0.749282	9.15765	1063.97	6.06579e-231	4.81191e-230
EIF3E	-0.599681	9.63222	1051.01	1.05077e-228	8.30625e-228
IL6ST	-0.713502	9.14834	1086.45	4.19649e-228	3.30566e-227
RRP7A	0.669854	9.17851	1039.4	3.1977e-226	2.51008e-225
KIAA1199	-0.840061	9.20246	1038.47	5.06666e-226	3.9633e-225
RUVBL1	0.728472	9.11367	1178.64	5.09425e-226	3.97104e-225
BTF3	-0.309915	10.7091	1032.56	9.2932e-225	7.21911e-224
PSME2	0.565715	9.53067	1029.14	5.00066e-224	3.8712e-223
CBX5	0.691369	9.14748	1065.72	7.72826e-224	5.96218e-223
PPM1G	0.64987	9.25555	1024.23	5.63704e-223	4.33396e-222
PARP1	0.659374	9.22871	1022.31	1.44777e-222	1.1093e-221
SAE1	0.695649	9.12685	1080.04	1.52377e-222	1.16356e-221
SNRPG	0.562413	9.4912	1007.03	2.69727e-219	2.05267e-218
COMMD6	-0.466469	9.82787	1006.89	2.87933e-219	2.18382e-218
C1R	-0.823752	9.19144	1002.39	2.64953e-218	2.00276e-217
FOSB	-0.728785	9.15542	999.442	1.13297e-217	8.53533e-217
ATF4	-0.634719	9.3681	999.355	1.18229e-217	8.87703e-217
LSM3	0.555557	9.57052	997.261	3.31899e-217	2.48371e-216
CAMLG	-0.633234	9.35599	986.094	8.15259e-215	6.08058e-214
SYNCRIP	0.626898	9.28226	985.494	1.09602e-214	8.1476e-214
SOCS3	-0.742373	9.1256	1028.67	1.72403e-214	1.27737e-213
EIF3H	-0.436522	9.93725	979.48	2.12489e-213	1.5692e-212
SPG21	-0.605839	9.36664	979.051	2.62557e-213	1.93259e-212
KPNB1	0.620409	9.33414	978.585	3.30247e-213	2.42289e-212
DUT	0.460284	9.90266	974.621	2.33109e-212	1.70466e-211
PAFAH1B3	0.659389	9.21104	970.417	1.85291e-211	1.35058e-210
PSMD14	0.622131	9.2562	968.267	5.34695e-211	3.88476e-210
COPS6	0.514391	9.63232	966.673	1.17358e-210	8.49897e-210
CD81	-0.550472	9.71311	962.768	8.04856e-210	5.80997e-209
LRP10	-0.602294	9.36497	959.287	4.47912e-209	3.22296e-208
GLIPR1	0.575134	9.74697	954.034	5.97565e-208	4.28605e-207
UBXN1	-0.525989	9.67334	948.624	8.61256e-207	6.15771e-206
EIF3F	-0.42963	9.93583	943.276	1.20392e-205	8.5803e-205
C1QBP	0.444487	9.871	942.967	1.40248e-205	9.96381e-205
ST13	-0.512688	9.63015	941.788	2.50891e-205	1.77681e-204
CYBRD1	-0.66574	9.20461	939.806	6.66946e-205	4.70847e-204
PGP	0.644671	9.16944	939.602	7.37459e-205	5.18995e-204
TMEM106C	0.639733	9.23285	935.145	6.64678e-204	4.66313e-203
MMP3	-0.667705	10.2494	933.926	1.21308e-203	8.48399e-203
NOP56	0.673154	9.12542	1010.47	4.26914e-203	2.97647e-202
HNRNPA3	0.604603	9.30268	929.383	1.14192e-202	7.93685e-202
COMT	-0.477887	9.75494	919.726	1.33822e-200	9.27251e-200
UQCR11.1	-0.363655	10.1913	912.586	4.5388e-199	3.13526e-198
S100A10	0.310372	11.4809	907.223	6.40193e-198	4.40869e-197
RAB9A	-0.653037	9.20803	903.244	4.56271e-197	3.1325e-196
MYL6	0.203291	12.1639	900.736	1.57377e-196	1.07717e-195
PTPLA	-0.57189	9.42073	898.235	5.40881e-196	3.69082e-195
ARID5B	-0.558744	9.69772	893.599	5.33285e-195	3.62796e-194
CBR3	0.648891	9.17589	892.557	8.92919e-195	6.05621e-194
AKR1B1	-0.530904	9.51187	891.776	1.31183e-194	8.87067e-194
MGST1	-0.546025	10.0023	887.634	1.01381e-193	6.83482e-193
VDAC3	0.580889	9.31659	884.406	4.99024e-193	3.35422e-192
UBB	0.286427	10.892	880.027	4.33732e-192	2.90665e-191
UACA	0.62412	9.28995	879.823	4.79544e-192	3.2041e-191
IER3	-0.675225	9.14878	879.291	6.23744e-192	4.15521e-191
HIST1H2BK	-0.645309	9.2315	871.713	2.63228e-190	1.74836e-189
CLEC2B	-0.672608	9.41488	871.456	2.98714e-190	1.97821e-189
PAICS	0.656766	9.10022	973.662	2.17575e-189	1.43664e-188
CYC1	0.458694	9.72953	867.425	2.1874e-189	1.44009e-188
RHOBTB3	-0.60745	9.3882	863.849	1.27935e-188	8.39805e-188
HMGN1	0.440372	9.86468	862.777	2.17211e-188	1.42169e-187
PSMB3	0.432817	9.81946	856.59	4.61972e-187	3.0149e-186
ANP32B	0.476015	9.6994	852.931	2.81368e-186	1.83093e-185
NEU1	-0.665645	9.11754	928.972	6.47293e-186	4.19992e-185
DPP7	-0.586687	9.33033	850.728	8.35366e-186	5.4046e-185
CTSB	-0.393999	10.2532	850.629	8.77111e-186	5.65837e-185
HSPB3	-0.685357	9.14149	848.636	2.34835e-185	1.51061e-184
EEF1D	-0.261364	10.9157	848.424	2.6075e-185	1.67253e-184
VBP1	0.6278	9.13659	906.654	7.6348e-185	4.88322e-184
POLR1D	-0.558372	9.40418	845.643	1.02988e-184	6.56841e-184
STRA13	0.524569	9.53316	843.068	3.67563e-184	2.33762e-183
ADRM1	0.492417	9.56439	841.381	8.4612e-184	5.36593e-183
TGIF1	-0.663388	9.12646	892.296	2.5537e-183	1.61495e-182
SMC3	0.603954	9.2364	838.884	2.90559e-183	1.83232e-182
MMP1	-0.741411	9.84863	838.255	3.96565e-183	2.49381e-182
PTPLAD1	0.629422	9.1229	880.308	7.4372e-182	4.66383e-181
MGLL	0.562268	9.41451	831.175	1.31147e-181	8.20123e-181
H3F3B	0.260896	11.1921	823.062	7.22816e-180	4.50756e-179
RTN4	0.311821	10.6751	821.568	1.51287e-179	9.4083e-179
UQCRH	-0.305579	10.4479	818.902	5.64889e-179	3.50325e-178
FAU	-0.227721	11.1549	812.011	1.70377e-177	1.05371e-176
IGFBP3	-0.544959	10.714	811.665	2.02171e-177	1.24691e-176
MANF	0.538407	9.46596	811.571	2.11726e-177	1.30226e-176
RND3	-0.561718	9.46398	810.321	3.92822e-177	2.40952e-176
GLRX	-0.580669	9.35393	803.995	8.9617e-176	5.48202e-175
C12orf75	0.303707	11.7782	801.862	2.57373e-175	1.57012e-174
ATP5B	0.439688	9.77287	799.708	7.46505e-175	4.54175e-174
G6PD	-0.641592	9.10539	917.869	1.8803e-174	1.14088e-173
EWSR1	0.575407	9.28344	796.328	3.97132e-174	2.40313e-173
PDIA6	0.363195	10.2027	795.33	6.50393e-174	3.92509e-173
LAMTOR4	-0.429895	9.76023	793.789	1.39333e-173	8.38614e-173
LITAF	-0.626692	9.13923	837.656	1.86555e-173	1.11983e-172
AXL	0.582357	9.31089	793.121	1.93864e-173	1.1606e-172
FOS	-0.460724	10.1179	792.979	2.07998e-173	1.2419e-172
ADH5	-0.479231	9.74998	792.641	2.45823e-173	1.46385e-172
KDSR	-0.642334	9.11865	869.407	2.84167e-173	1.68771e-172
COX14	-0.519319	9.42621	791.592	4.1307e-173	2.44682e-172
HNRNPK	0.47445	9.59322	790.41	7.40919e-173	4.37727e-172
PGK1	0.468131	9.66403	788.493	1.91233e-172	1.12682e-171
EMP3	0.272522	10.8952	786.835	4.34086e-172	2.55111e-171
OXA1L	-0.595469	9.20407	786.219	5.88746e-172	3.451e-171
TEN1	-0.640334	9.11416	870.158	1.1727e-171	6.856e-171
MYOF	-0.548908	9.38418	783.561	2.19188e-171	1.27812e-170
SCPEP1	-0.620432	9.19376	783.497	2.26218e-171	1.3157e-170
TMEM160	0.522639	9.42918	782.923	3.00575e-171	1.74365e-170
UCHL1	-0.665458	9.23365	778.127	3.22421e-170	1.86556e-169
SDF2L1	0.55746	9.32812	773.033	4.00379e-169	2.31067e-168
C9orf16	-0.497668	9.52571	772.64	4.86351e-169	2.79964e-168
MZT2B	0.322929	10.3618	767.389	6.53309e-168	3.7511e-167
GSN	-0.582615	9.44119	766.501	1.01342e-167	5.80389e-167
SSR3	0.453916	9.67494	766.366	1.0838e-167	6.19116e-167
PPP2CA	0.619929	9.09821	874.967	1.16509e-167	6.63864e-167
YWHAQ	0.395406	9.95346	760.607	1.87193e-166	1.06392e-165
EMP2	0.598674	9.19141	756.645	1.33037e-165	7.54211e-165
TNFRSF11B	-0.65796	9.78141	753.916	5.12996e-165	2.90094e-164
GNAS	-0.390966	9.97966	752.455	1.05727e-164	5.96372e-164
SIVA1	0.435787	9.78277	751.766	1.48683e-164	8.36574e-164
UBE2N	0.540452	9.24868	750.496	2.7865e-164	1.56392e-163
SERBP1	0.40257	9.81896	746.907	1.64632e-163	9.21694e-163
PLD3	-0.627559	9.11369	845.956	5.80294e-163	3.2407e-162
SLC25A3	-0.264954	10.7407	742.846	1.22872e-162	6.84486e-162
WBP5	-0.47764	9.60555	737.933	1.39782e-161	7.7676e-161
GRINA	-0.583655	9.17122	747.381	4.31147e-161	2.38994e-160
EIF2A	-0.588986	9.17656	733.528	1.23723e-160	6.84131e-160
ILF3	0.589538	9.1359	778.527	2.95051e-160	1.62749e-159
PDGFRB	-0.643776	9.18099	731.656	3.12511e-160	1.71958e-159
MRPL13	0.55369	9.247	728.567	1.44199e-159	7.91506e-159
MGST3	-0.282639	10.6346	723.055	2.20857e-158	1.20933e-157
TCP1	0.506673	9.37702	721.551	4.65119e-158	2.54061e-157
BZW1	0.593901	9.11456	832.058	4.9568e-158	2.70097e-157
LAMP1	-0.500114	9.46962	716.236	6.46445e-157	3.51397e-156
PDCD5	0.371894	9.9561	713.493	2.51342e-156	1.36295e-155
SNX3	-0.314569	10.2515	711.873	5.60776e-156	3.0336e-155
SSR4	-0.334074	10.2156	711.152	8.01077e-156	4.32312e-155
HEXA	-0.609531	9.12546	767.62	5.67926e-155	3.05754e-154
PSMD7	0.495138	9.41267	706.275	8.96716e-155	4.81609e-154
PGLS	-0.387644	9.87587	705.891	1.08465e-154	5.81154e-154
SNRPC	0.473951	9.48562	704.746	1.91234e-154	1.02219e-153
KHDRBS1	0.499969	9.41247	701.382	1.01199e-153	5.39648e-153
PSMB6	0.358812	9.9982	697.694	6.28553e-153	3.34384e-152
PRMT1	0.481488	9.44665	696.813	9.73232e-153	5.16526e-152
BOLA3	0.499605	9.33025	690.506	2.21311e-151	1.1718e-150
G3BP1	0.575752	9.13123	743.45	6.53674e-151	3.45294e-150
CAV2	0.435269	9.72287	687.028	1.2393e-150	6.53107e-150
FKBP3	0.506999	9.35823	686.84	1.35971e-150	7.14881e-150
SUPT16H	0.577126	9.12197	760.749	8.01264e-150	4.20289e-149
NTMT1	0.523337	9.24354	680.834	2.66727e-149	1.39581e-148
COX20	0.516846	9.26353	680.788	2.72843e-149	1.42449e-148
RABAC1	-0.295583	10.4314	680.763	2.76143e-149	1.43838e-148
NENF	-0.360292	9.93043	679.679	4.72483e-149	2.45538e-148
POLD2	0.475478	9.4422	677.663	1.2828e-148	6.65099e-148
CCNI	-0.33677	10.1054	670.372	4.75507e-147	2.45971e-146
PLGRKT	0.588767	9.09674	790.053	7.63059e-147	3.93809e-146
IDI1	-0.562606	9.35641	668.177	1.41171e-146	7.26904e-146
BRK1	-0.292812	10.2691	661.876	3.20586e-145	1.64695e-144
EVA1A	0.527458	9.22643	660.746	5.6118e-145	2.87637e-144
GREM2	-0.584023	9.20019	654.926	1.00432e-143	5.13599e-143
WDR83OS	-0.366594	9.85526	651.548	5.36082e-143	2.73524e-142
EIF5A	0.465345	9.72653	649.563	1.43476e-142	7.30395e-142
TMSB10	0.188049	13.0912	646.089	8.0277e-142	4.07742e-141
MRPL24	0.522191	9.23207	644.555	1.71804e-141	8.70655e-141
RGMB	0.528465	9.24579	643.884	2.39506e-141	1.21102e-140
COX8A	0.308263	10.2432	643.408	3.03161e-141	1.52943e-140
SH3BGRL	-0.533059	9.26116	642.51	4.73191e-141	2.38187e-140
SYNGR1	-0.575172	9.13403	661.709	5.91822e-141	2.97235e-140
GNPDA1	-0.571672	9.11979	701.068	1.94585e-140	9.75099e-140
ATP5G2	-0.297407	10.2516	638.951	2.76378e-140	1.38189e-139
COMMD4	0.483759	9.36739	638.922	2.80421e-140	1.39899e-139
SLC25A5	0.327718	10.2249	637.435	5.86134e-140	2.91767e-139
PRKDC	0.499967	9.24142	632.978	5.34408e-139	2.6543e-138
GADD45GIP1	0.284594	10.3286	626.901	1.08798e-137	5.39186e-137
PLIN3	0.399788	9.76394	624.947	2.86783e-137	1.41812e-136
DCTN3	0.394976	9.71215	624.194	4.16622e-137	2.05564e-136
ACTN4	0.492152	9.31128	620.908	2.12552e-136	1.04645e-135
APP	-0.526219	9.30704	620.732	2.3193e-136	1.13935e-135
LEPROT	-0.49817	9.32869	617.749	1.01877e-135	4.99376e-135
SNRPD3	0.465877	9.39962	616.868	1.57673e-135	7.71187e-135
ID3	-0.419582	10.4654	613.84	7.07976e-135	3.45523e-134
ZFAND5	-0.561082	9.12973	651.59	2.25556e-134	1.09842e-133
MRPL12	0.444206	9.45321	606.258	3.04526e-133	1.47979e-132
BCL7C	0.469467	9.38467	605.19	5.17424e-133	2.50889e-132
SRSF9	0.419322	9.54403	600.76	4.65854e-132	2.25397e-131
SLBP	0.51053	9.2716	600.343	5.7315e-132	2.76714e-131
NME3	-0.529795	9.18879	599.944	6.98554e-132	3.36535e-131
FAM127A	-0.449743	9.47323	599.215	1.00307e-131	4.82205e-131
HEBP1	-0.49137	9.28616	597.861	1.96318e-131	9.4174e-131
DUSP1	-0.389559	10.0744	597.602	2.23309e-131	1.06893e-130
CCT7	0.465154	9.3831	597.246	2.66364e-131	1.27231e-130
NOL7	0.435099	9.47757	596.715	3.46649e-131	1.65229e-130
HLA-E	-0.489057	9.36097	595.51	6.3048e-131	2.99879e-130
ERGIC3	-0.437902	9.5112	595.343	6.84969e-131	3.25107e-130
EEA1	-0.459109	9.46125	592.528	2.76843e-130	1.31121e-129
PSMC5	0.426579	9.50595	589.909	1.01582e-129	4.80109e-129
ALKBH7	-0.453682	9.43959	586.831	4.67968e-129	2.20712e-128
SNRNP70	0.511764	9.19608	586.771	4.82174e-129	2.26935e-128
MRPL3	0.481989	9.28151	585.877	7.51308e-129	3.52863e-128
ELAVL1	0.503551	9.15853	588.826	5.04731e-128	2.3656e-127
PPP1CA	0.372072	9.73022	581.205	7.63845e-128	3.57257e-127
GADD45B	-0.545938	9.34538	581.177	7.74539e-128	3.61505e-127
CST3	-0.302058	10.2845	578.834	2.4777e-127	1.15403e-126
CORO1C	0.492142	9.21902	576.982	6.2145e-127	2.88852e-126
HDGF	0.524316	9.14499	599.888	1.28061e-126	5.94e-126
PLAUR	0.493082	9.27202	574.38	2.26107e-126	1.04662e-125
YWHAB	0.308861	10.0665	572.043	7.21362e-126	3.33222e-125
MFAP5	0.580766	9.2146	571.921	7.66147e-126	3.53183e-125
IFI27L2	-0.424112	9.50175	571.228	1.08067e-125	4.97154e-125
ARMCX3	-0.514951	9.16955	571.12	1.14054e-125	5.23624e-125
VAMP5	-0.299953	10.3192	568.334	4.54689e-125	2.08322e-124
TMEM134	-0.519292	9.13896	599.61	5.43515e-125	2.48511e-124
RAB31	-0.506635	9.25373	567.184	8.05048e-125	3.67344e-124
PSMD12	0.519463	9.12272	639.667	8.95883e-125	4.07963e-124
SH2D4A	0.539897	9.13575	607.446	1.68619e-124	7.66297e-124
SYF2	-0.472789	9.37193	565.125	2.23672e-124	1.01443e-123
ZFP36L2	-0.482531	9.48381	562.814	7.04851e-124	3.1903e-123
GAS6	-0.396025	9.91139	560.148	2.64761e-123	1.19595e-122
THRAP3	0.453748	9.37672	556.5	1.62109e-122	7.30791e-122
SET	0.435295	9.43804	556.068	2.00784e-122	9.03328e-122
NANS	0.45018	9.37262	554.619	4.12462e-122	1.85195e-121
MPV17	-0.476548	9.27674	552.089	1.44877e-121	6.492e-121
MT2A	0.338443	11.2121	547.331	1.53897e-120	6.88244e-120
KCNMA1	0.514897	9.22937	546.873	1.9318e-120	8.62204e-120
TCEAL8	-0.460747	9.36809	543.931	8.33067e-120	3.71078e-119
IKBIP	0.425537	9.48718	543.61	9.76859e-120	4.34267e-119
PHB	0.35856	9.72764	543.116	1.24855e-119	5.5395e-119
VGLL3	-0.507989	9.24032	542.177	1.99058e-119	8.8143e-119
DDX21	0.504469	9.11311	588.08	5.72659e-119	2.53075e-118
TXNDC17	0.368097	9.73883	538.834	1.04754e-118	4.62028e-118
DNAJB11	0.48987	9.19397	543.085	1.06852e-118	4.70359e-118
PSMD11	0.495438	9.15179	563.603	2.0583e-118	9.04281e-118
PRDX3	0.413356	9.49278	533.322	1.61947e-117	7.101e-117
SERPINF1	-0.659611	9.27792	532.365	2.6057e-117	1.14031e-116
PSMC4	0.469434	9.25932	532.23	2.78566e-117	1.21669e-116
SRM	0.450978	9.29397	532.06	3.03215e-117	1.32178e-116
CALR	0.281623	10.3743	528.046	2.22716e-116	9.68988e-116
TFDP1	0.495184	9.13567	551.135	4.00685e-116	1.73992e-115
HSP90AB1	0.31949	10.162	525.277	8.81461e-116	3.82023e-115
SLFN5	-0.527281	9.10252	601.184	2.34271e-115	1.01337e-114
ARPC5	0.336264	9.8482	520.364	1.01273e-114	4.37227e-114
NAP1L4	0.501122	9.11185	564.653	1.01769e-113	4.38524e-113
LAMTOR5	-0.295738	10.0114	512.805	4.33385e-113	1.86389e-112
SPARC	-0.322535	10.1753	511.187	9.6863e-113	4.15789e-112
CTHRC1	-0.433597	10.0014	509.872	1.86241e-112	7.97922e-112
PMP22	-0.455797	9.35417	509.775	1.95451e-112	8.35787e-112
C12orf57	-0.376443	9.62854	507.403	6.35372e-112	2.71181e-111
CD109	-0.480405	9.23111	505.085	2.01033e-111	8.56392e-111
SRRM1	0.445344	9.3095	501.517	1.18459e-110	5.03677e-110
EIF1AX	0.475405	9.15048	522.265	1.19755e-110	5.08222e-110
EIF3D	-0.398948	9.52765	500.592	1.87631e-110	7.94776e-110
PSMD13	0.467228	9.19525	508.546	1.05054e-109	4.44155e-109
MRPL15	0.448644	9.24381	496.523	1.41817e-109	5.98459e-109
DBI	-0.228687	10.6938	496.424	1.48965e-109	6.27443e-109
UBE2L6	-0.473052	9.17576	494.801	3.33924e-109	1.40386e-108
NDUFA4	-0.225683	10.5842	494.081	4.77709e-109	2.00459e-108
OPTN	-0.428994	9.38693	492.19	1.2231e-108	5.12286e-108
MAP1LC3B	-0.374116	9.59311	491.983	1.35559e-108	5.66724e-108
MORF4L2	0.38501	9.56176	489.48	4.70676e-108	1.96407e-107
SQLE	-0.478457	9.34843	488.105	9.32338e-108	3.8833e-107
PRELID1	0.292639	10.0654	487.396	1.32597e-107	5.5126e-107
HNRNPC	0.40166	9.455	487.378	1.33837e-107	5.55386e-107
MAP1B	0.35196	9.9506	485.869	2.83423e-107	1.17396e-106
DNAJA1	0.417843	9.40738	483.768	8.05475e-107	3.33019e-106
EMG1	0.490988	9.11045	551.862	1.21339e-106	5.00746e-106
TRA2B	0.487141	9.13189	512.856	2.03691e-106	8.39056e-106
NHP2	0.333058	9.77385	480.875	3.39481e-106	1.39585e-105
EBP	0.472778	9.1831	479.144	8.03063e-106	3.29593e-105
ITGB1BP1	0.311458	9.93374	477.687	1.65727e-105	6.78935e-105
COTL1	0.338653	9.85422	476.806	2.56812e-105	1.05017e-104
CCDC109B	0.47301	9.19064	476.758	2.63099e-105	1.07392e-104
TRAPPC4	0.441059	9.25068	476.551	2.91665e-105	1.18836e-104
FKBP8	-0.389192	9.48058	476.273	3.34879e-105	1.36196e-104
SNRPE	0.383015	9.48175	475.505	4.90574e-105	1.99157e-104
NAE1	0.476039	9.12458	519.305	6.31499e-105	2.55905e-104
FBLN1	-0.490255	9.46406	474.934	6.51667e-105	2.63602e-104
SPCS3	0.434522	9.24266	474.285	9.00046e-105	3.63418e-104
RBPJ	0.468498	9.2435	470.223	6.78792e-104	2.73589e-103
C14orf1	-0.454507	9.23869	469.687	8.86351e-104	3.56606e-103
EMX2OS	-0.456338	9.35665	467.03	3.32216e-103	1.33421e-102
YWHAE	0.381087	9.48945	466.554	4.20953e-103	1.68757e-102
TIMM10	0.434997	9.2416	466.184	5.05984e-103	2.02484e-102
SDCBP	-0.399133	9.52606	465.79	6.15589e-103	2.45907e-102
SRP9	0.38305	9.48718	463.365	2.05711e-102	8.20287e-102
CD63	-0.159527	12.413	462.822	2.69528e-102	1.07286e-101
IGFBP6	-0.257128	11.2253	462.512	3.14504e-102	1.24967e-101
HPS1	-0.451382	9.19756	461.186	6.08153e-102	2.4122e-101
ARL3	0.39291	9.47338	460.348	9.22717e-102	3.65344e-101
RBM42	0.468564	9.14754	490.924	1.6854e-101	6.66148e-101
PSMD8	0.318473	9.77203	458.653	2.1447e-101	8.46197e-101
HDLBP	-0.315949	9.83819	458.21	2.67346e-101	1.05297e-100
FHL2	0.398635	9.59029	458.048	2.89917e-101	1.13987e-100
BNIP3L	-0.407732	9.41578	457.799	3.28022e-101	1.28743e-100
CORO1B	-0.435646	9.2796	457.626	3.57505e-101	1.40069e-100
TMEM59	-0.333818	9.85984	452.688	4.17111e-100	1.63139e-99
EIF6	0.368921	9.52069	451.516	7.47399e-100	2.91811e-99
CAP1	0.356419	9.60699	451.415	7.85764e-100	3.06257e-99
WDR1	0.404884	9.36791	450.855	1.03874e-99	4.04153e-99
RHEB	0.372773	9.51772	446.496	9.08911e-99	3.53028e-98
CCND1	0.33762	10.3848	445.869	1.24164e-98	4.81431e-98
PUF60	0.440601	9.19827	450.609	1.67331e-98	6.47687e-98
IFT20	-0.433254	9.25997	444.919	1.99225e-98	7.6981e-98
FAM195A	-0.474361	9.11244	492.655	2.75235e-98	1.06169e-97
PSMD1	0.441997	9.1763	454.575	7.70419e-98	2.96671e-97
RBM25	0.444333	9.16946	445.501	2.61774e-97	1.00631e-96
FKBP1A	-0.267334	10.1957	437.541	7.8364e-97	3.0073e-96
PEPD	-0.414313	9.34131	437.397	8.41631e-97	3.22434e-96
WDR45	-0.469537	9.13325	471.221	1.81503e-96	6.94164e-96
PARK7	0.209608	10.5601	433.762	5.13992e-96	1.96244e-95
UFC1	-0.376359	9.46282	431.873	1.31635e-95	5.01732e-95
PNN	0.463987	9.11056	479.219	4.12954e-95	1.57133e-94
FBLN5	-0.412444	9.3657	428.406	7.39259e-95	2.80818e-94
ERH	0.31247	9.75178	427.803	9.98508e-95	3.78657e-94
PSMC2	0.423858	9.25099	425.314	3.44609e-94	1.30463e-93
RCAN2	-0.481989	9.17049	424.219	5.94486e-94	2.24684e-93
UGP2	0.414719	9.31841	423.48	8.59065e-94	3.24135e-93
C9orf3	-0.423304	9.34581	423.441	8.75749e-94	3.29875e-93
EIF4A3	0.43929	9.17675	423.179	9.97903e-94	3.75258e-93
COPRS	0.35821	9.56365	421.641	2.14591e-93	8.05615e-93
FILIP1L	0.452115	9.20302	419.951	4.97898e-93	1.86608e-92
UFD1L	0.395017	9.33633	419.654	5.77259e-93	2.15991e-92
CNPY2	-0.353941	9.53416	419.607	5.90837e-93	2.20704e-92
CTSC	0.462433	9.75968	418.558	9.96238e-93	3.7152e-92
KDELR1	-0.359768	9.55067	418.253	1.1597e-92	4.31762e-92
ARF1	0.282678	9.93902	415.707	4.12026e-92	1.53145e-91
NUCB2	0.368443	9.56014	415.541	4.47395e-92	1.66017e-91
FOSL1	0.429717	9.14811	414.85	6.32041e-92	2.34147e-91
DNTTIP1	0.468675	9.1021	473.083	9.99305e-92	3.69595e-91
TUBB2A	0.393165	9.38674	413.426	1.28306e-91	4.73762e-91
CDC123	0.401212	9.29729	412.458	2.07713e-91	7.65708e-91
LAMTOR1	-0.249316	10.1576	411.971	2.64798e-91	9.74542e-91
ZNF106	-0.428922	9.21859	411.876	2.77621e-91	1.02007e-90
PCBD1	-0.431209	9.21791	410.959	4.38375e-91	1.60809e-90
PSMA5	0.37531	9.43235	410.583	5.28493e-91	1.93551e-90
PPIC	-0.39996	9.40156	410.332	5.98985e-91	2.1901e-90
SMPD1	-0.424111	9.23246	410.104	6.71011e-91	2.44946e-90
POP5	0.445176	9.14533	444.32	1.05899e-90	3.85947e-90
ZNHIT1	-0.298855	9.794	408.728	1.33145e-90	4.84457e-90
GRPEL1	0.460552	9.09248	492.974	1.3876e-90	5.04073e-90
ARPC2	0.184331	10.9552	408.059	1.85788e-90	6.73817e-90
VCAN	0.442196	9.19288	406.194	4.7043e-90	1.70341e-89
DTD1	0.413613	9.21662	404.658	1.0105e-89	3.65311e-89
ARHGDIA	0.350893	9.50374	404.641	1.01939e-89	3.67931e-89
GOLGA4	-0.346786	9.58757	402.338	3.20979e-89	1.15666e-88
POLD4	-0.388422	9.39491	400.743	7.10528e-89	2.55631e-88
TXNDC12	0.434784	9.12111	435.537	1.23649e-88	4.44146e-88
PLEKHJ1	0.404761	9.26871	398.441	2.23721e-88	8.02322e-88
MSN	0.402291	9.26257	397.7	3.23485e-88	1.15825e-87
SGCB	0.373115	9.42695	396.966	4.66314e-88	1.667e-87
C11orf83	0.392832	9.31745	396.939	4.72628e-88	1.68689e-87
NPDC1	-0.387938	9.36928	395.168	1.1418e-87	4.06879e-87
DDX46	0.378605	9.38105	394.737	1.41566e-87	5.03668e-87
TMEM258	-0.341806	9.51802	391.744	6.289e-87	2.23399e-86
TOMM20	-0.399191	9.28141	390.788	1.0124e-86	3.59059e-86
COL12A1	-0.422331	9.35311	390.312	1.2835e-86	4.54488e-86
MDH1	0.329701	9.66763	390.154	1.38848e-86	4.90887e-86
MEG3	-0.435306	9.31762	388.582	3.03854e-86	1.07256e-85
SMARCA4	0.455405	9.09711	456.342	5.37182e-86	1.89321e-85
ILK	0.363883	9.4335	387.352	5.60818e-86	1.97341e-85
LHFP	-0.414403	9.21284	387.292	5.78093e-86	2.03101e-85
MT1E	0.377962	9.5715	386.564	8.30562e-86	2.91345e-85
C6orf1	-0.373281	9.4034	384.714	2.08864e-85	7.31512e-85
H2AFY	0.399277	9.26846	384.65	2.15635e-85	7.54052e-85
PSMB7	0.266928	9.95841	384.198	2.70023e-85	9.42772e-85
MRC2	-0.443388	9.16409	383.081	1.15228e-84	4.01687e-84
DHX9	0.436405	9.1263	410.805	1.43546e-84	4.99631e-84
TMEM66	-0.36214	9.45856	380.592	1.6289e-84	5.66079e-84
TMEM230	-0.322903	9.62079	379.208	3.24595e-84	1.1263e-83
RRAS2	0.375075	9.46289	378.79	3.99844e-84	1.38526e-83
VCP	0.363178	9.42759	378.58	4.43996e-84	1.53586e-83
CCT3	0.341649	9.53059	377.184	8.90064e-84	3.07415e-83
HDAC2	0.416844	9.15709	377.969	1.05741e-83	3.64651e-83
LAMA4	-0.37974	9.49184	376.025	1.58637e-83	5.46229e-83
NDUFA11	-0.231512	10.191	375.513	2.04699e-83	7.03752e-83
FLOT1	0.380784	9.30731	374.748	2.99762e-83	1.029e-82
LTBR	-0.45237	9.09644	435.863	3.02192e-83	1.03576e-82
AAED1	-0.394368	9.33354	373.746	4.94001e-83	1.6906e-82
SSB	0.352958	9.485	373.735	4.96603e-83	1.69692e-82
CTTN	-0.410021	9.21184	373.707	5.0371e-83	1.71859e-82
PSMD6	0.420817	9.15309	385.197	7.94702e-83	2.70729e-82
PSMC6	0.44345	9.10618	422.27	1.06453e-82	3.62102e-82
DKK3	-0.357542	9.57819	371.873	1.25617e-82	4.26643e-82
TAGLN	0.323953	10.6814	371.306	1.66683e-82	5.65263e-82
ARMCX1	-0.424091	9.17097	371.21	1.74812e-82	5.91934e-82
LAMC1	-0.451557	9.10449	412.812	1.85158e-82	6.26023e-82
NME4	-0.32191	9.62094	370.984	1.95666e-82	6.60557e-82
MRPL22	0.369859	9.3526	369.583	3.9343e-82	1.3262e-81
NR1H2	-0.416071	9.15745	384.788	5.485e-82	1.84615e-81
NUDCD2	0.39335	9.23534	368.368	7.20721e-82	2.42218e-81
DCBLD2	0.393739	9.21103	367.087	1.36484e-81	4.58008e-81
MRPL47	0.403157	9.1765	373.898	1.37017e-81	4.59109e-81
RNASEH2C	0.349087	9.4675	366.923	1.48176e-81	4.95762e-81
EIF4G2	0.302445	9.72267	366.414	1.90886e-81	6.37706e-81
GTF2A2	0.331841	9.5123	366.035	2.30614e-81	7.69285e-81
ANAPC16	-0.365374	9.38212	365.794	2.60032e-81	8.66131e-81
RSL24D1	-0.391652	9.30599	364.379	5.26562e-81	1.75131e-80
UBXN6	-0.401428	9.23326	364.365	5.30273e-81	1.76104e-80
GNAI3	0.436002	9.09186	423.897	6.30469e-81	2.0907e-80
ATP1B3	0.340966	9.50575	363.275	9.13051e-81	3.0233e-80
FASN	-0.444915	9.12736	377.899	1.37812e-80	4.55651e-80
ST6GALNAC6	-0.443483	9.11493	407.011	2.16381e-80	7.14376e-80
SNAI2	-0.412305	9.20281	361.238	2.52046e-80	8.30901e-80
RDX	0.387506	9.23857	357.94	1.30523e-79	4.29654e-79
QARS	-0.418738	9.16136	370.84	1.68591e-79	5.54152e-79
PFDN2	0.32575	9.5259	357.273	1.81976e-79	5.97276e-79
HRAS	0.373505	9.29732	357.189	1.89792e-79	6.22018e-79
ADK	0.39781	9.1776	357.859	3.21254e-79	1.05133e-78
PSMG3	0.40556	9.14019	369.897	3.45764e-79	1.1299e-78
LINC00493	-0.381728	9.27655	355.631	4.12738e-79	1.3468e-78
GLRX5	0.413757	9.12918	383.999	4.48654e-79	1.46187e-78
COL6A1	-0.277133	10.2368	355.238	5.02153e-79	1.63382e-78
PYCARD	-0.356183	9.53863	354.401	7.61975e-79	2.47559e-78
MRPL52	0.35577	9.32265	353.31	1.31326e-78	4.2605e-78
SERPINB6	0.36888	9.32225	353.089	1.46635e-78	4.7503e-78
MXRA8	-0.322954	9.67088	352.325	2.14645e-78	6.9435e-78
RNF7	-0.253154	9.96933	351.969	2.5629e-78	8.27871e-78
PIN1	0.320203	9.53946	351.752	2.85512e-78	9.2094e-78
HSPB1	-0.221073	10.616	351.616	3.05569e-78	9.84223e-78
PFN1	0.155078	11.6222	350.306	5.87372e-78	1.88918e-77
PSMD3	0.404767	9.14778	366.134	6.47644e-78	2.08006e-77
ATOX1	-0.261332	9.90729	349.699	7.95026e-78	2.54976e-77
NUBP2	0.403468	9.14942	364.521	8.73299e-78	2.7968e-77
RNPS1	0.376614	9.24982	348.092	1.77215e-77	5.66736e-77
TCEAL4	-0.322275	9.57742	346.627	3.67918e-77	1.17493e-76
MAGOH	0.404809	9.13233	363.656	1.00402e-76	3.20175e-76
LSM2	0.361003	9.335	344.537	1.04336e-76	3.32248e-76
TPR	0.37189	9.31527	343.97	1.38423e-76	4.4017e-76
CRIP2	0.39066	9.2948	342.433	2.97983e-76	9.46213e-76
ITGB5	-0.413823	9.13935	349.04	3.17124e-76	1.00557e-75
HTATIP2	-0.39306	9.17185	340.184	9.14896e-76	2.89696e-75
GLRX3	0.356701	9.33342	338.624	1.99227e-75	6.29951e-75
STK17A	0.382241	9.24285	337.259	3.93553e-75	1.24265e-74
TMBIM6	0.223415	10.2471	337.027	4.41955e-75	1.39352e-74
NT5C3B	-0.357188	9.35518	335.988	7.41857e-75	2.33586e-74
PRPF31	0.383612	9.20663	335.664	8.72184e-75	2.74237e-74
RAB3B	0.399543	9.20765	335.389	1.00054e-74	3.14156e-74
TRIM28	0.421996	9.09487	380.727	1.51392e-74	4.74687e-74
CERCAM	-0.421064	9.12254	370.395	1.71302e-74	5.36363e-74
CCT4	0.358618	9.34109	333.554	2.49862e-74	7.81253e-74
PSMB2	0.320818	9.50255	333.322	2.80583e-74	8.76091e-74
YBX3	-0.308896	9.59803	333.222	2.94886e-74	9.19472e-74
IFI16	-0.397548	9.22544	331.785	6.03932e-74	1.88048e-73
TMED9	0.253068	9.94997	331.565	6.74087e-74	2.09602e-73
ANAPC11	0.206866	10.3534	330.523	1.13343e-73	3.51943e-73
ITM2C	-0.401324	9.23937	330.2	1.33175e-73	4.12954e-73
COL6A3	-0.353649	9.61586	330.176	1.34775e-73	4.17337e-73
PRPF40A	0.36914	9.25145	329.694	1.71419e-73	5.30076e-73
MRPL18	0.307378	9.55987	329.592	1.80363e-73	5.56968e-73
HINT2	0.37564	9.21606	329.563	1.83031e-73	5.6443e-73
MSMO1	-0.409736	9.16757	329.249	2.14062e-73	6.59216e-73
AEBP1	-0.408185	9.34341	328.667	2.86203e-73	8.80172e-73
CUTA	-0.204736	10.3391	328.611	2.94235e-73	9.03635e-73
PCYOX1	-0.424719	9.11299	361.045	3.32202e-73	1.01884e-72
EFEMP2	-0.31302	9.59605	327.667	4.71408e-73	1.44381e-72
SCCPDH	0.416215	9.12618	358.098	5.12984e-73	1.569e-72
YIPF3	-0.345076	9.39298	327.25	5.80488e-73	1.77306e-72
EIF4EBP1	0.342667	9.4215	327.086	6.29865e-73	1.92126e-72
HMGA1	0.265105	10.3705	324.838	1.93351e-72	5.88973e-72
LINC00152	-0.324509	9.49906	324.033	2.88982e-72	8.79084e-72
OSTC	-0.284624	9.73166	321.947	8.18202e-72	2.48561e-71
DERA	0.408616	9.09881	366.49	3.11016e-71	9.43556e-71
CDIPT	-0.381757	9.17928	323.932	4.44899e-71	1.3479e-70
PSMA3	0.34735	9.34217	315.323	2.23172e-70	6.7523e-70
NOSIP	0.353201	9.28997	315.246	2.3201e-70	7.01026e-70
RALBP1	0.350617	9.32204	314.42	3.50344e-70	1.05715e-69
ERP29	-0.277261	9.76224	313.832	4.69665e-70	1.4153e-69
PSMB1	0.224425	10.1254	313.358	5.95293e-70	1.79147e-69
MRPL17	0.337712	9.3527	312.018	1.16161e-69	3.49106e-69
AP1S2	-0.386847	9.28839	310.822	2.11047e-69	6.33424e-69
TEX264	-0.357885	9.27558	310.069	3.07429e-69	9.21465e-69
UBE2V2	0.353212	9.23506	308.533	6.61674e-69	1.98061e-68
LPP	-0.40484	9.116	337.09	1.21168e-68	3.62213e-68
BASP1	0.308717	9.58127	306.388	1.93092e-68	5.76453e-68
TIMM50	0.401432	9.09636	370.443	3.77906e-68	1.12669e-67
EIF3I	0.252197	9.87343	304.958	3.94129e-68	1.1735e-67
SNRPF	0.341556	9.2796	302.782	1.16854e-67	3.47465e-67
CDC42	0.330711	9.38033	302.299	1.48677e-67	4.41507e-67
CHPF	-0.390047	9.11715	327.853	3.59004e-67	1.06468e-66
TMEM14C	-0.255224	9.80008	300.316	4.00195e-67	1.18528e-66
ANXA7	0.322429	9.44085	299.78	5.23078e-67	1.54718e-66
GABARAPL2	-0.295081	9.57273	299.674	5.51349e-67	1.62866e-66
ECI2	0.318133	9.45262	299.371	6.41461e-67	1.89235e-66
EEF1E1	0.384198	9.10881	337.527	7.69717e-67	2.26774e-66
RALY	0.348635	9.21633	298.946	7.9318e-67	2.3338e-66
NTAN1	-0.306896	9.53218	297.638	1.52452e-66	4.47977e-66
HSPB11	0.372134	9.14038	307.315	5.7104e-66	1.6758e-65
LUM	-0.44403	9.63049	293.867	1.00224e-65	2.93737e-65
SEPHS2	-0.385176	9.12315	324.189	1.08336e-65	3.17099e-65
RNASEH1	0.367533	9.14427	314.487	1.1256e-65	3.29034e-65
MRPS10	0.386768	9.10401	339.072	1.41529e-65	4.13178e-65
RPN2	0.318877	9.49267	293.155	1.4301e-65	4.16957e-65
PXMP2	0.377889	9.12923	312.926	1.91076e-65	5.56377e-65
PWP1	0.375159	9.15747	305.843	1.95434e-65	5.68328e-65
MXD4	-0.405234	9.09457	331.605	3.15742e-65	9.17e-65
SHC1	-0.379251	9.12656	316.135	3.6083e-65	1.04659e-64
PRAF2	-0.379549	9.12709	324.215	5.12966e-65	1.48595e-64
SEC61B	-0.191732	10.3256	290.48	5.43772e-65	1.57315e-64
DDX18	0.379065	9.11911	320.581	9.89808e-65	2.85987e-64
NDUFA9	0.378504	9.14478	322.92	1.04364e-64	3.01154e-64
NDUFA1	-0.296553	9.48622	289.032	1.12073e-64	3.22984e-64
C11orf31	-0.324533	9.3546	288.573	1.41014e-64	4.05867e-64
C4orf48	-0.301011	9.49151	287.078	2.97551e-64	8.55315e-64
BZW2	0.390567	9.10599	321.25	4.11052e-64	1.18007e-63
POP7	0.346166	9.23651	286.229	4.54697e-64	1.3037e-63
CDC42EP2	-0.390242	9.10523	312.723	6.43689e-64	1.84322e-63
FRMD6	-0.359058	9.29346	285.409	6.84721e-64	1.95822e-63
PSMG1	0.363253	9.13494	295.445	7.88119e-64	2.25105e-63
DKK1	0.359953	10.0105	284.642	1.00444e-63	2.86528e-63
MYL6B	-0.310763	9.45519	283.386	1.88095e-63	5.35879e-63
ASPH	-0.276634	9.64179	281.686	4.39704e-63	1.25112e-62
FAM162A	-0.361742	9.16389	281.566	4.8306e-63	1.37275e-62
ANKRD12	-0.349986	9.27087	281.489	4.85327e-63	1.37745e-62
FHL1	-0.381271	9.26951	280.846	6.69183e-63	1.89686e-62
DEGS1	0.358888	9.15653	286.483	7.33093e-63	2.0754e-62
COX5B	-0.202003	10.1888	280.174	9.35888e-63	2.64618e-62
SEPW1	-0.328568	9.34828	279.576	1.26192e-62	3.56354e-62
HARS	0.384616	9.10627	321.5	1.33211e-62	3.75701e-62
SSSCA1	0.347461	9.18021	278.832	2.14697e-62	6.04762e-62
SON	0.346064	9.24202	277.958	2.83219e-62	7.96776e-62
LSS	-0.395582	9.1054	303.196	5.56031e-62	1.56231e-61
CBX3	0.342033	9.20803	276.266	6.59594e-62	1.85099e-61
PRRX2	0.34461	9.24626	276.177	6.89571e-62	1.93269e-61
TNFRSF1A	-0.345556	9.27404	275.954	7.70611e-62	2.15713e-61
ANPEP	0.290645	9.68903	275.73	8.6187e-62	2.40959e-61
SLIRP	0.314774	9.30093	275.265	1.08782e-61	3.03752e-61
HMG20B	0.35641	9.14998	283.104	1.14445e-61	3.19166e-61
HCFC1R1	-0.283034	9.74372	274.87	1.32457e-61	3.68941e-61
PXDN	-0.372878	9.13428	284.795	1.95575e-61	5.44073e-61
TRAPPC2L	-0.296448	9.47749	273.514	2.60791e-61	7.246e-61
RBMX	0.342142	9.23801	272.796	3.73442e-61	1.03631e-60
CALM3	0.239029	9.86332	270.297	1.30174e-60	3.6079e-60
ISG15	-0.336608	9.36111	269.054	2.42261e-60	6.70623e-60
SNRNP25	0.336685	9.19767	268.785	2.77112e-60	7.66155e-60
PRADC1	0.349908	9.14476	290.425	2.87425e-60	7.93688e-60
MGAT4B	-0.359635	9.16381	268.654	2.95961e-60	8.16257e-60
TOP1	0.362243	9.12323	294.373	3.02407e-60	8.33012e-60
SSNA1	0.287664	9.49435	268.08	3.94226e-60	1.0846e-59
VPS29	0.291633	9.50784	267.309	5.79411e-60	1.59214e-59
DPM1	0.345979	9.18205	267.806	6.67975e-60	1.83326e-59
GIPC1	0.334336	9.23332	266.287	9.65723e-60	2.64719e-59
NOP10	-0.214406	10.0168	265.272	1.60406e-59	4.3916e-59
COX6B1	-0.198094	10.1315	264.908	1.92448e-59	5.26244e-59
EIF5	0.275893	9.65429	262.471	6.50313e-59	1.7761e-58
PKM	0.161628	10.946	262.268	7.19865e-59	1.96367e-58
YBX1	-0.110633	11.783	261.376	1.12415e-58	3.06276e-58
C7orf50	0.294452	9.41864	261.135	1.26859e-58	3.45209e-58
MESDC2	0.32161	9.31453	260.9	1.42659e-58	3.87735e-58
MRPS7	0.311529	9.32509	260.825	1.4812e-58	4.02091e-58
WDR18	0.381384	9.09919	310.702	1.6436e-58	4.45639e-58
NAA20	0.303179	9.39335	259.915	2.33341e-58	6.31905e-58
CDC42EP3	0.311431	9.46903	258.399	4.97959e-58	1.34689e-57
C20orf27	0.307912	9.33254	255.543	2.0764e-57	5.60953e-57
TALDO1	-0.261013	9.72437	255.415	2.21306e-57	5.97154e-57
BANF1	0.342081	9.13244	280.281	2.32305e-57	6.2608e-57
CNN2	-0.33832	9.22017	254.542	3.42499e-57	9.21956e-57
NDUFS6	0.25104	9.66244	254.52	3.46291e-57	9.31046e-57
IFRD2	0.338695	9.11931	274.401	3.97437e-57	1.06728e-56
MYL12B	0.16721	10.6585	253.74	5.11325e-57	1.37148e-56
YWHAZ	0.307977	9.31835	252.837	8.03089e-57	2.15147e-56
ANXA4	-0.327067	9.32626	252.018	1.20985e-56	3.23732e-56
ANAPC15	0.31278	9.28595	251.577	1.50835e-56	4.03124e-56
LRRFIP1	0.313956	9.34769	251.541	1.5357e-56	4.09946e-56
RARS	0.344187	9.16035	260.442	1.63644e-56	4.36319e-56
STRAP	0.278164	9.49547	251.106	1.90881e-56	5.08335e-56
SUGT1	0.326769	9.23479	250.116	3.13204e-56	8.33108e-56
MRPL51	0.194955	10.1381	249.77	3.72246e-56	9.88985e-56
SRPX	-0.331521	9.36184	249.735	3.78921e-56	1.00553e-55
PTRHD1	-0.318063	9.29828	249.046	5.3464e-56	1.41708e-55
VTI1B	-0.284546	9.45288	249.01	5.44332e-56	1.44107e-55
PSMA2.1	0.306523	9.33253	248.645	6.53269e-56	1.72743e-55
TMOD3	0.353419	9.12718	283.914	9.67658e-56	2.55576e-55
SEC13	0.299528	9.41285	247.492	1.16315e-55	3.06846e-55
SERINC1	-0.3567	9.13268	263.98	1.22661e-55	3.23208e-55
RBM17	0.3229	9.24373	247.344	1.25224e-55	3.29576e-55
C11orf48	0.30626	9.30544	246.878	1.58066e-55	4.15525e-55
LOXL1	0.263083	9.82333	246.79	1.65213e-55	4.33806e-55
MRPL28	0.316769	9.28528	246.581	1.83433e-55	4.81082e-55
THOC7	0.309469	9.31939	246.238	2.17688e-55	5.70256e-55
EIF4G1	0.30646	9.3648	245.961	2.50123e-55	6.54459e-55
LACTB	-0.335253	9.1749	245.771	2.75043e-55	7.18825e-55
ARPC1B	-0.163429	10.6963	245.648	2.92512e-55	7.63591e-55
NELFE	0.318681	9.22936	245.176	3.70314e-55	9.65568e-55
C1orf43	-0.288115	9.43246	243.903	6.99827e-55	1.82263e-54
TIMM17A	0.304596	9.3137	243.698	7.75488e-55	2.01735e-54
MRPS23	0.318273	9.23779	243.615	8.08284e-55	2.10023e-54
UROS	-0.282029	9.47195	243.211	9.89411e-55	2.56789e-54
PPAP2B	-0.326318	9.656	242.505	1.40871e-54	3.65191e-54
NUDT21	0.354355	9.09142	278.281	1.495e-54	3.87113e-54
OSTF1	0.36186	9.09468	293	1.60849e-54	4.16022e-54
JTB	-0.234948	9.78195	241.25	2.63886e-54	6.81732e-54
U2SURP	0.34866	9.10614	270.256	2.77056e-54	7.14932e-54
ATP2A2	-0.350561	9.15521	242.774	4.17099e-54	1.07507e-53
AK2	0.336773	9.15428	259.194	4.48479e-54	1.15463e-53
CD47	0.312707	9.30957	239.278	7.0749e-54	1.81938e-53
SRSF11	0.320617	9.25834	238.981	8.20981e-54	2.10881e-53
EMC8	0.325215	9.15766	242.608	8.94187e-54	2.29423e-53
MRPS11	0.309381	9.26049	238.333	1.13488e-53	2.90845e-53
HSPE1	0.23357	9.80922	237.98	1.35442e-53	3.46713e-53
ARGLU1	0.319947	9.22727	236.387	3.00389e-53	7.68079e-53
GOLGB1	-0.323083	9.21301	236.016	3.61796e-53	9.24041e-53
C1orf122	-0.248835	9.67804	234.462	7.8692e-53	2.00754e-52
ABHD14B	-0.345853	9.12175	261.303	1.1512e-52	2.93353e-52
POP4	0.335368	9.14526	254.567	1.50422e-52	3.82877e-52
LARP6	-0.251749	9.66257	232.484	2.11684e-52	5.382e-52
ZNF511	0.317241	9.20273	231.498	3.46802e-52	8.80735e-52
BAZ1A	0.334981	9.12242	249.27	5.82632e-52	1.47798e-51
GSTT1	-0.351993	9.11823	246.126	6.92673e-52	1.75514e-51
PDIA4	0.319637	9.21764	230.053	7.14611e-52	1.80868e-51
HEXB	-0.292116	9.43564	229.594	8.99176e-52	2.27325e-51
2015-09-01	-0.287285	9.40202	229.425	9.78542e-52	2.47112e-51
LAMP2	-0.321524	9.26575	229.348	1.01684e-51	2.56496e-51
CD320	0.313039	9.25072	229.222	1.0831e-51	2.72903e-51
PLEKHO1	-0.353072	9.09885	265.255	1.21139e-51	3.04885e-51
NOB1	-0.340752	9.13929	237.911	2.00539e-51	5.04155e-51
COPS3	0.340369	9.09755	263.197	2.31766e-51	5.82009e-51
TXNDC9	0.33703	9.13415	251.443	3.26417e-51	8.18777e-51
ORMDL2	0.314134	9.17718	231.993	5.0876e-51	1.27474e-50
LAYN	-0.28191	9.49572	225.965	5.52712e-51	1.38332e-50
HTATSF1	0.348265	9.09583	263.752	5.975e-51	1.49375e-50
DHRS7	-0.316108	9.26444	224.498	1.15132e-50	2.8751e-50
DNAJC8	0.259253	9.53035	224.031	1.45446e-50	3.62806e-50
ACTR1A	0.347565	9.09955	263.278	1.50586e-50	3.75212e-50
ATP5L	-0.176497	10.1978	223.76	1.66615e-50	4.1469e-50
HNRNPF	0.265169	9.55529	222.704	2.82607e-50	7.02606e-50
CALD1	-0.187326	10.6166	221.881	4.26562e-50	1.05933e-49
CD248	-0.313182	9.3188	221.846	4.34273e-50	1.07729e-49
DCUN1D5	0.310852	9.15319	229.061	5.20901e-50	1.29075e-49
CNIH4	0.290337	9.33045	221.325	5.63642e-50	1.39512e-49
TARS	0.326645	9.1359	235.765	6.59179e-50	1.6298e-49
MALSU1	0.30312	9.24184	220.764	7.46095e-50	1.84267e-49
SRRM2	0.298342	9.28665	220.535	8.3675e-50	2.06429e-49
ABRACL	-0.314907	9.17229	220.48	8.60115e-50	2.1196e-49
CCDC124	0.303353	9.20794	220.561	1.19405e-49	2.93929e-49
CHMP3	-0.301694	9.24798	219.488	1.4136e-49	3.47594e-49
RHOA	0.195866	10.0369	219.217	1.61894e-49	3.97651e-49
SUB1	0.202691	10.0446	218.935	1.86434e-49	4.57425e-49
GLO1	0.305514	9.20568	216.855	5.27971e-49	1.29399e-48
HMOX2	0.346815	9.09661	261.836	5.6923e-49	1.39359e-48
DDAH2	-0.306863	9.30669	216.453	6.4582e-49	1.57937e-48
TAX1BP1	-0.275976	9.43505	215.171	1.22698e-48	2.99737e-48
KDELR2	0.189475	10.1389	214.936	1.38009e-48	3.36773e-48
GTF3C6	0.230986	9.6957	214.421	1.78583e-48	4.35308e-48
TMEM179B	-0.297999	9.25807	214.21	1.98467e-48	4.83252e-48
SAR1B	0.317277	9.1427	228.804	2.52654e-48	6.14526e-48
DCAF6	-0.343515	9.09207	251.861	3.85839e-48	9.37454e-48
C1orf86	-0.2519	9.55333	212.178	5.48854e-48	1.33208e-47
IK	0.308826	9.1919	210.588	1.21671e-47	2.94979e-47
NSFL1C	0.311694	9.15581	221.442	1.28824e-47	3.11984e-47
MTCH1	0.230012	9.72863	209.395	2.21129e-47	5.3495e-47
UQCRFS1	0.236169	9.61873	209.352	2.25991e-47	5.46126e-47
CCM2	0.308571	9.15514	210.589	3.2594e-47	7.86813e-47
CMC2	0.32045	9.10256	231.392	3.45579e-47	8.33325e-47
RAB4A	-0.300373	9.24268	207.976	4.50042e-47	1.08406e-46
AP3S1	-0.238767	9.61752	207.949	4.56321e-47	1.09801e-46
TBCB	0.230568	9.67047	207.902	4.67183e-47	1.12294e-46
SLIT3	-0.36541	9.11704	215.404	9.18302e-47	2.20491e-46
MVD	-0.326957	9.13239	209.352	1.53109e-46	3.67234e-46
RTFDC1	0.286039	9.31122	205.47	1.57892e-46	3.783e-46
MRPS34	0.248794	9.52986	205.202	1.80547e-46	4.32119e-46
CCNL1	-0.320055	9.17118	205.119	1.88251e-46	4.50078e-46
PBDC1	0.331554	9.10414	237.249	2.09096e-46	4.99383e-46
MRPL34	-0.266871	9.41701	204.6	2.44126e-46	5.82425e-46
COA1	0.302916	9.20748	204.1	3.13478e-46	7.47089e-46
CHID1	-0.300001	9.19915	203.564	4.09991e-46	9.76065e-46
GNB2	0.21768	9.7508	203.081	5.22262e-46	1.24203e-45
CAPN2	0.264707	9.42772	202.236	7.97592e-46	1.89481e-45
ITGB1	0.235436	9.61956	202.108	8.50464e-46	2.01828e-45
RNH1	0.16071	10.5081	202.019	8.89165e-46	2.10789e-45
SMDT1	-0.248943	9.53682	201.962	9.1465e-46	2.16602e-45
DDX5	0.226887	9.79501	201.95	9.20448e-46	2.17745e-45
PSG5	-0.256258	10.0657	201.408	1.2072e-45	2.85281e-45
BAZ1B	0.293978	9.17667	200.529	1.87528e-45	4.42692e-45
GNAI2	0.252531	9.49495	200.136	2.28375e-45	5.38551e-45
PPP1R14B	0.310337	9.14304	222.31	2.56877e-45	6.05129e-45
SNRPB2	0.29562	9.21031	199.726	2.80395e-45	6.5984e-45
NDUFB6	0.240508	9.56841	199.054	3.92577e-45	9.22864e-45
IMP3	0.278272	9.31294	198.982	4.07078e-45	9.55953e-45
NDUFB5	-0.275352	9.34622	198.616	4.89025e-45	1.14719e-44
UQCC2	0.247614	9.47622	198.533	5.09571e-45	1.19414e-44
DYNLL1	0.137904	10.9577	198.387	5.48458e-45	1.28393e-44
SF3B2	0.278336	9.32421	198.166	6.12579e-45	1.43254e-44
MTCH2	0.268372	9.33434	197.782	7.42481e-45	1.73452e-44
SERP1	-0.204619	9.86686	197.441	8.80669e-45	2.0552e-44
KANK2	-0.30619	9.1652	197.308	9.41685e-45	2.19531e-44
LGALS1	0.0629482	14.3827	196.796	1.21678e-44	2.83369e-44
PCBP2	-0.210203	9.79046	196.681	1.28865e-44	2.99794e-44
PDLIM7	0.283885	9.30104	196.654	1.30617e-44	3.03555e-44
HLA-A	-0.227357	10.0151	196.505	1.4075e-44	3.26766e-44
TMED3	-0.256798	9.46808	196.423	1.46673e-44	3.40167e-44
SPATS2L	0.300793	9.13499	205.324	1.78621e-44	4.13833e-44
FBXW5	-0.268411	9.36012	193.956	5.04777e-44	1.16827e-43
ECH1	-0.293768	9.27914	193.87	5.27054e-44	1.21857e-43
NBEAL1	-0.305963	9.13445	209.804	9.30861e-44	2.14998e-43
CYB5R3	-0.197393	9.90678	192.655	9.6859e-44	2.23483e-43
SF3B1	0.30022	9.17205	196.87	1.09406e-43	2.52173e-43
MRPL19	0.302526	9.13908	207.253	1.11544e-43	2.56838e-43
TOR1A	0.313047	9.09874	218.75	1.41406e-43	3.25263e-43
PSMB8	-0.293991	9.20772	191.126	2.08407e-43	4.78889e-43
DCXR	0.280573	9.2535	190.42	2.96885e-43	6.81501e-43
NPM1	-0.151265	10.5673	190.184	3.34203e-43	7.66379e-43
PMF1	0.302241	9.13965	201.302	3.63639e-43	8.33031e-43
VKORC1	-0.18996	9.96143	189.833	3.98459e-43	9.11865e-43
ATRX	-0.298195	9.17101	190.55	4.148e-43	9.48296e-43
BOD1	-0.284239	9.24854	189.738	4.1787e-43	9.54341e-43
EIF3B	0.320336	9.09403	219.572	5.94427e-43	1.35619e-42
SLTM	0.278444	9.27182	188.695	7.04839e-43	1.60646e-42
JOSD2	-0.233162	9.6069	188.68	7.10192e-43	1.61702e-42
MDH2	0.254565	9.41033	188.146	9.28087e-43	2.111e-42
DTWD1	-0.32362	9.0937	216.784	1.28206e-42	2.91319e-42
PTMS	0.185228	10.0291	187.311	1.41045e-42	3.20168e-42
SDF4	-0.229784	9.61927	187.099	1.56817e-42	3.55609e-42
MRPS18C	0.282631	9.20436	186.543	2.07187e-42	4.6936e-42
RBCK1	-0.277199	9.259	186.21	2.44808e-42	5.54026e-42
BCAP29	0.290478	9.15092	195.81	2.72163e-42	6.15313e-42
MIR4435-1HG	-0.286367	9.21772	185.592	3.33832e-42	7.53977e-42
TAX1BP3	-0.219536	9.66941	185.223	4.01659e-42	9.06256e-42
TIMP3	0.251855	9.68463	185.091	4.29053e-42	9.67092e-42
TCEB1	0.225161	9.59555	183.834	8.05691e-42	1.81422e-41
RBX1	0.19477	9.85914	183.604	9.04204e-42	2.03401e-41
RAD23A	0.227021	9.57815	183.598	9.06856e-42	2.03793e-41
PDIA3	0.21445	9.82044	182.759	1.38053e-41	3.0993e-41
SSBP1	0.216522	9.68196	182.477	1.59068e-41	3.56727e-41
UBE2B	-0.265298	9.34356	182.475	1.59216e-41	3.56727e-41
ARHGAP18	0.28916	9.1915	190.422	1.91598e-41	4.28851e-41
ENY2	0.23034	9.54746	181.664	2.39097e-41	5.34633e-41
TMEM243	-0.302428	9.12619	195.92	2.54539e-41	5.68598e-41
RPAIN	-0.307026	9.12527	197.96	3.9103e-41	8.72627e-41
EID1	0.164053	10.235	180.415	4.47162e-41	9.96901e-41
ATP2B4	0.283691	9.25367	180.338	4.64676e-41	1.03492e-40
ATRAID	-0.208627	9.74507	179.248	8.02676e-41	1.78593e-40
SERPINE2	-0.246508	11.0238	179.036	8.92948e-41	1.98482e-40
TANK	-0.298511	9.1314	191.732	8.97756e-41	1.99353e-40
HNRNPUL1	0.294827	9.13157	187.123	9.89657e-41	2.19543e-40
PRPF8	0.31373	9.10122	207.476	1.29677e-40	2.87389e-40
BAG1	-0.28092	9.21065	178.089	1.43541e-40	3.178e-40
MTIF3	-0.282567	9.18393	178.025	1.48205e-40	3.27802e-40
FKBP10	-0.278202	9.28396	177.782	1.67372e-40	3.69832e-40
YIF1B	0.295299	9.13303	201.143	1.9449e-40	4.29332e-40
HSPA9	0.273124	9.20726	177.272	2.16169e-40	4.76718e-40
MRPL16	0.279724	9.22933	176.97	2.51483e-40	5.54053e-40
BRMS1	0.303123	9.09333	207.756	3.49198e-40	7.68579e-40
GOLIM4	0.279446	9.16559	190.47	6.13755e-40	1.34954e-39
SMIM14	-0.292034	9.14181	183.466	7.28499e-40	1.60028e-39
TXNL4A	0.240269	9.45053	174.336	9.42225e-40	2.06774e-39
NT5C	0.270682	9.23603	173.737	1.2722e-39	2.78915e-39
ZNF32	-0.309447	9.09168	202.807	1.54297e-39	3.37948e-39
SPG20	-0.296845	9.13236	189.07	1.67791e-39	3.67146e-39
CTGF	-0.279159	9.58761	172.975	1.86496e-39	4.07677e-39
NDUFB10	0.163058	10.1461	172.97	1.86901e-39	4.08164e-39
TMEM98	-0.260873	9.3163	172.681	2.1614e-39	4.71559e-39
AAMP	0.301235	9.11313	196.447	2.19185e-39	4.77739e-39
CYBA	-0.237575	9.87496	172.381	2.51198e-39	5.46984e-39
SURF4	0.251083	9.38831	172.241	2.69449e-39	5.86157e-39
FIP1L1	0.299887	9.10812	193.041	2.85363e-39	6.20174e-39
ACTR3	0.241696	9.43183	171.934	3.14376e-39	6.82567e-39
RAB32	-0.200442	9.83195	170.984	5.06108e-39	1.09779e-38
TERF2IP	0.300544	9.12686	191.91	5.06683e-39	1.09798e-38
RECK	-0.277695	9.27024	170.539	6.32768e-39	1.36988e-38
ANXA6	0.266294	9.30028	170.292	7.16321e-39	1.54927e-38
CLTB	0.198899	9.82679	170.25	7.31337e-39	1.58022e-38
GPC1	-0.291049	9.12451	182.893	7.63094e-39	1.64726e-38
CCDC12	0.271536	9.2186	169.728	9.50208e-39	2.0492e-38
PHYH	-0.294593	9.13119	183.397	1.13896e-38	2.45391e-38
SDC2	0.296555	9.13685	181.021	1.22802e-38	2.64324e-38
EMC7	0.236798	9.45237	168.95	1.40389e-38	3.01891e-38
SURF1	-0.283447	9.15176	175.817	1.46786e-38	3.15344e-38
COPB2	0.27664	9.21281	168.66	1.62378e-38	3.48508e-38
HOMER3	0.25643	9.34678	168.647	1.6348e-38	3.50538e-38
DBNL	0.268117	9.22075	168.519	1.74265e-38	3.73305e-38
LOX	0.239641	9.59196	168.475	1.78188e-38	3.81347e-38
HERPUD1	-0.254048	9.45172	167.771	2.53658e-38	5.42345e-38
MAP2K2	-0.28939	9.12926	174.731	2.58546e-38	5.5227e-38
LAGE3	-0.27471	9.1843	167.316	3.18586e-38	6.79872e-38
SDHC	-0.238694	9.40171	167.289	3.23011e-38	6.88661e-38
NEK6	-0.293183	9.1128	185.348	3.57021e-38	7.60448e-38
ARHGAP29	0.234593	9.64915	166.65	4.45026e-38	9.46999e-38
UBE2D3	-0.211758	9.62957	166.32	5.25253e-38	1.11666e-37
CIB1	0.204318	9.68338	165.995	6.18349e-38	1.31333e-37
EGR1	-0.243769	9.57292	165.798	6.82563e-38	1.44835e-37
ATP5G3	0.147823	10.3044	165.66	7.31288e-38	1.55028e-37
EIF5B	0.232733	9.48006	165.506	7.90115e-38	1.6734e-37
PSMD4	0.232601	9.46566	164.979	1.02934e-37	2.17801e-37
ACTN1	0.233264	9.49673	164.672	1.20079e-37	2.53839e-37
CDC37	0.237464	9.40056	163.724	1.93186e-37	4.07999e-37
DDX1	0.281855	9.14757	173.627	2.12365e-37	4.48082e-37
SDHB	0.24413	9.35358	163.169	2.5517e-37	5.37893e-37
ACADVL	0.251644	9.3504	162.784	3.09546e-37	6.51906e-37
FBL	0.251226	9.32409	162.6	3.39529e-37	7.14378e-37
STOM	-0.290921	9.11899	175.573	3.42555e-37	7.20071e-37
UBL5	-0.180511	9.84686	160.969	7.69686e-37	1.61641e-36
DNPH1	-0.233707	9.43763	160.558	9.45816e-37	1.98445e-36
AHSA1	0.271458	9.15202	167.77	9.90875e-37	2.07704e-36
MATR3	0.271656	9.15909	163.505	1.019e-36	2.13401e-36
SH3BGRL3	-0.099697	12.1789	160.365	1.04217e-36	2.1805e-36
SGCE	0.298583	9.11179	174.606	1.4273e-36	2.98351e-36
NAP1L1	-0.157328	10.199	159.649	1.49287e-36	3.11766e-36
CNN3	0.223663	9.58273	159.555	1.56474e-36	3.26473e-36
CARHSP1	0.237628	9.4381	158.93	2.14186e-36	4.46469e-36
ID2	-0.239336	9.69428	158.726	2.37177e-36	4.93936e-36
SMIM20	-0.261614	9.24447	158.581	2.55165e-36	5.30905e-36
PPP4C	0.196516	9.6981	157.483	4.42591e-36	9.20015e-36
CLNS1A	-0.258587	9.26884	157.472	4.4507e-36	9.24312e-36
RRAGC	-0.263477	9.20708	156.679	6.62901e-36	1.37543e-35
UBE2I	0.215983	9.54489	156.273	8.12491e-36	1.68425e-35
CD151	0.167199	10.0945	156.154	8.62725e-36	1.78673e-35
MRPL9	0.256102	9.22395	155.64	1.11634e-35	2.30984e-35
SUMO3	0.210933	9.58354	155.568	1.15783e-35	2.39348e-35
LINC00657	-0.279468	9.13099	165.354	1.29658e-35	2.67784e-35
CCDC80	0.181257	10.3642	154.947	1.58106e-35	3.2624e-35
MPZL1	-0.26138	9.20809	154.927	1.59694e-35	3.29213e-35
MCTS1	0.267123	9.15162	162.913	1.71951e-35	3.54157e-35
AP2M1	0.144713	10.351	154.759	1.73719e-35	3.57469e-35
MYLK	-0.293269	9.10519	169.99	1.88497e-35	3.87524e-35
RNF213	-0.282868	9.11738	166.696	2.72805e-35	5.60336e-35
EIF3M	-0.239446	9.39473	153.565	3.16303e-35	6.49086e-35
ICT1	0.281695	9.10238	178.544	3.66324e-35	7.51047e-35
ECHS1	0.218729	9.49514	152.913	4.3881e-35	8.9884e-35
SERINC3	-0.264904	9.20264	152.257	6.1022e-35	1.24881e-34
RGS10	-0.238569	9.41631	151.781	7.74632e-35	1.58383e-34
HSD17B10	0.253243	9.20182	151.16	1.05811e-34	2.16147e-34
UQCRB	-0.200555	9.90017	150.606	1.39785e-34	2.85288e-34
APLP2	-0.151473	10.6281	150.293	1.63547e-34	3.33481e-34
MPST	-0.248681	9.33005	150.245	1.67556e-34	3.41347e-34
COL6A2	-0.170187	10.2798	150.204	1.70982e-34	3.4801e-34
DERL2	0.253671	9.21432	150.2	1.7133e-34	3.48401e-34
C1orf63	-0.278265	9.12123	158.703	2.1942e-34	4.45789e-34
MAP1A	-0.227691	9.48503	149.522	2.4086e-34	4.88907e-34
LARP7	0.28269	9.0977	170.892	2.50938e-34	5.08903e-34
POLR2H	0.256214	9.15527	148.744	3.56075e-34	7.2147e-34
FEZ1	-0.26122	9.18429	148.666	3.70183e-34	7.49379e-34
BCAS2	0.280826	9.09468	173.009	5.24517e-34	1.06085e-33
COX6C	-0.160896	9.99911	147.825	5.64655e-34	1.141e-33
ZC3H15	0.23411	9.35386	147.566	6.43286e-34	1.29872e-33
TAF7	0.255712	9.19888	147.532	6.54202e-34	1.31957e-33
COPB1	0.280991	9.10744	167.801	8.67381e-34	1.748e-33
MLEC	0.214229	9.49125	146.813	9.38712e-34	1.89005e-33
LAMB1	-0.278004	9.1181	155.833	1.38168e-33	2.77946e-33
AAMDC	0.243662	9.24659	145.589	1.73588e-33	3.48886e-33
SLC35B1	0.268389	9.13274	160.956	1.83333e-33	3.68142e-33
NDUFA6	0.209615	9.50605	144.956	2.38569e-33	4.7863e-33
GRB2	0.273833	9.11817	168.617	2.47383e-33	4.95871e-33
NT5E	0.244789	9.29075	144.273	3.36152e-33	6.73203e-33
EI24	-0.225302	9.40175	144.247	3.40614e-33	6.81532e-33
CRELD2	0.226271	9.43045	144.086	3.69367e-33	7.38404e-33
POLR2E	0.187164	9.71434	143.676	4.53848e-33	9.06484e-33
TMEM47	-0.264615	9.12276	146.18	4.61855e-33	9.21657e-33
AGTRAP	-0.272285	9.1097	160.936	5.51364e-33	1.0993e-32
DAD1	-0.158889	9.98454	142.955	6.51758e-33	1.29831e-32
MEA1	0.23025	9.32793	142.925	6.61731e-33	1.31701e-32
ROCK1	0.245918	9.23796	142.826	6.95582e-33	1.38316e-32
CLIC4	0.252546	9.1828	142.551	7.98663e-33	1.58672e-32
XBP1	0.249599	9.25173	141.884	1.11655e-32	2.21632e-32
GSTK1	-0.230439	9.36544	141.675	1.23977e-32	2.45874e-32
SPCS2	0.234289	9.30221	141.554	1.31745e-32	2.61049e-32
UTP11L	0.268132	9.11826	156.318	1.52164e-32	3.01242e-32
C16orf45	-0.26045	9.20995	140.381	2.37493e-32	4.69755e-32
HLA-B	-0.235232	9.64836	140.306	2.46603e-32	4.87345e-32
C19orf53	-0.151637	10.0676	140.169	2.64246e-32	5.21752e-32
MAP7D1	0.259248	9.15203	147.07	2.72175e-32	5.36935e-32
CRNDE	0.246273	9.23291	140.058	2.79431e-32	5.50767e-32
BCLAF1	0.245798	9.18429	141.543	3.36448e-32	6.62566e-32
COMMD7	-0.228352	9.35323	139.098	4.52465e-32	8.90258e-32
SH3KBP1	-0.255483	9.16908	143.641	5.51574e-32	1.08431e-31
NR3C1	0.244726	9.30466	138.288	6.80003e-32	1.33561e-31
ACTG1	0.0970642	11.9479	137.947	8.06916e-32	1.5835e-31
HIGD1A	0.250294	9.15521	145.433	8.67611e-32	1.70112e-31
UBE2A	0.232519	9.25734	137.729	9.0046e-32	1.76399e-31
MED8	0.263279	9.1317	154.425	1.09158e-31	2.13652e-31
SAR1A	0.248198	9.20689	136.831	1.41409e-31	2.76535e-31
UBE2L3	0.249212	9.15743	144.458	1.42377e-31	2.78186e-31
MTDH	0.152763	10.0728	136.551	1.62744e-31	3.17704e-31
PSMA1	0.210066	9.50353	136.355	1.79595e-31	3.50295e-31
CD99	-0.126898	10.5129	136.162	1.97903e-31	3.8567e-31
SP100	-0.249094	9.19954	135.914	2.24176e-31	4.36491e-31
UQCRC1	0.214143	9.43396	135.87	2.29123e-31	4.45738e-31
TP53I3	-0.241412	9.23841	135.607	2.61593e-31	5.08464e-31
PHLDA3	-0.230121	9.34292	134.824	3.87585e-31	7.52706e-31
ATG3	0.224652	9.33597	134.716	4.09291e-31	7.94173e-31
APMAP	0.250328	9.16652	140.143	4.30975e-31	8.35526e-31
MSRB2	-0.229446	9.34382	134.471	4.63004e-31	8.96845e-31
PPCS	-0.255621	9.13979	143.228	7.68072e-31	1.48648e-30
PGRMC1	-0.222339	9.43733	133.393	7.95733e-31	1.53869e-30
SRP72	0.237306	9.20808	133.173	8.88679e-31	1.71694e-30
STOML2	0.179051	9.70191	132.858	1.04124e-30	2.00996e-30
ADAM9	-0.256376	9.13435	140.367	1.49194e-30	2.8775e-30
HINT1	-0.110185	10.8254	130.99	2.6637e-30	5.13306e-30
NUDT5	0.225201	9.32394	130.742	3.01775e-30	5.81033e-30
SWAP70	-0.249511	9.16394	130.458	3.48086e-30	6.69626e-30
TBX3	0.239798	9.17259	128.926	7.5197e-30	1.44535e-29
NDUFA8	0.200857	9.47151	128.678	8.51461e-30	1.63518e-29
PSMB5	0.139311	10.1455	128.567	9.00638e-30	1.72815e-29
PHLDA1	0.208868	9.71421	128.426	9.66887e-30	1.85368e-29
SCP2	-0.198608	9.5423	127.721	1.37798e-29	2.63955e-29
SSU72	-0.185948	9.61276	127.596	1.46721e-29	2.80809e-29
CCDC25	0.241487	9.17946	128.487	1.7657e-29	3.37649e-29
BAD	-0.202201	9.48588	127.085	1.89725e-29	3.62495e-29
NDUFAB1	0.193552	9.52989	126.59	2.43355e-29	4.64569e-29
CCT8	0.222644	9.34545	126.304	2.8104e-29	5.36053e-29
PHAX	0.236169	9.21697	125.865	3.50433e-29	6.67845e-29
VPS35	0.229748	9.2502	125.347	4.54753e-29	8.6592e-29
FIS1	-0.184968	9.61001	125.059	5.25687e-29	1.00014e-28
C3orf14	0.24542	9.10193	136.244	5.76477e-29	1.09584e-28
NHP2L1	0.152015	9.94324	124.842	5.86311e-29	1.11359e-28
TAF1D	-0.262813	9.10441	143.371	7.64041e-29	1.44993e-28
AIP	-0.24558	9.15535	129.151	7.8095e-29	1.48077e-28
EIF1B	-0.245868	9.16172	133.339	7.88835e-29	1.49446e-28
ZFYVE21	-0.222645	9.29722	124.194	8.12041e-29	1.53713e-28
HIBADH	-0.237388	9.20669	124.082	8.58929e-29	1.62451e-28
CREB3L1	-0.235061	9.1881	123.96	9.13682e-29	1.72661e-28
ERLEC1	-0.21837	9.33257	123.599	1.0955e-28	2.06845e-28
CHURC1	-0.251931	9.11603	136.301	1.11913e-28	2.11131e-28
IMP4	0.236061	9.15161	131.541	1.15505e-28	2.17724e-28
OXLD1	-0.248358	9.12592	132.033	1.26923e-28	2.39046e-28
TIPRL	0.247219	9.12724	133.087	1.5556e-28	2.92734e-28
MIEN1	-0.206179	9.39919	122.862	1.58713e-28	2.98417e-28
LYRM4	-0.24375	9.14958	129.328	1.75941e-28	3.30534e-28
AK5	-0.221872	9.34251	122.493	1.91096e-28	3.58705e-28
PRDX1	0.134636	10.3576	122.341	2.06209e-28	3.8675e-28
EMC6	0.201535	9.43201	122.324	2.07995e-28	3.89774e-28
ELOVL1	0.241897	9.16793	130.176	2.4007e-28	4.49506e-28
FAM207A	0.23251	9.1796	121.645	2.92711e-28	5.47614e-28
RBMS1	-0.228173	9.29507	121.618	2.96778e-28	5.5476e-28
MARCKS	0.222528	9.35238	121.56	3.05572e-28	5.70723e-28
CMTM6	0.252281	9.1011	142.641	3.25873e-28	6.08133e-28
RPN1	0.228568	9.24712	120.972	4.10791e-28	7.65968e-28
RILPL2	-0.26261	9.09108	140.296	4.26416e-28	7.94443e-28
UBE2E3	0.19188	9.59419	120.78	4.52367e-28	8.42093e-28
MRPS26	0.228555	9.18466	120.761	4.56713e-28	8.49479e-28
ZNF428	-0.22746	9.21293	120.733	4.63134e-28	8.60708e-28
RNF181	0.203103	9.42351	120.62	4.90314e-28	9.10467e-28
PAK2	0.237308	9.13455	134.068	4.90826e-28	9.10665e-28
TOMM22	0.197903	9.42984	120.297	5.76904e-28	1.06949e-27
EIF3K	-0.138059	10.1075	118.713	1.28015e-27	2.37124e-27
CD9	0.234667	9.68916	118.625	1.33787e-27	2.47612e-27
FAM127B	-0.228719	9.18843	118.611	1.34697e-27	2.49089e-27
TUSC3	-0.230009	9.26344	118.095	1.74673e-27	3.2275e-27
FSCN1	0.211033	9.38728	116.822	3.31541e-27	6.12097e-27
ZNF207	0.234344	9.15129	120.214	3.81234e-27	7.03263e-27
LGALS3	-0.120189	11.2308	116.149	4.65028e-27	8.57133e-27
MINOS1	0.152029	9.88058	116.138	4.67717e-27	8.61383e-27
MED10	0.208634	9.32562	116.049	4.89044e-27	8.99922e-27
ARL16	0.224081	9.16331	116.822	5.48414e-27	1.00834e-26
HMGN3	0.209372	9.31864	114.12	1.2918e-26	2.37324e-26
NAA10	0.18914	9.48829	113.332	1.92059e-26	3.52552e-26
PDHB	0.225476	9.26512	113.02	2.24673e-26	4.12083e-26
FAM63B	-0.236879	9.1238	117.823	2.51452e-26	4.60824e-26
HNRNPA1	0.154518	9.88922	112.526	2.8812e-26	5.27594e-26
MRPL11	0.194182	9.43212	112.068	3.62884e-26	6.63956e-26
MRPL21	0.208777	9.29341	111.726	4.31152e-26	7.88221e-26
UBE2K	0.218221	9.17256	114.022	4.45157e-26	8.13163e-26
ACTR2	0.213313	9.27222	111.655	4.46737e-26	8.15387e-26
EMD	0.244183	9.08675	133.326	5.15654e-26	9.40408e-26
HSPA4	0.241151	9.09169	131.795	5.59313e-26	1.0192e-25
DDR2	-0.224632	9.25912	111.159	5.73562e-26	1.04432e-25
FAM200B	-0.219089	9.23501	110.838	6.74093e-26	1.22637e-25
VDAC1	0.187884	9.48289	110.649	7.41649e-26	1.34818e-25
TECR	0.24762	9.09843	131.643	7.95451e-26	1.44481e-25
ITGBL1	-0.232994	9.1475	110.357	8.58841e-26	1.55869e-25
SHISA5	-0.219378	9.19696	110.208	9.25766e-26	1.67879e-25
THY1	0.154487	10.0768	110.134	9.60882e-26	1.74107e-25
NPM3	0.214231	9.23457	110.128	9.63953e-26	1.74522e-25
PABPC4	-0.214365	9.28034	110.046	1.00474e-25	1.8176e-25
ZDHHC4	-0.243946	9.08634	131.115	1.05356e-25	1.90417e-25
DUSP14	-0.206459	9.34444	109.95	1.05429e-25	1.90417e-25
TMEM126B	-0.212525	9.27477	109.93	1.06483e-25	1.92165e-25
TSC22D4	-0.228872	9.13799	114.026	1.30758e-25	2.35784e-25
POLR2G	0.218995	9.20718	109.516	1.3116e-25	2.36319e-25
ADI1	0.169733	9.66777	109.349	1.42675e-25	2.5686e-25
BTG1	-0.20453	9.53375	109.337	1.43533e-25	2.58199e-25
DESI1	-0.224406	9.15201	112.333	1.96325e-25	3.52882e-25
C17orf89	-0.175826	9.59182	108.522	2.16432e-25	3.88712e-25
CHTOP	0.234006	9.13058	121.224	2.35622e-25	4.22838e-25
FAM129B	0.229489	9.15223	111.131	2.69036e-25	4.82417e-25
CLPP	0.203891	9.30344	107.529	3.56827e-25	6.39327e-25
PEA15	-0.201368	9.33991	107.425	3.76113e-25	6.73344e-25
ADSL	0.230605	9.11691	117.465	4.54425e-25	8.12896e-25
MYADM	-0.231439	9.14433	112.029	4.6532e-25	8.31723e-25
TRIAP1	-0.236165	9.10466	122.418	6.13577e-25	1.09585e-24
DST	-0.166767	9.7514	106.065	7.46171e-25	1.3316e-24
RNF11	-0.229064	9.14105	113.294	1.11069e-24	1.98054e-24
MRPL4	0.204215	9.26472	104.951	1.30764e-24	2.32988e-24
EIF3A	0.18567	9.48954	104.948	1.31004e-24	2.33231e-24
UQCRQ	-0.127533	10.1155	104.865	1.36596e-24	2.42993e-24
EPRS	0.215097	9.20357	104.729	1.46281e-24	2.60016e-24
ARPC1A	0.132277	10.1221	104.483	1.6557e-24	2.9407e-24
C19orf60	-0.182403	9.51763	104.36	1.76183e-24	3.12672e-24
MDK	-0.233644	9.15741	104.189	1.92045e-24	3.40554e-24
C19orf24	-0.199483	9.3339	104.039	2.07037e-24	3.6685e-24
VPS26A	0.224165	9.10718	114.205	2.57782e-24	4.56404e-24
VASN	0.220198	9.24171	103.29	3.02021e-24	5.34307e-24
TIMM9	-0.228455	9.14432	111.721	3.1446e-24	5.55876e-24
PTTG1IP	0.19693	9.37259	103.064	3.38489e-24	5.97881e-24
PPP1CC	0.215336	9.20037	102.923	3.63488e-24	6.41533e-24
GRSF1	0.22775	9.12368	111.949	3.68216e-24	6.49367e-24
ARPC3	0.123107	10.2023	102.76	3.94521e-24	6.95212e-24
ACAT2	0.211629	9.53258	102.404	4.72002e-24	8.31093e-24
MPG	-0.15836	9.75573	102.076	5.56831e-24	9.79691e-24
SMARCB1	0.211359	9.19439	102.045	5.65628e-24	9.94389e-24
ECE1	-0.238833	9.10404	113.978	6.19541e-24	1.08832e-23
WBSCR22	0.207991	9.21799	101.616	7.02158e-24	1.23248e-23
CCDC167	0.216667	9.11291	114.351	7.22268e-24	1.26679e-23
NAGK	0.234909	9.09043	120.388	7.71517e-24	1.35211e-23
TM2D3	-0.233715	9.08852	117.986	7.99105e-24	1.39937e-23
COPS8	0.205947	9.24038	100.863	1.02614e-23	1.79555e-23
METTL5	0.201564	9.28269	100.733	1.09611e-23	1.91648e-23
GTF3A	0.162319	9.65945	100.416	1.28585e-23	2.24648e-23
ISOC2	0.195826	9.32332	100.116	1.49592e-23	2.61146e-23
TUBGCP2	0.224008	9.14048	112.667	1.63461e-23	2.85137e-23
EHD2	-0.200801	9.30816	99.5953	1.9447e-23	3.38964e-23
MRPS21	-0.154695	9.70906	99.4674	2.07424e-23	3.61262e-23
AK1	-0.174822	9.53542	99.2598	2.3031e-23	4.00811e-23
NDUFA13	-0.177775	9.44111	99.2356	2.33129e-23	4.05402e-23
SLC25A11	0.226735	9.09791	116.719	5.65713e-23	9.82992e-23
TRAM1	-0.203439	9.24116	97.4267	5.80396e-23	1.00773e-22
PMPCB	-0.223334	9.14568	105.232	7.08256e-23	1.22878e-22
CALHM2	-0.231104	9.09376	112.029	8.64359e-23	1.49844e-22
TSPO	-0.0857356	11.0658	96.5088	9.21999e-23	1.59714e-22
RNF115	-0.204673	9.21747	96.4401	9.54502e-23	1.65216e-22
FXR1	-0.21008	9.19201	96.2097	1.07215e-22	1.85437e-22
TCEA1	0.204573	9.13537	101.443	1.24789e-22	2.15667e-22
PMVK	0.19823	9.24777	95.8292	1.29894e-22	2.24318e-22
PRKAR2A	0.219974	9.0988	108.938	1.42609e-22	2.46085e-22
CHMP2A	-0.155616	9.69297	95.5618	1.4865e-22	2.56313e-22
POLR2L	-0.100289	10.6832	95.0887	1.88711e-22	3.25139e-22
TMEM126A	0.203204	9.17857	94.6191	2.39154e-22	4.11734e-22
SYPL1	0.201532	9.22347	94.4707	2.57751e-22	4.4341e-22
ATP5G1	0.149836	9.71523	94.11	3.09185e-22	5.31486e-22
MRPL37	0.19329	9.2295	93.8718	3.48654e-22	5.98875e-22
NDUFS3	0.201722	9.24669	93.8702	3.48927e-22	5.98885e-22
NDUFAF3	0.142743	9.81315	93.7143	3.77481e-22	6.47398e-22
COPS5	0.202209	9.2024	93.503	4.1994e-22	7.19668e-22
TPGS1	-0.2124	9.14606	95.2484	4.23524e-22	7.25257e-22
SSR1	0.199816	9.20135	93.5208	4.48691e-22	7.67768e-22
IGFBP7	-0.215655	9.56045	93.2134	4.86006e-22	8.30986e-22
NIFK	0.216863	9.10183	103.765	6.36974e-22	1.08829e-21
RER1	0.150307	9.69402	92.6124	6.58186e-22	1.12367e-21
PIN4	0.210402	9.15807	97.4266	6.98859e-22	1.1922e-21
COX5A	0.132982	9.90617	92.3754	7.41797e-22	1.26449e-21
DYNC1H1	0.187364	9.39379	92.1487	8.31692e-22	1.41665e-21
BLVRB	-0.168411	9.53753	92.0962	8.53994e-22	1.45354e-21
MAF1	-0.184442	9.36908	92.0875	8.57751e-22	1.45883e-21
SMIM15	0.207318	9.11684	99.6565	1.01976e-21	1.73304e-21
ZDHHC3	-0.20364	9.17811	91.6264	1.08248e-21	1.83825e-21
APRT	-0.131021	9.96478	91.6088	1.09211e-21	1.8532e-21
PPAP2A	-0.209786	9.24918	91.5175	1.1436e-21	1.9391e-21
N4BP2L2	-0.225106	9.09037	104.706	1.17862e-21	1.99699e-21
FLNC	0.213874	9.14789	92.895	2.003e-21	3.39119e-21
TCEAL3	-0.194015	9.27352	90.063	2.38279e-21	4.03118e-21
RTN3	0.195769	9.22432	89.9119	2.57156e-21	4.34724e-21
METTL9	-0.138843	9.86097	89.7157	2.83921e-21	4.79611e-21
CCDC23	-0.199154	9.21628	89.4723	3.21044e-21	5.41913e-21
EDF1	-0.106627	10.3138	89.4652	3.22193e-21	5.43444e-21
ARPC4	0.200658	9.17276	92.3413	3.31088e-21	5.58027e-21
POLR2F	0.169947	9.43914	89.1886	3.7048e-21	6.23951e-21
GLRX2	0.200706	9.16601	95.3295	3.82086e-21	6.43016e-21
DUSP23	-0.212907	9.13036	98.1196	4.76319e-21	8.01001e-21
TMA7	-0.122558	10.0344	88.2425	5.97282e-21	1.00367e-20
IDH3B	0.21815	9.08951	103.833	6.89591e-21	1.15792e-20
IQGAP1	0.195273	9.19965	88.2091	6.97345e-21	1.17006e-20
NUTF2	0.176611	9.33837	87.7627	7.61007e-21	1.27592e-20
PHLDA2	0.164423	9.74824	86.888	1.18353e-20	1.98285e-20
DHX29	0.190045	9.25127	86.8463	1.20873e-20	2.02356e-20
ALDOA	-0.0918355	10.727	86.6111	1.36114e-20	2.27702e-20
SDHA	0.220066	9.10029	102.031	1.46869e-20	2.4551e-20
PHF5A	0.209633	9.09905	101.909	1.6085e-20	2.68682e-20
WDR61	0.206325	9.14985	90.9728	2.04822e-20	3.41878e-20
PTGR1	-0.196874	9.27511	85.7014	2.15488e-20	3.59413e-20
C12orf44	0.192159	9.20984	85.7528	2.34737e-20	3.91228e-20
PTP4A2	0.19562	9.19929	85.3601	2.56028e-20	4.26397e-20
BUD31	0.155221	9.56319	85.0932	2.92967e-20	4.87554e-20
SYAP1	0.190957	9.23549	84.9496	3.15003e-20	5.23839e-20
CISD3	0.17774	9.31102	84.7812	3.4298e-20	5.69941e-20
EVA1B	-0.167365	9.52353	84.5181	3.91721e-20	6.50455e-20
WDR13	-0.195086	9.17921	83.8686	5.43825e-20	9.02355e-20
EIF3G	-0.144026	9.70196	83.7464	5.78457e-20	9.5911e-20
PTGIS	-0.223585	9.11948	84.5907	6.61323e-20	1.0957e-19
MAP4	0.172448	9.41117	83.305	7.22956e-20	1.19693e-19
ARL6IP5	-0.144479	9.75236	83.0893	8.06211e-20	1.33378e-19
VCL	0.191476	9.20681	82.8421	9.13443e-20	1.51007e-19
RAB11A	0.188602	9.18978	82.9632	9.39487e-20	1.55199e-19
VAMP3	-0.204025	9.13569	91.5355	9.40827e-20	1.55306e-19
SLC25A1	-0.189788	9.23407	82.4703	1.10221e-19	1.81812e-19
PLIN2	-0.180966	9.43638	82.304	1.19886e-19	1.9761e-19
SLC3A2	-0.196294	9.19947	81.3896	1.90297e-19	3.13438e-19
CCDC104	-0.197309	9.16794	83.6556	2.22207e-19	3.65729e-19
LLPH	0.203489	9.10085	93.2353	2.29625e-19	3.77662e-19
NDUFB2	-0.118391	10.0081	80.9084	2.42684e-19	3.98848e-19
RRBP1	0.166309	9.44941	80.5541	2.90275e-19	4.76713e-19
TUFM	0.162053	9.46711	80.0031	3.83514e-19	6.29377e-19
JUN	-0.180024	9.47825	79.3099	5.4444e-19	8.92818e-19
TMEM18	0.18683	9.17078	79.2921	5.49379e-19	9.00259e-19
ATP5C1	0.151073	9.59796	79.0485	6.21354e-19	1.01746e-18
CSDE1	-0.165193	9.42058	78.9654	6.48039e-19	1.06039e-18
SRSF4	0.198523	9.13511	83.7723	7.16032e-19	1.17074e-18
ACAA2	0.201619	9.13659	85.0161	7.16523e-19	1.17074e-18
CNIH1	-0.187006	9.21289	78.2201	9.44579e-19	1.54224e-18
UBA1	0.208597	9.10215	92.1963	1.1438e-18	1.86616e-18
SELK	-0.1594	9.49292	77.6405	1.26626e-18	2.06446e-18
TPM1	0.123108	10.5823	77.2736	1.5244e-18	2.48351e-18
STX8	-0.204456	9.11088	88.986	1.79398e-18	2.92058e-18
MYH9	0.17895	9.33037	76.8893	1.85144e-18	3.01194e-18
GPX8	0.180987	9.2406	76.6467	2.09308e-18	3.40258e-18
TSEN34	-0.177345	9.26095	76.5088	2.24431e-18	3.64578e-18
BBX	-0.1955	9.12808	82.1462	2.56278e-18	4.16011e-18
FLYWCH2	-0.192423	9.13939	80.5398	2.69244e-18	4.36744e-18
SLIT2	0.207627	9.11419	84.6789	3.26262e-18	5.28851e-18
GTF2H5	-0.166855	9.44386	75.6113	3.53368e-18	5.72374e-18
TSSC4	0.183936	9.16138	77.2993	3.54649e-18	5.74035e-18
CAPZB	0.124297	9.89027	75.5941	3.56455e-18	5.76543e-18
MRPS16	0.155028	9.45624	75.1827	4.38919e-18	7.09411e-18
SNW1	0.195053	9.13071	79.126	4.46278e-18	7.20787e-18
SIGIRR	-0.189878	9.21443	75.1323	4.50265e-18	7.26703e-18
PERP	-0.185795	9.23	75.0196	4.7667e-18	7.68768e-18
DNAJC15	0.154667	9.4865	74.0459	7.80169e-18	1.25734e-17
S100A13	-0.105874	10.3031	73.8452	8.63546e-18	1.39072e-17
FEZ2	0.166842	9.33534	73.7845	8.90496e-18	1.43309e-17
ERGIC2	0.189869	9.11413	81.042	1.04681e-17	1.68344e-17
GOLGA2	-0.196155	9.10757	81.3557	1.09413e-17	1.75828e-17
NDUFV1	0.178708	9.20826	72.8219	1.44938e-17	2.32751e-17
TRIP6	-0.14269	9.61643	72.7768	1.48286e-17	2.37957e-17
MRPS18B	0.180392	9.2232	72.7611	1.4947e-17	2.39686e-17
ANXA5	-0.0878142	11.0524	72.6511	1.58026e-17	2.53225e-17
DFFA	0.196507	9.08977	86.2536	1.58824e-17	2.54322e-17
ETFA	0.173976	9.26486	72.6105	1.61307e-17	2.58114e-17
ARL1	0.173745	9.26902	71.9463	2.25769e-17	3.61006e-17
ECHDC1	0.199046	9.09528	86.8088	2.25948e-17	3.61034e-17
NRD1	0.168895	9.26393	71.8616	2.35659e-17	3.76284e-17
RIC8A	0.184098	9.11504	77.5535	2.54451e-17	4.06e-17
NUCB1	-0.201026	9.09937	84.8405	3.34474e-17	5.33305e-17
HLA-C	-0.141622	9.90511	71.0814	3.49801e-17	5.57348e-17
MLTK	0.189947	9.10881	76.4492	3.51181e-17	5.59149e-17
UBE2Q2	0.185354	9.10477	79.1543	3.56067e-17	5.66528e-17
EIF2AK4	-0.167002	9.32536	70.9858	3.67151e-17	5.8375e-17
PFDN1	0.170683	9.22404	70.8972	3.83982e-17	6.10077e-17
AKAP12	-0.200041	9.31139	70.8717	3.88979e-17	6.1758e-17
TMEM208	-0.154049	9.45351	70.5002	4.69474e-17	7.44855e-17
CCSER2	-0.18961	9.11485	77.5016	6.6426e-17	1.05315e-16
BAX	-0.127677	9.78044	69.3033	8.60684e-17	1.36361e-16
CHMP4A	0.166374	9.27841	69.2331	8.91836e-17	1.41197e-16
EMILIN1	-0.180752	9.22943	69.0984	9.54822e-17	1.51062e-16
NQO2	-0.17539	9.20692	68.9985	1.00438e-16	1.58791e-16
C9orf78	0.172743	9.1818	68.9095	1.05069e-16	1.65995e-16
PCBP1	0.135605	9.64394	68.7776	1.12328e-16	1.77339e-16
SNF8	0.126059	9.76852	68.7302	1.15059e-16	1.81523e-16
DPY30	0.168942	9.23538	67.9758	1.68609e-16	2.6582e-16
CLEC11A	0.153204	9.53935	67.3828	2.27709e-16	3.58741e-16
CARS2	-0.18728	9.11696	74.419	2.3452e-16	3.69212e-16
MRPL40	0.154769	9.38972	66.9259	2.87024e-16	4.51555e-16
RAP1A	0.163328	9.29995	66.9235	2.87366e-16	4.51776e-16
MED4	0.183429	9.12527	73.5878	3.35438e-16	5.26982e-16
LMAN1	0.159609	9.36069	66.4713	3.61382e-16	5.67344e-16
MIDN	-0.192393	9.10743	71.9152	4.07422e-16	6.39177e-16
DYNLT3	-0.192614	9.09409	77.6077	4.5775e-16	7.17631e-16
RABL6	0.17173	9.14352	66.495	4.79585e-16	7.51339e-16
URM1	-0.173456	9.14756	67.4367	6.07018e-16	9.50318e-16
ATP6V1E1	-0.165415	9.23717	65.4357	6.10845e-16	9.55643e-16
NUDT2	-0.187082	9.10811	74.2386	6.33869e-16	9.90972e-16
FAM136A	0.180832	9.10058	75.2864	6.44414e-16	1.00676e-15
ODF2L	-0.19116	9.09304	76.7653	6.51833e-16	1.01764e-15
PPP1R7	0.162432	9.30371	65.2845	6.59491e-16	1.02888e-15
SH3GL1	0.188396	9.09428	76.9797	6.85895e-16	1.06933e-15
MZT2A	0.129752	9.69767	65.1746	6.97263e-16	1.0863e-15
ACOT13	-0.176722	9.12555	67.6407	8.85811e-16	1.37909e-15
NEDD8	-0.0866285	10.4268	64.6298	9.19088e-16	1.4299e-15
EMX2	-0.176628	9.14379	64.8329	1.1639e-15	1.80952e-15
NDUFS4	-0.130996	9.64073	63.8409	1.37115e-15	2.13026e-15
COPE	0.108428	9.97547	63.6051	1.54527e-15	2.39912e-15
MYEOV2	-0.121121	9.72412	63.3539	1.75525e-15	2.72325e-15
CCBE1	0.177352	9.18162	63.0304	2.0682e-15	3.20657e-15
CUEDC2	-0.154909	9.33033	62.9863	2.11498e-15	3.27684e-15
KARS	0.174612	9.13412	66.8545	2.21955e-15	3.43648e-15
RTF1	0.154709	9.3544	62.8304	2.28902e-15	3.54159e-15
ANXA11	-0.130978	9.6755	62.7511	2.38291e-15	3.68431e-15
STXBP6	0.172219	9.10941	68.9482	2.45234e-15	3.78906e-15
UBC	-0.105282	10.3558	62.3415	2.93332e-15	4.5291e-15
TM2D2	0.172595	9.16986	66.1901	3.31108e-15	5.10884e-15
NFE2L2	-0.174484	9.15801	65.3888	3.44036e-15	5.30467e-15
MRPL20	0.119494	9.75609	61.8096	3.84182e-15	5.91962e-15
UBE2D2	0.136447	9.51119	61.6933	4.07544e-15	6.27528e-15
VIMP	0.140689	9.4965	61.6532	4.15926e-15	6.39995e-15
TSPAN4	0.106109	10.0498	61.6395	4.18813e-15	6.43996e-15
LAPTM4A	-0.108196	10.1082	61.3222	4.91979e-15	7.55985e-15
DGCR6L	-0.15448	9.29286	61.2258	5.16645e-15	7.93343e-15
VAPA	0.135642	9.53601	61.0077	5.77112e-15	8.85589e-15
LSM7	0.124161	9.65867	60.5821	7.1625e-15	1.09835e-14
GSTO1	0.104364	10.0825	60.5223	7.38325e-15	1.13143e-14
MKKS	0.147965	9.31599	60.4343	7.72048e-15	1.1823e-14
SUPT4H1	-0.15157	9.33016	59.902	1.0115e-14	1.54793e-14
CWC15	0.150039	9.34051	59.8537	1.0366e-14	1.58527e-14
FAM177A1	-0.150892	9.32851	59.6563	1.14589e-14	1.75121e-14
NAPA	-0.173145	9.12276	69.436	1.29019e-14	1.97039e-14
FAM58A	0.171427	9.09642	68.8172	1.3613e-14	2.07758e-14
CLTC	0.163186	9.22415	59.1586	1.47528e-14	2.25001e-14
CFL2	-0.142133	9.45439	58.8693	1.70869e-14	2.60421e-14
ITM2B	-0.131105	9.74742	58.8531	1.72283e-14	2.62399e-14
FIBP	0.119003	9.71578	58.8045	1.76589e-14	2.68775e-14
FDPS	-0.14412	9.72526	58.7933	1.77593e-14	2.70119e-14
PDXK	0.167552	9.14545	61.3564	1.85935e-14	2.82616e-14
MRPS33	-0.150847	9.33463	58.6589	1.90142e-14	2.88815e-14
RBPMS	-0.173978	9.12748	65.1668	1.96898e-14	2.98874e-14
SLC38A2	-0.167611	9.18056	58.3481	2.2264e-14	3.37721e-14
SPTBN1	0.154896	9.28299	58.0733	2.55987e-14	3.88042e-14
CTDSP2	-0.173863	9.12053	62.8662	2.63673e-14	3.99423e-14
ZEB1	0.16886	9.14046	61.4151	2.77496e-14	4.20081e-14
ZNF580	-0.170441	9.11018	64.6977	2.91457e-14	4.40917e-14
SHFM1	-0.112983	9.76836	57.6566	3.16334e-14	4.78229e-14
PMM1	0.158914	9.1724	57.6124	3.2351e-14	4.88748e-14
MED28	-0.158851	9.21927	57.4773	3.46492e-14	5.23116e-14
ENPP2	-0.168174	9.23283	57.3057	3.78045e-14	5.7037e-14
SWI5	0.158924	9.18798	58.4518	4.0069e-14	6.0413e-14
EIF4H	0.157802	9.20334	57.1372	4.11832e-14	6.20511e-14
HIF1A	0.146067	9.38508	57.023	4.36425e-14	6.57126e-14
BAG2	-0.148051	9.44971	56.9549	4.51805e-14	6.79827e-14
BABAM1	0.146579	9.30625	56.8148	4.85118e-14	7.29465e-14
SOD1	0.0849323	10.3682	56.6698	5.22218e-14	7.84725e-14
UFM1	-0.168216	9.13028	61.4686	5.3584e-14	8.04656e-14
RAB7A	-0.119192	9.67583	56.5933	5.42907e-14	8.14723e-14
DPM2	0.163186	9.12245	62.3734	6.00432e-14	9.00447e-14
TSR3	0.154995	9.19349	56.341	6.17178e-14	9.24944e-14
RAB10	-0.147223	9.33013	56.1444	6.82022e-14	1.02144e-13
CDK2AP2	0.174277	9.12853	66.5055	7.39927e-14	1.10742e-13
SAP18	0.0945152	10.0577	55.7621	8.28267e-14	1.23881e-13
MRPS25	0.164082	9.11884	62.2259	8.75944e-14	1.30925e-13
PSENEN	0.148582	9.29231	55.4765	9.57686e-14	1.43048e-13
CHCHD3	0.149274	9.23488	55.3651	1.01346e-13	1.51278e-13
TCEB2	-0.0909865	10.1231	55.0682	1.17856e-13	1.75804e-13
PIH1D1	0.162356	9.13254	58.2206	1.50258e-13	2.2399e-13
EMP1	0.137172	9.50534	54.5858	1.50609e-13	2.24364e-13
CHD4	0.161494	9.14056	55.1664	1.51215e-13	2.25118e-13
CTNNA1	0.151566	9.28578	54.5611	1.52509e-13	2.26894e-13
LUC7L3	0.155863	9.20153	54.0762	1.95159e-13	2.90153e-13
NAA38	0.153246	9.17365	53.9004	2.13411e-13	3.1708e-13
2011-09-01	0.112237	9.94869	53.8252	2.21726e-13	3.29216e-13
DNAJB6	0.150298	9.20727	53.8093	2.23528e-13	3.31672e-13
JAK1	-0.121389	9.70791	53.4246	2.71825e-13	4.0307e-13
RSRC2	0.157925	9.15673	54.5186	2.81604e-13	4.17295e-13
RCN2	0.124556	9.5434	53.2916	2.90859e-13	4.30724e-13
GBE1	-0.166447	9.1198	58.0715	3.26324e-13	4.82926e-13
TM9SF3	0.168079	9.09382	64.5309	3.48376e-13	5.1522e-13
AP3D1	0.154604	9.17749	53.1107	3.76702e-13	5.56745e-13
ARF6	0.149815	9.17421	52.2967	4.82491e-13	7.12627e-13
APEX1	-0.138128	9.39643	52.0605	5.44103e-13	8.03097e-13
DCTD	-0.150222	9.21809	52.0276	5.5329e-13	8.16121e-13
FST	-0.172746	9.24149	51.9	5.90406e-13	8.70297e-13
CMPK1	-0.146243	9.2808	51.8772	5.97302e-13	8.79884e-13
COX16	-0.138009	9.35176	51.8696	5.99599e-13	8.82688e-13
RTCB	0.160085	9.11398	54.8637	7.05433e-13	1.03781e-12
YTHDF2	0.155835	9.15896	53.4346	7.10973e-13	1.04527e-12
ZFR	0.159401	9.11892	59.6389	7.43236e-13	1.09199e-12
TRIOBP	0.158509	9.11261	55.1357	7.6615e-13	1.12492e-12
ATP6AP2	-0.148791	9.28203	50.9663	9.49603e-13	1.39337e-12
PHACTR2	-0.156469	9.14308	52.3473	1.08338e-12	1.58863e-12
RAB1A	-0.126352	9.50801	50.4551	1.23187e-12	1.80519e-12
COLEC12	-0.157752	9.16875	50.2499	1.36752e-12	2.00266e-12
PAPOLA	0.132993	9.38619	50.242	1.37306e-12	2.00946e-12
GNB1	0.14667	9.23891	50.1652	1.42779e-12	2.0882e-12
DAP	-0.153235	9.15715	50.7643	1.61369e-12	2.35855e-12
CHCHD5	-0.141375	9.26768	48.9559	2.64347e-12	3.86115e-12
CAST	0.107597	9.75883	48.906	2.71151e-12	3.95796e-12
PPIG	0.147339	9.22294	48.8897	2.73407e-12	3.9883e-12
LSM6	0.143401	9.16496	48.8857	2.73973e-12	3.99396e-12
S100A3	0.163246	9.12148	54.2347	2.92057e-12	4.25483e-12
PTPN11	-0.156885	9.11407	56.0793	3.6241e-12	5.27633e-12
POLR2J	0.108872	9.66536	47.9551	4.40195e-12	6.40466e-12
CAMTA1	-0.13312	9.36255	47.8954	4.53784e-12	6.59809e-12
DYNC1LI2	0.154684	9.13179	52.0546	4.97534e-12	7.22953e-12
COL8A1	-0.166871	9.20378	47.6883	5.04294e-12	7.32302e-12
PPDPF	0.0879334	10.1558	47.5327	5.45923e-12	7.92242e-12
ITGAE	0.130293	9.38742	47.4881	5.5847e-12	8.09925e-12
POLDIP2	0.141645	9.18817	47.8055	5.74929e-12	8.33258e-12
MAGED2	-0.13672	9.33268	47.2636	6.2619e-12	9.06965e-12
CCDC59	0.153568	9.10068	52.0882	6.68372e-12	9.67437e-12
C1orf21	-0.146526	9.24018	46.9873	7.20914e-12	1.04282e-11
H2AFJ	-0.11406	9.65557	46.8278	7.82002e-12	1.13045e-11
TSTA3	0.156588	9.1192	55.6358	8.11372e-12	1.17216e-11
SPTSSA	0.144634	9.14828	47.1435	8.14595e-12	1.17606e-11
STK25	0.142887	9.17015	47.1048	9.45042e-12	1.36351e-11
DYNLT1	0.101306	9.81901	46.1799	1.08817e-11	1.56901e-11
GRHPR	0.134023	9.33785	46.1262	1.1184e-11	1.61156e-11
RWDD1	-0.101215	9.80866	46.0499	1.1628e-11	1.67446e-11
CHCHD1	0.131511	9.32677	45.8831	1.26606e-11	1.82198e-11
TGFB1	0.155098	9.12205	50.0521	1.34459e-11	1.93376e-11
SARS	-0.144945	9.20201	47.4732	1.36856e-11	1.96697e-11
ATP5I	-0.130747	9.29893	45.7134	1.38051e-11	1.98288e-11
ATP6V1D	0.135227	9.24635	45.5914	1.46915e-11	2.10885e-11
FDFT1	-0.138187	9.39447	45.4016	1.61859e-11	2.32188e-11
FASTK	-0.13956	9.21761	45.3018	1.70311e-11	2.44156e-11
SUCLG1	0.138506	9.28593	45.2159	1.77943e-11	2.54935e-11
P4HB	-0.0887315	10.0584	45.1397	1.84994e-11	2.64867e-11
MRPL27	0.113741	9.55138	44.9919	1.99492e-11	2.85443e-11
MCUR1	0.133157	9.24136	44.9455	2.04273e-11	2.92097e-11
MAP4K4	0.145049	9.18208	44.4233	2.66653e-11	3.81054e-11
COA4	0.128686	9.31723	44.37	2.74009e-11	3.91317e-11
LSMD1	0.124492	9.34994	44.2431	2.9234e-11	4.1723e-11
CAPG	0.120077	9.63762	44.0634	3.20441e-11	4.57046e-11
DDRGK1	-0.148043	9.12216	48.8021	3.43522e-11	4.89655e-11
CALU	0.0932623	9.9414	43.9136	3.45897e-11	4.92727e-11
HADHB	-0.137058	9.2518	43.6783	3.90053e-11	5.55276e-11
SLC16A3	0.139538	9.29985	43.6714	3.91433e-11	5.56886e-11
VPS25	0.147558	9.17668	46.9442	4.04468e-11	5.75067e-11
SLC52A2	0.141721	9.12145	47.5379	4.08418e-11	5.80315e-11
SMARCA5	0.150765	9.1051	54.4963	4.11947e-11	5.8496e-11
TPM2	0.0748809	11.1349	43.4972	4.2785e-11	6.07157e-11
ABCF1	0.142025	9.13279	46.4684	4.3328e-11	6.14475e-11
APPL1	0.150714	9.10273	49.7281	4.38526e-11	6.21522e-11
CHMP2B	-0.14741	9.1335	47.2123	4.79423e-11	6.79056e-11
MTX2	0.148906	9.12136	49.1933	5.08432e-11	7.19691e-11
UBL3	-0.150455	9.12138	47.4182	5.30443e-11	7.50374e-11
CLMP	0.136254	9.18714	42.8829	5.85528e-11	8.27777e-11
KDELR3	0.134491	9.3254	42.7667	6.21359e-11	8.7788e-11
PYURF	0.115857	9.46226	42.7386	6.30345e-11	8.90015e-11
CINP	0.144944	9.15359	45.8964	7.05304e-11	9.95227e-11
MMAB	-0.141637	9.17243	44.0572	7.37491e-11	1.03999e-10
ANAPC13	-0.133805	9.24757	42.405	7.47478e-11	1.05341e-10
UCHL3	0.134079	9.17939	44.5674	7.91165e-11	1.11428e-10
LARS	0.143488	9.10092	49.1377	8.94347e-11	1.25881e-10
USP16	0.13081	9.25234	41.7285	1.05619e-10	1.48567e-10
ARL6IP4	0.0856451	9.99908	41.7098	1.06633e-10	1.499e-10
GCLM	0.128958	9.11909	45.5181	1.36533e-10	1.91813e-10
SEC11A	-0.0880332	9.93405	41.1868	1.39315e-10	1.95598e-10
PTRH1	0.146049	9.12345	46.7788	1.41899e-10	1.99102e-10
TPD52L2	0.143448	9.14136	45.6142	1.44369e-10	2.02442e-10
IFT43	-0.139691	9.12901	42.9644	1.5999e-10	2.24206e-10
PARVB	0.14952	9.09953	49.6832	1.72383e-10	2.41422e-10
SEC62	-0.114125	9.47396	40.5661	1.91357e-10	2.67829e-10
CKAP4	0.117084	9.45302	40.4123	2.07018e-10	2.89567e-10
LSM10	-0.124033	9.34306	40.2374	2.26399e-10	3.16479e-10
ATP2B1	-0.126536	9.41068	40.0567	2.48318e-10	3.46903e-10
MRPL14	0.0978948	9.71931	40.0246	2.52435e-10	3.52435e-10
ACTR10	0.137768	9.1595	41.9398	2.7399e-10	3.82292e-10
CBR1	-0.095485	9.82516	39.8241	2.79708e-10	3.90028e-10
BCAP31	0.112174	9.46144	39.6646	3.03486e-10	4.22922e-10
MORF4L1	0.0896709	9.87098	39.4995	3.30251e-10	4.59935e-10
USE1	-0.144835	9.09251	45.7063	3.47891e-10	4.84201e-10
SMAP1	-0.145049	9.10471	45.1602	4.24981e-10	5.91128e-10
PDCD6	-0.0991744	9.67594	38.7622	4.81658e-10	6.69549e-10
ERGIC1	0.138197	9.13246	42.178	5.02544e-10	6.9815e-10
ETF1	0.12994	9.10222	41.507	5.4586e-10	7.57858e-10
MACF1	-0.14168	9.10605	43.9802	5.72568e-10	7.94446e-10
TMED2	0.099341	9.67868	38.3847	5.84386e-10	8.10344e-10
NDUFV2	0.0978159	9.67989	38.1755	6.50479e-10	9.01435e-10
ADIRF	0.0954081	10.3545	38.1244	6.67729e-10	9.2477e-10
TAOK3	-0.131749	9.15805	37.7939	7.909e-10	1.09468e-09
PPIE	0.14467	9.09812	44.3451	1.01015e-09	1.39728e-09
MSRB3	0.131637	9.16261	38.9738	1.10219e-09	1.52365e-09
AKT1S1	-0.133909	9.10859	40.6177	1.15462e-09	1.59516e-09
SSR2	0.0763379	10.1463	37.0377	1.16521e-09	1.6088e-09
CLDN11	0.129216	9.49249	36.984	1.19773e-09	1.65268e-09
CXCL12	0.112903	9.91674	36.4935	1.5402e-09	2.12392e-09
MTPN	0.119679	9.26348	36.4756	1.55436e-09	2.14213e-09
TPBG	0.135983	9.12469	39.9699	1.62169e-09	2.23355e-09
MYC	0.137304	9.12655	37.7242	1.67257e-09	2.30221e-09
COX6A1	-0.0811886	9.9211	35.9807	2.00348e-09	2.75601e-09
FAM20C	-0.142248	9.1831	35.8381	2.15554e-09	2.96338e-09
JAGN1	-0.133594	9.1634	38.7337	2.22135e-09	3.05197e-09
PPIA	0.074932	10.112	35.7337	2.27409e-09	3.12253e-09
MAPKAP1	0.118616	9.23748	35.5255	2.53044e-09	3.47239e-09
YIPF5	0.125731	9.20234	35.3245	2.80538e-09	3.84733e-09
OLA1	-0.127617	9.1887	36.449	2.93621e-09	4.0243e-09
BCKDK	0.121086	9.16888	35.2191	2.96124e-09	4.05613e-09
CSNK1A1	0.10653	9.47347	34.7697	3.72963e-09	5.1055e-09
C19orf43	-0.0845474	9.84388	34.5628	4.14761e-09	5.67421e-09
KRT10	0.0850208	9.85974	34.479	4.32982e-09	5.91988e-09
ROMO1	-0.119521	9.19658	34.2819	4.79113e-09	6.54661e-09
HDAC1	0.141962	9.09181	41.445	4.8023e-09	6.55788e-09
MYO1C	0.117931	9.32841	34.2736	4.81149e-09	6.56644e-09
UBE2R2	-0.13363	9.12531	38.136	5.0585e-09	6.89935e-09
NDUFB1	-0.117371	9.25125	33.9335	5.73005e-09	7.81055e-09
OS9	-0.140029	9.10187	38.3758	6.2061e-09	8.45431e-09
IER3IP1.1	0.113715	9.21976	33.7691	6.23491e-09	8.4884e-09
TMEM205	-0.122408	9.16304	33.7156	6.40877e-09	8.71981e-09
CNBP	0.0906374	9.73466	33.6539	6.61524e-09	8.99528e-09
TUSC2	-0.133476	9.09169	38.5499	7.45332e-09	1.01288e-08
MPLKIP	-0.12013	9.24747	33.397	7.54855e-09	1.0252e-08
TMEM123	-0.120756	9.2383	33.3643	7.67664e-09	1.04196e-08
SMIM12	0.118416	9.16864	33.0873	1.0216e-08	1.3858e-08
COPS4	0.134681	9.12043	37.6459	1.07091e-08	1.45181e-08
SHMT2	-0.134999	9.10275	38.0452	1.16556e-08	1.57917e-08
SERPINB1	-0.127954	9.12937	35.0093	1.19171e-08	1.61363e-08
ACBD6	-0.127442	9.1422	34.9183	1.20228e-08	1.62695e-08
GAPDH	0.0356677	12.6334	32.4101	1.25382e-08	1.69568e-08
PTX3	0.161576	9.69989	32.2386	1.36942e-08	1.85091e-08
LAMTOR2	-0.0991199	9.50979	32.0471	1.51118e-08	2.04127e-08
UBE2J2	0.124864	9.13184	34.101	1.61891e-08	2.18548e-08
TMCO1	0.114341	9.24172	31.8717	1.65391e-08	2.23138e-08
MRPL23	0.0740237	10.0523	31.7298	1.77926e-08	2.39907e-08
MRPL36	0.100652	9.45055	31.433	2.07287e-08	2.79327e-08
IER2	-0.101586	9.69068	31.4124	2.09495e-08	2.82134e-08
PSME1	-0.105291	9.50204	31.2215	2.31134e-08	3.11089e-08
TXN2	-0.101875	9.43726	31.2156	2.31842e-08	3.11855e-08
ANAPC5	0.114612	9.19919	31.1233	2.43116e-08	3.26824e-08
COMMD1	0.112117	9.2744	31.1218	2.43316e-08	3.26896e-08
ATXN10	0.119108	9.20898	30.9886	2.60579e-08	3.49881e-08
BLOC1S2	-0.121037	9.15586	31.8447	2.70677e-08	3.63221e-08
NDUFA2	-0.0977629	9.4912	30.7662	2.92213e-08	3.91887e-08
NCOR1	0.110676	9.29811	30.5636	3.2435e-08	4.34726e-08
CIRBP	-0.0948993	9.60507	30.4962	3.35815e-08	4.49824e-08
EMC3	-0.113887	9.21702	30.1552	4.00327e-08	5.35918e-08
NFIC	0.106614	9.39108	30.1461	4.02206e-08	5.38113e-08
FGD5-AS1	0.123876	9.09195	33.5964	4.56827e-08	6.10826e-08
GSTP1	-0.0555572	10.6759	29.4777	5.67687e-08	7.58606e-08
IAH1	-0.0987769	9.46141	29.4178	5.85501e-08	7.81945e-08
PRKAR1A	-0.119029	9.13646	31.0225	6.35201e-08	8.47816e-08
RRAGA	0.106612	9.36234	29.2003	6.55017e-08	8.73745e-08
METTL23	-0.122737	9.10828	32.9856	6.66955e-08	8.89141e-08
KLHDC2	-0.117399	9.15783	30.5124	6.69966e-08	8.92625e-08
MLF2	0.0901878	9.55757	28.9584	7.42094e-08	9.88138e-08
CD68	-0.113034	9.19338	28.7592	8.22415e-08	1.09444e-07
C1orf123	0.113542	9.1874	28.734	8.33198e-08	1.10813e-07
YIF1A	-0.0806764	9.80943	28.5036	9.38429e-08	1.24735e-07
NFIX	-0.124056	9.14335	30.6441	9.49735e-08	1.26163e-07
C14orf2	-0.0958276	9.57572	28.2022	1.09644e-07	1.45566e-07
TIMP1	0.0650317	11.8455	28.1652	1.11756e-07	1.48282e-07
PRRC2C	0.0985522	9.41851	28.1157	1.14651e-07	1.52032e-07
DNAJC1	-0.110975	9.24968	27.9838	1.22739e-07	1.62662e-07
ZBTB38	-0.115407	9.14225	28.3727	1.26013e-07	1.66903e-07
ATP5F1	0.0923063	9.54714	27.8619	1.30716e-07	1.73029e-07
TGFB1I1	-0.104385	9.28504	27.7968	1.35182e-07	1.78835e-07
NSMCE1	0.115759	9.20013	28.8381	1.39426e-07	1.84341e-07
OLFML3	0.112432	9.35603	27.7317	1.39812e-07	1.84742e-07
MRPS5	0.114057	9.13315	29.0441	1.45596e-07	1.92273e-07
FUCA2	0.109063	9.25601	27.5489	1.5366e-07	2.02802e-07
FAM229B	-0.115432	9.10689	29.5248	1.55537e-07	2.0516e-07
DNAJC7	0.108707	9.19606	27.5047	1.57207e-07	2.0724e-07
UPF3A	0.119475	9.08829	31.2323	1.60007e-07	2.10807e-07
DHRS4L2	-0.112147	9.13587	28.4492	1.60878e-07	2.11831e-07
MRPS12	0.0987103	9.36047	27.4273	1.63622e-07	2.15317e-07
CLTA	-0.0545888	10.5021	27.4212	1.64145e-07	2.15879e-07
C7orf73	-0.100566	9.37625	27.4198	1.64258e-07	2.15901e-07
SCARB2	-0.109188	9.23201	27.3521	1.7011e-07	2.23462e-07
ACTA2	-0.118559	9.1802	27.212	1.82893e-07	2.40114e-07
CTSL	-0.078486	10.3692	27.0931	1.9448e-07	2.55177e-07
SRA1	0.101475	9.32102	27.7808	2.03736e-07	2.67165e-07
RAD23B	0.101102	9.33974	26.8528	2.20217e-07	2.88609e-07
ACP1	0.0898426	9.4778	26.742	2.33211e-07	3.0546e-07
MRPL54	0.100243	9.32969	26.5475	2.57903e-07	3.37605e-07
CCDC50	-0.106671	9.23417	26.1388	3.1864e-07	4.16868e-07
MRGPRF	-0.113683	9.16445	26.1273	3.20557e-07	4.19133e-07
DPH3	-0.114765	9.14653	27.8626	3.34421e-07	4.37005e-07
LUZP1	-0.111201	9.15101	26.797	3.5874e-07	4.68512e-07
TFG	0.101967	9.30358	25.8958	3.61374e-07	4.71677e-07
APOPT1	-0.103396	9.26155	25.6686	4.06497e-07	5.30265e-07
PHF14	0.112155	9.14112	25.9624	4.60814e-07	6.0077e-07
SND1	-0.111194	9.14167	26.3942	4.73168e-07	6.16518e-07
GLT8D1	0.121977	9.09412	30.6612	5.12513e-07	6.67397e-07
IPO5	0.109097	9.13941	25.0917	5.48116e-07	7.13345e-07
PCID2	0.115849	9.10746	28.5546	5.59282e-07	7.27455e-07
PRKRA	0.107573	9.10774	27.7619	5.70346e-07	7.41416e-07
EAPP	-0.112649	9.10215	27.5309	5.82092e-07	7.56248e-07
C20orf24	-0.0990891	9.33246	24.9279	5.96701e-07	7.74779e-07
SRP19	0.102159	9.21528	24.8828	6.10821e-07	7.92655e-07
FAM92A1	-0.118262	9.09229	30.0367	6.28912e-07	8.1566e-07
DNAJC19	-0.106855	9.18812	25.5997	6.94879e-07	9.00694e-07
NDUFB3	0.0894938	9.44178	24.4661	7.58202e-07	9.82207e-07
MPC1	0.10155	9.19723	24.2142	8.64064e-07	1.1187e-06
MRPL41	-0.0705623	9.88683	24.1941	8.73156e-07	1.12982e-06
SZRD1	0.101698	9.14002	24.5247	9.14757e-07	1.18297e-06
SEC31A	-0.104799	9.19526	23.9874	9.72017e-07	1.25629e-06
PRSS23	-0.10202	9.60972	23.7909	1.07648e-06	1.3905e-06
TAF9	0.0739391	9.70952	23.579	1.20169e-06	1.55135e-06
PPFIBP1	0.101508	9.23813	24.9175	1.22725e-06	1.58344e-06
SPAG9	0.0976255	9.22045	23.5269	1.23465e-06	1.59207e-06
COMMD3	-0.0988259	9.25047	23.4987	1.25287e-06	1.61464e-06
PSMG2	-0.0986175	9.28964	23.4011	1.31811e-06	1.69774e-06
HIST1H1C	0.103089	9.26319	23.3992	1.3194e-06	1.69842e-06
CLIP1	-0.105971	9.164	24.8042	1.38572e-06	1.78277e-06
COPA	-0.103229	9.16466	23.2934	1.39395e-06	1.79233e-06
LINC01116	0.105894	9.15593	24.0067	1.42364e-06	1.82947e-06
CCDC107	-0.0969737	9.30447	23.246	1.42875e-06	1.83498e-06
AGPAT2	-0.100744	9.25212	23.1941	1.46779e-06	1.88405e-06
C16orf13	0.0825703	9.5785	23.1856	1.47426e-06	1.89127e-06
RCN3	0.0959575	9.40517	23.1654	1.4899e-06	1.91023e-06
DDOST	-0.0953262	9.34124	23.1161	1.52854e-06	1.95866e-06
VMP1	0.109115	9.10151	25.4508	1.73262e-06	2.2189e-06
TIMMDC1	0.0969764	9.25167	22.6761	1.92156e-06	2.45947e-06
UXT	-0.0838883	9.48948	22.653	1.94481e-06	2.48781e-06
NDUFC2	0.0639823	9.94919	22.6476	1.95026e-06	2.49336e-06
NSA2	-0.0974173	9.25931	22.6032	1.99589e-06	2.55025e-06
FUNDC2	-0.0997456	9.18973	22.6004	1.99878e-06	2.55248e-06
DDX17	-0.102283	9.21745	22.5986	2.0006e-06	2.55335e-06
MOB1A	0.0999737	9.12865	23.1015	2.00835e-06	2.56179e-06
COA6	0.09293	9.25244	22.4754	2.13306e-06	2.71931e-06
STUB1	0.0724389	9.71923	22.3834	2.23766e-06	2.85105e-06
NDUFB9	0.0758374	9.66192	22.3046	2.3314e-06	2.9688e-06
ANKRD28	-0.102512	9.17803	22.2674	2.37698e-06	3.02512e-06
TCF25	-0.0919018	9.33345	22.2382	2.41342e-06	3.06977e-06
STAU1	-0.10628	9.13587	24.4393	2.41616e-06	3.07151e-06
PIGT	-0.106708	9.15208	22.8679	2.53205e-06	3.217e-06
TNC	-0.113054	9.32016	22.0886	2.60889e-06	3.31276e-06
ATPIF1	0.0700808	9.81445	22.0533	2.65735e-06	3.37239e-06
TMEM256	-0.0962562	9.21743	22.0489	2.66346e-06	3.37823e-06
EXOSC1	0.101819	9.1257	24.0252	2.67194e-06	3.38707e-06
TRAPPC3	0.0900435	9.31206	22.0263	2.69501e-06	3.41439e-06
TWF2	0.103812	9.20683	23.1271	2.95717e-06	3.74442e-06
BLOC1S1	-0.0699483	9.7745	21.6985	3.19685e-06	4.04561e-06
C9orf89	-0.0974706	9.23104	21.6173	3.33503e-06	4.2181e-06
PSMF1	0.107483	9.10888	25.01	3.45673e-06	4.36957e-06
SMIM11	-0.105028	9.11904	23.279	3.52618e-06	4.45485e-06
NDUFS8	0.0694892	9.75828	21.4642	3.61206e-06	4.56079e-06
NDUFA12	0.0786951	9.56037	21.4523	3.6346e-06	4.58666e-06
C19orf10	0.0611958	10.6824	33.9179	3.89333e-06	4.9104e-06
KRCC1	-0.106687	9.12611	24.0999	3.91082e-06	4.9297e-06
BLVRA	0.0964351	9.26449	21.2196	4.1034e-06	5.16955e-06
TMEM14B	0.0811277	9.48606	21.1447	4.26685e-06	5.37245e-06
CCDC90B	-0.0917486	9.2967	21.0873	4.39657e-06	5.53267e-06
EXOSC7	0.106673	9.12714	23.7196	4.41654e-06	5.55469e-06
SNX7	0.0942165	9.2897	21.0578	4.46485e-06	5.61231e-06
FKBP11	-0.0957261	9.2262	20.8893	4.87507e-06	6.12453e-06
TIMM17B	0.105126	9.11662	24.8673	5.00765e-06	6.28757e-06
LRPAP1	-0.0853831	9.44704	20.8292	5.03037e-06	6.31257e-06
MRFAP1	0.0725384	9.66745	20.8256	5.04005e-06	6.32118e-06
NTPCR	-0.102086	9.14752	22.3413	5.05637e-06	6.3381e-06
SERPINH1	-0.0830526	9.58089	20.7322	5.29176e-06	6.62947e-06
COA3	0.0833354	9.4017	20.5164	5.92286e-06	7.41596e-06
ID1	0.0633363	10.6662	20.3206	6.56058e-06	8.20987e-06
ERCC1	0.0917196	9.28088	20.3018	6.62553e-06	8.28653e-06
ITPA	0.0903921	9.31093	19.9977	7.76675e-06	9.70844e-06
LPXN	0.102033	9.11139	25.6618	7.77359e-06	9.71159e-06
CMC1	0.0937598	9.15848	20.1098	7.80853e-06	9.7498e-06
DAZAP2	-0.100292	9.13743	21.4631	8.35577e-06	1.04273e-05
POMP	0.0576814	10.0525	19.8221	8.51373e-06	1.06185e-05
ETHE1	-0.0837265	9.4856	19.8164	8.53916e-06	1.06443e-05
UBE2F	-0.0946892	9.15891	19.679	9.17524e-06	1.14309e-05
SLC25A39	-0.0920391	9.21088	19.6576	9.2789e-06	1.15536e-05
TRMT112	0.0651294	9.77043	19.5093	1.00277e-05	1.2479e-05
ZC3H13	0.0986976	9.1529	20.9704	1.20456e-05	1.49819e-05
TMEM50A	0.0636901	9.87538	19.0501	1.27533e-05	1.58534e-05
CHPT1	-0.102896	9.11753	22.355	1.3515e-05	1.67909e-05
CYR61	0.0588441	10.7676	18.7893	1.46207e-05	1.81545e-05
MFF	-0.093548	9.16708	19.0159	1.8062e-05	2.24152e-05
ATP6V0B	-0.0677333	9.73289	18.3094	1.88055e-05	2.33251e-05
SNX2	-0.0913251	9.16034	18.3027	1.88717e-05	2.33942e-05
TMEM167A	0.0801	9.35967	18.2986	1.89114e-05	2.34306e-05
RSRC1	0.090898	9.18882	17.947	2.27455e-05	2.81653e-05
PDLIM1	-0.0790444	9.45563	17.7687	2.498e-05	3.09152e-05
TMEM141	-0.0867331	9.20722	17.7296	2.54983e-05	3.15392e-05
SEC63	0.0885599	9.17332	17.651	2.65729e-05	3.28503e-05
GGNBP2	0.0939056	9.12024	18.8707	2.80526e-05	3.46605e-05
PNISR	-0.0868182	9.29005	17.5457	2.80857e-05	3.46823e-05
MRPS14	0.0878146	9.23646	18.407	2.97893e-05	3.67658e-05
ORMDL1	0.0834546	9.18293	17.3242	3.15558e-05	3.89246e-05
TMED1	-0.089068	9.14458	17.5194	3.189e-05	3.93152e-05
PSMG4	0.0922972	9.09312	19.1099	3.61539e-05	4.45475e-05
C11orf73	0.0813121	9.31058	16.8675	4.01316e-05	4.94215e-05
SRI	0.06368	9.76226	16.7019	4.37894e-05	5.38965e-05
GNG11	0.0583689	10.0434	16.6856	4.41682e-05	5.43329e-05
ETFB	0.0657852	9.67541	16.6219	4.56761e-05	5.61571e-05
IFNGR2	-0.0925756	9.13079	17.9345	4.60169e-05	5.65451e-05
CHMP5	-0.0768108	9.38835	16.5181	4.82442e-05	5.92496e-05
DCTN6	-0.0870991	9.16604	16.8868	4.99531e-05	6.13147e-05
MCL1	-0.0848379	9.29464	16.3827	5.1815e-05	6.35654e-05
WASF2	0.0788824	9.35025	16.3257	5.33981e-05	6.54717e-05
MAP2K3	0.0862653	9.20749	17.6199	5.54823e-05	6.799e-05
HECTD1	-0.0916207	9.10375	17.9464	5.76418e-05	7.05978e-05
RALA	0.0694232	9.52771	16.1465	5.86951e-05	7.18487e-05
SNAPIN	0.0907917	9.10519	17.228	6.86648e-05	8.40068e-05
TMEM11	0.081192	9.16722	15.7307	7.31103e-05	8.93969e-05
RSF1	-0.0880838	9.13044	16.4746	8.0435e-05	9.82997e-05
SCAND1	-0.0567634	9.86444	15.5076	8.22626e-05	0.000100479
TXNDC15	0.0941907	9.12589	17.5879	8.43551e-05	0.000102978
WTAP	-0.0981394	9.09388	19.4502	9.34522e-05	0.000114022
GNG5	0.0552616	9.8489	15.1989	9.68602e-05	0.000118116
CAPZA2	0.076477	9.31632	15.1595	9.88996e-05	0.000120537
ZNHIT3	-0.0882759	9.16107	16.7204	0.000104812	0.000127674
ARID4B	-0.091105	9.09771	17.3868	0.000104924	0.00012774
TIAL1	0.0845168	9.14377	15.3442	0.000107237	0.000130486
TCF4	-0.0899031	9.1552	14.9476	0.000110649	0.000134565
FLII	0.091012	9.10299	17.1627	0.000111166	0.000135121
PSMB9	0.0905569	9.14622	16.1126	0.000113088	0.000137383
GTF2F2	0.0937859	9.10929	17.8373	0.000121207	0.000147166
CD44	-0.0514526	10.14	14.5439	0.00013706	0.000166324
COPZ1	0.0743028	9.35831	14.8265	0.000137613	0.000166905
PPP1R18	0.082798	9.1301	15.0316	0.000141277	0.000171257
SORBS3	0.0828418	9.13062	14.5777	0.000142575	0.000172737
VDAC2	0.0668836	9.47094	14.3521	0.000151749	0.000183753
SKP1	0.0500701	10.0971	14.2061	0.000163983	0.000198459
CD2BP2	0.0820844	9.16719	14.9951	0.00016791	0.000203102
ATP5O	0.0528849	9.89881	13.9628	0.000186622	0.000225615
SHKBP1	0.0885065	9.08836	16.8864	0.000207907	0.000251211
CETN2	-0.0743479	9.25173	13.6295	0.000222847	0.000269118
PDCD6IP	0.086463	9.10166	15.7513	0.000242531	0.000292732
PPA1	-0.0585634	9.73882	13.4045	0.000251217	0.000303053
PDZD11	0.0690805	9.36569	13.3505	0.000258553	0.000311736
POLR3GL	-0.0764462	9.19322	13.1726	0.000284297	0.000342591
CSNK2B	-0.0693397	9.39242	13.8782	0.000306257	0.000368856
FAM210B	-0.0782278	9.17964	13.0187	0.000308625	0.000371508
NCBP2	0.0793984	9.11731	15.1288	0.000325715	0.000391871
PTGES2	-0.0818498	9.10077	14.2285	0.000327064	0.000393283
ARCN1	0.0766388	9.13	13.3103	0.000401668	0.000482732
ERI3	0.0846259	9.10094	16.0551	0.000406298	0.000488036
RSU1	-0.0640649	9.44916	12.3504	0.000441191	0.000529666
HEBP2	-0.0679781	9.3867	12.3306	0.000445894	0.000535025
FBXO7	-0.0814372	9.12134	14.1393	0.000458343	0.000549669
ATP5A1	0.0509067	9.8926	12.1714	0.000485613	0.000582061
MGAT1	-0.0752539	9.16354	12.3492	0.000495454	0.00059354
MPRIP	0.0807054	9.10262	13.8869	0.000501081	0.000599961
TSG101	0.0791168	9.15646	12.968	0.000523445	0.000626404
SH3GLB1	-0.0643366	9.43422	12.027	0.000524705	0.000627578
MRP63	0.0574816	9.57459	11.8496	0.000577109	0.000689888
ARL2	-0.0523051	9.74507	11.5032	0.000695171	0.00083058
IMPDH2	0.0649266	9.44904	11.3342	0.000761358	0.000909174
HNRNPA0	0.0680746	9.21144	11.328	0.000763937	0.00091177
RAB18	-0.0688058	9.26555	11.2662	0.000789755	0.000942083
FLNA	-0.0508949	9.88193	11.2512	0.00079619	0.000949255
NRBP1	0.0752337	9.13314	12.0033	0.000803171	0.000957069
BRD2	-0.0748633	9.10134	11.9915	0.000877938	0.00104561
RBM39	0.0623914	9.39949	11.0504	0.000887188	0.00105606
NUDT22	-0.0684458	9.20006	10.9301	0.000946655	0.00112625
ZMAT2	0.0702575	9.16462	10.9264	0.000948543	0.0011279
MRPS15	0.0620599	9.39228	10.9216	0.000951015	0.00113024
ISCA2	0.0680063	9.17042	10.8979	0.00096324	0.00114417
NDUFA10	0.0677579	9.26575	10.8677	0.000979098	0.00116239
SDF2	-0.0684665	9.20577	10.7591	0.00103824	0.00123195
EGLN2	0.0738708	9.12312	12.1834	0.00104204	0.00123581
OSER1	-0.0752587	9.10082	12.4285	0.00108309	0.00128381
MEAF6	-0.0665116	9.26258	10.6614	0.00109451	0.00129666
ZDHHC12	0.0634482	9.32194	10.6105	0.00112508	0.00133218
PARVA	-0.0663988	9.20849	10.5064	0.00119021	0.00140855
ATP5J2	0.0554319	9.55232	11.113	0.00120771	0.00142851
ROCK2	0.0720619	9.12881	11.2324	0.00121012	0.00143061
HSD3B7	-0.0698585	9.17305	10.4656	0.00121678	0.00143773
EHBP1	-0.0719996	9.1089	10.9633	0.00122622	0.00144811
BLOC1S4	-0.0712092	9.1054	11.1432	0.00127483	0.00150472
MVP	-0.0647486	9.39264	10.3359	0.00130529	0.00153987
RHOG	0.0655921	9.15387	10.3223	0.00131496	0.00155047
HSBP1	-0.0443242	9.96976	10.1833	0.00141783	0.00167088
FAM120A	-0.0708409	9.12932	10.639	0.00142975	0.00168405
NFU1	0.0644586	9.18012	10.1368	0.00145409	0.00171182
NDFIP1	-0.0666665	9.20448	10.1789	0.00149992	0.00176484
COX17	0.062776	9.14129	11.2834	0.00152125	0.001789
PRDX6	0.0472747	9.8778	10.0088	0.00155871	0.00183209
AKAP9	-0.0678414	9.14834	9.85116	0.00169802	0.00199479
BTF3L4	0.0684824	9.10464	10.4588	0.00170665	0.00200389
IDH3G	-0.0639942	9.18947	9.81245	0.00173413	0.00203508
CXXC5	-0.063558	9.30817	9.64672	0.00189772	0.00222591
ALDH9A1	0.0721705	9.11777	10.9732	0.00192732	0.00225944
SNX6	0.059467	9.41452	9.53882	0.00201257	0.00235815
RTCA	0.067621	9.09947	10.4907	0.00204949	0.00240016
COQ4	-0.0709801	9.09591	11.153	0.00205833	0.00240925
FAM96B	0.0433231	9.85404	9.35696	0.00222231	0.00259984
SPHK1	0.0632809	9.17447	9.23859	0.00237062	0.0027719
NUDT3	0.0680215	9.10195	9.90482	0.00252004	0.00294508
NCBP2-AS2	0.0668378	9.11403	10.1672	0.0025603	0.00299057
ATP5D	-0.0394193	10.0054	9.08558	0.00257733	0.0030089
FDX1	0.0645613	9.12201	9.96138	0.00270691	0.00315853
CCNDBP1	-0.0615856	9.16695	8.9422	0.00278763	0.00325103
TXNL1	-0.0557288	9.44941	8.92939	0.00280725	0.00327221
SPCS1	-0.0444401	9.7943	8.90654	0.00284258	0.00331168
NDUFB8.1	0.0443684	9.77401	8.75004	0.00316619	0.00368678
TRAPPC1	-0.0456289	9.6938	8.62149	0.00332337	0.00386779
TRIP11	0.0652284	9.11543	9.77442	0.00334093	0.00388622
OAT	0.0648565	9.22217	8.39592	0.00376191	0.00437363
ARF5	-0.0619012	9.13247	8.74346	0.00399962	0.00464759
DEF8	-0.0514808	9.51096	8.20181	0.00418622	0.0048619
TMEM248	-0.0659412	9.13171	9.0685	0.00427904	0.00496714
FAM114A1	-0.0545662	9.41246	8.15052	0.00430627	0.00499616
MYL12A	0.0327874	10.6676	8.07993	0.00447722	0.00519182
IRAK1	-0.0667914	9.11394	9.30597	0.00451698	0.00523522
C6orf89	-0.0663259	9.09307	9.4485	0.00486863	0.00563987
CHMP1B	-0.0619949	9.1354	7.90634	0.00492769	0.00570535
2009-09-01	-0.0584632	9.29462	7.84917	0.00508593	0.00588552
PPP1R11	-0.0643797	9.12196	8.90029	0.00514716	0.00595331
FKBP2	0.0420024	9.79582	7.81469	0.00518385	0.00599266
CITED2	0.0528176	10.046	7.73777	0.00540935	0.00625012
STX4	-0.0583778	9.16734	7.66709	0.00562534	0.00649634
WIPI2	-0.0583026	9.17685	7.58999	0.00620965	0.00716743
BRD4	0.0657137	9.08729	9.00089	0.00623767	0.00719608
BAALC	-0.0599779	9.31201	7.45849	0.00631552	0.00728214
POLR2K	0.0536572	9.13498	7.52948	0.00636455	0.00733492
PPP1R15A	0.0509455	9.37006	7.34393	0.00673076	0.00775298
SUCLG2	0.0651511	9.09092	8.3319	0.00726797	0.00836748
TMEM14A	-0.0551299	9.26609	7.1857	0.00735057	0.00845824
PDCD2	-0.0550139	9.27508	7.13025	0.00758133	0.00871931
TMEM173	0.0608895	9.09466	7.54649	0.00759882	0.00873495
MORN2	-0.0587882	9.12028	7.42224	0.00772819	0.00887911
UQCR10	-0.0360414	9.96303	7.07947	0.00779914	0.00895604
EMC4	0.0419055	9.67339	7.0566	0.00789935	0.00906648
SF3B5	0.0392915	9.81043	7.0457	0.00794755	0.00911714
TMEM9B	-0.0630371	9.11467	7.87841	0.00799089	0.00916218
CREB3	-0.0540517	9.2332	7.01134	0.0081015	0.00928426
HAGH	0.0588694	9.10123	7.46369	0.00823361	0.00943085
DLC1	-0.0570325	9.11538	6.96858	0.00829735	0.00949901
TMEM165	0.0494879	9.39915	6.96182	0.00832876	0.0095301
PRR13	-0.0499336	9.40171	6.91493	0.00903206	0.0103296
C12orf10	0.0550412	9.17464	6.77453	0.00924894	0.0105722
SEC22C	0.0554244	9.10773	7.17494	0.0092735	0.0105949
TPM4	0.0285853	10.5212	6.60183	0.0101897	0.0116357
TMCO3	0.0541224	9.12429	7.02906	0.0103014	0.0117573
GARS	-0.0547578	9.22126	6.43023	0.011987	0.0136742
TSPAN5	0.058275	9.16644	7.01519	0.0121014	0.0137977
PON2	0.0616037	9.0929	8.23794	0.0131438	0.0149786
HP1BP3	0.0487196	9.30247	6.10631	0.0134726	0.0153455
PAFAH1B1	-0.0502868	9.27151	6.0923	0.0135798	0.0154598
TRAM2	-0.0534547	9.12951	6.1243	0.0141055	0.0160501
POLE4	0.0433158	9.45755	5.94986	0.0147211	0.0167421
DAP3	-0.05786	9.11978	7.18491	0.0151861	0.0172622
HADHA	-0.0493562	9.29712	5.87739	0.0153393	0.0174275
KIF1B	0.0562624	9.10295	6.54474	0.0159688	0.0181335
SNAP29	0.0507606	9.14997	5.71206	0.0170084	0.0193043
AKR1A1	-0.0474463	9.29815	5.67256	0.0172352	0.0195518
CISD1	-0.0453283	9.37952	5.64027	0.0175554	0.019905
NDUFA5	-0.0505591	9.14369	5.78633	0.0179502	0.0203424
NDUFS7	-0.0390468	9.59031	5.58054	0.0181641	0.0205743
VPS28	-0.0400783	9.56875	5.5537	0.0184446	0.0208816
CCDC53	-0.046936	9.28418	5.53683	0.0186232	0.0210732
C14orf166	0.0421741	9.50773	5.51735	0.0188317	0.0212984
DDB1	-0.0513269	9.12674	5.6648	0.0193753	0.0219021
RBM3	-0.0331708	9.93853	5.43155	0.0197792	0.0223474
ECM1	0.0521449	9.22232	5.40929	0.0200329	0.0226227
NFKBIA	-0.0546369	9.11485	5.67841	0.0208616	0.0235467
CTSZ	0.0482928	9.30006	5.3146	0.0211506	0.0238608
SUMO1	-0.0393158	9.56408	5.30852	0.0212246	0.0239323
AC093673.5	-0.0508878	9.10012	5.40742	0.0217995	0.0245683
AP2S1	-0.0234994	10.5941	5.24731	0.0219839	0.0247636
ARF3	0.0551761	9.1028	6.57579	0.0220167	0.0247881
SMIM19	-0.0544751	9.09342	6.00195	0.0233711	0.0262998
LINC00116	0.0448473	9.22431	5.12007	0.023654	0.0266048
TAF12	-0.0489823	9.18527	5.51246	0.0236911	0.0266332
NBL1	0.0417077	9.6316	5.10281	0.0238905	0.0268439
MRPL43	0.0407418	9.4696	5.09552	0.023991	0.0269434
[truncated: 30 more rows]

## Sheet: DE_Fibroblast_CD9hi_FTLlo
genes	logFC	logCPM	F	PValue	FDR
FTL	-1.18987	15.3359	49310.5	0	0
FTH1	-1.03197	15.2736	43705.4	0	0
CTSK	-0.742335	10.8699	2822.93	0	0
STMN1	0.726267	10.2472	1716.43	0	0
NQO1	-0.669404	10.6213	2572.6	0	0
TUBA1B	0.659974	11.8014	2312.22	0	0
TXN	-0.57683	11.2251	5061.09	0	0
SQSTM1	-0.507369	10.0281	1732.96	0	0
NEAT1	-0.496269	11.6626	2030.65	0	0
HNRNPA2B1	0.474575	10.3304	1658.46	0	0
ENO1	0.411503	10.8481	1501.57	0	0
LDHA	0.39345	11.0912	1757.08	0	0
LMNA	0.349219	11.4573	1717.99	0	0
SLC25A6	-0.316803	11.0766	1765.93	0	0
GPX4	-0.311877	11.2241	1749.43	0	0
ANXA2	0.31064	12.3204	1906.71	0	0
SERF2	-0.287055	12.3585	2638.79	0	0
TPT1	-0.271597	12.0254	2031.45	0	0
TXNRD1	-0.645628	9.39644	1490.74	2.07507571253324e-322	2.45204780031011e-320
TUBB4B	0.610723	10.0157	1475.51	3.56577057916544e-319	4.00257747511321e-317
NUPR1	-0.532696	9.8939	1448.07	2.41213375124202e-313	2.57868584358961e-311
TK1	0.681413	9.45779	1348.56	3.51437e-292	3.58626e-290
PTMA	0.338498	11.1781	1316.39	2.46489e-285	2.40594e-283
TUBA1A	0.464321	10.4213	1297.81	2.24568e-281	2.10065e-279
TMSB4X	-0.203352	14.4633	1258.16	6.28448e-273	5.64346e-271
ACTB	0.269667	11.7882	1234.17	8.14578e-268	7.03356e-266
NPC2	-0.360339	10.5369	1226	4.50775e-266	3.74811e-264
EEF2	-0.296532	10.8705	1225.5	5.77263e-266	4.62841e-264
ATP6V0E1	-0.312579	10.5048	1157.66	1.71593e-251	1.32836e-249
HSP90B1	0.416264	10.1772	1134.85	1.27645e-246	9.5521e-245
TYMS	0.678444	9.31712	1115.97	1.37386e-242	9.94941e-241
HMGB1	0.435397	10.1164	1091.6	2.21501e-237	1.55397e-235
BRI3	-0.423426	9.82159	1074.1	1.21405e-233	8.25922e-232
CDKN3	0.703508	9.37353	1054.56	1.82803e-229	1.20704e-227
SELM	-0.341904	10.3688	1021.41	2.2567e-222	1.44751e-220
RANBP1	0.425677	10.0426	990.577	8.95476e-216	5.58429e-214
SMC4	0.641588	9.32023	986.255	7.53824e-215	4.57388e-213
TKT	-0.444398	9.77218	976.487	9.29271e-213	5.49004e-211
BIRC5	0.656815	9.23766	975.79	1.31125e-212	7.54812e-211
CSTB	-0.257559	10.7959	965.295	2.31466e-210	1.29911e-208
MPC2	-0.387753	9.9348	963.56	5.44781e-210	2.98301e-208
PTTG1	0.671235	9.63464	954.852	3.99376e-208	2.13476e-206
CFL1	0.209435	11.6279	939.401	8.14397e-205	4.25191e-203
GNB2L1	-0.165017	12.2213	908.374	3.62722e-198	1.85071e-196
HMGB2	0.665301	9.60997	888.123	7.96403e-194	3.97317e-192
OST4	-0.278727	10.4141	849.07	1.89514e-185	9.24909e-184
RAN	0.319887	10.5814	848.494	2.51842e-185	1.20295e-183
HSP90AA1	0.332788	10.4671	840.713	1.17722e-183	5.50595e-182
CENPF	0.683353	9.40589	821.671	1.43865e-179	6.59136e-178
HN1	0.441394	9.82501	821.325	1.7056e-179	7.65815e-178
KPNA2	0.588153	9.23838	800.19	5.88696e-175	2.59142e-173
CTSD	-0.429055	9.72387	779.347	1.76267e-170	7.61e-169
EEF1A1	-0.293599	10.1583	773.515	3.15488e-169	1.33636e-167
SRSF3	0.396217	9.7824	769.318	2.51635e-168	1.04615e-166
STC2	-0.495011	9.39393	767.194	7.19321e-168	2.93614e-166
AKR1C1	-0.531706	9.24418	763.665	4.12259e-167	1.65272e-165
GREM1	-0.474586	9.46944	750.118	3.36092e-164	1.32373e-162
C6orf48	-0.342103	9.89637	740.502	3.91919e-162	1.517e-160
MMP3	-0.494797	10.2494	736.74	2.5226e-161	9.59871e-160
SERPINE1	0.50053	9.3354	733.045	1.57609e-160	5.89721e-159
TUBB6	0.395594	9.77372	713.777	2.18543e-156	8.04309e-155
B2M	-0.184516	12.7559	709.038	2.28211e-155	8.26345e-154
PCNA	0.520995	9.17919	700.133	1.87973e-153	6.69839e-152
CDKN1A	-0.4533	9.50547	688.664	5.50943e-151	1.93261e-149
GPX1	-0.288649	10.164	683.841	6.00956e-150	2.07561e-148
DTYMK	0.44711	9.65096	681.723	1.717e-149	5.84041e-148
S100A10	0.236961	11.4809	681.609	1.8157e-149	6.08394e-148
OAZ1	-0.148287	11.8133	673.406	1.0577e-147	3.49197e-146
HMOX1	-0.48616	9.29855	659.659	9.62333e-145	3.13107e-143
HSPA5	0.405152	9.72484	653.033	2.56696e-143	8.23259e-142
ANXA1	0.25303	11.0913	638.357	3.71004e-140	1.1731e-138
GSTM3	-0.462444	9.21219	638.18	4.05159e-140	1.26331e-138
MMP2	-0.340276	9.82121	634.889	2.07077e-139	6.36834e-138
COX7A2L	-0.295355	9.90989	631.179	1.30407e-138	3.95533e-137
AKR1B1	-0.375511	9.51187	631.152	1.32138e-138	3.95533e-137
EIF1	-0.167321	11.7034	624.883	2.95977e-137	8.743e-136
RP11-417E7.1	-0.500438	9.27465	623.931	4.74701e-137	1.38403e-135
KIAA0101	0.467522	9.52845	619.319	4.67409e-136	1.3453e-134
H2AFZ	0.380648	11.0895	617.921	9.3535e-136	2.65805e-134
NUCKS1	0.359559	9.8859	612.446	1.41373e-134	3.96729e-133
PFDN5	-0.198203	10.8456	598.118	1.72806e-131	4.78949e-130
RND3	-0.403496	9.46398	591.524	4.5564e-130	1.24745e-128
UCHL1	-0.482228	9.23365	589.293	1.37919e-129	3.73047e-128
VAT1	-0.367732	9.50914	588.63	1.91658e-129	5.12229e-128
TUBB	0.259026	10.8059	575.222	1.48826e-126	3.93076e-125
SAT1	-0.417615	9.45133	571.697	8.56263e-126	2.23524e-124
ZFAS1	-0.320025	9.78062	571.113	1.14461e-125	2.95361e-124
CACYBP	0.399275	9.44745	562.9	6.75172e-124	1.72245e-122
TMEM147	-0.298037	9.78947	555.175	3.12946e-122	7.89396e-121
DNMT1	0.445711	9.2553	553.882	5.94778e-122	1.48364e-120
PPP1R12A	0.408638	9.35902	547.933	1.1412e-120	2.81539e-119
TIMP1	0.250828	11.8455	537.566	1.96651e-118	4.7987e-117
EEF1B2	-0.176402	11.0021	528.327	1.93724e-116	4.67645e-115
MYL9	-0.254188	10.5306	527.785	2.535e-116	6.05434e-115
RHOC	0.252298	10.2626	523.147	2.54018e-115	6.00284e-114
EIF4A1	0.208051	10.7791	516.56	6.70529e-114	1.56806e-112
PRKCDBP	0.208901	10.9025	513.219	3.52891e-113	8.16741e-112
CEBPB	-0.366155	9.43436	512.943	4.04653e-113	9.26985e-112
CHCHD10	-0.351624	9.55604	512.834	4.2721e-113	9.68775e-112
H2AFV	0.320438	9.85457	511.998	6.47246e-113	1.45307e-111
TOMM7	-0.262044	9.9803	510.201	1.58122e-112	3.51469e-111
ATP6V1G1	-0.301495	9.69962	509.609	2.12159e-112	4.66957e-111
IFITM3	-0.256939	10.4002	509.567	2.16636e-112	4.72182e-111
PTPLA	-0.357177	9.42073	502.052	9.07998e-111	1.96005e-109
ATP5E	-0.18375	10.7887	496.429	1.48644e-109	3.17815e-108
GYPC	-0.346713	9.59773	493.317	6.98399e-109	1.47916e-107
NGFRAP1	-0.232207	10.28	491.655	1.5955e-108	3.34757e-107
SAT2	-0.349601	9.47158	481.303	2.74377e-106	5.70348e-105
DPP4	-0.418397	9.16764	479.573	6.4878e-106	1.33625e-104
HNRNPM	0.363955	9.44361	477.599	1.73127e-105	3.53336e-104
MMP14	-0.395788	9.25165	477.284	2.02481e-105	4.09522e-104
MFAP5	0.461934	9.2146	477.227	2.08354e-105	4.17638e-104
DDX39A	0.435628	9.12968	499.614	3.97981e-104	7.90678e-103
NUDT1	0.390003	9.33731	470.757	5.2034e-104	1.02471e-102
HNRNPD	0.391142	9.29832	468.087	1.96363e-103	3.83336e-102
TPI1	0.201977	10.6918	467.652	2.43785e-103	4.71808e-102
SRSF7	0.339077	9.64555	463.759	1.69168e-102	3.246e-101
MMP24-AS1	-0.284259	9.75896	457.113	4.61405e-101	8.77843e-100
G6PD	-0.40802	9.10539	510.554	6.17706e-101	1.16534e-99
DSEL	-0.351034	9.52734	453.336	3.02121e-100	5.65217e-99
SRSF2	0.346325	9.49367	451.807	6.46675e-100	1.19982e-98
CLIC1	0.190348	10.6918	445.485	1.50274e-98	2.76528e-97
NRN1	-0.313673	9.74898	443.425	4.18951e-98	7.6467e-97
ISCU	-0.253677	9.91795	441.044	1.37012e-97	2.48058e-96
PSMC3	0.344553	9.42705	440.277	2.00776e-97	3.60595e-96
2007-09-01	0.303902	9.69303	434.092	4.3615e-96	7.77108e-95
PTRF	0.240396	10.2015	433.297	6.47858e-96	1.14523e-94
CD9	0.385419	9.68916	428.096	8.62615e-95	1.51295e-93
OSBPL8	-0.322296	9.50983	427.772	1.01404e-94	1.76474e-93
WIPI1	-0.36944	9.24576	426.007	2.4414e-94	4.21611e-93
FUS	0.382424	9.28899	424.996	4.03792e-94	6.91994e-93
RPA3	0.372668	9.26783	419.425	6.46931e-93	1.10027e-91
CAV1	0.177008	12.1031	413.591	1.18151e-91	1.99435e-90
NCL	0.283831	9.7739	407.738	2.17968e-90	3.65178e-89
PABPC1	-0.183808	10.5823	407.181	2.87732e-90	4.78488e-89
PODXL	0.397973	9.27892	405.919	5.39461e-90	8.90507e-89
CCT5	0.327991	9.50695	402.607	2.8076e-89	4.60077e-88
FHL2	0.31791	9.59029	401.599	4.63856e-89	7.54607e-88
PSMA7	0.173484	10.8041	400.482	8.09308e-89	1.30712e-87
GLIPR1	0.318645	9.74697	399.273	1.47766e-88	2.36953e-87
CYR61	0.232894	10.7676	398.448	2.22824e-88	3.5478e-87
SNRPB	0.301742	9.64619	396.622	5.53532e-88	8.75126e-87
MGST1	-0.306638	10.0023	396.198	6.83523e-88	1.07308e-86
RAB13	-0.247037	9.98566	394.51	1.58501e-87	2.47107e-86
PDIA6	0.222474	10.2027	394.463	1.62243e-87	2.51197e-86
UAP1	0.36574	9.21563	390.716	1.05061e-86	1.6155e-85
SFPQ	0.366793	9.28789	389.089	2.36002e-86	3.60426e-85
PA2G4	0.356768	9.24829	387.491	5.23383e-86	7.93916e-85
XRCC5	0.314713	9.4807	386.185	1.00317e-85	1.51149e-84
CENPW	0.383078	9.303	382.052	7.8687e-85	1.17768e-83
SOD2	-0.389952	9.19301	380.912	1.38831e-84	2.06408e-83
PCMT1	0.301959	9.52543	379.683	2.56239e-84	3.78458e-83
HIST1H2BK	-0.36153	9.2315	378.108	5.61684e-84	8.2417e-83
HNRNPH3	0.346953	9.32965	377.828	6.45921e-84	9.41619e-83
U2AF1	0.290279	9.61053	377.733	6.77089e-84	9.80686e-83
ATP6V1F	-0.230381	9.90752	376.011	1.59729e-83	2.29867e-82
FILIP1L	0.372495	9.20302	375.652	1.91075e-83	2.73225e-82
TAGLN2	0.29436	9.5838	370.231	2.84812e-82	4.04685e-81
GGH	0.347833	9.29039	369.881	3.39075e-82	4.78757e-81
HIGD2A	-0.243959	9.78284	366.822	1.55761e-81	2.18552e-80
UACA	0.354496	9.28995	363.234	9.31658e-81	1.29911e-79
SPON2	-0.345479	9.60795	363.182	9.56206e-81	1.32511e-79
NACA	-0.118095	11.598	361.124	2.66883e-80	3.67578e-79
UBB	0.16128	10.892	360.31	4.00291e-80	5.47959e-79
SAC3D1	0.373483	9.15639	359.432	6.20345e-80	8.44045e-79
GUK1	-0.150435	10.9791	359.242	6.82027e-80	9.2238e-79
XRCC6	0.311843	9.44369	359.038	7.55177e-80	1.01519e-78
MYL6	0.112731	12.1639	358.418	1.02834e-79	1.37418e-78
CALM2	0.183453	10.8945	356.774	2.33403e-79	3.10053e-78
PCOLCE	0.300068	9.77812	355.692	4.00402e-79	5.28766e-78
PSIP1	0.355787	9.19019	354.191	8.46407e-79	1.11122e-77
DEK	0.29418	9.74814	353.323	1.3046e-78	1.70281e-77
ATF4	-0.319315	9.3681	351.529	3.19083e-78	4.1407e-77
CCDC34	0.36682	9.14235	350.12	6.4437e-78	8.31386e-77
UBA52	-0.119243	11.5023	349.333	9.54359e-78	1.22431e-76
S100A16	0.23388	10.2857	344.776	9.26027e-77	1.18121e-75
LOXL1	0.265022	9.82333	342.084	3.547e-76	4.49888e-75
NUDC	0.295797	9.4558	337.204	4.04445e-75	5.10101e-74
UQCRH	-0.169456	10.4479	337.132	4.193e-75	5.25882e-74
ACAT2	0.316264	9.53258	335.579	9.09725e-75	1.13463e-73
RUVBL2	0.346097	9.17087	333.627	2.40953e-74	2.98861e-73
TALDO1	-0.250071	9.72437	331.06	8.67006e-74	1.06947e-72
MT1E	0.303179	9.5715	330.521	1.1349e-73	1.39227e-72
CALR	0.194236	10.3743	330.016	1.45991e-73	1.78124e-72
PLIN3	0.253435	9.76394	328.94	2.49755e-73	3.03081e-72
MMP1	-0.393656	9.84863	328.737	2.76378e-73	3.33585e-72
BUB3	0.331947	9.28468	328.445	3.1968e-73	3.83786e-72
ASAH1	-0.327509	9.21204	326.118	1.02093e-72	1.21914e-71
PHPT1	-0.183468	10.305	324.67	2.10254e-72	2.49746e-71
CCT6A	0.283324	9.5178	324.465	2.3291e-72	2.75202e-71
HSPD1	0.278734	9.56099	324.129	2.75409e-72	3.23714e-71
C1orf85	-0.327258	9.17883	319.323	3.03183e-71	3.54502e-70
DRAM1	-0.330599	9.23266	319.198	3.22707e-71	3.75376e-70
SMC3	0.326027	9.2364	316.234	1.41683e-70	1.63957e-69
HNRNPDL	0.235605	9.872	312.776	7.95633e-70	9.15997e-69
SNHG7	-0.316209	9.35618	310.607	2.34956e-69	2.69121e-68
COX7A1	-0.324738	9.13257	312.225	2.6631e-69	3.03485e-68
CBR3	0.337777	9.17589	309.354	4.39193e-69	4.97974e-68
HINT1	-0.146615	10.8254	308.846	5.6593e-69	6.38449e-68
COX7C	-0.19314	10.0476	308.452	6.88848e-69	7.73232e-68
COMMD6	-0.219696	9.82787	307.535	1.08886e-68	1.21616e-67
ILF2	0.288985	9.47661	306.168	2.15508e-68	2.39512e-67
RBBP7	0.329921	9.20314	304.807	4.25082e-68	4.70103e-67
YBX1	-0.104996	11.783	304.353	5.33125e-68	5.86699e-67
SNRPA1	0.329079	9.1981	303.297	9.03707e-68	9.89669e-67
LGALS1	0.0696433	14.3827	300.89	3.00553e-67	3.27544e-66
PSMA4	0.257447	9.63814	300.251	4.13408e-67	4.48358e-66
EBNA1BP2	0.292737	9.37833	297.101	1.99247e-66	2.15053e-65
PSMD2	0.266316	9.57031	295.616	4.18444e-66	4.49477e-65
EPB41L4A-AS1	-0.335412	9.12689	310.077	5.42882e-66	5.80367e-65
C4orf3	-0.211596	9.85372	293.076	1.48773e-65	1.58292e-64
TUBA1C	0.277013	9.60633	292.835	1.67768e-65	1.7766e-64
CCT2	0.298645	9.31098	291.761	2.86832e-65	3.02318e-64
COPS6	0.247316	9.63232	291.576	3.1456e-65	3.29994e-64
PGK1	0.246505	9.66403	291.536	3.20912e-65	3.35092e-64
DSTN	-0.177628	10.2411	290.552	5.2475e-65	5.454e-64
EIF3L	-0.221137	9.77623	288.738	1.29813e-64	1.343e-63
RAD21	0.344224	9.11492	306.749	2.76892e-64	2.85148e-63
COX4I1	-0.122918	11.0973	286.604	3.76928e-64	3.86395e-63
CYSTM1	-0.251003	9.56222	286.087	4.87891e-64	4.9787e-63
SNHG8	-0.286164	9.39817	282.951	2.33771e-63	2.37474e-62
HNRNPR	0.289266	9.3867	280.277	8.89047e-63	8.99059e-62
MANF	0.275048	9.46596	279.529	1.2919e-62	1.30059e-61
FAM195A	-0.316929	9.11244	301.232	4.13915e-62	4.14839e-61
UQCR11.1	-0.171141	10.1913	276.852	4.92043e-62	4.9095e-61
GSPT1	0.291568	9.32457	276.655	5.42991e-62	5.39387e-61
THY1	0.211642	10.0768	276.6	5.58166e-62	5.52019e-61
C6orf1	-0.267129	9.4034	275.044	1.21442e-61	1.19578e-60
TUBG1	0.316609	9.16217	274.106	1.94075e-61	1.90261e-60
TPM3	0.260756	9.54342	273.634	2.45704e-61	2.39829e-60
HSP90AB1	0.20184	10.162	272.569	4.18269e-61	4.06499e-60
IGFBP4	-0.268237	9.51709	271.182	8.36596e-61	8.09551e-60
ATP5B	0.223536	9.77287	270.743	1.04185e-60	1.00385e-59
CBX5	0.311162	9.14748	267.898	4.31837e-60	4.14306e-59
RUVBL1	0.328395	9.11367	298.133	6.57601e-60	6.28219e-59
EMP2	0.314454	9.19141	266.619	8.1831e-60	7.78435e-59
PAFAH1B3	0.306711	9.21104	265.231	1.63744e-59	1.55108e-58
DRAP1	0.200797	10.0396	262.49	6.44205e-59	6.07664e-58
YWHAH	0.261064	9.57295	262.101	7.8256e-59	7.35083e-58
EIF4B	-0.28333	9.26719	260.631	1.63179e-58	1.52641e-57
FKBP1A	-0.174972	10.1957	259.925	2.32195e-58	2.16298e-57
PDIA3	0.219589	9.82044	259.239	3.27241e-58	3.03576e-57
SNX3	-0.162552	10.2515	258.957	3.76737e-58	3.48055e-57
CCNG1	-0.283014	9.34584	258.92	3.83732e-58	3.53065e-57
PTX3	0.358544	9.69989	258.67	4.34932e-58	3.98539e-57
NENF	-0.190139	9.93043	258.085	5.82702e-58	5.31775e-57
LAMTOR5	-0.178966	10.0114	257.373	8.31584e-58	7.55832e-57
CKS2	0.363538	9.41369	256.192	1.50135e-57	1.35909e-56
GRN	-0.249893	9.64819	253.398	6.0665e-57	5.4696e-56
SH2D4A	0.315574	9.13575	262.447	9.23178e-57	8.29014e-56
EIF2S1	0.302083	9.15151	254.486	1.45538e-56	1.30173e-55
GPNMB	-0.27838	9.40641	251.484	1.57965e-56	1.40727e-55
SNRNP70	0.294811	9.19608	250.594	2.46623e-56	2.18841e-55
RAC1	0.150209	10.465	249.832	3.60882e-56	3.18969e-55
SDCBP	-0.249192	9.52606	248.366	7.51382e-56	6.61511e-55
HNRNPA3	0.278453	9.30268	248.145	8.39236e-56	7.3597e-55
TMEM219	-0.220714	9.60933	246.277	2.13515e-55	1.86514e-54
EID1	0.165452	10.235	245.078	3.89005e-55	3.38495e-54
RBPJ	0.296635	9.2435	244.366	5.55249e-55	4.81288e-54
CRTAP	-0.266027	9.32898	244.042	6.53088e-55	5.63917e-54
BRK1	-0.152789	10.2691	243.703	7.73604e-55	6.65418e-54
CYB5A	-0.232437	9.61157	243.503	8.5495e-55	7.30004e-54
WDR34	0.297856	9.17873	243.503	8.55194e-55	7.30004e-54
TGFBI	-0.215348	10.14	241.107	2.83349e-54	2.40954e-53
CTSC	0.303686	9.75968	240.533	3.77749e-54	3.20018e-53
NOP10	-0.173585	10.0168	239.522	6.26106e-54	5.28424e-53
GNPDA1	-0.297164	9.11979	253.231	1.15443e-53	9.70675e-53
SPG21	-0.25453	9.36664	238.173	1.22984e-53	1.03022e-52
THBS1	-0.287466	9.53059	237.773	1.50209e-53	1.2536e-52
PTGR1	-0.265634	9.27511	233.633	1.19158e-52	9.90777e-52
LITAF	-0.292614	9.13923	239.983	2.13202e-52	1.76619e-51
COL1A2	-0.137397	11.2456	231.24	3.94524e-52	3.25628e-51
TMEM134	-0.280045	9.13896	237.253	9.08018e-52	7.46704e-51
PPIB	0.141896	10.8278	228.581	1.49233e-51	1.22273e-50
PDAP1	0.229822	9.57516	228.349	1.6763e-51	1.36847e-50
FN1	-0.169147	11.0482	226.761	3.71035e-51	3.01802e-50
PLP2	0.218539	9.71524	225.604	6.61939e-51	5.36481e-50
HNRNPK	0.220647	9.59322	220.296	9.433e-50	7.61766e-49
NUCB2	0.2328	9.56014	219.699	1.27155e-49	1.02317e-48
RTN4	0.139874	10.6751	219.256	1.58712e-49	1.27253e-48
HPS1	-0.265811	9.19756	217.995	2.98405e-49	2.38405e-48
PSMC4	0.26144	9.25932	217.792	3.304e-49	2.63031e-48
ATP5L	-0.149611	10.1978	216.705	5.69137e-49	4.51489e-48
RGCC	-0.312086	9.46801	215.945	8.328e-49	6.58322e-48
MAP1LC3B	-0.211189	9.59311	215.937	8.3599e-49	6.58526e-48
ATOX1	-0.174526	9.90729	215.689	9.46826e-49	7.43226e-48
ZFP36L1	-0.233926	9.56488	215.524	1.02818e-48	8.04271e-48
C1QBP	0.185044	9.871	215.088	1.27889e-48	9.96915e-48
RBM8A	0.258729	9.30207	214.682	1.56721e-48	1.21743e-47
MGLL	0.249963	9.41451	212.576	4.49672e-48	3.48108e-47
CXCL12	0.235353	9.91674	211.938	6.19188e-48	4.7769e-47
LRP10	-0.240291	9.36497	211.912	6.27252e-48	4.82254e-47
SYNCRIP	0.258959	9.28226	211.58	7.4045e-48	5.67342e-47
SERBP1	0.187801	9.81896	211.031	9.74713e-48	7.44296e-47
THRAP3	0.244092	9.37672	210.848	1.06869e-47	8.13288e-47
PPM1G	0.262904	9.25555	208.857	2.89512e-47	2.19579e-46
HEBP1	-0.248158	9.28616	208.801	2.97739e-47	2.25059e-46
RRP7A	0.270336	9.17851	206.881	7.78625e-47	5.86582e-46
TEN1	-0.279695	9.11416	224.575	8.164e-47	6.12983e-46
PSMC5	0.221049	9.50595	206.279	1.05282e-46	7.87863e-46
ACOT7	0.296665	9.09766	240.624	1.26067e-46	9.40265e-46
DUT	0.186066	9.90266	205.215	1.79353e-46	1.33327e-45
LAMTOR4	-0.186289	9.76023	205.046	1.95182e-46	1.44615e-45
IL6ST	-0.266139	9.14834	204.522	2.53838e-46	1.87456e-45
EIF4A2	-0.218481	9.57933	204.089	3.15305e-46	2.32085e-45
C9orf16	-0.216345	9.52571	201.96	9.15621e-46	6.71755e-45
PNRC1	-0.268796	9.1877	201.582	1.10691e-45	8.09447e-45
SCCPDH	0.277354	9.12618	212.669	1.69622e-45	1.23637e-44
PTGES3	0.223788	9.52901	200.397	2.00366e-45	1.45573e-44
CALM1	0.146064	10.3565	199.52	3.10883e-45	2.2514e-44
PSMB3	0.182583	9.81946	198.403	5.44008e-45	3.92701e-44
TPR	0.246799	9.31527	197.953	6.81593e-45	4.90441e-44
LAMTOR1	-0.147872	10.1576	197.539	8.38578e-45	6.01472e-44
PSME2	0.219264	9.53067	197.492	8.58364e-45	6.13703e-44
TRA2B	0.268425	9.13189	201.085	9.93595e-45	7.08133e-44
POLR1D	-0.229323	9.40418	197.167	1.01051e-44	7.17909e-44
RRAS2	0.231319	9.46289	196.491	1.41741e-44	1.00381e-43
GLRX	-0.242736	9.35393	195.797	2.00682e-44	1.41676e-43
GADD45GIP1	0.138778	10.3286	195.768	2.03659e-44	1.43328e-43
EIF4A3	0.259167	9.17675	195.38	2.47337e-44	1.73522e-43
TMEM230	-0.197291	9.62079	195.143	2.78546e-44	1.94809e-43
ASPH	-0.195352	9.64179	194.239	4.38008e-44	3.05381e-43
KIF5B	0.229411	9.53607	193.586	6.07548e-44	4.22274e-43
SDF2L1	0.246563	9.32812	193.191	7.40466e-44	5.1307e-43
CTNNAL1	0.235928	9.40569	192.574	1.00875e-43	6.96815e-43
OLFML3	0.245092	9.35603	192.089	1.28637e-43	8.85862e-43
SSRP1	0.26274	9.18927	192.02	1.33165e-43	9.14235e-43
FAU	-0.0968208	11.1549	191.973	1.36362e-43	9.3333e-43
YWHAB	0.155402	10.0665	191.938	1.38789e-43	9.47058e-43
MRPL24	0.249663	9.23207	189.405	4.93818e-43	3.35946e-42
PAICS	0.269376	9.10022	203.852	5.49147e-43	3.72458e-42
EIF3H	-0.163787	9.93725	188.569	7.5082e-43	5.07708e-42
COX14	-0.21446	9.42621	188.511	7.72757e-43	5.20973e-42
VCAN	0.264967	9.19288	186.362	2.26868e-42	1.52491e-41
HNRNPAB	0.251452	9.21991	185.885	2.88148e-42	1.93102e-41
FKBP3	0.231853	9.35823	185.823	2.97229e-42	1.98595e-41
SMS	0.225454	9.49713	185.355	3.75926e-42	2.50432e-41
CTSA	-0.205054	9.65527	184.928	4.65606e-42	3.09256e-41
EBP	0.257158	9.1831	184.77	5.03999e-42	3.33434e-41
EEF1D	-0.106506	10.9157	184.766	5.04979e-42	3.33434e-41
MALAT1	-0.110519	14.8829	184.311	6.34408e-42	4.17667e-41
SRP14	-0.0989022	10.9981	184.027	7.31483e-42	4.8017e-41
COL1A1	-0.154746	10.5801	183.701	8.61344e-42	5.63766e-41
GAS6	-0.192773	9.91139	182.525	1.55265e-41	1.01329e-40
UGP2	0.236043	9.31841	182.001	2.01942e-41	1.31409e-40
FADS1	-0.262271	9.21128	181.168	3.06524e-41	1.98886e-40
PDHB	0.236928	9.26512	180.343	4.63689e-41	2.99995e-40
HNRNPU	0.226218	9.42062	180.304	4.72642e-41	3.04908e-40
FBLN2	-0.240925	9.40398	179.837	5.97393e-41	3.84283e-40
RPN2	0.214313	9.49267	179.336	7.68117e-41	4.92692e-40
EIF3I	0.165626	9.87343	177.554	1.87652e-40	1.20022e-39
RAB9A	-0.250016	9.20803	177.338	2.09179e-40	1.33411e-39
CRABP2	0.241176	9.80719	176.939	2.55522e-40	1.62506e-39
CBX1	0.256667	9.15137	176.362	3.41193e-40	2.16378e-39
LRRC59	0.228707	9.35807	176.097	3.89717e-40	2.46455e-39
CCT7	0.221502	9.3831	174.574	8.3646e-40	5.27487e-39
IGBP1	-0.234259	9.30741	173.711	1.28892e-39	8.1054e-39
NME4	-0.186425	9.62094	173.569	1.38404e-39	8.67927e-39
MRPL13	0.238245	9.247	172.423	2.45909e-39	1.53779e-38
SUPT16H	0.255257	9.12197	184.534	3.37951e-39	2.1075e-38
CYC1	0.178595	9.72953	170.754	5.68071e-39	3.53274e-38
DNAJA1	0.21498	9.40738	170.527	6.36498e-39	3.94734e-38
YWHAQ	0.163388	9.95346	170.093	7.91345e-39	4.89413e-38
CCDC109B	0.248	9.19064	169.833	9.01461e-39	5.55984e-38
EIF3F	-0.155618	9.93583	169.661	9.82949e-39	6.04581e-38
PSMD13	0.238292	9.19525	170.04	1.05649e-38	6.48036e-38
PDLIM2	-0.123889	10.4781	167.945	2.32484e-38	1.42215e-37
EMP3	0.110112	10.8952	167.328	3.16773e-38	1.93248e-37
RNH1	0.126741	10.5081	167.263	3.2724e-38	1.99093e-37
ARL3	0.206453	9.47338	166.737	4.26162e-38	2.58577e-37
SEC13	0.210606	9.41285	165.656	7.32798e-38	4.43432e-37
PRMT1	0.206147	9.44665	165.552	7.72014e-38	4.65907e-37
PSMD7	0.211158	9.41267	165.288	8.81415e-38	5.30503e-37
DDX5	0.176124	9.79501	165.177	9.32074e-38	5.59493e-37
TAGLN	0.186649	10.6814	164.93	1.05491e-37	6.31537e-37
H3F3B	0.103023	11.1921	164.748	1.15569e-37	6.90032e-37
SNRPD3	0.2122	9.39962	164.067	1.62661e-37	9.68633e-37
LGALS3	0.12432	11.2308	163.52	2.14016e-37	1.27107e-36
QPRT	-0.265427	9.23978	163.422	2.24744e-37	1.33127e-36
APLP2	0.136329	10.6281	162.344	3.86009e-37	2.2805e-36
C1S	-0.255059	9.19409	162.286	3.97505e-37	2.34225e-36
FGF5	0.247452	9.23985	162.208	4.13431e-37	2.42972e-36
WDR83OS	-0.155815	9.85526	161.89	4.84817e-37	2.84181e-36
PSMB6	0.151442	9.9982	161.755	5.18817e-37	3.03319e-36
EVA1A	0.231054	9.22643	160.882	8.03855e-37	4.68742e-36
DAB2	-0.177311	9.75891	160.811	8.33347e-37	4.8468e-36
CCDC80	0.15993	10.3642	160.563	9.43719e-37	5.47455e-36
CAMLG	-0.217796	9.35599	160.554	9.47973e-37	5.48505e-36
GLTSCR2	-0.180932	9.64998	160.463	9.92251e-37	5.72649e-36
HEXA	-0.248764	9.12546	169.805	1.07538e-36	6.19034e-36
MAP1B	0.176415	9.9506	158.665	2.44546e-36	1.40411e-35
ST13	-0.179235	9.63015	158.442	2.73548e-36	1.56662e-35
OXA1L	-0.229336	9.20407	157.945	3.51158e-36	2.00598e-35
RBM25	0.232037	9.16946	157.874	3.63892e-36	2.07344e-35
NEU1	-0.246037	9.11754	166.864	4.21249e-36	2.39419e-35
2011-09-01	0.163953	9.94869	157.379	4.66348e-36	2.64382e-35
WISP2	-0.273589	9.47066	156.513	7.20173e-36	4.07252e-35
PARP1	0.232061	9.22871	155.713	1.07645e-35	6.07191e-35
G3BP1	0.242901	9.13123	165.597	1.3161e-35	7.40512e-35
PSMD6	0.234187	9.15309	157.587	1.33128e-35	7.46794e-35
TTC3	-0.177601	9.67279	155.285	1.33392e-35	7.46794e-35
MAD2L2	0.241775	9.12438	155.27	1.34434e-35	7.50756e-35
HTATIP2	-0.228531	9.17185	154.468	2.01025e-35	1.11986e-34
VBP1	0.234864	9.13659	157.362	2.57698e-35	1.43201e-34
VDAC3	0.215261	9.31659	153.871	2.71333e-35	1.50406e-34
KHDRBS1	0.207432	9.41247	153.035	4.12872e-35	2.283e-34
SAE1	0.237387	9.12685	152.612	5.10518e-35	2.816e-34
BZW2	0.245302	9.10599	168.018	5.50402e-35	3.02856e-34
SNRPD1	0.189907	9.5813	152.39	5.70599e-35	3.13202e-34
ANGPTL2	-0.244267	9.12643	159.175	7.53893e-35	4.12802e-34
MYL12B	0.111912	10.6585	151.574	8.59549e-35	4.6951e-34
MSN	0.218222	9.26257	151.048	1.11935e-34	6.09937e-34
PSMD14	0.218207	9.2562	150.477	1.49088e-34	8.10418e-34
CNN3	0.185234	9.58273	150.418	1.53625e-34	8.33061e-34
VTI1B	-0.188141	9.45288	149.999	1.89554e-34	1.02542e-33
DNAJB11	0.225707	9.19397	149.267	2.73726e-34	1.4772e-33
NANS	0.203822	9.37262	148.896	3.29783e-34	1.77545e-33
ID1	0.14798	10.6662	147.609	6.29524e-34	3.38106e-33
PRKDC	0.215043	9.24142	146.769	9.59877e-34	5.14302e-33
GRINA	-0.221705	9.17122	146.667	1.01014e-33	5.39945e-33
SCD	-0.231541	9.2567	146.042	1.38273e-33	7.37347e-33
CDC42EP3	0.201391	9.46903	144.21	3.47089e-33	1.84648e-32
CTTN	-0.21811	9.21184	144.191	3.50365e-33	1.8595e-32
NDUFA4	-0.104971	10.5842	143.665	4.56196e-33	2.41547e-32
SRRM1	0.209899	9.3095	142.338	8.88777e-33	4.69483e-32
NME1	0.157343	9.84196	141.649	1.25592e-32	6.61865e-32
NOP56	0.238283	9.12542	152.992	1.35346e-32	7.11599e-32
KDSR	-0.232984	9.11865	151.193	1.59045e-32	8.34245e-32
GPC1	-0.223605	9.12451	148.609	2.15348e-32	1.12694e-31
TOMM40	0.220902	9.19965	140.303	2.47003e-32	1.28959e-31
FCGRT	-0.22492	9.23123	139.022	4.70173e-32	2.44905e-31
STK17A	0.214788	9.24285	138.927	4.93139e-32	2.56272e-31
SRSF11	0.210865	9.25834	137.749	8.91228e-32	4.6208e-31
PSMC2	0.208264	9.25099	137.138	1.21144e-31	6.26654e-31
PTPLAD1	0.225597	9.1229	140.272	1.29888e-31	6.70343e-31
PSAP	-0.177333	9.57665	136.688	1.5193e-31	7.82303e-31
PUF60	0.213292	9.19827	136.285	1.85982e-31	9.55446e-31
RAB3B	0.223765	9.20765	135.15	3.29112e-31	1.68689e-30
LTBR	-0.230971	9.09644	153.2	3.70455e-31	1.89447e-30
TXNDC17	0.161794	9.73883	134.671	4.1865e-31	2.13607e-30
PSMD12	0.2203	9.12272	144.799	4.90792e-31	2.49847e-30
NTMT1	0.206446	9.24354	134.074	5.65054e-31	2.87001e-30
SSB	0.182549	9.485	133.901	6.16417e-31	3.12383e-30
CLEC2B	-0.2233	9.41488	133.841	6.35362e-31	3.21259e-30
DCTN3	0.1606	9.71215	132.55	1.21599e-30	6.1346e-30
AKR1C3	-0.217539	9.37235	132.027	1.58143e-30	7.96032e-30
NR3C1	0.204672	9.30466	129.924	4.55215e-30	2.28626e-29
CORO1C	0.20833	9.21902	129.327	6.14407e-30	3.07889e-29
RNF7	-0.131288	9.96933	129.136	6.76493e-30	3.38246e-29
ANXA6	0.201877	9.30028	129.085	6.94056e-30	3.46257e-29
TIMP2	-0.179781	9.56971	129.061	7.02294e-30	3.4959e-29
C12orf57	-0.161601	9.62854	129.018	7.17698e-30	3.56467e-29
ANPEP	0.174878	9.68903	128.768	8.13876e-30	4.03345e-29
SDC2	0.219283	9.13685	135.279	8.97334e-30	4.43726e-29
CD151	0.130831	10.0945	128.539	9.13478e-30	4.50716e-29
CLEC11A	0.182042	9.53935	127.624	1.44666e-29	7.12227e-29
PAM	-0.209229	9.25968	127.553	1.4995e-29	7.36626e-29
C19orf53	-0.123181	10.0676	126.899	2.08334e-29	1.0212e-28
DPM1	0.204555	9.18205	126.522	2.51769e-29	1.23142e-28
PPP2CA	0.225037	9.09821	139.314	2.75771e-29	1.34588e-28
PSMB1	0.123045	10.1254	125.666	3.87301e-29	1.8861e-28
CCNI	-0.125655	10.1054	125.555	4.09458e-29	1.98968e-28
ISLR	0.211391	9.26103	125.478	4.25649e-29	2.06389e-28
TNFRSF12A	0.138597	10.2675	125.414	4.3964e-29	2.12714e-28
PSMD11	0.210048	9.15179	128.001	5.04009e-29	2.43334e-28
BZW1	0.221121	9.11456	141.19	6.34249e-29	3.05556e-28
HNRNPF	0.169747	9.55529	123.811	9.84717e-29	4.73381e-28
NT5C3B	-0.185821	9.35518	123.743	1.01887e-28	4.88754e-28
PSMC6	0.220072	9.10618	134.902	1.52221e-28	7.28647e-28
PSMA5	0.178726	9.43235	122.937	1.52852e-28	7.30112e-28
LEPROT	-0.190897	9.32869	122.582	1.82743e-28	8.71035e-28
NTAN1	-0.168778	9.53218	122.151	2.26957e-28	1.07949e-27
HMOX2	0.219708	9.09661	139.276	2.47948e-28	1.17684e-27
RNASEH2C	0.176775	9.4675	121.894	2.58273e-28	1.22325e-27
ABRACL	-0.200286	9.17229	121.843	2.64957e-28	1.25227e-27
CKLF	0.205895	9.2427	121.762	2.75986e-28	1.30166e-27
SGCE	0.219617	9.11179	129.294	3.90401e-28	1.83742e-27
TMBIM6	0.115785	10.2471	119.68	7.86571e-28	3.69425e-27
SF3B1	0.204511	9.17205	120.105	8.38513e-28	3.92998e-27
MRPL3	0.191601	9.28151	118.735	1.26563e-27	5.91946e-27
WDR18	0.223901	9.09919	139.947	1.28592e-27	6.00184e-27
TMA7	-0.12206	10.0344	118.5	1.42433e-27	6.63407e-27
COPB2	0.200512	9.21281	118.068	1.77069e-27	8.23023e-27
CCT3	0.167003	9.53059	117.481	2.37873e-27	1.10336e-26
FAM127A	-0.168906	9.47323	116.545	3.81133e-27	1.76421e-26
AXL	0.197842	9.31089	116.428	4.04125e-27	1.86679e-26
AURKAIP1	0.120981	10.1486	115.772	5.62181e-27	2.59157e-26
PRDX5	-0.107196	10.3683	115.733	5.73353e-27	2.63766e-26
RTFDC1	0.185513	9.31122	115.422	6.70469e-27	3.07812e-26
IK	0.19888	9.1919	115.021	8.20497e-27	3.75922e-26
DCN	-0.17173	11.0989	114.831	9.02777e-27	4.12777e-26
PGP	0.205313	9.16944	114.549	1.04064e-26	4.74845e-26
EIF3D	-0.163678	9.52765	114.513	1.05951e-26	4.82475e-26
TRAPPC4	0.190209	9.25068	114.491	1.0718e-26	4.87082e-26
MDH1	0.154394	9.66763	114.047	1.34e-26	6.07738e-26
NOL7	0.16805	9.47757	113.872	1.46352e-26	6.62422e-26
MRPL16	0.192653	9.22933	113.712	1.58568e-26	7.16269e-26
RHOBTB3	-0.18835	9.3882	113.697	1.59787e-26	7.20326e-26
HDAC2	0.199777	9.15709	113.646	1.6396e-26	7.37567e-26
DERA	0.209866	9.09881	127.169	1.64269e-26	7.37567e-26
ARPC5L	0.19536	9.25981	113.291	1.9609e-26	8.78685e-26
LSM4	0.144679	9.89947	113.164	2.09e-26	9.34671e-26
DPP7	-0.182295	9.33033	112.632	2.73158e-26	1.21916e-25
BASP1	0.163174	9.58127	112.552	2.84405e-26	1.26684e-25
TCP1	0.177366	9.37702	112.383	3.09684e-26	1.37671e-25
PDIA4	0.1939	9.21764	112.223	3.35649e-26	1.48919e-25
CITED2	0.163707	10.046	112.211	3.3767e-26	1.49521e-25
UROS	-0.163401	9.47195	112.039	3.68252e-26	1.62741e-25
LSM3	0.165561	9.57052	111.451	4.95172e-26	2.18401e-25
LSM5	0.188139	9.32715	111.301	5.33947e-26	2.35041e-25
ALKBH7	-0.167888	9.43959	110.64	7.4469e-26	3.27168e-25
CTGF	0.182907	9.58761	110.188	9.35017e-26	4.09983e-25
DNTTIP1	0.215958	9.1021	127.502	9.45056e-26	4.13577e-25
MESDC2	0.181916	9.31453	109.881	1.09163e-25	4.76793e-25
CAP1	0.152821	9.60699	109.18	1.5536e-25	6.7725e-25
PARK7	0.0915391	10.5601	108.803	1.87836e-25	8.17232e-25
WDR1	0.174832	9.36791	108.706	1.97255e-25	8.56552e-25
RAB31	-0.189158	9.25373	108.631	2.04905e-25	8.88052e-25
HDGF	0.202166	9.14499	111.54	2.33289e-25	1.00912e-24
NDUFA9	0.199567	9.14478	117.61	2.37391e-25	1.02489e-24
KPNB1	0.186439	9.33414	108.243	2.49078e-25	1.07328e-24
CRIP2	0.192608	9.2948	108.214	2.52776e-25	1.08713e-24
EWSR1	0.190354	9.28344	108.061	2.73025e-25	1.17197e-24
ILK	0.167963	9.4335	108.037	2.76267e-25	1.18362e-24
LINC00152	-0.157992	9.49906	107.938	2.9044e-25	1.24197e-24
ADK	0.191051	9.1776	107.738	3.21302e-25	1.37134e-24
DHX9	0.206179	9.1263	116.63	3.49245e-25	1.48777e-24
CNPY2	-0.152178	9.53416	107.53	3.56774e-25	1.51697e-24
PCBP2	-0.133492	9.79046	107.327	3.95137e-25	1.6769e-24
RARS	0.191253	9.16035	107.203	4.20511e-25	1.78122e-24
ZNF106	-0.187875	9.21859	107.121	4.3837e-25	1.85337e-24
HNRNPC	0.166954	9.455	107.097	4.43638e-25	1.87212e-24
C1orf43	-0.163455	9.43246	106.968	4.73539e-25	1.99455e-24
C20orf24	-0.16751	9.33246	106.647	5.56561e-25	2.33985e-24
SNAI2	-0.193718	9.20281	106.183	7.02968e-25	2.94984e-24
GOLGA4	-0.153064	9.58757	106.154	7.13487e-25	2.98839e-24
C11orf31	-0.167293	9.3546	105.803	8.51357e-25	3.55921e-24
GNAI3	0.204851	9.09186	119.673	8.62677e-25	3.59983e-24
CYCS	0.169976	9.42716	105.384	1.05162e-24	4.38011e-24
BOD1	-0.182114	9.24854	105.312	1.09039e-24	4.53318e-24
CDC123	0.17664	9.29729	104.894	1.34577e-24	5.58458e-24
ZFAND5	-0.200166	9.12973	109.048	2.05782e-24	8.52361e-24
MIR4435-1HG	-0.181739	9.21772	103.894	2.22803e-24	9.21164e-24
UBE2L6	-0.189744	9.17576	103.817	2.31564e-24	9.55626e-24
ARHGAP18	0.18815	9.1915	103.739	2.40918e-24	9.92406e-24
SLBP	0.186779	9.2716	103.318	2.97863e-24	1.22473e-23
POLD2	0.163822	9.4422	102.949	3.58738e-24	1.47233e-23
MPV17	-0.177485	9.27674	102.811	3.84539e-24	1.57535e-23
SERPINB6	0.175258	9.32225	102.762	3.94146e-24	1.61176e-23
ACADVL	0.17277	9.3504	102.332	4.89567e-24	1.99832e-23
RBM42	0.197738	9.14754	109.172	5.13051e-24	2.09038e-23
IGFBP6	0.104603	11.2253	102.072	5.5808e-24	2.26973e-23
HTRA1	-0.175326	9.42866	101.93	5.99384e-24	2.4333e-23
NDUFB10	0.108422	10.1461	101.901	6.08239e-24	2.4648e-23
ECI2	0.161299	9.45262	101.856	6.22064e-24	2.51315e-23
OSTC	-0.136658	9.73166	101.855	6.2241e-24	2.51315e-23
PCBD1	-0.184477	9.21791	101.301	8.23205e-24	3.31794e-23
TMEM160	0.167949	9.42918	101.142	8.9188e-24	3.5883e-23
CAPG	0.154443	9.63762	100.984	9.65831e-24	3.87887e-23
PWP1	0.193407	9.15747	104.652	1.08693e-23	4.35741e-23
PLGRKT	0.204053	9.09674	116.796	1.13409e-23	4.53837e-23
TMEM106C	0.189918	9.23285	100.457	1.25937e-23	5.03075e-23
PEA15	-0.163801	9.33991	100.051	1.54584e-23	6.16415e-23
TERF2IP	0.194756	9.12686	107.924	1.59168e-23	6.33567e-23
EIF1AX	0.185912	9.15048	99.7614	1.78847e-23	7.10638e-23
BCL7C	0.169535	9.38467	99.6654	1.87716e-23	7.44562e-23
EIF3E	-0.15726	9.63222	99.6262	1.9146e-23	7.58073e-23
CCBE1	0.193062	9.18162	99.6217	1.91893e-23	7.58451e-23
COMT	-0.133814	9.75494	99.3173	2.23724e-23	8.82708e-23
FLNC	0.191368	9.14789	99.1692	2.41072e-23	9.49486e-23
SRSF9	0.150416	9.54403	99.1333	2.45473e-23	9.65126e-23
HARS	0.201711	9.10627	113.621	2.7091e-23	1.06327e-22
ILF3	0.191441	9.1359	101.371	2.99755e-23	1.17443e-22
IKBIP	0.159939	9.48718	98.6912	3.0676e-23	1.19978e-22
TMEM258	-0.145856	9.51802	98.6251	3.17156e-23	1.23829e-22
DEGS1	0.184358	9.15653	99.1755	3.1782e-23	1.23873e-22
ACTR1A	0.200045	9.09955	111.968	3.20474e-23	1.24691e-22
CUTA	-0.0961666	10.3391	98.5617	3.27459e-23	1.27188e-22
IGFBP3	-0.163229	10.714	98.2493	3.83318e-23	1.48627e-22
MAGOH	0.190806	9.13233	102.623	4.28304e-23	1.65783e-22
IFI27L2	-0.14847	9.50175	97.858	4.66935e-23	1.80425e-22
PRRX2	0.182124	9.24626	97.8535	4.68004e-23	1.80527e-22
NEDD8	-0.0917275	10.4268	97.6272	5.24575e-23	2.02002e-22
ARGLU1	0.180796	9.22727	97.3032	6.17663e-23	2.37441e-22
MRPL22	0.166204	9.3526	97.1587	6.64361e-23	2.54956e-22
COX6C	-0.111695	9.99911	96.5818	8.88706e-23	3.40469e-22
FBXW5	-0.161849	9.36012	96.2217	1.06566e-22	4.07564e-22
PSMB7	0.116337	9.95841	95.9371	1.23017e-22	4.69682e-22
PSMD8	0.127011	9.77203	95.6459	1.42477e-22	5.43058e-22
PSMB2	0.149419	9.50255	95.4155	1.60032e-22	6.08936e-22
LAMP1	-0.155941	9.46962	95.3537	1.65105e-22	6.27176e-22
YWHAE	0.151685	9.48945	94.9782	1.99525e-22	7.56643e-22
TMED9	0.117566	9.94997	94.956	2.0178e-22	7.63904e-22
RBX1	0.121199	9.85914	94.4177	2.64732e-22	1.00054e-21
PRPF31	0.178663	9.20663	94.3477	2.74237e-22	1.03472e-21
RCN3	0.162607	9.40517	94.3173	2.78472e-22	1.04894e-21
MRPL28	0.171668	9.28528	94.3079	2.79807e-22	1.05221e-21
PRDX3	0.152151	9.49278	94.2794	2.8385e-22	1.06563e-21
IFT20	-0.171146	9.25997	94.0844	3.13194e-22	1.17382e-21
SGCB	0.159347	9.42695	94.0763	3.14481e-22	1.17668e-21
C1orf122	-0.134469	9.67804	93.6745	3.85151e-22	1.43871e-21
ACAA2	0.182778	9.13659	97.3493	4.18892e-22	1.56215e-21
BTF3	-0.081063	10.7091	93.4667	4.27705e-22	1.59237e-21
CD320	0.174411	9.25072	93.4289	4.35954e-22	1.62039e-21
SERP1	-0.119878	9.86686	93.2883	4.67985e-22	1.73657e-21
ACTG1	0.0705734	11.9479	93.0507	5.27609e-22	1.95459e-21
VCP	0.158821	9.42759	93.0141	5.37432e-22	1.9877e-21
SH3BGRL	-0.175872	9.26116	92.8982	5.69791e-22	2.10392e-21
C12orf75	0.0907218	11.7782	92.8357	5.88058e-22	2.1678e-21
PHB	0.129479	9.72764	92.5803	6.68922e-22	2.46185e-21
TMEM14C	-0.121312	9.80008	92.3549	7.49484e-22	2.75383e-21
MZT2B	0.0988822	10.3618	92.3208	7.62512e-22	2.79712e-21
TOMM20	-0.166313	9.28141	92.2587	7.86753e-22	2.88134e-21
VPS29	0.147635	9.50784	91.2477	1.31039e-21	4.79124e-21
CARHSP1	0.156636	9.4381	91.0848	1.42271e-21	5.19347e-21
C9orf3	-0.166715	9.34581	90.7976	1.64457e-21	5.99361e-21
PSMG3	0.17778	9.14019	90.7536	1.6815e-21	6.11825e-21
SNRPG	0.151441	9.4912	90.3908	2.01944e-21	7.33598e-21
FDFT1	0.163989	9.39447	90.1039	2.33406e-21	8.46522e-21
FGF7	-0.181766	9.45629	89.969	2.4985e-21	9.047e-21
S100A6	-0.0514348	13.574	89.9238	2.55612e-21	9.24073e-21
MGAT4B	-0.177916	9.16381	89.2203	3.64587e-21	1.31591e-20
SUGT1	0.170386	9.23479	89.1555	3.76722e-21	1.35753e-20
CAPZB	0.11574	9.89027	89.137	3.80243e-21	1.36802e-20
RGMB	0.176562	9.24579	89.1324	3.81135e-21	1.36904e-20
TIMM9	-0.179727	9.14432	93.7466	3.81989e-21	1.36991e-20
CDKN2C	0.180616	9.20991	89.0576	3.95801e-21	1.41718e-20
TFDP1	0.179823	9.13567	89.0512	3.97084e-21	1.41951e-20
FOSB	-0.185391	9.15542	89.0114	4.05146e-21	1.44603e-20
FDPS	0.148759	9.72526	88.8651	4.36181e-21	1.55433e-20
EMG1	0.183298	9.11045	95.2402	5.32788e-21	1.89558e-20
UQCRQ	-0.100134	10.1155	88.2918	5.82603e-21	2.06953e-20
CD47	0.164001	9.30957	87.755	7.63944e-21	2.70941e-20
SAR1A	0.171898	9.20689	87.3383	9.42834e-21	3.33858e-20
CEBPD	-0.17413	9.36208	86.5739	1.38696e-20	4.90349e-20
CD59	0.0734433	11.2267	86.2206	1.65786e-20	5.85203e-20
ADIRF	0.12454	10.3545	86.1261	1.73891e-20	6.1285e-20
HDLBP	-0.117274	9.83819	85.5514	2.32444e-20	8.17926e-20
ECM1	0.173972	9.22232	85.395	2.51555e-20	8.8379e-20
S100A4	-0.0677027	12.9254	85.3265	2.60407e-20	9.13458e-20
PBDC1	0.185386	9.10414	97.0273	2.76063e-20	9.66868e-20
PPP1CA	0.12482	9.73022	85.1613	2.83058e-20	9.89821e-20
TAX1BP3	-0.127263	9.66941	85.1166	2.89533e-20	1.01089e-19
LINC00493	-0.159407	9.27655	84.7137	3.54876e-20	1.23711e-19
DDX46	0.154866	9.38105	84.4654	4.0229e-20	1.40022e-19
SEPHS2	-0.177046	9.12315	89.8597	4.05775e-20	1.41016e-19
HSPB11	0.172008	9.14038	84.5543	4.44227e-20	1.54141e-19
CCT4	0.157752	9.34109	84.1629	4.68705e-20	1.62383e-19
VCL	0.166684	9.20681	84.1095	4.81519e-20	1.66566e-19
PLD3	-0.183798	9.11369	93.0005	4.86843e-20	1.68148e-19
NDUFB2	-0.102969	10.0081	84.074	4.90224e-20	1.69056e-19
ATP5G2	-0.0926125	10.2516	83.734	5.82083e-20	2.00426e-19
ANP32B	0.132295	9.6994	83.2364	7.48457e-20	2.57318e-19
YBX3	-0.132315	9.59803	82.993	8.4642e-20	2.90552e-19
ANXA7	0.146455	9.44085	82.668	9.97467e-20	3.4188e-19
H2AFY	0.16427	9.26846	82.5806	1.04248e-19	3.56762e-19
PHAX	0.166073	9.21697	82.3714	1.1587e-19	3.95933e-19
MPZL1	-0.162882	9.20809	82.0968	1.33119e-19	4.54183e-19
LRRFIP1	0.157222	9.34769	81.9427	1.43894e-19	4.902e-19
ZNHIT1	-0.114003	9.794	81.8476	1.50978e-19	5.13555e-19
TIMM17A	0.15241	9.3137	81.6434	1.67392e-19	5.68527e-19
LARP6	-0.126914	9.66257	81.3956	1.8972e-19	6.43386e-19
SET	0.148048	9.43804	81.2761	2.01531e-19	6.82408e-19
ADRM1	0.135392	9.56439	81.0328	2.27903e-19	7.70547e-19
NDUFS3	0.160805	9.24669	81.015	2.29956e-19	7.76317e-19
NDUFA1	-0.133276	9.48622	80.9092	2.4259e-19	8.17741e-19
SON	0.164635	9.24202	80.7291	2.65707e-19	8.9432e-19
POP5	0.174332	9.14533	84.2834	3.0046e-19	1.00978e-18
LY6E	-0.101575	10.3648	80.3677	3.1896e-19	1.07035e-18
TSPAN4	0.103636	10.0498	80.1533	3.5547e-19	1.19109e-18
C17orf89	-0.127965	9.59182	79.9259	3.98766e-19	1.33417e-18
RHOA	0.102295	10.0369	79.7575	4.34188e-19	1.45052e-18
PSMG1	0.164187	9.13494	79.6498	4.58505e-19	1.52949e-18
SEC61B	-0.0862576	10.3256	79.5427	4.83991e-19	1.61211e-18
SSBP1	0.122755	9.68196	78.8111	7.00608e-19	2.33017e-18
MRPL47	0.164005	9.1765	79.0548	8.34881e-19	2.77265e-18
VPS25	0.158536	9.17668	78.4609	8.36318e-19	2.77331e-18
HTATSF1	0.181394	9.09583	90.9714	9.10339e-19	3.01432e-18
SSU72	-0.124119	9.61276	78.1875	9.60278e-19	3.175e-18
SPCS2	0.149124	9.30221	78.0475	1.03075e-18	3.40299e-18
TXNDC9	0.169832	9.13415	84.0854	1.1007e-18	3.62858e-18
EI24	-0.141791	9.40175	77.8258	1.15301e-18	3.79082e-18
CD44	0.10281	10.14	77.8253	1.15329e-18	3.79082e-18
RDX	0.15981	9.23857	77.5107	1.35215e-18	4.43797e-18
SPCS3	0.157038	9.24266	77.494	1.3636e-18	4.46901e-18
SMPD1	-0.15943	9.23246	77.3496	1.46689e-18	4.79968e-18
SOCS3	-0.179215	9.1256	79.6013	1.46877e-18	4.79968e-18
SNRPC	0.139159	9.48562	76.3238	2.46438e-18	8.04148e-18
ITM2B	0.124976	9.74742	76.2076	2.61359e-18	8.51598e-18
THOC7	0.149813	9.31939	76.1293	2.71917e-18	8.84715e-18
DKK3	-0.138464	9.57819	76.0786	2.78977e-18	9.06374e-18
XBP1	0.15656	9.25173	75.6584	3.4506e-18	1.11945e-17
CLIC4	0.15968	9.1828	75.4977	3.74281e-18	1.2125e-17
ITGB5	-0.164065	9.13935	75.0463	4.70291e-18	1.52133e-17
TRIM28	0.176481	9.09487	83.7899	5.0514e-18	1.63171e-17
UBE2N	0.153457	9.24868	74.8666	5.15033e-18	1.66128e-17
UBE2D3	-0.121498	9.62957	74.6455	5.76016e-18	1.85532e-17
AHNAK2	-0.153231	9.3292	74.6149	5.84989e-18	1.88152e-17
MAP4	0.142122	9.41117	74.4547	6.34376e-18	2.03745e-17
ROCK1	0.154585	9.23796	74.4214	6.45171e-18	2.06916e-17
NAP1L4	0.169376	9.11185	79.0883	6.72679e-18	2.1543e-17
SRRM2	0.1521	9.28665	74.2088	7.18441e-18	2.29758e-17
AAMP	0.171912	9.11313	82.8572	7.79223e-18	2.48841e-17
RRBP1	0.139354	9.44941	73.8452	8.63568e-18	2.75385e-17
PKM	0.0747133	10.946	73.6649	9.46046e-18	3.01259e-17
ANAPC16	-0.140551	9.38212	73.606	9.74656e-18	3.0993e-17
CDC42	0.143473	9.38033	73.2268	1.18087e-17	3.74971e-17
DYNLT3	-0.173157	9.09409	86.1188	1.31375e-17	4.16579e-17
NFIC	0.142754	9.39108	72.99	1.33116e-17	4.21504e-17
RBCK1	-0.148944	9.259	72.9374	1.36708e-17	4.32268e-17
COMMD4	0.145955	9.36739	72.8479	1.43044e-17	4.51664e-17
PSMD1	0.159387	9.1763	72.829	1.44418e-17	4.55364e-17
ACTN4	0.151327	9.31128	72.8026	1.46359e-17	4.60837e-17
ERLEC1	-0.142852	9.33257	72.6632	1.57059e-17	4.93834e-17
PSMD4	0.134047	9.46566	72.6028	1.61937e-17	5.08461e-17
ARHGAP29	0.134506	9.64915	72.4783	1.7247e-17	5.40777e-17
NELFE	0.152013	9.22936	72.2554	1.93066e-17	6.04508e-17
CRYAB	-0.112694	10.1031	72.2274	1.9583e-17	6.12308e-17
DAP	-0.157128	9.15715	73.052	2.37334e-17	7.41049e-17
NAE1	0.163574	9.12458	76.3433	2.52927e-17	7.88639e-17
ATP2B4	0.157457	9.25367	71.6841	2.57819e-17	8.02779e-17
TMOD3	0.164607	9.12718	77.3062	2.86969e-17	8.92307e-17
RAB4A	-0.152103	9.24268	71.4146	2.95493e-17	9.17541e-17
PRPF40A	0.15046	9.25145	71.3458	3.05977e-17	9.48782e-17
EIF2A	-0.161793	9.17656	71.3327	3.08008e-17	9.53762e-17
LMAN1	0.142532	9.36069	71.2503	3.21128e-17	9.93019e-17
INSIG1	-0.147506	9.50093	71.0723	3.51407e-17	1.08516e-16
SLC3A2	-0.157116	9.19947	71.0572	3.54114e-17	1.09201e-16
ERGIC3	-0.129038	9.5112	70.8608	3.91139e-17	1.20454e-16
VASN	0.159253	9.24171	70.8523	3.92816e-17	1.20804e-16
PSMA2.1	0.143824	9.33253	70.6803	4.28564e-17	1.31618e-16
C4orf48	-0.126824	9.49151	70.5971	4.47003e-17	1.37093e-16
MRPL41	-0.10211	9.88683	70.4664	4.77585e-17	1.46272e-16
NBEAL1	-0.155056	9.13445	73.237	5.19074e-17	1.58763e-16
UBA1	0.170731	9.10215	81.6525	5.26475e-17	1.60808e-16
GNG5	-0.10468	9.8489	70.0964	5.75998e-17	1.75695e-16
MRPL15	0.149667	9.24381	70.0411	5.92358e-17	1.8044e-16
UBXN1	-0.122157	9.67334	69.997	6.0573e-17	1.84263e-16
MRPS18B	0.152366	9.2232	69.7918	6.72059e-17	2.04164e-16
FBLN5	-0.142819	9.3657	69.6952	7.0577e-17	2.14115e-16
SMARCA4	0.171071	9.09711	79.4359	7.51808e-17	2.27774e-16
AP3S1	-0.118486	9.61752	69.5072	7.76266e-17	2.34868e-16
MDH2	0.134414	9.41033	69.416	8.12934e-17	2.45631e-16
SERPINF1	0.165018	9.27792	69.3431	8.43544e-17	2.54537e-16
SUB1	0.0989557	10.0446	69.3343	8.4728e-17	2.55321e-16
GRPEL1	0.168523	9.09248	80.4614	9.23527e-17	2.77925e-16
SH3BGRL3	-0.0575093	12.1789	69.0719	9.67717e-17	2.90833e-16
OSTF1	0.168061	9.09468	79.6566	1.02284e-16	3.06989e-16
LDLR	-0.161547	9.15765	68.9379	1.0357e-16	3.10434e-16
LHFP	-0.152891	9.21284	68.8635	1.07547e-16	3.21925e-16
PMF1	0.159964	9.13965	73.1478	1.11038e-16	3.3193e-16
LSM10	-0.137093	9.34306	68.6789	1.18088e-16	3.52535e-16
SLC25A3	-0.0701466	10.7407	68.6447	1.20154e-16	3.58228e-16
CDC37	0.132229	9.40056	67.9177	1.7365e-16	5.17034e-16
MYEOV2	-0.106517	9.72412	67.5897	2.05038e-16	6.09684e-16
PRAF2	-0.152774	9.12709	68.5811	2.10072e-16	6.23825e-16
MRPL12	0.131271	9.45321	67.4403	2.21162e-16	6.5589e-16
MORF4L2	0.125301	9.56176	67.4003	2.25692e-16	6.6844e-16
EIF6	0.125639	9.52069	67.2752	2.40459e-16	7.11239e-16
AP2S1	-0.0717882	10.5941	67.2483	2.43764e-16	7.20067e-16
PSMA3	0.139155	9.34217	67.2266	2.46463e-16	7.27083e-16
CYBRD1	-0.154279	9.20461	67.177	2.52733e-16	7.44601e-16
FSCN1	0.138443	9.38728	67.0867	2.64564e-16	7.78434e-16
COMMD7	-0.13575	9.35323	66.943	2.84544e-16	8.36128e-16
WBP5	-0.123225	9.60555	66.5829	3.41503e-16	1.00219e-15
COL3A1	-0.132071	9.86828	66.5288	3.50996e-16	1.0287e-15
MED8	0.155899	9.1317	72.5214	3.88353e-16	1.13671e-15
SUCLG1	0.140706	9.28593	66.2166	4.11181e-16	1.20196e-15
SLFN5	-0.158522	9.10252	72.6445	4.20562e-16	1.22778e-15
TIMM50	0.16361	9.09636	76.2472	4.71667e-16	1.37519e-15
GABARAPL2	-0.118912	9.57273	65.9024	4.8216e-16	1.40396e-15
NOSIP	0.143168	9.28997	65.8429	4.9692e-16	1.44506e-15
PNN	0.159115	9.11056	70.1484	7.32801e-16	2.12825e-15
RPN1	0.146715	9.24712	65.0423	7.45653e-16	2.16278e-15
HINT2	0.148172	9.21606	64.9902	7.65591e-16	2.21774e-15
MYOF	-0.135107	9.38418	64.8912	8.04998e-16	2.32889e-15
AK5	-0.136627	9.34251	64.7409	8.68762e-16	2.51013e-15
STRA13	0.130128	9.53316	64.7325	8.72438e-16	2.51751e-15
MVP	0.139974	9.39264	64.6118	9.27488e-16	2.67293e-15
2015-09-01	-0.131409	9.40202	64.4251	1.0196e-15	2.93462e-15
CDIPT	-0.14758	9.17928	64.365	1.05115e-15	3.02156e-15
VAMP5	-0.0866685	10.3192	64.1555	1.16897e-15	3.35594e-15
WDR61	0.151716	9.14985	67.7781	1.22564e-15	3.51414e-15
PSMD3	0.153799	9.14778	65.8427	1.26221e-15	3.61436e-15
BCAS2	0.156667	9.09468	72.4435	1.2925e-15	3.69638e-15
AK2	0.151674	9.15428	66.4902	1.35296e-15	3.86437e-15
PGLS	-0.0997562	9.87587	63.8567	1.36015e-15	3.87997e-15
SIVA1	0.112312	9.78277	63.2274	1.87158e-15	5.3321e-15
ATXN10	0.140927	9.20898	63.1983	1.89938e-15	5.40444e-15
GLRX3	0.135218	9.33342	63.1491	1.94737e-15	5.53398e-15
TRAPPC2L	-0.121452	9.47749	63.0205	2.0786e-15	5.89912e-15
FAM177A1	-0.130085	9.32851	63.0181	2.08111e-15	5.89912e-15
MRPL17	0.133527	9.3527	62.9515	2.15269e-15	6.09431e-15
NDUFA11	-0.0811582	10.191	62.8953	2.21483e-15	6.26234e-15
TBCB	0.109828	9.67047	62.5326	2.66224e-15	7.51789e-15
DTD1	0.144685	9.21662	62.5154	2.68559e-15	7.57429e-15
HLA-E	-0.136057	9.36097	62.247	3.07724e-15	8.668e-15
BAZ1A	0.148275	9.12242	63.5459	3.81683e-15	1.07378e-14
PEPD	-0.135852	9.34131	61.8059	3.84907e-15	1.0815e-14
CCND1	0.109971	10.3848	61.4767	4.54875e-15	1.27649e-14
FKBP8	-0.119299	9.48058	61.375	4.78974e-15	1.34244e-14
OPTN	-0.130098	9.38693	61.3225	4.91905e-15	1.37697e-14
NUBP2	0.1489	9.14942	61.8443	5.03411e-15	1.40742e-14
SF3B2	0.136078	9.32421	61.2252	5.16789e-15	1.44302e-14
DBNL	0.140732	9.22075	60.946	5.95472e-15	1.66066e-14
EPRS	0.14215	9.20357	60.9387	5.97657e-15	1.66469e-14
SCPEP1	-0.152687	9.19376	60.6085	7.06689e-15	1.96594e-14
RALBP1	0.136289	9.32204	60.3215	8.17511e-15	2.27143e-14
UBL5	-0.0942639	9.84686	60.2698	8.39275e-15	2.32901e-14
DEF8	-0.116691	9.51096	60.1907	8.73649e-15	2.42141e-14
ELAVL1	0.145027	9.15853	60.1447	8.94277e-15	2.47553e-14
PDLIM7	0.137354	9.30104	59.9044	1.01031e-14	2.79328e-14
COPB1	0.157456	9.10744	68.7101	1.10516e-14	3.05175e-14
CCDC25	0.143093	9.17946	59.279	1.38778e-14	3.82748e-14
CREB3L1	-0.139554	9.1881	59.0777	1.53715e-14	4.23423e-14
EEF1E1	0.14632	9.10881	61.9892	1.6357e-14	4.50017e-14
ADM	-0.107502	10.5113	58.9211	1.66439e-14	4.57351e-14
PXMP2	0.147604	9.12923	60.0419	2.12869e-14	5.8422e-14
QARS	-0.14641	9.16136	60.0862	2.13719e-14	5.85837e-14
LRP1	-0.131468	9.38154	58.3782	2.19261e-14	6.00294e-14
TECR	0.15572	9.09843	68.5996	2.92206e-14	7.9903e-14
MRPS23	0.135706	9.23779	57.626	3.21285e-14	8.77476e-14
SYNGR1	-0.148042	9.13403	57.5667	3.38782e-14	9.24139e-14
POP7	0.137037	9.23651	57.3604	3.67679e-14	1.00175e-13
NEK6	-0.148348	9.1128	62.0274	3.72886e-14	1.0147e-13
POP4	0.14279	9.14526	60.0413	3.84601e-14	1.04531e-13
SMDT1	-0.113696	9.53682	57.2598	3.86966e-14	1.05047e-13
PHLDA1	-0.122865	9.71421	57.2144	3.95997e-14	1.07369e-13
NPDC1	-0.126919	9.36928	57.1209	4.1525e-14	1.12453e-13
HMGN1	0.100699	9.86468	57.08	4.23966e-14	1.14675e-13
MATR3	0.140517	9.15909	56.8104	4.86214e-14	1.31354e-13
PPAP2B	0.129962	9.656	56.674	5.21092e-14	1.40607e-13
ATP1B3	0.117562	9.50575	56.5469	5.55875e-14	1.49813e-13
KDELR3	0.127582	9.3254	56.1782	6.70387e-14	1.80458e-13
UFD1L	0.128332	9.33633	56.116	6.91942e-14	1.85904e-13
HSPB3	-0.155152	9.14149	56.2103	6.92274e-14	1.85904e-13
GNAI2	0.117215	9.49495	55.7637	8.27606e-14	2.2198e-13
TGIF1	-0.155695	9.12646	59.6142	8.33134e-14	2.23196e-13
COX6B1	-0.0779071	10.1315	55.6529	8.7555e-14	2.3428e-13
ECHS1	0.114063	9.49514	55.5973	9.0062e-14	2.40702e-13
MYL6B	-0.118027	9.45519	55.5842	9.06662e-14	2.42028e-13
FAM207A	0.13787	9.1796	55.5459	9.24463e-14	2.46487e-13
CHTOP	0.143258	9.13058	60.1709	9.85357e-14	2.62411e-13
LOX	0.118248	9.59196	55.3416	1.02562e-13	2.72811e-13
GLO1	0.134596	9.20568	55.3079	1.04333e-13	2.77192e-13
SNX9	-0.126437	9.43909	55.2578	1.07028e-13	2.84016e-13
POLR2G	0.134564	9.20718	55.2135	1.09464e-13	2.90137e-13
SEPW1	-0.12475	9.34828	55.1442	1.13389e-13	3.00188e-13
TMEM126B	-0.129571	9.27477	55.0115	1.213e-13	3.20751e-13
UFM1	-0.136146	9.13028	56.273	1.24964e-13	3.30052e-13
GRB2	0.145832	9.11817	60.971	1.26966e-13	3.34945e-13
IQGAP1	0.135952	9.19965	54.7665	1.3739e-13	3.6202e-13
NSMCE1	0.134167	9.20013	54.7146	1.41061e-13	3.71017e-13
NAA20	0.121264	9.39335	54.7136	1.41135e-13	3.71017e-13
C19orf24	-0.123498	9.3339	54.6606	1.44989e-13	3.80701e-13
ST6GALNAC6	-0.147787	9.11493	59.932	1.45428e-13	3.81409e-13
DDX18	0.144896	9.11911	58.0272	1.50245e-13	3.93583e-13
FIP1L1	0.147673	9.10812	60.8027	1.59245e-13	4.16672e-13
SHISA5	-0.132406	9.19696	54.4517	1.6124e-13	4.21402e-13
U2SURP	0.143691	9.10614	57.8812	1.91835e-13	5.00778e-13
LACTB	-0.137142	9.1749	54.0204	2.00777e-13	5.23511e-13
PLAUR	0.135535	9.27202	53.971	2.05884e-13	5.36206e-13
TARS	0.139725	9.1359	55.7212	2.06865e-13	5.38137e-13
LAGE3	-0.1337	9.1843	53.8452	2.19485e-13	5.70305e-13
CLTC	0.135322	9.22415	53.7989	2.24716e-13	5.83222e-13
HDAC1	0.147849	9.09181	62.2964	2.53015e-13	6.55912e-13
UTP11L	0.14247	9.11826	58.3537	2.69227e-13	6.97134e-13
MRPL34	-0.117034	9.41701	53.4198	2.72496e-13	7.04786e-13
PLIN2	-0.124725	9.43638	53.1478	3.12925e-13	8.0842e-13
RAB32	-0.0959609	9.83195	53.0665	3.2614e-13	8.41591e-13
COPRS	0.112377	9.56365	53.0036	3.36742e-13	8.6795e-13
ORMDL2	0.133663	9.17718	52.9784	3.41084e-13	8.78136e-13
RSL24D1	-0.129754	9.30599	52.8861	3.57487e-13	9.1931e-13
COA1	0.13582	9.20748	52.7483	3.83438e-13	9.84917e-13
IRAK1	-0.144767	9.11394	57.152	3.93381e-13	1.0093e-12
USMG5	-0.100329	9.65472	52.6163	4.10087e-13	1.05097e-12
SNRPB2	0.133009	9.21031	52.5125	4.32325e-13	1.10669e-12
SSR3	0.106234	9.67494	52.4679	4.42242e-13	1.13079e-12
ITGB1	0.10692	9.61956	52.3908	4.59933e-13	1.17469e-12
UBE2B	-0.122845	9.34356	52.3876	4.60692e-13	1.17529e-12
PMP22	-0.126246	9.35417	52.2974	4.82309e-13	1.22904e-12
BAG1	-0.131436	9.21065	52.285	4.85367e-13	1.23543e-12
ZNF32	-0.146393	9.09168	59.8347	4.92908e-13	1.2532e-12
MTCH1	0.100002	9.72863	52.1989	5.07103e-13	1.28783e-12
EIF5B	0.114409	9.48006	52.1678	5.15183e-13	1.30688e-12
LARP7	0.14518	9.0977	58.7391	5.16227e-13	1.30805e-12
SSSCA1	0.134033	9.18021	52.0818	5.38233e-13	1.36227e-12
RNF11	-0.139015	9.14105	55.2002	5.43365e-13	1.37371e-12
CCDC12	0.132229	9.2186	52.0217	5.54961e-13	1.40145e-12
PDCD5	0.0884965	9.9561	51.995	5.62533e-13	1.41897e-12
KDELR1	-0.10894	9.55067	51.9195	5.84584e-13	1.47294e-12
MAP2K2	-0.136101	9.12926	52.6728	6.24153e-13	1.57088e-12
SERPINH1	0.111619	9.58089	51.6948	6.55402e-13	1.64768e-12
ETFA	0.124132	9.26486	51.6234	6.7966e-13	1.70675e-12
NDN	0.134723	9.18676	52.6164	7.84811e-13	1.9686e-12
DERL2	0.128018	9.21432	51.3339	7.87526e-13	1.97321e-12
ATP2B1	-0.120854	9.41068	51.3237	7.91629e-13	1.98128e-12
GIPC1	0.130236	9.23332	50.7433	1.06376e-12	2.65939e-12
NUDT21	0.14216	9.09142	56.2493	1.09281e-12	2.72897e-12
IPO5	0.135216	9.13941	51.6637	1.19796e-12	2.98825e-12
MAP7D1	0.136992	9.15203	52.646	1.38369e-12	3.44771e-12
ARPC3	0.0740512	10.2023	50.1631	1.42937e-12	3.55757e-12
MRPS34	0.107301	9.52986	50.1397	1.44648e-12	3.59619e-12
LYRM4	-0.133867	9.14958	52.4212	1.46364e-12	3.63482e-12
SAR1B	0.130316	9.1427	50.0273	1.53168e-12	3.79958e-12
NUDT5	0.119675	9.32394	49.9094	1.62643e-12	4.03017e-12
SNRPE	0.110173	9.48175	49.604	1.90018e-12	4.7033e-12
MRPL40	0.114614	9.38972	49.5948	1.90912e-12	4.72024e-12
ATP5C1	0.101523	9.59796	49.4256	2.08093e-12	5.13937e-12
MIEN1	-0.111415	9.39919	49.3994	2.10889e-12	5.20269e-12
DPH3	-0.129883	9.14653	51.6173	2.45985e-12	6.06188e-12
AKAP12	0.137446	9.31139	49.0586	2.50866e-12	6.17537e-12
SRI	0.0926369	9.76226	48.986	2.60314e-12	6.40093e-12
GLRX5	0.135043	9.12918	50.6174	2.73686e-12	6.72237e-12
C11orf83	0.122395	9.31745	48.8168	2.83751e-12	6.96198e-12
PPIG	0.125817	9.22294	48.7684	2.9083e-12	7.12788e-12
DDX1	0.133057	9.14757	50.1733	3.10206e-12	7.59447e-12
TRAM1	-0.124277	9.24116	48.5753	3.209e-12	7.84773e-12
SRM	0.123941	9.29397	48.5196	3.30153e-12	8.06522e-12
IER3	-0.137101	9.14878	48.9827	3.57301e-12	8.7154e-12
JTB	-0.0901976	9.78195	48.3618	3.57782e-12	8.7154e-12
ZEB1	0.135239	9.14046	51.6406	3.57933e-12	8.7154e-12
EIF4G1	0.120698	9.3648	48.2685	3.75213e-12	9.12625e-12
POLD4	-0.115841	9.39491	48.2472	3.793e-12	9.21568e-12
SERPINE2	-0.110819	11.0238	48.1855	3.91424e-12	9.49996e-12
SLC35B1	0.133298	9.13274	51.6787	4.04431e-12	9.80504e-12
DNAJC8	0.1052	9.53035	48.1178	4.05165e-12	9.81226e-12
MGST3	-0.0631479	10.6346	48.0947	4.09964e-12	9.91776e-12
BSG	0.094857	9.72266	48.0491	4.19584e-12	1.01396e-11
COPE	0.0806562	9.97547	47.7415	4.90815e-12	1.18482e-11
DESI1	-0.127902	9.15201	49.7594	4.97655e-12	1.20004e-11
DDX21	0.13367	9.11311	49.4337	5.39737e-12	1.30012e-11
PIN4	0.132777	9.15807	50.5533	5.50017e-12	1.32346e-11
TWF2	0.128985	9.20683	50.0187	6.48531e-12	1.55884e-11
PTRHD1	-0.118514	9.29828	47.0914	6.83663e-12	1.64152e-11
UFC1	-0.106231	9.46282	46.8961	7.55227e-12	1.81141e-11
PLAC9	0.126437	9.40776	46.6486	8.56822e-12	2.05151e-11
FBL	0.117646	9.32409	46.6478	8.57157e-12	2.05151e-11
MAGED1	0.121691	9.28517	46.4127	9.66371e-12	2.31044e-11
FOSL1	0.131031	9.14811	46.3352	1.00534e-11	2.40105e-11
CCT8	0.116031	9.34545	46.2083	1.07256e-11	2.55886e-11
NR1H2	-0.127059	9.15745	46.2757	1.13511e-11	2.70524e-11
METTL9	-0.0853804	9.86097	46.0855	1.14186e-11	2.71843e-11
DNAJC15	0.105381	9.4865	45.9404	1.22958e-11	2.92417e-11
HLA-C	0.0966428	9.90511	45.8663	1.27697e-11	3.03364e-11
AGTRAP	-0.131344	9.1097	48.9308	1.50969e-11	3.58273e-11
ODC1	0.134137	9.12582	49.4319	1.53235e-11	3.63265e-11
NUDCD2	0.122645	9.23534	45.4168	1.60605e-11	3.80336e-11
COX6A1	-0.0777822	9.9211	45.2628	1.73731e-11	4.10987e-11
NAGK	0.136093	9.09043	52.9466	1.88105e-11	4.44521e-11
FLOT1	0.117836	9.30731	45.0277	1.9588e-11	4.62409e-11
TPM1	0.0804364	10.5823	45.0083	1.97822e-11	4.66503e-11
HNRNPUL1	0.127775	9.13157	44.9473	2.04086e-11	4.80768e-11
SNW1	0.129931	9.13071	46.4688	2.04903e-11	4.82187e-11
SLTM	0.119592	9.27182	44.9249	2.06429e-11	4.85269e-11
IER2	0.103212	9.69068	44.8702	2.12272e-11	4.98484e-11
AP1S2	-0.127597	9.28839	44.3398	2.78272e-11	6.52791e-11
RRAGA	0.109437	9.36234	44.2999	2.83989e-11	6.65506e-11
LUC7L3	0.122338	9.20153	44.2668	2.88826e-11	6.76136e-11
SRP9	0.104493	9.48718	44.2549	2.90586e-11	6.79548e-11
P4HA2	0.120822	9.19539	44.2477	2.91659e-11	6.81346e-11
SSR4	-0.0718308	10.2156	44.2359	2.93425e-11	6.84761e-11
MTIF3	-0.12208	9.18393	44.1794	3.02011e-11	7.04064e-11
PPP1R7	0.113579	9.30371	44.1277	3.10081e-11	7.22129e-11
TCF4	0.128133	9.1552	44.063	3.20497e-11	7.45612e-11
PRR13	-0.105145	9.40171	43.9167	3.45354e-11	8.02607e-11
ZFP36	-0.113451	9.55247	43.7768	3.70925e-11	8.61144e-11
VPS35	0.118856	9.2502	43.6333	3.99133e-11	9.25675e-11
TNC	0.130427	9.32016	43.6122	4.03461e-11	9.34747e-11
PERP	-0.122763	9.23	42.954	5.64646e-11	1.30683e-10
ELOVL1	0.126679	9.16793	45.7298	5.93018e-11	1.37109e-10
ARMCX3	-0.125765	9.16955	42.7501	6.26656e-11	1.44737e-10
WBSCR22	0.115486	9.21799	42.7234	6.35252e-11	1.46572e-10
ARPC5	0.0844021	9.8482	42.6431	6.61856e-11	1.52553e-10
WDR45	-0.129065	9.13325	45.6253	6.73927e-11	1.55176e-10
TIMP3	0.106556	9.68463	42.4507	7.30213e-11	1.67964e-10
TUBB2A	0.110419	9.38674	42.2578	8.05876e-11	1.85178e-10
PRPF8	0.135765	9.10122	49.1707	8.09139e-11	1.85738e-10
CCDC23	-0.117859	9.21628	42.1959	8.31768e-11	1.90737e-10
CHPF	-0.125414	9.11715	43.7015	9.65859e-11	2.21261e-10
NDUFV1	0.118941	9.20826	42.8272	9.71963e-11	2.22432e-10
MCTS1	0.122498	9.15162	44.6457	9.77321e-11	2.23204e-10
SMIM20	-0.116501	9.24447	41.8803	9.77325e-11	2.23204e-10
APMAP	0.120622	9.16652	42.461	1.00373e-10	2.29002e-10
NDUFAF3	0.0825954	9.81315	41.7466	1.04646e-10	2.38507e-10
DGCR6L	-0.108497	9.29286	41.7348	1.05281e-10	2.39711e-10
LAMC1	-0.12924	9.10449	45.093	1.05888e-10	2.4085e-10
SRP72	0.115102	9.20808	41.646	1.10168e-10	2.50332e-10
CHPT1	-0.123163	9.11753	46.9406	1.34131e-10	3.04472e-10
CTNNA1	0.114565	9.28578	41.25	1.34888e-10	3.05881e-10
UBE2I	0.0964172	9.54489	41.2211	1.36893e-10	3.10117e-10
NDUFA2	-0.0964515	9.4912	41.2079	1.37823e-10	3.11907e-10
PSMA1	0.0993813	9.50353	41.0989	1.45723e-10	3.29453e-10
MRPL18	0.0950286	9.55987	41.0932	1.46148e-10	3.30082e-10
C1orf86	-0.0949037	9.55333	40.9594	1.56493e-10	3.53093e-10
NDUFB6	0.0951105	9.56841	40.8372	1.66587e-10	3.75489e-10
MRPS7	0.108848	9.32509	40.7404	1.75036e-10	3.94139e-10
FAM200B	-0.113753	9.23501	40.7288	1.76083e-10	3.96098e-10
OAT	0.112813	9.22217	40.6469	1.83613e-10	4.12623e-10
PABPC4	-0.111903	9.28034	40.6192	1.86237e-10	4.18101e-10
VAMP3	-0.121228	9.13569	43.837	1.90271e-10	4.26733e-10
PSMB9	0.12177	9.14622	41.2522	2.01619e-10	4.5173e-10
SLIT2	0.129549	9.11419	43.2378	2.04526e-10	4.57788e-10
TMEM66	-0.10249	9.45856	40.4134	2.06904e-10	4.6265e-10
DYNC1H1	0.108354	9.39379	40.1151	2.41012e-10	5.3838e-10
MRPS33	-0.106601	9.33463	40.1115	2.41463e-10	5.38851e-10
MYH9	0.112857	9.33037	39.8607	2.74515e-10	6.12002e-10
ZNF511	0.116894	9.20273	39.7276	2.93856e-10	6.54471e-10
SERINC1	-0.121519	9.13268	41.0204	2.97619e-10	6.62194e-10
EIF4G2	0.0881409	9.72267	39.6856	3.00252e-10	6.67392e-10
PMM1	0.11409	9.1724	39.6448	3.06578e-10	6.80779e-10
RTN3	0.112593	9.22432	39.3915	3.49021e-10	7.74261e-10
MRPS11	0.111786	9.26049	39.3244	3.61216e-10	8.00523e-10
TANK	-0.12349	9.1314	41.5862	3.86475e-10	8.55658e-10
COPS3	0.119581	9.09755	41.1526	4.10695e-10	9.08384e-10
NDUFB5	-0.105462	9.34622	38.9671	4.33701e-10	9.58326e-10
TUFM	0.0977607	9.46711	38.9343	4.41053e-10	9.73612e-10
CTSB	-0.0725427	10.2532	38.8618	4.57728e-10	1.00943e-09
RNF181	0.101075	9.42351	38.8402	4.62811e-10	1.01964e-09
RRAGC	-0.114099	9.20708	38.831	4.64994e-10	1.02344e-09
RBM17	0.113201	9.24373	38.7924	4.74288e-10	1.04288e-09
CAV2	0.0914458	9.72287	38.771	4.79502e-10	1.05331e-09
MARCKS	0.10966	9.35238	38.6005	5.23242e-10	1.14827e-09
CARS2	-0.121685	9.11696	42.1329	5.26043e-10	1.15329e-09
MRPL19	0.116799	9.13908	39.902	5.47674e-10	1.19954e-09
SHC1	-0.117115	9.12656	39.5762	5.6085e-10	1.2272e-09
ZC3H13	0.12023	9.1529	41.6563	5.67568e-10	1.24069e-09
UQCR10	-0.07127	9.96303	38.421	5.73609e-10	1.25268e-09
GLT8D1	0.120402	9.09412	43.3813	6.14202e-10	1.34002e-09
CHMP3	-0.108733	9.24798	38.2116	6.38565e-10	1.39182e-09
ARL1	0.108041	9.26902	37.9426	7.32892e-10	1.59587e-09
ACTR3	0.0972393	9.43183	37.8758	7.58407e-10	1.64983e-09
C7orf73	-0.0994284	9.37625	37.8521	7.67675e-10	1.66837e-09
COPS5	0.109077	9.2024	37.515	9.12392e-10	1.98097e-09
ZNF706	-0.0888449	9.58496	37.3629	9.86346e-10	2.13947e-09
PHF14	0.118064	9.14112	38.3505	9.94961e-10	2.15607e-09
CBX3	0.112699	9.20803	37.2973	1.02006e-09	2.20833e-09
ATP6V1E1	-0.10677	9.23717	37.1751	1.08601e-09	2.34883e-09
VDAC1	0.0933048	9.48289	37.0126	1.1803e-09	2.55031e-09
BCLAF1	0.110711	9.18429	36.895	1.25365e-09	2.70619e-09
IFITM2	-0.0826925	9.99453	36.8604	1.27608e-09	2.75197e-09
COL6A2	0.0728575	10.2798	36.8422	1.28803e-09	2.77507e-09
SNX6	0.0980115	9.41452	36.6283	1.43735e-09	3.09382e-09
TIPRL	0.117278	9.12724	39.1391	1.57362e-09	3.38388e-09
MRPS18C	0.111033	9.20436	36.2819	1.71672e-09	3.68808e-09
FBN1	0.10788	9.36516	36.0093	1.97429e-09	4.23735e-09
NPM1	-0.0572635	10.5673	35.8621	2.1291e-09	4.56527e-09
SSR2	0.0651313	10.1463	35.8428	2.15033e-09	4.60638e-09
COX16	-0.0976925	9.35176	35.7294	2.27916e-09	4.8777e-09
AKR7A2	0.0914894	9.55147	35.6945	2.32024e-09	4.9609e-09
EEA1	-0.0968706	9.46125	35.586	2.45309e-09	5.23994e-09
TAF9	-0.0806367	9.70952	35.5496	2.49941e-09	5.33381e-09
ANAPC13	-0.104111	9.24757	35.5384	2.51375e-09	5.35931e-09
CSDE1	-0.0952482	9.42058	35.5316	2.52258e-09	5.36947e-09
CMC2	0.11332	9.10256	35.531	2.52329e-09	5.36947e-09
NSFL1C	0.112069	9.15581	36.3659	2.72547e-09	5.79421e-09
IMPDH2	0.0975925	9.44904	35.342	2.78031e-09	5.90521e-09
LIMA1	0.0855299	9.71566	35.3262	2.80299e-09	5.94775e-09
NHP2	0.079447	9.77385	35.2072	2.9795e-09	6.31631e-09
TMED10	0.0855028	9.6023	35.1995	2.99117e-09	6.33507e-09
CPNE1	0.106726	9.24119	35.1728	3.03243e-09	6.41641e-09
RNASEH1	0.111474	9.14427	35.1615	3.07246e-09	6.49498e-09
TXNDC15	0.112296	9.12589	38.0829	3.23043e-09	6.8225e-09
SDHA	0.120593	9.10029	40.5051	3.53849e-09	7.46608e-09
EMC7	0.0925539	9.45237	34.6948	3.87575e-09	8.17001e-09
ZNF207	0.113296	9.15129	36.2418	4.03228e-09	8.492e-09
UBE2V2	0.105275	9.23506	34.5459	4.18378e-09	8.80281e-09
LINC00657	-0.110962	9.13099	35.4456	4.23927e-09	8.9112e-09
SNRPF	0.103504	9.2796	34.4824	4.32237e-09	9.07738e-09
BNIP3L	-0.0972873	9.41578	34.4171	4.46984e-09	9.37831e-09
HNRNPA1	0.0749043	9.88922	34.3081	4.72702e-09	9.90865e-09
METTL5	0.101438	9.28269	34.2844	4.78489e-09	1.00206e-08
GLUL	0.111972	9.15073	34.2439	4.88559e-09	1.02219e-08
SYF2	-0.100309	9.37193	34.2419	4.89063e-09	1.0223e-08
C12orf44	0.104965	9.20984	34.0896	5.28852e-09	1.10444e-08
PCBP1	0.082586	9.64394	34.0196	5.4821e-09	1.1438e-08
PFDN2	0.0885056	9.5259	33.9015	5.82507e-09	1.21423e-08
TMED3	-0.0917649	9.46808	33.8713	5.91619e-09	1.23208e-08
IDH3B	0.117941	9.08951	39.375	5.96204e-09	1.24048e-08
DDX17	0.106556	9.21745	33.7625	6.25626e-09	1.30049e-08
RABAC1	-0.0566768	10.4314	33.7021	6.45346e-09	1.34024e-08
CSNK1A1	0.0906293	9.47347	33.654	6.61487e-09	1.37249e-08
NBL1	0.0929684	9.6316	33.5667	6.91841e-09	1.43415e-08
STOM	-0.114626	9.11899	35.2558	7.84624e-09	1.62498e-08
TMEM119	-0.10436	9.36647	33.2743	8.03993e-09	1.66356e-08
HIF1A	0.0963141	9.38508	33.2094	8.31256e-09	1.71839e-08
ABHD14B	-0.115446	9.12175	36.8449	8.52302e-09	1.76027e-08
HSPA9	0.102986	9.20726	33.0455	9.04335e-09	1.86602e-08
TOP1	0.113549	9.12323	35.5049	9.12701e-09	1.88155e-08
PTPN11	-0.109569	9.11407	37.6416	9.2504e-09	1.90524e-08
AHSA1	0.105898	9.15202	32.9317	9.58817e-09	1.973e-08
TMEM179B	-0.101256	9.25807	32.9256	9.61846e-09	1.97742e-08
SHFM1	-0.0731572	9.76836	32.8976	9.75812e-09	2.0043e-08
CORO1B	-0.102589	9.2796	32.761	1.04679e-08	2.14813e-08
DCAF6	-0.118955	9.09207	37.9444	1.09284e-08	2.24057e-08
ARF1	0.0694065	9.93902	32.6347	1.11704e-08	2.28809e-08
MALSU1	0.10377	9.24184	32.6328	1.11809e-08	2.28816e-08
POLR2L	-0.0505785	10.6832	32.461	1.22143e-08	2.49737e-08
ATP6V0B	-0.076685	9.73289	32.425	1.2442e-08	2.54161e-08
CD81	-0.0855352	9.71311	32.362	1.28523e-08	2.62303e-08
CAT	0.110509	9.12795	35.067	1.38802e-08	2.83026e-08
TUSC3	-0.106365	9.26344	32.203	1.39474e-08	2.84138e-08
ARPC1B	-0.0514223	10.6963	32.2003	1.39669e-08	2.84277e-08
ISG15	-0.0998487	9.36111	32.1926	1.40225e-08	2.85149e-08
ZFYVE21	-0.098587	9.29722	32.1559	1.42892e-08	2.90309e-08
SMARCB1	0.102611	9.19439	32.0262	1.52753e-08	3.10063e-08
SNX7	0.0981112	9.2897	31.9969	1.55077e-08	3.14496e-08
EHBP1	0.111803	9.1089	36.2498	1.5654e-08	3.17176e-08
RAB1A	-0.0867296	9.50801	31.9486	1.58977e-08	3.21825e-08
THBS2	-0.110404	9.2805	31.9126	1.61951e-08	3.27549e-08
REV3L	-0.104638	9.2571	31.8921	1.63664e-08	3.30715e-08
DHRS7	-0.104628	9.26444	31.7835	1.73077e-08	3.49422e-08
ARPC1A	-0.0633875	10.1221	31.5407	1.96115e-08	3.95578e-08
BAZ1B	0.103571	9.17667	31.2939	2.22676e-08	4.48751e-08
MRPS10	0.112442	9.10401	34.1831	2.2671e-08	4.5647e-08
CDK4	-0.0850622	9.51409	31.2367	2.29336e-08	4.61343e-08
LUM	0.114364	9.63049	31.2287	2.30275e-08	4.62818e-08
MOXD1	0.104262	9.21173	30.9515	2.65614e-08	5.33366e-08
TEX264	-0.0990525	9.27558	30.9252	2.69237e-08	5.40158e-08
CRELD2	0.0914286	9.43045	30.8821	2.75278e-08	5.51785e-08
CAMTA1	-0.0912638	9.36255	30.8546	2.79208e-08	5.59164e-08
GOLIM4	0.10422	9.16559	32.9963	3.03361e-08	6.06992e-08
CMTM6	0.111274	9.1011	35.6661	3.04391e-08	6.0851e-08
PLEKHJ1	0.101384	9.26871	30.6789	3.05655e-08	6.10494e-08
TM2D2	0.103374	9.16986	32.1048	3.15318e-08	6.29236e-08
COX17	-0.100469	9.14129	34.3104	3.19003e-08	6.36024e-08
APP	-0.100281	9.30704	30.5703	3.23231e-08	6.43881e-08
CIB1	0.076523	9.68338	30.5269	3.30551e-08	6.57879e-08
MAGED2	0.0924714	9.33268	30.4439	3.4498e-08	6.85987e-08
GREM2	-0.106904	9.20019	30.3633	3.59625e-08	7.14476e-08
ATP5A1	0.0684797	9.8926	30.3164	3.68419e-08	7.313e-08
SRSF4	0.107756	9.13511	32.2483	3.81243e-08	7.56087e-08
C9orf89	-0.097678	9.23104	30.1366	4.04188e-08	8.00885e-08
LAMA4	-0.0915963	9.49184	30.0849	4.15092e-08	8.21765e-08
PDGFRB	-0.108212	9.18099	30.0057	4.32389e-08	8.55253e-08
UQCRC1	0.087536	9.43396	29.9901	4.35893e-08	8.61425e-08
ECHDC1	0.111956	9.09528	36.963	4.3923e-08	8.67257e-08
ACTR10	0.0958563	9.1595	30.0465	4.51556e-08	8.90812e-08
ZDHHC4	-0.110329	9.08634	34.6365	4.56007e-08	8.98803e-08
TXNDC12	0.106109	9.12111	30.9119	4.95037e-08	9.74876e-08
PTMS	0.0649001	10.0291	29.6402	5.22049e-08	1.02717e-07
KANK2	-0.102307	9.1652	29.6318	5.24332e-08	1.03076e-07
TMSB10	0.0356625	13.0912	29.6057	5.31415e-08	1.04377e-07
COX20	0.0984026	9.26353	29.5754	5.39795e-08	1.0593e-07
YIPF5	0.0976483	9.20234	29.5313	5.52204e-08	1.08271e-07
ICT1	0.109468	9.10238	34.3562	5.87037e-08	1.15e-07
RBMX	0.100191	9.23801	29.2979	6.2284e-08	1.21907e-07
NQO2	-0.0985178	9.20692	29.2688	6.32286e-08	1.23648e-07
AP2M1	0.0544675	10.351	29.233	6.44054e-08	1.2584e-07
RSRC2	0.0995746	9.15673	29.0629	7.03121e-08	1.37261e-07
ARHGDIA	0.0840884	9.50374	28.9941	7.28557e-08	1.42103e-07
STRAP	0.081853	9.49547	28.9112	7.60378e-08	1.48181e-07
KIF1B	0.110435	9.10295	32.6856	7.87538e-08	1.53341e-07
MRPS6	0.0893078	9.46513	28.8381	7.8962e-08	1.53613e-07
UBXN6	-0.0974406	9.23326	28.7663	8.19408e-08	1.5927e-07
MGMT	0.0934158	9.28603	28.7338	8.33292e-08	1.61829e-07
MLTK	0.105937	9.10881	31.0388	8.74014e-08	1.69591e-07
TMEM126A	0.0972249	9.17857	28.5529	9.14853e-08	1.77361e-07
SLC25A39	-0.0918887	9.21088	28.3202	1.03161e-07	1.99825e-07
APOPT1	-0.0920038	9.26155	28.3167	1.03348e-07	2.00015e-07
COX5B	-0.0550941	10.1888	28.2867	1.04963e-07	2.02965e-07
BAD	-0.0820254	9.48588	28.2122	1.09081e-07	2.10745e-07
NME3	-0.101836	9.18879	28.0808	1.16738e-07	2.25346e-07
PSMB5	0.0564644	10.1455	28.0605	1.1797e-07	2.27528e-07
PRDX4	0.0670141	9.87983	28.03	1.1984e-07	2.30936e-07
CAST	0.0714181	9.75883	27.9431	1.25341e-07	2.4133e-07
COPS4	0.101412	9.12043	31.3256	1.35478e-07	2.60623e-07
CLTB	0.0698876	9.82679	27.7724	1.36901e-07	2.63136e-07
CD109	-0.0954923	9.23111	27.718	1.40805e-07	2.70408e-07
TIMM10	0.0967309	9.2416	27.6149	1.48508e-07	2.84909e-07
ACTR2	0.0934179	9.27222	27.6136	1.4861e-07	2.84909e-07
TPM2	0.0516735	11.1349	27.5412	1.54271e-07	2.9551e-07
MRPL21	0.0907347	9.29341	27.5354	1.54735e-07	2.96147e-07
OSR2	-0.111485	9.41814	27.4986	1.57706e-07	3.01576e-07
YIF1B	0.103415	9.13303	30.4353	1.66107e-07	3.17371e-07
ASL	0.101632	9.13198	31.5102	1.74033e-07	3.32231e-07
EIF5	0.0780632	9.65429	27.1173	1.92063e-07	3.66339e-07
BCAP29	0.0984496	9.15092	28.1686	1.93939e-07	3.69604e-07
PFN1	-0.0373563	11.6222	27.0737	1.96445e-07	3.74062e-07
SNRNP25	0.0964895	9.19767	27.0327	2.00655e-07	3.81754e-07
LMO7	0.0930525	9.32107	26.9077	2.14054e-07	4.06903e-07
SLIRP	0.0890711	9.30093	26.859	2.19519e-07	4.16938e-07
URM1	-0.0939093	9.14756	26.7581	2.31278e-07	4.389e-07
ERH	0.0691511	9.75178	26.7384	2.33649e-07	4.43025e-07
MRPL9	0.0936665	9.22395	26.6969	2.38711e-07	4.52241e-07
RSU1	0.079456	9.44916	26.5678	2.55201e-07	4.83075e-07
DAD1	-0.0588128	9.98454	26.5506	2.5748e-07	4.86978e-07
GGNBP2	0.0961593	9.12024	28.0282	2.74179e-07	5.18124e-07
CBR1	-0.0666026	9.82516	26.3692	2.82829e-07	5.34021e-07
EIF5A	0.0852158	9.72653	26.3464	2.86184e-07	5.39902e-07
KARS	0.0968472	9.13412	27.0736	2.86511e-07	5.40065e-07
ZC3H15	0.0867419	9.35386	26.1037	3.24483e-07	6.11128e-07
SDHB	0.0846012	9.35358	26.0749	3.29363e-07	6.19798e-07
DCXR	0.0923178	9.2535	26.0244	3.38084e-07	6.35677e-07
SWI5	0.0933888	9.18798	26.5176	3.81114e-07	7.15983e-07
BANF1	0.0951905	9.13244	26.0351	4.01109e-07	7.52917e-07
EMP1	0.0812174	9.50534	25.6127	4.18438e-07	7.8479e-07
HSD17B10	0.093225	9.20182	25.5862	4.24225e-07	7.94979e-07
MEG3	-0.0956065	9.31762	25.3926	4.68975e-07	8.78105e-07
ADAM9	-0.0972476	9.13435	26.1022	4.71276e-07	8.81679e-07
ATP5F1	0.0753612	9.54714	25.3605	4.76842e-07	8.91348e-07
FAM114A1	0.0825813	9.41246	25.3179	4.87478e-07	9.10473e-07
DPY30	0.0892987	9.23538	25.2706	4.99574e-07	9.32289e-07
UBE2L3	0.0931327	9.15743	25.4793	5.00237e-07	9.32751e-07
ZFP36L2	-0.0879616	9.48381	25.2618	5.0186e-07	9.35e-07
ACOT13	-0.0946429	9.12555	25.4598	5.0604e-07	9.42006e-07
TAX1BP1	-0.0814055	9.43505	25.002	5.74219e-07	1.06804e-06
SLC25A5	0.0574244	10.2249	24.9432	5.91984e-07	1.10017e-06
GRSF1	0.0964241	9.12368	26.1948	6.04303e-07	1.12214e-06
HEXB	-0.0841185	9.43564	24.766	6.48981e-07	1.2041e-06
TUSC2	-0.0978905	9.09169	28.9116	6.54591e-07	1.21351e-06
ACTN1	0.0799761	9.49673	24.7336	6.5995e-07	1.22243e-06
COX7A2	-0.0515087	10.1835	24.7107	6.67838e-07	1.23602e-06
ZDHHC3	-0.0915806	9.17811	24.5866	7.12267e-07	1.31717e-06
RNPS1	0.0904729	9.24982	24.5805	7.14524e-07	1.32025e-06
BAX	-0.0650418	9.78044	24.5041	7.43389e-07	1.37246e-06
EIF3B	0.101905	9.09403	27.9995	7.51502e-07	1.3863e-06
DDOST	0.0831028	9.34124	24.4095	7.80792e-07	1.43915e-06
MRC2	-0.095402	9.16409	24.2019	8.69627e-07	1.60157e-06
CCDC124	0.0910031	9.20794	24.1114	9.11419e-07	1.67716e-06
ANKRD28	-0.0912801	9.17803	23.9578	9.87085e-07	1.81491e-06
DNPH1	-0.0776189	9.43763	23.9421	9.95184e-07	1.8283e-06
SH3GL1	0.101155	9.09428	28.3887	9.9911e-07	1.83402e-06
EMC6	0.0783357	9.43201	23.8641	1.03632e-06	1.90078e-06
ROCK2	0.0956876	9.12881	25.7756	1.07734e-06	1.97438e-06
NDUFA13	-0.07348	9.44111	23.7598	1.09401e-06	2.00331e-06
YIPF3	-0.0808513	9.39298	23.7071	1.12433e-06	2.05716e-06
ADSL	0.0950306	9.11691	26.0484	1.13565e-06	2.07617e-06
NDUFA6	0.0744202	9.50605	23.5376	1.22783e-06	2.24286e-06
GTF3C6	0.0667402	9.6957	23.4852	1.26172e-06	2.3029e-06
SMIM14	-0.094161	9.14181	24.5923	1.27628e-06	2.32758e-06
TGFB1	0.0980312	9.12205	25.2478	1.27873e-06	2.33016e-06
MTX2	0.0873799	9.12136	24.4987	1.29584e-06	2.35942e-06
CMPK1	-0.084682	9.2808	23.4203	1.305e-06	2.37417e-06
PPIE	0.0992208	9.09812	28.2501	1.31119e-06	2.38351e-06
MTCH2	0.0808709	9.33434	23.4029	1.31683e-06	2.39181e-06
MRPL11	0.077692	9.43212	23.3959	1.32163e-06	2.39859e-06
MRPL52	0.083188	9.32265	23.3061	1.38476e-06	2.51113e-06
ARPC4	0.0906274	9.17276	23.9196	1.51563e-06	2.74624e-06
DAZAP2	-0.0904877	9.13743	23.7066	1.6221e-06	2.93678e-06
MAF1	-0.0799465	9.36908	22.9834	1.63776e-06	2.96275e-06
MXD4	-0.096072	9.09457	25.5558	1.721e-06	3.11082e-06
GRHPR	0.0809434	9.33785	22.8778	1.73017e-06	3.12489e-06
ITPA	0.082041	9.31093	22.8009	1.80081e-06	3.24985e-06
CWC15	0.0806356	9.34051	22.7253	1.87297e-06	3.37736e-06
AAED1	-0.084912	9.33354	22.7237	1.8746e-06	3.37759e-06
TSG101	0.088731	9.15646	23.9128	1.92035e-06	3.45725e-06
POLR2H	0.0883663	9.15527	22.5332	2.06984e-06	3.72338e-06
IDH3G	0.0864221	9.18947	23.298	2.15705e-06	3.87717e-06
SNX17	0.0791197	9.33029	22.4514	2.15993e-06	3.87924e-06
TNFRSF11B	-0.0992218	9.78141	22.3247	2.30715e-06	4.14033e-06
ERGIC2	0.0873652	9.11413	23.3573	2.33512e-06	4.18718e-06
NAPA	-0.0901437	9.12276	24.4651	2.35183e-06	4.21378e-06
PSG5	-0.0728885	10.0657	22.2816	2.35954e-06	4.22421e-06
TCEAL8	-0.0819959	9.36809	22.2413	2.40946e-06	4.31015e-06
TPGS2	-0.07288	9.48061	22.1863	2.47955e-06	4.43201e-06
KDELR2	0.0525256	10.1389	22.1411	2.53861e-06	4.53396e-06
NDUFA8	0.072438	9.47151	22.0783	2.62296e-06	4.68087e-06
HSPA4	0.0937814	9.09169	25.1464	2.89667e-06	5.16523e-06
ESD	0.0758637	9.45961	21.8829	2.90399e-06	5.17417e-06
RRAS	0.0826326	9.25148	21.7794	3.06491e-06	5.45656e-06
MED4	0.087052	9.12527	22.4595	3.08822e-06	5.4937e-06
NHP2L1	0.0551511	9.94324	21.7418	3.12554e-06	5.55569e-06
RAP1A	0.0793537	9.29995	21.6259	3.31999e-06	5.89667e-06
NAP1L1	-0.0502719	10.199	21.5875	3.38713e-06	6.01115e-06
CDC42EP2	-0.0951576	9.10523	22.9938	3.39024e-06	6.01192e-06
AHNAK	0.0569995	10.0466	21.5723	3.41415e-06	6.04954e-06
RAB7A	-0.0630717	9.67583	21.4273	3.68215e-06	6.51926e-06
CTSL	-0.0608431	10.3692	21.4144	3.70705e-06	6.55818e-06
VMP1	0.0858733	9.10151	22.1014	3.74937e-06	6.62783e-06
EIF3A	0.0737343	9.48954	21.3368	3.86006e-06	6.81328e-06
CHURC1	-0.0899844	9.11603	22.8112	3.86035e-06	6.81328e-06
ARF4	0.0668219	9.58351	21.2282	4.08511e-06	7.20429e-06
SNF8	0.0607717	9.76852	21.1198	4.32263e-06	7.61719e-06
DDAH2	-0.0830454	9.30669	21.0823	4.40814e-06	7.76178e-06
ERP29	-0.0619855	9.76224	21.0275	4.53595e-06	7.98058e-06
UQCRFS1	0.0655447	9.61873	20.9678	4.67946e-06	8.22661e-06
GPX8	0.0819823	9.2406	20.9547	4.71153e-06	8.27651e-06
CAPN2	0.0750074	9.42772	20.9424	4.74197e-06	8.32348e-06
SUCLG2	0.089104	9.09092	23.3861	4.86386e-06	8.53076e-06
MLF2	-0.0657853	9.55757	20.8813	4.89562e-06	8.57975e-06
S100A3	0.0913912	9.12148	22.0986	4.95706e-06	8.68066e-06
ARMCX1	-0.0912253	9.17097	20.8241	5.04398e-06	8.82599e-06
DNAJB6	0.0790051	9.20727	20.822	5.04941e-06	8.82859e-06
PLEKHO1	-0.0918085	9.09885	23.4061	5.19372e-06	9.07385e-06
CDK2AP2	0.0905579	9.12853	22.8535	5.40481e-06	9.43531e-06
NPM3	0.081793	9.23457	20.6599	5.49525e-06	9.58573e-06
AK1	-0.0679667	9.53542	20.5528	5.81125e-06	1.01291e-05
C11orf48	0.0795253	9.30544	20.5469	5.82924e-06	1.01526e-05
IGFBP7	-0.087701	9.56045	20.4916	6.00022e-06	1.04422e-05
APPL1	0.0874316	9.10273	21.8915	6.04124e-06	1.05055e-05
TSC22D4	-0.0847514	9.13799	20.428	6.20267e-06	1.07779e-05
TAF7	0.0847422	9.19888	20.4141	6.24798e-06	1.08482e-05
TCEAL4	-0.0677165	9.57742	20.4004	6.29285e-06	1.09177e-05
MYO1B	0.0843572	9.15646	21.0825	6.35505e-06	1.10171e-05
TMEM248	-0.0879965	9.13171	22.5083	6.6145e-06	1.1458e-05
CTSZ	0.0817321	9.30006	20.2377	6.85116e-06	1.18588e-05
FIS1	-0.0636521	9.61001	20.2317	6.87286e-06	1.18872e-05
PXDN	-0.086093	9.13428	20.2157	6.93035e-06	1.19774e-05
TUBGCP2	0.0893267	9.14048	22.6689	6.96699e-06	1.20315e-05
BOLA3	0.0788979	9.33025	20.1384	7.21625e-06	1.24523e-05
EXOSC7	0.0863658	9.12714	22.0264	7.38803e-06	1.2739e-05
LARS	0.087847	9.10092	24.0766	7.62233e-06	1.31329e-05
NDUFV2	0.0609167	9.67989	19.9695	7.88224e-06	1.35703e-05
PTS	-0.0833585	9.19787	22.8987	8.07657e-06	1.38942e-05
TAF1D	-0.0899255	9.10441	22.2292	8.32698e-06	1.4314e-05
IMP3	0.0782527	9.31294	19.8332	8.4643e-06	1.45389e-05
IFNGR2	-0.0867446	9.13079	21.2709	8.99089e-06	1.54316e-05
TIAL1	0.0814191	9.14377	19.8053	9.13752e-06	1.56713e-05
RAB34	0.0598344	9.71743	19.6682	9.22763e-06	1.58138e-05
SH3KBP1	-0.0822878	9.16908	19.9575	9.85577e-06	1.68773e-05
VAPA	0.0654526	9.53601	19.5192	9.97574e-06	1.70698e-05
CNIH1	-0.0820156	9.21289	19.4656	1.02594e-05	1.75418e-05
ERCC1	0.0766329	9.28088	19.3847	1.07035e-05	1.82872e-05
PPP1R14B	0.0877621	9.14304	21.7143	1.08613e-05	1.85428e-05
BRMS1	0.0903387	9.09333	22.6349	1.09359e-05	1.86558e-05
ATP5G3	0.0438964	10.3044	19.2681	1.13767e-05	1.93931e-05
SLC25A1	-0.0798427	9.23407	19.1909	1.18461e-05	2.01779e-05
NIFK	0.0856289	9.10183	20.8742	1.18978e-05	2.02506e-05
JUN	-0.0768332	9.47825	19.1752	1.19439e-05	2.03137e-05
MRPL23	0.0496768	10.0523	19.1546	1.20735e-05	2.05185e-05
DUSP1	0.0573518	10.0744	19.1524	1.20875e-05	2.05268e-05
SPTBN1	0.078687	9.28299	19.0913	1.24806e-05	2.11783e-05
UBXN4	0.0656212	9.54275	19.0867	1.25108e-05	2.12135e-05
PMVK	0.0781349	9.24777	19.05	1.27538e-05	2.16092e-05
POLR2E	0.0595095	9.71434	19.0201	1.2955e-05	2.19336e-05
BLVRB	-0.0655525	9.53753	19.0051	1.3057e-05	2.20897e-05
EMD	0.0882516	9.08675	21.4369	1.37001e-05	2.31603e-05
ALDOA	-0.0372109	10.727	18.9103	1.37224e-05	2.31805e-05
XRN2	0.0774909	9.20076	18.9034	1.37717e-05	2.32462e-05
ANAPC15	0.0781709	9.28595	18.8971	1.38177e-05	2.33064e-05
SKP1	0.0491633	10.0971	18.8851	1.39048e-05	2.34356e-05
CERCAM	-0.088386	9.12254	19.9309	1.55938e-05	2.62626e-05
RBFOX2	0.0773717	9.24355	18.6135	1.60325e-05	2.69812e-05
PDCD6IP	0.0866168	9.10166	21.361	1.60651e-05	2.70159e-05
C14orf1	-0.0842271	9.23869	18.5908	1.62245e-05	2.72635e-05
SLC38A2	0.0801001	9.18056	18.4736	1.7253e-05	2.897e-05
PDCD2	-0.0751638	9.27508	18.4691	1.72935e-05	2.90137e-05
SYAP1	0.0783296	9.23549	18.4679	1.73048e-05	2.90137e-05
LSM2	0.0755083	9.335	18.4371	1.75865e-05	2.9464e-05
TCEB2	-0.0448684	10.1231	18.4323	1.76303e-05	2.95153e-05
GSTP1	-0.0381681	10.6759	18.4246	1.77022e-05	2.95933e-05
DKK1	0.0806867	10.0105	18.4245	1.77033e-05	2.95933e-05
RTF1	0.073179	9.3544	18.3736	1.81817e-05	3.03704e-05
ADI1	0.0601941	9.66777	18.2447	1.94542e-05	3.24602e-05
TOR1A	0.0853154	9.09874	19.6242	1.94617e-05	3.24602e-05
PSMF1	0.0849501	9.10888	21.2802	1.96926e-05	3.2821e-05
SSR1	0.0777099	9.20135	18.2071	1.98423e-05	3.3046e-05
PSME1	0.0672981	9.50204	18.2033	1.98822e-05	3.30879e-05
RALY	0.0785284	9.21633	17.9982	2.21425e-05	3.68222e-05
ANKRD12	-0.0773918	9.27087	17.9938	2.21936e-05	3.68798e-05
VKORC1	-0.050254	9.96143	17.9911	2.22246e-05	3.6904e-05
TMEM18	0.0771899	9.17078	17.8548	2.38748e-05	3.96148e-05
PARVA	0.0753033	9.20849	17.8138	2.43946e-05	4.04474e-05
MRPS26	0.0777295	9.18466	17.7439	2.53078e-05	4.19306e-05
PDXK	0.0791646	9.14545	17.8048	2.57581e-05	4.26452e-05
CCM2	0.0814516	9.15514	17.6762	2.62237e-05	4.33841e-05
CLPP	0.0725689	9.30344	17.617	2.70522e-05	4.47218e-05
MLEC	0.0655618	9.49125	17.5494	2.80309e-05	4.63057e-05
SOD1	0.0410873	10.3682	17.4856	2.89872e-05	4.78502e-05
GLRX2	0.0751939	9.16601	17.6123	2.97834e-05	4.91284e-05
KTN1	-0.0606421	9.60013	17.3779	3.06765e-05	5.05645e-05
CHD4	0.0798031	9.14056	17.3265	3.29212e-05	5.42245e-05
MT2A	0.0533402	11.2121	17.2053	3.35923e-05	5.52894e-05
SMIM11	-0.0799157	9.11904	18.0166	3.43828e-05	5.6549e-05
RPAIN	-0.083473	9.12527	18.2655	3.56034e-05	5.85137e-05
TPD52L2	0.0787007	9.14136	17.8642	3.56505e-05	5.85482e-05
SRSF5	0.0659501	9.46584	17.0832	3.58228e-05	5.87882e-05
PHLDA3	-0.0699681	9.34292	17.0476	3.64997e-05	5.98553e-05
HMG20B	0.0799889	9.14998	17.0167	3.70995e-05	6.07945e-05
DCTD	-0.0753582	9.21809	17.1834	3.76195e-05	6.16016e-05
MYLK	-0.0841112	9.10519	18.1891	3.81771e-05	6.2469e-05
LARP1	-0.0758114	9.178	16.9107	3.92287e-05	6.41431e-05
PGRMC2	0.0783229	9.10619	18.5232	3.9701e-05	6.48681e-05
SLC25A11	0.0832941	9.09791	19.051	4.05417e-05	6.61936e-05
RTCB	0.0817688	9.11398	18.9531	4.18395e-05	6.82628e-05
FXR1	-0.0768683	9.19201	16.753	4.2627e-05	6.94868e-05
EIF1B	-0.0810233	9.16172	17.9526	4.26516e-05	6.94868e-05
BLVRA	0.0719056	9.26449	16.7097	4.36115e-05	7.09991e-05
CCDC59	0.0798653	9.10068	18.244	4.38429e-05	7.13242e-05
NCOR1	0.070472	9.29811	16.6631	4.46945e-05	7.26569e-05
C11orf73	0.0687207	9.31058	16.6351	4.53604e-05	7.36861e-05
FAM127B	-0.0747996	9.18843	16.5561	4.72886e-05	7.67628e-05
JUNB	-0.0625435	9.99841	16.5143	4.83421e-05	7.84162e-05
DFFA	0.0817982	9.08977	18.8018	4.95633e-05	8.03391e-05
COPS8	0.0726307	9.24038	16.4655	4.96033e-05	8.03459e-05
CHMP4A	0.0722289	9.27841	17.0175	4.97137e-05	8.04666e-05
SYPL1	0.0718389	9.22347	16.3757	5.20074e-05	8.41186e-05
MED28	-0.073449	9.21927	16.34	5.29959e-05	8.56557e-05
TMEM173	0.0801299	9.09466	17.6908	5.31899e-05	8.59075e-05
WTAP	-0.0854062	9.09388	19.3949	5.50289e-05	8.88137e-05
MPLKIP	-0.0726821	9.24747	16.2469	5.56655e-05	8.97767e-05
CHCHD2	-0.0317811	10.8024	16.2387	5.59055e-05	9.00989e-05
COA6	-0.0704369	9.25244	16.136	5.90197e-05	9.50095e-05
TSPAN5	0.0743678	9.16644	16.1991	5.90371e-05	9.50095e-05
YTHDF2	0.0756979	9.15896	16.9497	5.98081e-05	9.61814e-05
SEC62	-0.0614208	9.47396	16.0592	6.14628e-05	9.87716e-05
PRDX2	0.056255	9.71305	16.0159	6.28829e-05	0.000100981
PPIA	0.043519	10.112	15.9408	6.54276e-05	0.000104993
MTDH	0.0454944	10.0728	15.7731	7.14904e-05	0.00011464
TMEM98	-0.0696108	9.3163	15.705	7.41082e-05	0.000118753
HM13	0.0687525	9.27138	15.6896	7.4715e-05	0.00011964
C1orf123	0.0717046	9.1874	15.5028	8.24706e-05	0.000131965
RWDD1	-0.050356	9.80866	15.4015	8.70108e-05	0.000139131
IMP4	0.0727651	9.15161	15.3813	8.79455e-05	0.000140525
RBPMS	-0.0735766	9.12748	15.5536	9.04057e-05	0.000144353
SP100	-0.0746987	9.19954	15.2849	9.25453e-05	0.000147665
VIM	0.0268678	14.5448	15.2777	9.29017e-05	0.000148128
TMEM208	-0.061476	9.45351	15.1909	9.7268e-05	0.00015498
PTTG1IP	0.0674238	9.37259	15.1396	9.9948e-05	0.000159137
EMC8	0.0736279	9.15766	15.0881	0.00010271	0.000163419
HSPB1	-0.0395311	10.616	15.0839	0.000102937	0.000163664
NDUFA10	0.0673889	9.26575	15.0782	0.00010325	0.000164046
CCSER2	-0.078749	9.11485	17.2676	0.000104276	0.000165558
PCYOX1	-0.0771754	9.11299	15.4822	0.000108899	0.000172776
MRPL4	0.0676272	9.26472	14.9653	0.000109614	0.000173788
COX7B	-0.0621653	9.43419	14.9439	0.000110863	0.000175644
MYL12A	0.0379293	10.6676	14.9026	0.000113316	0.000179403
SURF4	0.0658039	9.38831	14.896	0.000113717	0.000179912
NDUFS6	0.0544153	9.66244	14.8872	0.000114249	0.000180625
SPARC	-0.0473386	10.1753	14.8224	0.000118239	0.000186803
STEAP1	0.0660009	9.20602	14.8127	0.000118848	0.000187632
ZNF580	-0.0741082	9.11018	15.9551	0.000125694	0.000198302
GNAS	-0.0468041	9.97966	14.6776	0.000127677	0.000201289
PTP4A2	0.072469	9.19929	14.6642	0.000128585	0.000202578
SEC11A	-0.0453642	9.93405	14.5559	0.000136189	0.000214407
ETFB	0.0527107	9.67541	14.5049	0.000139923	0.000220131
BTG1	-0.064682	9.53375	14.4683	0.000142671	0.000224298
COX8A	0.0413467	10.2432	14.4031	0.000147697	0.000232036
CD99	0.0355744	10.5129	14.3847	0.000149147	0.00023415
AGPAT2	-0.0685727	9.25212	14.3662	0.000150619	0.000236296
CYB5R3	-0.0465305	9.90678	14.351	0.00015184	0.000238046
SNAPIN	0.0735568	9.10519	15.4617	0.000151977	0.000238094
MVD	0.0656667	9.13239	14.2337	0.000161596	0.000252986
PCID2	0.0714681	9.10746	15.296	0.000162389	0.000254051
NDUFAB1	0.0568576	9.52989	14.2109	0.00016357	0.00025572
PPP4C	0.0512721	9.6981	14.1329	0.000170486	0.000266347
SDF4	-0.0548176	9.61927	14.0783	0.000175512	0.000274009
TMEM243	-0.0750964	9.12619	14.6716	0.000178726	0.000278833
RBM39	0.0610094	9.39949	14.0201	0.000181026	0.000282225
GNG11	-0.046875	10.0434	14.0183	0.000181197	0.000282296
LAPTM4A	0.0428261	10.1082	13.9853	0.000184403	0.000287091
TRIAP1	-0.0758365	9.10466	15.9771	0.000191624	0.000298126
CIRBP	-0.0554492	9.60507	13.797	0.000203832	0.0003169
FHL1	-0.0770644	9.26951	13.7386	0.000210273	0.000326687
NT5C	0.0676563	9.23603	13.7129	0.000213169	0.000330957
SUMO2	0.0410216	10.0666	13.6507	0.000220337	0.00034185
GTF2F2	0.0737079	9.10929	15.55	0.000224858	0.000348624
FLII	0.0767202	9.10299	15.8096	0.000228908	0.000354658
GNB2	0.0494401	9.7508	13.5538	0.000232011	0.000359217
LAYN	-0.0598135	9.49572	13.4953	0.000239357	0.000370335
BUD31	0.053737	9.56319	13.4477	0.000245509	0.000379592
METAP2	0.0668751	9.20241	13.3862	0.000253685	0.000391963
REEP3	-0.0665203	9.16906	13.3604	0.000257201	0.000397123
DNAJC19	-0.066092	9.18812	13.3017	0.000265381	0.000409472
PPIC	-0.0648081	9.40156	13.2638	0.00027079	0.000417301
KRT10	-0.0457441	9.85974	13.2636	0.000270828	0.000417301
PTGIS	0.0732135	9.11948	13.8007	0.000271105	0.000417442
CST3	-0.0396921	10.2845	13.2465	0.000273303	0.000420539
ITM2C	-0.0717058	9.23937	13.2428	0.000273849	0.000421089
MRPS21	-0.0482256	9.70906	13.1862	0.000282239	0.000433694
CHCHD5	-0.0625043	9.26768	13.1771	0.000283616	0.000435512
DHX29	0.0653738	9.25127	13.1396	0.000289339	0.000443996
JAGN1	-0.0695016	9.1634	13.7006	0.000292328	0.000448277
ATP5I	-0.0583867	9.29893	12.998	0.000312056	0.000478201
PDGFRA	0.0738351	9.10887	14.5463	0.000317362	0.000486001
FUCA2	0.0625486	9.25601	12.9483	0.000320454	0.000490402
MYC	0.0671856	9.12655	12.9394	0.000321972	0.000492389
IFRD2	0.0672024	9.11931	12.908	0.000327424	0.000500385
MORF4L1	0.0440995	9.87098	12.89	0.000330587	0.000504876
RAB18	-0.0637231	9.26555	12.8422	0.000339136	0.00051758
COTL1	0.0490142	9.85422	12.8371	0.000340061	0.000518639
COMMD1	0.0619497	9.2744	12.8072	0.000345539	0.000526637
SURF1	-0.0671218	9.15176	12.7458	0.000357062	0.000543829
RIC8A	0.0688062	9.11504	13.4567	0.000357417	0.000544001
FEZ1	-0.0685018	9.18429	12.6588	0.000374065	0.000568954
HSBP1	-0.0424338	9.96976	12.6025	0.000385505	0.000585957
SPG20	-0.0739085	9.13236	13.5372	0.000398357	0.000605082
BAALC	0.0665976	9.31201	12.5139	0.000404215	0.000613565
APOA1BP	-0.0617713	9.17311	12.424	0.000424146	0.000643384
VPS26A	0.0643871	9.10718	12.3732	0.000440059	0.000667071
MMAB	0.0612593	9.17243	12.2868	0.000456491	0.000691513
FUNDC2	-0.0638105	9.18973	12.2418	0.000467629	0.000707908
FAM129B	0.0677786	9.15223	12.2382	0.000468521	0.000708638
GCLM	-0.0670356	9.11909	13.3233	0.000468743	0.000708638
C16orf45	-0.0668121	9.20995	12.1885	0.000481177	0.000726947
SCARB2	-0.0631088	9.23201	12.1451	0.00049249	0.000743538
DHCR24	0.0656065	9.14368	12.1028	0.000503799	0.0007601
PTGES2	-0.0664627	9.10077	13.0222	0.000518562	0.000781849
PPFIBP1	0.0639919	9.23813	12.8499	0.000535889	0.000807075
DBI	-0.031065	10.6938	11.9872	0.000536013	0.000807075
OS9	0.0704133	9.10187	14.4301	0.000536806	0.000807727
CCDC50	-0.062399	9.23417	11.9627	0.00054312	0.000816681
NT5E	0.0626031	9.29075	11.9613	0.000543533	0.000816755
EIF2AK4	-0.0587842	9.32536	11.9164	0.000556767	0.000836081
TGFB1I1	0.0581792	9.28504	11.9149	0.000557234	0.000836223
ENG	0.0646178	9.16827	11.9114	0.000558282	0.000837236
SLC16A3	0.0637788	9.29985	11.8457	0.000578304	0.000866684
CLIP1	-0.0627819	9.164	11.8354	0.000581533	0.000870942
MZT2A	0.0483754	9.69767	11.8313	0.000582805	0.000872265
DCBLD2	0.0656362	9.21103	11.7755	0.000600517	0.000898175
RNF213	-0.0659182	9.11738	12.3707	0.000615916	0.000920594
DCUN1D5	0.0627131	9.15319	11.6412	0.000645452	0.000964099
ARFGAP3	0.0672204	9.10923	13.5518	0.000650403	0.000970848
MPHOSPH8	0.0613883	9.19831	11.6079	0.000657121	0.000980224
MRPL33	-0.0554246	9.31863	11.5867	0.000664659	0.000990809
VIMP	0.0528886	9.4965	11.5756	0.000668623	0.000996057
C3orf14	0.0638132	9.10193	11.511	0.000692276	0.00103061
HRAS	0.0615474	9.29732	11.4794	0.00070414	0.00104758
ACAT1	0.0562809	9.33007	11.4498	0.00071546	0.00106371
SPAG7	0.0568578	9.32756	11.399	0.000735273	0.00109179
SEC31A	0.0623441	9.19526	12.0363	0.00073532	0.00109179
QSOX1	0.0652605	9.16192	11.919	0.000739931	0.00109792
TXNL4A	0.0546644	9.45053	11.3338	0.000761538	0.00112923
CD2BP2	0.061524	9.16719	11.3265	0.000764543	0.00113294
PSMB8	-0.0637082	9.20772	11.2988	0.000776036	0.00114921
AP1S1	-0.0515547	9.3851	11.2772	0.000785089	0.00116185
PPP1R11	-0.0612366	9.12196	11.4924	0.000787287	0.00116433
ZMAT2	0.0624802	9.16462	11.3885	0.000794577	0.00117434
OAZ2	-0.0570936	9.24143	11.2514	0.000796103	0.00117582
PIGT	0.0632434	9.15208	12.163	0.000807624	0.00119206
CNN2	-0.0627692	9.22017	11.1605	0.000836039	0.00123319
RSRC1	0.0622124	9.18882	11.1306	0.000849639	0.00125242
ATP5O	0.0404837	9.89881	11.1103	0.000858988	0.00126537
GLG1	0.0687018	9.10249	12.8153	0.000863477	0.00127115
KXD1	-0.053858	9.3736	11.0899	0.000868485	0.00127769
SPATS2L	0.0638233	9.13499	11.0714	0.000877197	0.00128966
SDHC	-0.0540883	9.40171	11.055	0.00088496	0.00130022
MRPL51	0.0361082	10.1381	11.0363	0.000893959	0.00131258
TNFRSF1A	-0.0612618	9.27404	11.0321	0.000895977	0.00131469
EFEMP2	-0.0496511	9.59605	11.0118	0.00090586	0.00132832
UBC	0.0377119	10.3558	10.9876	0.000917733	0.00134485
NRD1	0.0588698	9.26393	10.9588	0.000932115	0.00136503
NSRP1	0.0609124	9.16178	10.9454	0.000938868	0.00137403
FBXO7	-0.0657203	9.12134	12.4082	0.000942434	0.00137835
MRGPRF	0.063245	9.16445	11.498	0.000988528	0.00144482
ARID5B	-0.0533877	9.69772	10.8263	0.00100122	0.00146242
TIMMDC1	0.0569448	9.25167	10.7692	0.00103258	0.00150725
ADH5	-0.0498352	9.74998	10.7502	0.00104324	0.00152182
KCNMA1	0.0686652	9.22937	10.7202	0.0010603	0.0015457
NDUFB8.1	0.0419057	9.77401	10.6528	0.00109962	0.00160197
TMEM50A	0.0407017	9.87538	10.6075	0.00112687	0.00164062
UBE2J2	0.061868	9.13184	11.0552	0.00113097	0.00164551
ECE1	-0.0651751	9.10404	11.5372	0.00119759	0.00174131
TPBG	0.0623764	9.12469	11.8181	0.00121739	0.00176895
YWHAZ	0.056551	9.31835	10.4272	0.00124235	0.00180406
HLA-A	0.0436789	10.0151	10.3797	0.0012747	0.00184984
ARL5A	-0.0610083	9.17719	10.85	0.00136528	0.00198001
LSS	-0.0645724	9.1054	10.7185	0.00137548	0.00199351
POLE4	-0.0490063	9.45755	10.2267	0.00138489	0.00200516
NOB1	-0.0639668	9.13929	10.2262	0.0013853	0.00200516
TCEAL3	-0.0565437	9.27352	10.1393	0.0014521	0.00210049
BRD4	0.0655754	9.08729	11.7653	0.00145911	0.00210927
TMEM123	-0.058608	9.2383	10.1245	0.00146384	0.00211474
TMCO3	-0.0623431	9.12429	11.0477	0.0014951	0.00215852
MRPS5	0.0596032	9.13315	10.4064	0.00149653	0.0021592
BLOC1S1	-0.0408877	9.7745	10.0759	0.00150291	0.002167
MRPL32	0.0515298	9.36526	10.0269	0.00154347	0.00222406
NRBP1	0.0622684	9.13314	11.2198	0.00158406	0.00228108
CHID1	-0.0592249	9.19915	9.87631	0.00167496	0.00241044
LINC01116	0.0601835	9.15593	10.1022	0.00167821	0.00241357
DUSP23	-0.0625625	9.13036	11.0433	0.00171755	0.00246857
FLNA	0.0418193	9.88193	9.82369	0.00172356	0.00247562
UQCRC2	0.0538371	9.2103	9.81484	0.00173187	0.00248597
TFG	0.0528396	9.30358	9.78319	0.00176194	0.00252751
LAMP2	-0.0615185	9.26575	9.75195	0.00179213	0.00256917
MYO1C	0.0552251	9.32841	9.7441	0.00179979	0.00257852
EIF3M	-0.0535308	9.39473	9.68868	0.00185488	0.00265574
CFDP1	0.0549134	9.22215	9.63415	0.00191076	0.00273401
SSBP4	0.0600814	9.12162	10.5073	0.00192602	0.00275408
EMC3	-0.0561418	9.21702	9.59963	0.001947	0.00278232
POLR3GL	-0.0561276	9.19322	9.57656	0.00197163	0.00281571
HAX1	-0.0491159	9.36838	9.54642	0.00200426	0.0028605
DPM2	0.056494	9.12245	9.52993	0.00202234	0.00288447
MRPS15	0.0498656	9.39228	9.50782	0.00204685	0.00291758
MSMO1	0.0487225	9.16757	9.42553	0.00214075	0.00304948
MIF	-0.0496834	9.33413	9.36545	0.00221205	0.00314905
ZNF593	-0.052739	9.21044	9.28315	0.00231365	0.0032916
CNIH4	0.0527955	9.33045	9.27611	0.00232256	0.00330218
DDR2	-0.0560689	9.25912	9.25659	0.00234745	0.0033354
TMEM9B	-0.0619518	9.11467	10.625	0.00235035	0.0033354
C16orf13	0.0453434	9.5785	9.2543	0.00235038	0.0033354
SCAF11	0.0546123	9.19237	9.2339	0.00237671	0.00337063
ERGIC1	0.0581175	9.13246	9.2887	0.00240003	0.00340155
NDUFC2	0.0353914	9.94919	9.21081	0.00240686	0.00340909
CAPZA2	0.0492986	9.31632	9.20318	0.00241691	0.00342116
AIMP1	0.0540101	9.19304	9.09956	0.00255772	0.0036182
NDUFA12	0.0440795	9.56037	9.08778	0.00257423	0.00363927
SMIM7	-0.0527978	9.2237	9.0834	0.00258041	0.0036457
HOMER3	0.0530421	9.34678	9.07728	0.00258906	0.00365562
UBE2F	-0.0550716	9.15891	9.04743	0.00263166	0.00371343
BLOC1S2	-0.0586014	9.15586	9.62221	0.00266046	0.00375171
JAK1	0.0424128	9.70791	9.00126	0.00269898	0.00380364
C1orf21	0.0532138	9.24018	8.99595	0.00270682	0.00381231
NDUFB9	0.0419895	9.66192	8.98315	0.00272585	0.0038367
EVA1B	-0.0475056	9.52353	8.97604	0.00273648	0.00384924
CPNE3	0.0575533	9.10533	10.1145	0.00276036	0.00388041
MVB12A	0.0564212	9.12945	9.69801	0.00279012	0.00391978
FAM210B	-0.0562992	9.17964	9.03898	0.00280285	0.00393521
REXO2	0.033041	10.0735	8.74935	0.00309826	0.00434725
ARL16	0.0549502	9.16331	8.71734	0.00315312	0.00442146
AMZ2	-0.0567818	9.12319	9.61354	0.00316594	0.00443667
TSSC4	0.0561483	9.16138	8.94661	0.00318024	0.00445392
MEA1	0.0517216	9.32793	8.67131	0.00323375	0.00452605
LRPAP1	0.0469957	9.44704	8.56638	0.00342547	0.00479139
TM9SF3	0.0612535	9.09382	10.545	0.00343488	0.00480156
ATP5J	-0.0282498	10.3126	8.46468	0.00362233	0.00506044
GTF2H5	-0.0488002	9.44386	8.44905	0.00365359	0.00510094
SELT	-0.0486097	9.34807	8.42842	0.00369528	0.00515594
TSTA3	0.0568178	9.1192	9.20719	0.00378187	0.00527347
PHACTR2	0.0520645	9.14308	8.32587	0.00390976	0.00544842
CNBP	0.0385442	9.73466	8.32028	0.00392179	0.0054618
AKT1S1	-0.05508	9.10859	9.11138	0.00397889	0.00553788
VGLL3	-0.0558633	9.24032	8.25867	0.00405712	0.00564327
ARF6	0.051138	9.17421	8.1688	0.00426308	0.00592608
FGD5-AS1	0.0568514	9.09195	8.97825	0.00428518	0.00595311
SF3B5	0.0366246	9.81043	8.15303	0.0043003	0.00597042
STX8	-0.058553	9.11088	8.89615	0.00439196	0.00609391
OCIAD1	0.0488696	9.20441	8.1036	0.00441914	0.00612784
BTF3L4	0.0511578	9.10464	8.24886	0.00444325	0.00615747
ITGB1BP1	0.0362741	9.93374	8.07911	0.00447927	0.00620355
C14orf119	0.0454789	9.38462	8.07056	0.00450044	0.00622903
CHCHD3	0.048	9.23488	8.06244	0.00452066	0.00625316
ATP6AP2	0.0455222	9.28203	8.03909	0.00457928	0.00633035
STOML2	0.0385521	9.70191	7.99581	0.00469003	0.00647946
FAM162A	-0.0566389	9.16389	7.98172	0.00472667	0.00652605
SH3GLB1	-0.0452338	9.43422	7.97589	0.00474192	0.00654309
RILPL2	-0.059987	9.09108	8.88019	0.00481539	0.00664039
MACF1	-0.0541613	9.10605	8.85603	0.00491449	0.00677288
EIF4H	0.0517371	9.20334	7.88695	0.00498077	0.00686002
LINC00998	-0.0540221	9.16916	7.88322	0.00499107	0.00686999
RALA	-0.042863	9.52771	7.83977	0.00511243	0.00703273
MKKS	-0.0461692	9.31599	7.83619	0.00512259	0.00704238
ID3	-0.0406321	10.4654	7.8311	0.00513702	0.0070579
ZCRB1	-0.0440955	9.42966	7.81031	0.00519643	0.00713516
FSTL1	0.0442615	9.52752	7.80182	0.0052209	0.00716438
RAD23B	0.0460635	9.33974	7.78958	0.00525641	0.0072087
EIF4E2	0.0477662	9.31534	7.76918	0.00531608	0.00728608
AP3D1	0.052356	9.17749	7.75367	0.00536192	0.00734442
DYNC1LI2	0.0563895	9.13179	8.51511	0.00541836	0.00741721
MINOS1	0.0349241	9.88058	7.733	0.00542364	0.00741991
DGUOK	-0.045283	9.34627	7.67065	0.00561422	0.00767596
ISOC2	0.0489089	9.32332	7.62763	0.00574973	0.00785645
CINP	0.0564783	9.15359	8.74786	0.00579081	0.00790777
PPP2R1A	0.046321	9.3371	7.60114	0.00583479	0.00796298
CCDC85B	0.0271592	10.7119	7.5071	0.00614731	0.00838439
TMCO1	0.0489478	9.24172	7.50164	0.00616599	0.00840477
CAPNS1	0.0469004	9.34404	7.48465	0.00622444	0.00847929
JOSD2	-0.0401971	9.6069	7.4462	0.00635879	0.00865705
RNPEP	0.0544245	9.10658	8.67947	0.0064604	0.00879006
HIST1H1C	0.0505249	9.26319	7.40383	0.00651028	0.00885256
ATP6V1D	0.0475313	9.24635	7.33041	0.00678156	0.00921585
PNISR	0.0474396	9.29005	7.2965	0.00691074	0.00938572
FEZ2	0.0467801	9.33534	7.20698	0.00726392	0.00985943
SLC35B2	-0.0480355	9.19438	7.1406	0.00753772	0.0102249
TMEM59	-0.0374448	9.85984	7.13238	0.00757234	0.0102656
ROMO1	-0.0453847	9.19658	7.07836	0.00780397	0.0105733
SUMO1	-0.0390474	9.56408	7.04645	0.00794423	0.0107568
RAB11A	0.0481102	9.18978	6.90954	0.00857574	0.0116049
SEC23A	0.0465562	9.15335	6.907	0.00858794	0.0116144
NECAP2	0.052473	9.08943	7.86862	0.00898127	0.012139
ATPIF1	0.0340307	9.81445	6.78775	0.00918068	0.0124011
APRT	-0.0306445	9.96478	6.72762	0.00949529	0.0128184
MRPL20	0.0343943	9.75609	6.69974	0.0096449	0.0130125
ENY2	0.0391428	9.54746	6.68047	0.00974969	0.013146
TXN2	-0.0403848	9.43726	6.62726	0.0100452	0.0135363
MRPL55	-0.0415286	9.38418	6.60721	0.0101589	0.0136813
FASTK	-0.0471958	9.21761	6.59583	0.010224	0.0137607
C14orf2	-0.0395967	9.57572	6.58299	0.0102981	0.0138521
SEC63	0.0465774	9.17332	6.553	0.010473	0.014079
C1R	0.0443561	9.19144	6.53137	0.0106011	0.0142427
SELK	-0.0402819	9.49292	6.4447	0.0111308	0.0149453
APEX1	0.0391561	9.39643	6.43767	0.0111749	0.0149955
NAA10	0.039596	9.48829	6.37006	0.0116086	0.0155682
NDUFB7	-0.0290372	9.93496	6.32191	0.011928	0.015987
GDI2	0.0426713	9.34369	6.31569	0.0119698	0.0160336
SEC61G	-0.0354761	9.58579	6.30023	0.0120746	0.0161643
LAMB1	-0.0478226	9.1181	6.26785	0.0122973	0.0164526
TBCA	-0.0391084	9.42817	6.26527	0.0123152	0.0164667
CHCHD1	0.0429818	9.32677	6.24151	0.0124815	0.0166791
TRIP11	0.0488251	9.11543	7.00543	0.0125132	0.0167115
FAM173A	0.0437613	9.26688	6.23493	0.012528	0.0167213
BLOC1S4	-0.0468207	9.1054	6.39506	0.0126114	0.0168226
P4HB	0.0280059	10.0584	6.20497	0.0127417	0.0169864
POLR2F	0.0408141	9.43914	6.17609	0.0129513	0.0172556
SHKBP1	0.0510715	9.08836	7.64083	0.0130068	0.0173193
MGAT1	-0.045566	9.16354	6.15256	0.0131248	0.017466
FKBP2	0.0323343	9.79582	6.14851	0.0131548	0.0174946
ERI3	0.0496885	9.10094	7.19812	0.0131618	0.0174946
APH1A	-0.0469359	9.17631	6.73776	0.0133224	0.0176975
C14orf166	0.0373615	9.50773	6.10809	0.013459	0.0178684
EAPP	0.0477181	9.10215	7.32943	0.0136307	0.0180856
CLDN11	0.045521	9.49249	6.0499	0.0139097	0.0184449
IFI16	-0.047833	9.22544	5.97163	0.0145405	0.0192701
MXRA8	0.0339385	9.67088	5.94305	0.0147782	0.0195734
DECR1	0.0418275	9.23621	5.93164	0.0148741	0.0196889
C9orf78	0.0454064	9.1818	5.89491	0.0151874	0.0200918
UXT	-0.0362407	9.48948	5.82886	0.0157681	0.0208478
ALDH9A1	0.0439795	9.11777	6.07799	0.0161319	0.0213094
FOS	0.0322674	10.1179	5.78827	0.0161363	0.0213094
EHD2	-0.042058	9.30816	5.77008	0.0163041	0.0215086
C1orf63	-0.0491354	9.12123	6.19974	0.0163063	0.0215086
MDK	-0.050142	9.15741	5.88356	0.0164652	0.0217055
TPGS1	0.0483937	9.14606	6.86337	0.0169171	0.0222881
C12orf10	0.0434109	9.17464	5.73104	0.0170475	0.0224467
MPC1	0.0424123	9.19723	5.68867	0.0170777	0.0224732
PPCS	-0.0496687	9.13979	6.00628	0.0171502	0.0225555
DYNLRB1	-0.0321913	9.64248	5.66639	0.0172959	0.0227338
EBPL	0.0404636	9.23592	5.64303	0.0175278	0.0230251
SPTSSA	0.0424912	9.14828	5.62485	0.0177105	0.0232515
EIF3K	-0.0261136	10.1075	5.59151	0.0180507	0.0236843
TOMM22	0.0380174	9.42984	5.55498	0.0184312	0.0241694
GARS	-0.0462466	9.22126	6.19244	0.0185603	0.0243245
SARS	-0.04625	9.20201	6.07802	0.0188137	0.0246422
H2AFJ	-0.0335695	9.65557	5.51412	0.0188666	0.0246971
NRP1	0.0450126	9.14141	5.90788	0.0190417	0.0249118
ATG3	0.0392995	9.33597	5.48239	0.019212	0.02512
PRELID1	0.027802	10.0654	5.44722	0.0196026	0.0256157
PSENEN	0.0413949	9.29231	5.41476	0.0199703	0.026081
EMILIN1	0.0425695	9.22943	5.37609	0.0204177	0.0266499
SAP18	0.0254632	10.0577	5.34372	0.0208002	0.0271333
VPS28	0.0337243	9.56875	5.31485	0.0211475	0.0275704
POMP	-0.0256973	10.0525	5.26586	0.021751	0.0283406
AAMDC	0.0426076	9.24659	5.25447	0.0218937	0.0285101
HERPUD1	-0.041211	9.45172	5.23376	0.0221558	0.0288346
MPST	-0.0415392	9.33005	5.23018	0.0222015	0.0288774
S100A11	-0.0161252	11.4173	5.20276	0.0225543	0.0293193
KMT2E	0.0420671	9.181	5.22823	0.0225747	0.0293288
GOLGB1	-0.0412714	9.21301	5.18139	0.0228334	0.0296477
PIH1D1	0.0433305	9.13254	5.17694	0.0228918	0.0297065
NDUFB11	0.0289665	9.81573	5.17229	0.0229533	0.029769
PSMG2	0.03709	9.28964	5.15022	0.0232467	0.0301321
UPF3A	0.0455427	9.08829	5.79148	0.0235048	0.030449
TNIP2	-0.0451886	9.09855	5.82271	0.0240627	0.0311538
CCNL1	-0.0449034	9.17118	5.08147	0.0241863	0.0312958
COPZ1	0.0372039	9.35831	5.06085	0.0244755	0.0316518
IER3IP1.1	-0.040753	9.21976	5.54949	0.0254016	0.0328305
POLR2J	-0.0299946	9.66536	4.99511	0.0254225	0.0328386
TM2D3	-0.0479053	9.08852	5.42198	0.0260051	0.0335718
FASN	-0.0463452	9.12736	4.9698	0.0260956	0.0336693
LLPH	0.0442799	9.10085	5.19627	0.026724	0.0344602
C20orf27	0.0397772	9.33254	4.90466	0.0267878	0.0345227
OXLD1	-0.0434102	9.12592	4.90298	0.0268139	0.0345366
KLF6	0.0302622	9.93261	4.89604	0.0269218	0.0346557
PRKAR2A	0.04431	9.0988	5.06237	0.0271758	0.0349625
FAM58A	-0.0412077	9.09642	5.82494	0.0274932	0.0353506
ABL2	-0.0415314	9.13405	5.29432	0.027996	0.0359766
MED10	0.0371593	9.32562	4.82743	0.0280139	0.0359789
PHF5A	0.0425106	9.09905	4.81324	0.0285339	0.0366258
PTRH1	0.0442355	9.12345	5.30495	0.0293304	0.0376267
HMGN3	0.038493	9.31864	4.74359	0.0294112	0.0376889
EPS8	0.0390963	9.1338	4.74352	0.0294125	0.0376889
HLA-B	0.0347511	9.64836	4.7334	0.029586	0.0378897
MEAF6	-0.0406546	9.26258	5.00761	0.0297361	0.0380602
BABAM1	0.0377807	9.30625	4.72073	0.0298048	0.0381263
PNKD	0.034497	9.45347	4.66706	0.0307502	0.0393133
TMED1	-0.0401082	9.14458	4.66551	0.030778	0.0393265
SPAG9	0.0392972	9.22045	4.63464	0.0313365	0.0400173
ENPP2	0.0371024	9.23283	4.50299	0.0338395	0.0431892
GSTT1	-0.0461045	9.11823	4.69734	0.0339462	0.0433008
RER1	0.0287987	9.69402	4.48929	0.0341117	0.0434703
PPP1CC	0.0396554	9.20037	4.48898	0.0341179	0.0434703
ELOF1	-0.0395114	9.14354	4.8531	0.0346991	0.0441858
UBE2K	0.0383874	9.17256	4.44164	0.0350764	0.0446408
PCYT2	0.0387557	9.10547	4.4795	0.0354299	0.0450264
PRADC1	0.0437189	9.14476	4.4244	0.0354324	0.0450264
ZYX	0.0360877	9.36443	4.42406	0.0354395	0.0450264
COL8A1	0.0377107	9.20378	4.41523	0.0356235	0.0452345
UBE2E3	0.0322571	9.59419	4.41288	0.0356725	0.0452712
PAK2	0.043182	9.13455	4.8901	0.0361316	0.045828
STXBP6	0.0330793	9.10941	4.33215	0.0374028	0.0474135
HEBP2	-0.0343041	9.3867	4.27004	0.0387941	0.0491495
PHYH	-0.0439512	9.13119	4.28205	0.0388168	0.0491505
SFT2D1	-0.0357628	9.31687	4.26166	0.0389858	0.0493366
MFF	-0.0417484	9.16708	4.64458	0.0390582	0.0494004
CCDC90B	-0.0362866	9.2967	4.24698	0.0393242	0.0497088

## Sheet: DE_Fibroblast_CD9hi_C1Rhi
genes	logFC	logCPM	F	PValue	FDR
TXN	-0.352952	11.2251	1775.98	0	0
TXNRD1	-0.336581	9.39644	386.677	7.85174e-86	1.95857e-83
FTL	-0.33105	15.3359	3350.11	0	0
NQO1	-0.31409	10.6213	559.214	4.20974e-123	1.89017e-120
FTH1	-0.291386	15.2736	3058.09	0	0
MMP3	-0.2913	10.2494	248.432	7.2676e-56	6.5263e-54
AKR1C1	-0.290784	9.24418	210.578	1.22281e-47	9.15071e-46
PTGR1	-0.280786	9.27511	260.161	2.06387e-58	2.10608e-56
KCNMA1	-0.275128	9.22937	184.014	7.36195e-42	4.34936e-40
ODC1	-0.228191	9.12582	145.212	1.22703e-30	4.23799e-29
H2AFZ	-0.227521	11.0895	203.215	4.88525e-46	3.53787e-44
GCLM	-0.209241	9.11909	133.179	5.00572e-30	1.56081e-28
HMOX1	-0.200809	9.29855	100.479	1.24579e-23	2.68922e-22
PHLDA1	-0.195271	9.71421	138.26	6.89586e-32	2.45734e-30
UCHL1	-0.193923	9.23365	85.3105	2.62523e-20	4.71492e-19
MGST1	-0.192248	10.0023	152.636	5.04424e-35	1.98672e-33
EIF4EBP1	-0.18426	9.4215	120.096	6.38136e-28	1.82281e-26
CKS2	-0.182631	9.41369	60.2899	8.30732e-15	9.14212e-14
AKR1B1	-0.18262	9.51187	144.167	3.54569e-33	1.30493e-31
TALDO1	-0.181415	9.72437	170.866	5.36917e-39	2.41076e-37
PTTG1	-0.175322	9.63464	42.5306	7.0102e-11	5.48359e-10
LSM4	-0.174333	9.89947	155.421	1.24632e-35	5.18146e-34
G6PD	-0.172894	9.10539	78.3615	1.45491e-17	1.96763e-16
CENPF	-0.167657	9.40589	31.6843	1.82137e-08	1.05737e-07
TOMM40	-0.162418	9.19965	77.8823	1.12055e-18	1.66598e-17
COX17	-0.161051	9.14129	79.47	5.28205e-18	7.41137e-17
ASPH	-0.159679	9.64179	126.551	2.4817e-29	7.52893e-28
CYCS	-0.155005	9.42716	88.7087	4.7202e-21	8.68594e-20
CDKN3	-0.154984	9.37353	23.9766	9.77486e-07	4.60054e-06
COX20	-0.153727	9.26353	70.751	4.13492e-17	5.49284e-16
BOLA3	-0.15206	9.33025	77.626	1.27561e-18	1.88404e-17
LSM5	-0.151675	9.32715	66.582	3.41668e-16	4.26136e-15
SMS	-0.149229	9.49713	78.3694	8.75903e-19	1.32865e-17
RHEB	-0.14536	9.51772	83.8734	5.42527e-20	9.36903e-19
EIF5A	-0.144289	9.72653	79.152	5.89678e-19	9.38884e-18
C20orf24	-0.143234	9.33246	75.5505	3.64415e-18	5.24431e-17
C7orf50	-0.14056	9.41864	74.951	4.9351e-18	6.96812e-17
RND3	-0.140304	9.46398	67.0668	2.67242e-16	3.3896e-15
FGF5	-0.137266	9.23985	51.9736	5.68718e-13	5.34214e-12
MPC2	-0.136778	9.9348	113.785	1.52897e-26	3.90061e-25
IFRD2	-0.13563	9.11931	55.3896	2.1099e-12	1.9023e-11
NME1	-0.135244	9.84196	101.968	5.88177e-24	1.282e-22
HINT1	-0.134901	10.8254	247.034	1.46215e-55	1.21575e-53
COTL1	-0.133977	9.85422	96.1085	1.12828e-22	2.32384e-21
STRA13	-0.133499	9.53316	66.4436	3.66491e-16	4.52072e-15
GNG11	-0.132084	10.0434	105.18	1.16566e-24	2.78395e-23
DDX21	-0.131872	9.11311	49.1308	5.15135e-11	4.15992e-10
ITGB1BP1	-0.13018	9.93374	102.507	4.48214e-24	9.96278e-23
SPCS3	-0.128892	9.24266	54.0287	1.99926e-13	1.95303e-12
MKKS	-0.128691	9.31599	55.9793	7.41719e-14	7.50072e-13
PYURF	-0.1278	9.46226	64.7371	8.70428e-16	1.04498e-14
TAF9	-0.127779	9.70952	87.0642	1.08277e-20	1.97628e-19
CHPT1	-0.126162	9.11753	46.695	6.05925e-11	4.82376e-10
PRELID1	-0.124675	10.0654	110.341	8.65905e-26	2.15995e-24
CISD2	-0.123976	9.11586	45.9287	1.20112e-10	9.07917e-10
MRPL14	-0.123709	9.71931	80.551	2.90742e-19	4.72983e-18
CCDC167	-0.123513	9.11291	45.5964	3.23299e-10	2.34131e-09
ATP2B1	-0.123082	9.41068	52.4451	4.47399e-13	4.22021e-12
FOSL1	-0.121903	9.14811	45.9032	1.25317e-11	1.0738e-10
HMGN1	-0.121813	9.86468	80.9974	2.32013e-19	3.82992e-18
MCUR1	-0.120739	9.24136	45.3113	1.69491e-11	1.43048e-10
STXBP6	-0.119977	9.10941	40.9674	7.55469e-10	5.31189e-09
HNRNPAB	-0.119586	9.21991	41.658	1.09496e-10	8.36115e-10
SLC25A39	-0.119382	9.21088	45.6646	1.41529e-11	1.19899e-10
GNG5	-0.118933	9.8489	85.4002	2.5089e-20	4.54232e-19
ARPC1A	-0.11795	10.1221	104.251	1.86106e-24	4.26334e-23
FAM177A1	-0.117128	9.32851	48.7892	2.87778e-12	2.55361e-11
MT2A	-0.116889	11.2121	77.941	1.08773e-18	1.62798e-17
BIRC5	-0.116145	9.23766	13.1877	0.000282016	0.000834479
C6orf1	-0.116007	9.4034	48.8354	2.81084e-12	2.5041e-11
BRI3	-0.1158	9.82159	75.5007	3.73709e-18	5.3438e-17
MAD2L2	-0.115789	9.12438	32.9593	5.50091e-08	2.9758e-07
SQSTM1	-0.115267	10.0281	84.5107	3.93195e-20	6.89628e-19
TIMM10	-0.113871	9.2416	39.2157	3.81884e-10	2.73907e-09
DESI1	-0.113521	9.15201	37.8597	7.64691e-10	5.34807e-09
PFN1	-0.113088	11.6222	230.992	4.46763e-52	3.45856e-50
TNFRSF12A	-0.112726	10.2675	81.7698	1.57034e-19	2.65068e-18
PTGES3	-0.112607	9.52901	49.141	2.4055e-12	2.16014e-11
UQCC2	-0.111621	9.47622	50.9005	9.81965e-13	9.07207e-12
HSPE1	-0.1112	9.80922	67.9412	1.71593e-16	2.2013e-15
RAN	-0.111054	10.5814	96.3871	9.80388e-23	2.03794e-21
NHP2	-0.110818	9.77385	66.7442	3.14702e-16	3.94695e-15
DTYMK	-0.110765	9.65096	35.709	2.30313e-09	1.52974e-08
PTS	-0.110134	9.19787	38.6446	5.11572e-10	3.62296e-09
GPC1	-0.109665	9.12451	32.8544	2.64403e-08	1.51039e-07
SLC3A2	-0.109468	9.19947	34.0965	5.26985e-09	3.32326e-08
PLAUR	-0.107352	9.27202	35.6185	2.41258e-09	1.59301e-08
YWHAH	-0.107123	9.57295	43.2782	4.78483e-11	3.89201e-10
SRP9	-0.105423	9.48718	44.5874	2.45234e-11	2.04666e-10
COX8A	-0.1039	10.2432	89.055	3.96309e-21	7.35301e-20
ZNF706	-0.103264	9.58496	48.7343	2.95929e-12	2.61559e-11
BCL7B	-0.10325	9.15858	32.3291	1.30714e-08	7.90975e-08
SLIRP	-0.102757	9.30093	36.8486	1.28385e-09	8.72663e-09
PFN2	-0.102442	9.27522	35.5066	2.55517e-09	1.6773e-08
SLC52A2	-0.102433	9.12145	31.0918	4.24287e-08	2.34612e-07
KRT10	-0.102315	9.85974	62.8061	2.31745e-15	2.64096e-14
ACTN4	-0.102312	9.31128	32.2902	1.33357e-08	8.04804e-08
UCHL3	-0.102106	9.17939	32.9875	1.26909e-08	7.74213e-08
IER3IP1.1	-0.102029	9.21976	33.5498	6.97856e-09	4.36403e-08
GTF2A2	-0.101682	9.5123	43.1267	5.16979e-11	4.15992e-10
PTGES2	-0.101638	9.10077	30.6291	9.16451e-08	4.85244e-07
TMEM167A	-0.101561	9.35967	36.4865	1.54574e-09	1.0421e-08
HIST1H1C	-0.101052	9.26319	28.5876	8.98573e-08	4.78032e-07
LSM2	-0.100826	9.335	34.4234	4.45529e-09	2.82546e-08
HRAS	-0.10074	9.29732	32.3734	1.27766e-08	7.77333e-08
LSM10	-0.100023	9.34306	34.9658	3.37237e-09	2.17556e-08
PIN1	-0.0999827	9.53946	43.0469	5.38485e-11	4.3175e-10
TSR3	-0.0997735	9.19349	28.9723	7.36787e-08	3.9477e-07
TCEA1	-0.0994272	9.13537	29.1675	1.91826e-07	9.87729e-07
SSR3	-0.0989652	9.67494	45.9705	1.21081e-11	1.04148e-10
SNRPG	-0.0983673	9.4912	37.0836	1.13814e-09	7.83782e-09
COA6	-0.0980708	9.25244	30.3816	3.5624e-08	1.98455e-07
TXNDC12	-0.0979129	9.12111	28.6495	1.50193e-07	7.82328e-07
DEF8	-0.0972029	9.51096	39.9049	2.68377e-10	1.94986e-09
ENO1	-0.0969884	10.8481	78.8915	6.72707e-19	1.04154e-17
UBE2N	-0.0967448	9.24868	30.7221	2.98924e-08	1.69895e-07
TMEM147	-0.0966883	9.78947	55.5011	9.4578e-14	9.35364e-13
LSM3	-0.0954607	9.57052	35.2919	2.85269e-09	1.85095e-08
CISD3	-0.0953667	9.31102	30.5654	3.24056e-08	1.82332e-07
RAD23A	-0.0953399	9.57815	41.1906	1.39045e-10	1.04751e-09
GSTM3	-0.0951166	9.21219	20.0155	7.69477e-06	3.05748e-05
DNAJC19	-0.0947897	9.18812	26.7239	2.35407e-07	1.20936e-06
FAM195A	-0.0946279	9.11244	22.0898	6.10593e-06	2.4833e-05
SSNA1	-0.094352	9.49435	36.1655	1.82226e-09	1.22484e-08
TK1	-0.0938468	9.45779	18.0085	2.20235e-05	7.98751e-05
MRPL41	-0.0935999	9.88683	56.3355	6.18907e-14	6.34451e-13
SRM	-0.0935923	9.29397	29.914	4.5333e-08	2.48833e-07
MIF	-0.0934385	9.33413	30.9324	2.68243e-08	1.52844e-07
NOP10	-0.0932908	10.0168	65.7322	5.25601e-16	6.44795e-15
PEA15	-0.0932196	9.33991	30.3816	3.56246e-08	1.98455e-07
CAV2	-0.0928175	9.72287	39.9422	2.63302e-10	1.92545e-09
SHISA5	-0.0924521	9.19696	25.2565	5.03244e-07	2.46678e-06
UBE2Q2	-0.0922443	9.10477	23.6504	3.67532e-06	1.55096e-05
BANF1	-0.0921044	9.13244	26.1929	7.84267e-07	3.71451e-06
ILF3	-0.0909722	9.1359	20.4207	1.68299e-05	6.22457e-05
POLR2J	-0.0907443	9.66536	41.7773	1.03014e-10	7.92006e-10
USMG5	-0.0904651	9.65472	40.2942	2.19911e-10	1.6134e-09
DCBLD2	-0.0900794	9.21103	23.52	1.23913e-06	5.77146e-06
TUBG1	-0.0900215	9.16217	23.2578	5.98019e-06	2.43657e-05
RPA3	-0.0900176	9.26783	21.622	5.6531e-06	2.32015e-05
CALM3	-0.0898527	9.86332	47.7006	5.01151e-12	4.39486e-11
YWHAZ	-0.0896002	9.31835	26.5467	2.58009e-07	1.31643e-06
ARF1	-0.0893757	9.93902	52.5071	4.335e-13	4.10636e-12
VTI1B	-0.0892949	9.45288	32.1189	1.4564e-08	8.71898e-08
RNASEH1	-0.0890845	9.14427	24.5058	1.4105e-06	6.4624e-06
EBNA1BP2	-0.0890512	9.37833	27.3485	1.70429e-07	8.8568e-07
DCUN1D5	-0.0885099	9.15319	24.0992	9.85386e-07	4.62802e-06
ABRACL	-0.0884396	9.17229	21.594	3.37576e-06	1.43534e-05
YBX1	-0.0879844	11.783	200.664	1.7527e-45	1.22963e-43
NTMT1	-0.087828	9.24354	25.3245	4.85832e-07	2.38664e-06
SF3B14	-0.0872549	9.70214	40.6333	1.84898e-10	1.36995e-09
HMGA1	-0.0870243	10.3705	43.7652	3.73131e-11	3.05722e-10
SNRPD1	-0.086683	9.5813	31.4856	2.01752e-08	1.16435e-07
PFDN1	-0.0864634	9.22404	23.2655	1.69088e-06	7.60728e-06
EMG1	-0.0861941	9.11045	22.9342	2.9662e-06	1.28307e-05
TUBA1B	-0.0857214	11.8014	37.6054	8.71072e-10	6.07316e-09
SNRPB	-0.0854554	9.64619	30.1566	4.00041e-08	2.223e-07
TMEM9B	-0.0852953	9.11467	21.1174	1.58041e-05	5.88396e-05
GTF3A	-0.0852461	9.65945	34.9185	3.45535e-09	2.22271e-08
PPP1R14B	-0.0848797	9.14304	20.0435	2.16619e-05	7.86909e-05
POMP	-0.0848472	10.0525	54.5445	1.53806e-13	1.51445e-12
DKK1	-0.0846419	10.0105	21.6581	3.26479e-06	1.39343e-05
ATOX1	-0.0844668	9.90729	47.5109	5.52031e-12	4.80353e-11
C17orf89	-0.0838967	9.59182	31.7415	1.76856e-08	1.03602e-07
POLR2K	-0.0834708	9.13498	20.7802	7.94434e-06	3.15107e-05
C11orf31	-0.083436	9.3546	24.5346	7.31745e-07	3.49525e-06
CCDC34	-0.0834149	9.14235	15.3465	0.000151194	0.000476059
COX7B	-0.0831368	9.43419	25.645	4.11498e-07	2.04383e-06
GRPEL1	-0.0828423	9.09248	21.7632	1.64545e-05	6.09576e-05
LINC00116	-0.0827679	9.22431	21.9276	3.14008e-06	1.35048e-05
FKBP1A	-0.0827093	10.1957	55.5532	9.21034e-14	9.14921e-13
LPXN	-0.0825471	9.11139	20.45	1.27279e-05	4.82109e-05
DSEL	-0.0825469	9.52734	23.0474	1.58414e-06	7.15574e-06
RGMB	-0.0824816	9.24579	19.1595	1.20426e-05	4.59011e-05
ANAPC11	-0.0824462	10.3534	64.7619	8.59537e-16	1.03745e-14
LARP1	-0.0821967	9.178	18.6544	1.77021e-05	6.53639e-05
CENPW	-0.0820123	9.303	12.9451	0.000321003	0.000929873
CBX1	-0.0816555	9.15137	14.8652	0.000217057	0.000662982
RNPS1	-0.0815244	9.24982	21.256	4.02631e-06	1.68955e-05
SEC61G	-0.0812057	9.58579	29.7615	4.90414e-08	2.67228e-07
PSMD2	-0.0810162	9.57031	26.1178	3.22123e-07	1.62509e-06
MAPKAP1	-0.0807953	9.23748	19.8249	8.5014e-06	3.34836e-05
MPZL1	-0.0807426	9.20809	18.6528	1.57056e-05	5.85699e-05
SZRD1	-0.0806103	9.14002	18.7509	4.02114e-05	0.000139098
RAB5C	-0.0805724	9.27569	23.2817	1.40246e-06	6.43868e-06
C9orf89	-0.0805634	9.23104	19.7604	8.79293e-06	3.45107e-05
PRADC1	-0.0804747	9.14476	20.4796	2.27719e-05	8.23706e-05
C11orf83	-0.0801565	9.31745	20.0466	7.57086e-06	3.01893e-05
TUBB6	-0.0800067	9.77372	28.0484	1.1871e-07	6.22672e-07
NUTF2	-0.0798886	9.33837	23.1597	1.49427e-06	6.79075e-06
SNRPE	-0.0797726	9.48175	25.8377	3.72411e-07	1.86206e-06
RANBP1	-0.0797524	10.0426	31.9218	1.61183e-08	9.57289e-08
SELT	-0.0797229	9.34807	23.1604	1.49373e-06	6.79075e-06
PDCD5	-0.0795998	9.9561	40.4841	1.99554e-10	1.47368e-09
CKAP4	-0.0795205	9.45302	23.5725	1.20576e-06	5.62773e-06
ERH	-0.0790297	9.75178	34.8991	3.48997e-09	2.23219e-08
COX7A2	-0.0778452	10.1835	52.5396	4.26407e-13	4.05628e-12
EPS8	-0.0778168	9.1338	17.3028	0.000134649	0.000426357
AURKAIP1	-0.0775562	10.1486	45.7946	1.32452e-11	1.13063e-10
C19orf53	-0.0775198	10.0676	47.5244	5.48251e-12	4.7892e-11
APOPT1	-0.0770189	9.26155	19.2133	1.17079e-05	4.50073e-05
COX7A2L	-0.0769632	9.90989	40.7038	1.78345e-10	1.32578e-09
IMP4	-0.0768564	9.15161	18.8227	1.47365e-05	5.5416e-05
LRRC59	-0.0767288	9.35807	20.1367	7.22244e-06	2.88512e-05
HNRNPR	-0.0767283	9.3867	17.7352	2.54228e-05	9.14652e-05
HSPA9	-0.0765958	9.20726	18.2416	1.94861e-05	7.1481e-05
KPNB1	-0.0764185	9.33414	17.1038	3.54366e-05	0.000124111
EI24	-0.0763276	9.40175	21.8379	2.97283e-06	1.28346e-05
DRAP1	-0.075927	10.0396	36.0314	1.95207e-09	1.30818e-08
ABCF1	-0.0759172	9.13279	16.9002	0.000110476	0.000354819
TUSC3	-0.0758116	9.26344	16.5966	4.62887e-05	0.000158412
CNIH4	-0.0758093	9.33045	19.0673	1.26385e-05	4.80091e-05
PTPLA	-0.0757216	9.42073	19.1689	1.19836e-05	4.58031e-05
MRPL18	-0.0755219	9.55987	25.6164	4.17635e-07	2.06648e-06
ATP5G1	-0.0755165	9.71523	31.0485	2.52674e-08	1.44708e-07
TMA7	-0.075218	10.0344	42.5501	6.94063e-11	5.44815e-10
CKLF	-0.0751463	9.2427	16.2524	5.55047e-05	0.000187663
STRAP	-0.0748701	9.49547	23.8444	1.04698e-06	4.89683e-06
NCBP2-AS2	-0.0748174	9.11403	16.1465	8.3714e-05	0.000273165
C11orf48	-0.0744862	9.30544	18.9437	1.34841e-05	5.08772e-05
DPH3	-0.0743459	9.14653	15.6218	0.000110798	0.000355344
CRNDE	-0.0743052	9.23291	15.4344	8.55082e-05	0.000278615
POLD2	-0.0742629	9.4422	21.1125	4.33916e-06	1.80397e-05
NDUFB2	-0.074167	10.0081	41.0337	1.50659e-10	1.1312e-09
ANP32B	-0.0740801	9.6994	25.0245	5.67556e-07	2.75793e-06
ETF1	-0.0740212	9.10222	16.0409	0.000195368	0.000602473
TIMM8B	-0.0739424	9.26602	18.2565	1.9334e-05	7.10391e-05
UFM1	-0.0737954	9.13028	15.0752	0.000194548	0.00060077
ELAVL1	-0.0737694	9.15853	16.2348	0.000168294	0.000526946
ORMDL1	-0.0735947	9.18293	16.6294	4.54955e-05	0.000156173
GSPT1	-0.0735159	9.32457	16.15	5.85856e-05	0.000197189
MRPL15	-0.0734778	9.24381	17.7277	2.55233e-05	9.16798e-05
NUDCD2	-0.073427	9.23534	15.7907	7.0825e-05	0.000234517
CBR1	-0.0733809	9.82516	31.6829	1.82272e-08	1.05737e-07
ARPC2	-0.0733409	10.9552	80.6804	2.72337e-19	4.46275e-18
NDUFAB1	-0.0727863	9.52989	23.299	1.38991e-06	6.39415e-06
TMEM126B	-0.0726247	9.27477	16.7414	4.28874e-05	0.000147899
CAMTA1	-0.0726174	9.36255	18.5985	1.61588e-05	6.00606e-05
TUBB	-0.0725299	10.8059	43.1521	5.10308e-11	4.13589e-10
ABL2	-0.0724714	9.13405	14.2793	0.00023705	0.000720131
COMMD4	-0.0723807	9.36739	17.6634	2.64012e-05	9.45305e-05
HMGB1	-0.0723522	10.1164	27.1705	1.86856e-07	9.6657e-07
ARPC5L	-0.0721798	9.25981	15.8399	6.90103e-05	0.000228845
NDUFS6	-0.0721213	9.66244	26.6514	2.44405e-07	1.25271e-06
ARHGDIA	-0.0718286	9.50374	21.72	3.1612e-06	1.35696e-05
SNRPC	-0.0717353	9.48562	19.7025	9.06337e-06	3.53251e-05
PSMG3	-0.0717344	9.14019	15.1548	0.000185148	0.000574112
CDK4	-0.0715837	9.51409	21.8433	2.96446e-06	1.28307e-05
NEDD8	-0.0714656	10.4268	56.2183	6.56886e-14	6.70323e-13
LSM6	-0.0713483	9.16496	15.2219	9.56867e-05	0.000309089
UBE2D2	-0.0712558	9.51119	21.4751	3.59166e-06	1.51851e-05
MRPL36	-0.0708275	9.45055	19.7522	8.83088e-06	3.45992e-05
IRAK1	-0.070695	9.11394	13.1538	0.000358431	0.00103429
EVA1A	-0.0701174	9.22643	15.3795	8.80272e-05	0.000286407
G3BP1	-0.0700276	9.13123	13.6443	0.000327279	0.000946832
TPGS2	-0.0700087	9.48061	19.9114	8.1252e-06	3.21712e-05
PPP1R15A	-0.0699794	9.37006	17.0685	3.61019e-05	0.000126244
LSM7	-0.0699446	9.65867	24.3111	8.21684e-07	3.88354e-06
KTN1	-0.0699142	9.60013	21.8085	3.01878e-06	1.3008e-05
MRPL55	-0.0698181	9.38418	18.0716	2.13056e-05	7.7522e-05
TMCO3	-0.0698179	9.12429	13.46	0.000313229	0.000912062
PRDX1	-0.0697298	10.3576	42.7084	6.40142e-11	5.07816e-10
LINC00998	-0.0696571	9.16916	13.2158	0.000277812	0.000824985
DDX39A	-0.0695899	9.12968	8.09391	0.00830928	0.0174994
DYNLT3	-0.0694222	9.09409	12.3556	0.00122073	0.0031573
BCAP31	-0.0692952	9.46144	19.8478	8.40012e-06	3.31428e-05
AK5	-0.0692283	9.34251	15.5045	8.23968e-05	0.000269259
MANBAL	-0.0691608	9.17717	14.5854	0.000233185	0.000709349
MYEOV2	-0.0691195	9.72412	26.5487	2.57739e-07	1.31643e-06
TNIP2	-0.0689059	9.09855	13.2532	0.000962695	0.00254864
TXNL4A	-0.0687512	9.45053	18.0741	2.12768e-05	7.7522e-05
TCEB1	-0.0687232	9.59555	22.0606	2.64722e-06	1.15623e-05
AP2S1	-0.068532	10.5941	58.5196	2.04071e-14	2.16103e-13
ADRM1	-0.0685253	9.56439	21.1889	4.16954e-06	1.74313e-05
LAMTOR5	-0.0684609	10.0114	35.9223	2.06437e-09	1.37523e-08
ANAPC13	-0.0684399	9.24757	14.7036	0.000125927	0.000401
HEBP1	-0.0684274	9.28616	13.8434	0.000198865	0.000612416
ATP6V0B	-0.0682323	9.73289	24.991	5.77506e-07	2.80022e-06
MRPS16	-0.0681493	9.45624	18.7257	1.51159e-05	5.65588e-05
TOMM22	-0.0679785	9.42984	18.4051	1.78842e-05	6.59278e-05
ANAPC15	-0.0678931	9.28595	15.0232	0.000115691	0.000369454
HAX1	-0.0676256	9.36838	17.3197	3.16301e-05	0.000111826
C3orf14	-0.0675095	9.10193	13.2702	0.00078241	0.00211119
HIST1H2BK	-0.0674627	9.2315	9.74888	0.00179512	0.00444817
ATP5L	-0.067433	10.1978	41.764	1.03717e-10	7.94688e-10
UBE2K	-0.0673927	9.17256	14.0929	0.000174154	0.000544535
UBE2A	-0.0673161	9.25734	15.0879	0.000102724	0.000330869
BNIP3	-0.0672399	9.16247	13.2774	0.000268839	0.000801518
CRK	-0.0670499	9.09553	12.5696	0.000762816	0.00206328
SPATS2L	-0.0667989	9.13499	12.8163	0.000832597	0.00222787
ACP1	-0.0666058	9.4778	18.7504	1.49218e-05	5.60192e-05
SLC25A6	-0.0664164	11.0766	72.9132	1.38396e-17	1.89451e-16
GTF3C6	-0.0663412	9.6957	22.8272	1.77632e-06	7.95978e-06
SAT1	-0.0662474	9.45133	11.3738	0.000745319	0.00202572
SMARCA4	-0.0662001	9.09711	11.6436	0.00132284	0.0033979
PRKRA	-0.0659461	9.10774	12.7014	0.00122257	0.00315843
AUP1	-0.065759	9.2234	13.96	0.000186906	0.000578765
MRPL51	-0.0654716	10.1381	35.2585	2.90202e-09	1.87753e-08
C20orf27	-0.0654543	9.33254	14.9393	0.000111138	0.000355927
ITGAE	-0.0653322	9.38742	15.0786	0.000103228	0.000332016
UBE2V2	-0.0652674	9.23506	14.2348	0.000161504	0.000506393
AGTRAP	-0.0651756	9.1097	11.1729	0.00106441	0.00278184
TMSB10	-0.0651111	13.0912	93.5443	4.11286e-22	8.24409e-21
NCBP2	-0.0650777	9.11731	12.6548	0.000508823	0.0014155
MRP63	-0.0650232	9.57459	19.3799	1.07302e-05	4.1462e-05
YBX3	-0.0649388	9.59803	19.2087	1.17365e-05	4.50401e-05
FAM136A	-0.0649033	9.10058	12.503	0.00081263	0.00218224
NPM3	-0.0645178	9.23457	13.1201	0.000292372	0.000858007
ATG12	-0.0642668	9.12968	11.9895	0.000538186	0.00149164
SIVA1	-0.0642534	9.78277	20.3056	6.61243e-06	2.66995e-05
BCKDK	-0.0642287	9.16888	12.5977	0.000540173	0.0014953
CDKN2A	-0.0641017	9.12704	11.3655	0.000748641	0.00202983
LAMTOR1	-0.0639342	10.1576	35.4525	2.62698e-09	1.71441e-08
CMC2	-0.0639103	9.10256	12.8579	0.00138388	0.00353852
POP7	-0.0636742	9.23651	13.1064	0.000294517	0.000863174
UQCRQ	-0.063531	10.1155	33.4044	7.51989e-09	4.6765e-08
SEPHS2	-0.0634279	9.12315	9.81848	0.00224586	0.00542731
TFDP1	-0.0632196	9.13567	11.944	0.00117404	0.00304708
GNPDA1	-0.0628326	9.11979	8.26365	0.00507322	0.0112543
NDUFA1	-0.0627937	9.48622	16.5162	4.82943e-05	0.000164773
SLC25A5	-0.0627191	10.2249	28.7001	8.47921e-08	4.53234e-07
PRR13	-0.0626697	9.40171	15.1129	0.000101372	0.000326984
PHF5A	-0.0624128	9.09905	12.4663	0.000514895	0.00143062
PSMD12	-0.0623291	9.12272	11.693	0.000747717	0.00202978
ATP5E	-0.0621406	10.7887	53.2532	2.96593e-13	2.85773e-12
MIR4435-1HG	-0.0620436	9.21772	10.8401	0.000993798	0.00261557
DYNLT1	-0.0620349	9.81901	22.6884	1.90933e-06	8.50486e-06
UBE2E3	-0.0619229	9.59419	15.9512	6.50707e-05	0.000217386
UBE2D3	-0.0617479	9.62957	18.7326	1.50616e-05	5.64496e-05
NAP1L4	-0.0616456	9.11185	10.6823	0.00266774	0.00633095
HOMER3	-0.0616298	9.34678	12.1303	0.000496422	0.00138443
TBX3	-0.0615445	9.17259	10.198	0.0014066	0.00358843
COMMD7	-0.0615017	9.35323	13.1368	0.000289777	0.000852622
SLTM	-0.0612995	9.27182	11.4104	0.000730775	0.00198859
ANKRD11	-0.0611293	9.29158	11.3532	0.000753609	0.00204083
MLF2	-0.0611004	9.55757	17.3835	3.05875e-05	0.000108482
COPRS	-0.0610426	9.56365	15.3753	8.82226e-05	0.000286628
HPS1	-0.0609328	9.19756	9.55691	0.00264998	0.00629545
MRPL12	-0.0607483	9.45321	14.6438	0.000129983	0.000412747
PFDN2	-0.0606802	9.5259	15.9378	6.55306e-05	0.000218598
ATF4	-0.0606073	9.3681	10.9204	0.000951613	0.00252228
PPP1R11	-0.0605381	9.12196	10.8572	0.00163062	0.00409479
ATP5J	-0.0604947	10.3126	36.8918	1.25572e-09	8.56869e-09
MRPL52	-0.0604599	9.32265	13.2033	0.000279676	0.000829421
SNRNP25	-0.0604565	9.19767	11.1161	0.00207093	0.00504803
GLRX2	-0.060395	9.16601	11.7847	0.000597571	0.00164204
NQO2	-0.0603835	9.20692	10.5253	0.00117811	0.0030541
FDX1	-0.060379	9.12201	10.7104	0.00146938	0.0037274
CHCHD3	-0.0603742	9.23488	11.9332	0.000551788	0.00152513
SEC22C	-0.0601562	9.10773	10.4461	0.00179053	0.00444171
MAP2K3	-0.059937	9.20749	11.1236	0.00150361	0.00379709
PAPOLA	-0.0597803	9.38619	12.9736	0.000316158	0.000919398
PAICS	-0.0595302	9.10022	10.2418	0.00444484	0.00998866
PLEKHJ1	-0.0594983	9.26871	11.1015	0.000863076	0.00229574
SLC35B2	-0.0594654	9.19438	10.8419	0.00099285	0.00261557
QDPR	-0.0591274	9.16921	10.5402	0.00116868	0.00303666
PPDPF	-0.0589765	10.1558	27.3239	1.72613e-07	8.94954e-07
ATP6V1G1	-0.0588689	9.69962	17.4212	2.99862e-05	0.000106517
CORO1C	-0.0586461	9.21902	10.3954	0.00144806	0.00368165
CNIH1	-0.0585497	9.21289	9.88975	0.00166278	0.00416622
FAM58A	-0.0584753	9.09642	10.499	0.00208807	0.00507878
MFF	-0.0584672	9.16708	10.0078	0.0015595	0.00392938
SERP1	-0.0584471	9.86686	21.159	4.23519e-06	1.76729e-05
DCTD	-0.0583519	9.21809	10.111	0.00147456	0.00373633
LSMD1	-0.0582008	9.34994	12.4759	0.00041253	0.00117232
PRDX3	-0.0579161	9.49278	13.6735	0.000217684	0.000663996
C19orf24	-0.0579077	9.3339	11.1885	0.000823528	0.00220623
TUBB4B	-0.0576972	10.0157	10.7429	0.00104735	0.00274363
BOD1	-0.0576213	9.24854	9.72181	0.00182175	0.00449758
MRPS33	-0.0575777	9.33463	11.1375	0.000846473	0.00225885
NT5C3B	-0.0575673	9.35518	10.8932	0.000965711	0.00255362
POLE4	-0.0573792	9.45755	13.0817	0.00029843	0.000872364
NAA38	-0.0573234	9.17365	9.78808	0.00205582	0.00501664
NAA10	-0.0572321	9.48829	13.7442	0.000209644	0.000642088
TRAPPC3	-0.0569467	9.31206	11.537	0.000682649	0.00186668
AC093673.5	-0.056626	9.10012	8.83917	0.00720081	0.0154254
TMEM106C	-0.0564995	9.23285	8.68617	0.0032075	0.007462
KXD1	-0.0564853	9.3736	11.7975	0.000593471	0.00163277
TIMM13	-0.0564631	9.80117	18.3401	1.85042e-05	6.81015e-05
GPX1	-0.0564467	10.164	24.5084	7.41742e-07	3.53548e-06
DDX46	-0.0563573	9.38105	10.956	0.000933547	0.00248025
COA3	-0.0563453	9.4017	12.101	0.000504278	0.0014046
PRKDC	-0.0562732	9.24142	9.2076	0.00378007	0.00865944
C6orf48	-0.0561916	9.89637	18.2352	1.95519e-05	7.16052e-05
TMED1	-0.0559717	9.14458	9.02231	0.00329266	0.00763639
DYNLL1	-0.0559408	10.9577	40.7805	1.71487e-10	1.27903e-09
ARPC5	-0.0558145	9.8482	18.8955	1.38293e-05	5.20918e-05
MTCH2	-0.0555872	9.33434	11.4599	0.000711567	0.00193868
TMEM248	-0.0554369	9.13171	8.59248	0.00456703	0.0102325
REEP3	-0.0553404	9.16906	8.81635	0.00298653	0.00699871
AAMDC	-0.0552696	9.24659	9.31916	0.00230184	0.0055328
LHFP	-0.055267	9.21284	7.73202	0.00542659	0.0119438
EEF1E1	-0.0550296	9.10881	10.2153	0.00229493	0.0055221
ABHD12	-0.0549361	9.11096	8.95339	0.00492521	0.0109802
SPTSSA	-0.0548142	9.14828	8.88098	0.00288265	0.00679072
RALA	-0.0547618	9.52771	12.4374	0.000421116	0.0011952
ZCRB1	-0.0546756	9.42966	11.4939	0.000698684	0.00190821
COA4	-0.0546351	9.31723	10.4374	0.00123553	0.00318824
ACOT13	-0.0545563	9.12555	7.92474	0.00508453	0.0112683
KPNA2	-0.0542981	9.23838	6.66919	0.00981155	0.0202826
PNN	-0.0542262	9.11056	7.76352	0.00781711	0.016603
ARF6	-0.0541962	9.17421	9.15454	0.002482	0.0059352
TRMT112	-0.0540823	9.77043	17.2157	3.34089e-05	0.000117376
PRKAR2A	-0.053989	9.0988	8.20494	0.00861577	0.018077
PSENEN	-0.0538424	9.29231	9.43412	0.00213074	0.00517136
MRPS12	-0.0535972	9.36047	10.4156	0.00125021	0.0032187
HDDC2	-0.053567	9.28231	9.51786	0.00203569	0.00497834
STUB1	-0.053516	9.71923	15.7121	7.38292e-05	0.000244104
SUMO3	-0.0534881	9.58354	12.8295	0.000341458	0.000986581
COX5A	-0.0534784	9.90617	19.1668	1.19965e-05	4.58031e-05
RALY	-0.0534188	9.21633	9.3594	0.00221937	0.00537484
TPI1	-0.053018	10.6918	31.3944	2.11447e-08	1.21717e-07
HNRNPDL	-0.0529835	9.872	15.2735	9.31061e-05	0.000301621
MRPL33	-0.0528098	9.31863	9.64944	0.00189492	0.00465438
ENY2	-0.0527963	9.54746	12.2855	0.000456813	0.00128514
SMIM11	-0.052666	9.11904	7.57324	0.0080422	0.0170167
OSBPL8	-0.0526461	9.50983	9.8039	0.00174221	0.0043362
OAZ1	-0.0523808	11.8133	78.7913	7.07645e-19	1.08813e-17
FGD5-AS1	-0.0523696	9.09195	7.39261	0.0142887	0.0283126
GNB1	-0.0522415	9.23891	7.85564	0.00506776	0.0112533
WTAP	-0.0522156	9.09388	7.36165	0.00841222	0.017683
NEK6	-0.0521323	9.1128	6.66769	0.0133909	0.0267224
CMC1	-0.0519861	9.15848	8.08073	0.00643958	0.0139545
ZNF593	-0.0518171	9.21044	8.24412	0.00408977	0.00932136
DEK	-0.0517608	9.74814	10.3569	0.00129054	0.00331875
COX16	-0.0517459	9.35176	9.40429	0.00216568	0.00525049
CCDC50	-0.0515633	9.23417	7.97877	0.00473436	0.0105968
LINC00152	-0.0515448	9.49906	10.2991	0.00133161	0.00341653
AP3S1	-0.0515188	9.61752	12.5958	0.0003869	0.00110871
TOP1	-0.0514973	9.12323	7.77376	0.00712721	0.0152969
RSL1D1	-0.0514644	9.37872	9.53903	0.00201234	0.00493198
SDHB	-0.0514571	9.35358	9.73413	0.00180957	0.00447905
NDUFAF2	-0.0514305	9.22558	8.38955	0.00377512	0.00865944
SDCBP	-0.0512378	9.52606	9.79099	0.00175448	0.00435709
MED10	-0.0512139	9.32562	9.12067	0.00252836	0.00603207
CCDC124	-0.0511848	9.20794	8.53701	0.00348118	0.00804171
TMEM11	-0.0511848	9.16722	8.09417	0.00444218	0.00998866
KDELR2	-0.0510482	10.1389	20.403	6.28423e-06	2.55119e-05
EMC6	-0.0508389	9.43201	10.2399	0.00137504	0.00351992
BUB3	-0.05073	9.28468	8.18303	0.00430784	0.00974631
MRPS7	-0.0506933	9.32509	9.30913	0.00228108	0.00549467
PDCD2	-0.0505273	9.27508	8.17466	0.00424933	0.00963612
STOML2	-0.0505199	9.70191	13.6372	0.000221933	0.000676036
PHB	-0.0504154	9.72764	13.9548	0.000187424	0.000579569
TSSC4	-0.0503409	9.16138	7.81671	0.00517808	0.0114417
NENF	-0.0502834	9.93043	17.0478	3.64975e-05	0.000127231
H3F3B	-0.0502608	11.1921	37.1484	1.10097e-09	7.60517e-09
C7orf73	-0.0500842	9.37625	8.99378	0.00271004	0.00641776
HTATIP2	-0.0500658	9.17185	5.75708	0.0164252	0.0320369
RABL6	-0.0500355	9.14352	6.93543	0.013024	0.0261061
AP3D1	-0.0499204	9.17749	6.91002	0.0100773	0.0207956
TMEM14B	-0.0499127	9.48606	10.2414	0.00137392	0.00351992
GSTO1	-0.0497246	10.0825	17.8299	2.41886e-05	8.71643e-05
SMIM12	-0.0496305	9.16864	7.56807	0.00594281	0.0130035
PSMD14	-0.0495907	9.2562	8.72222	0.00314469	0.00734633
BZW1	-0.0494864	9.11456	6.94572	0.0153744	0.0302238
TMEM123	-0.0494123	9.2383	7.22035	0.00721004	0.0154304
PSMD8	-0.0493967	9.77203	14.5352	0.000137697	0.000434781
APOA1BP	-0.0492018	9.17311	7.39136	0.00910773	0.018985
ELOF1	-0.0491773	9.14354	7.13511	0.00954278	0.0197999
SMIM15	-0.0490707	9.11684	7.32991	0.00877695	0.0183637
LYRM4	-0.0490141	9.14958	6.32542	0.013791	0.0274718
UQCR10	-0.0489821	9.96303	17.1081	3.53562e-05	0.000124023
SNRPA1	-0.0488865	9.1981	6.25623	0.0123782	0.0249005
TMEM160	-0.0488129	9.42918	8.2312	0.00411897	0.00936889
MEA1	-0.0487922	9.32793	8.64543	0.00328	0.00761488
POLDIP2	-0.0487879	9.18817	7.52297	0.00822305	0.0173503
DGUOK	-0.0487601	9.34627	8.51723	0.00351922	0.00811988
TIMM17A	-0.0486677	9.3137	8.75567	0.00308754	0.00722787
SNRPF	-0.0486653	9.2796	7.66121	0.00568489	0.0124756
RNF11	-0.0486554	9.14105	5.89812	0.0245306	0.0455887
PGP	-0.0485822	9.16944	7.43909	0.0116321	0.0235686
UROS	-0.0485372	9.47195	9.14821	0.00249061	0.00594831
NDUFB6	-0.0485217	9.56841	10.2059	0.00140061	0.00357722
BRMS1	-0.0484732	9.09333	7.07339	0.0109782	0.0223852
ISOC2	-0.0484602	9.32332	8.21448	0.0041571	0.0094365
SSU72	-0.048451	9.61276	11.2966	0.00077694	0.00209895
DTD1	-0.0483936	9.21662	7.21071	0.00724886	0.0154988
PSMD11	-0.0483685	9.15179	7.74079	0.00542247	0.0119438
HN1	-0.0483641	9.82501	8.46243	0.00362681	0.00835097
PHLDA2	-0.048282	9.74824	10.0995	0.0014838	0.00375549
PARP1	-0.0480295	9.22871	6.51587	0.0106939	0.0218452
UBE2L3	-0.047708	9.15743	7.27435	0.00890545	0.0185979
RNF7	-0.0477003	9.96933	16.1833	5.75645e-05	0.000194043
HINT2	-0.0475046	9.21606	6.67644	0.00977173	0.0202189
C1QBP	-0.0474278	9.871	14.0096	0.000182034	0.000565238
MRPS26	-0.0473874	9.18466	7.02001	0.00806234	0.0170433
MAP1LC3B	-0.0471913	9.59311	9.8785	0.00167297	0.0041871
TUBB2A	-0.0470076	9.38674	8.48702	0.00357812	0.00824732
CTDNEP1	-0.0469746	9.14206	6.28558	0.0141799	0.0281467
COX6C	-0.0468015	9.99911	15.997	6.35126e-05	0.000212498
ZFR	-0.0467799	9.11892	6.36264	0.014998	0.0295355
BAZ1A	-0.0467786	9.12242	6.86133	0.00881017	0.018416
GLRX	-0.0466992	9.35393	5.39464	0.0202018	0.0384673
NDUFS8	-0.0466091	9.75828	12.5899	0.000388119	0.00110997
DPM2	-0.0465513	9.12245	6.97769	0.0100782	0.0207956
HSPD1	-0.0465006	9.56099	8.73783	0.00311789	0.00729132
MTDH	-0.0463003	10.0728	15.8933	6.70899e-05	0.000222806
TMEM261	-0.0462867	9.25337	6.94706	0.00839772	0.0176691
GARS	-0.0456402	9.22126	6.14555	0.0131769	0.0263656
MRPS25	-0.0456013	9.11884	6.53133	0.0164766	0.0321094
H2AFV	-0.0454445	9.85457	8.97227	0.00274213	0.00648691
FAM96B	-0.0453314	9.85404	13.0976	0.000295905	0.000866112
ICT1	-0.0453057	9.10238	6.43623	0.0149044	0.0294027
EIF1AX	-0.0452354	9.15048	6.3137	0.0157557	0.0308382
PSMA7	-0.0452315	10.8041	26.2682	2.98008e-07	1.51022e-06
MRPL37	-0.045128	9.2295	7.12248	0.00761427	0.0162029
HIGD1A	-0.0450864	9.15521	6.47869	0.0111615	0.0227177
SMIM7	-0.0450276	9.2237	6.34492	0.0117742	0.0238351
HNRNPH3	-0.044883	9.32965	5.40554	0.020076	0.0382603
PLP2	-0.0448741	9.71524	9.15419	0.00248247	0.0059352
NFU1	-0.0443335	9.18012	6.05174	0.0138952	0.027655
ERI3	-0.0443135	9.10094	6.32449	0.0190816	0.0365825
SPCS1	-0.0440485	9.7943	11.6113	0.00065591	0.00179795
PDAP1	-0.0439886	9.57516	8.10144	0.00442442	0.00996271
CTTN	-0.0438176	9.21184	5.1065	0.0238397	0.0444519
EMC8	-0.0437865	9.15766	5.98912	0.0189077	0.0363113
MRPL27	-0.043763	9.55138	8.71184	0.00316265	0.00737295
BAG1	-0.0434193	9.21065	5.16587	0.0230382	0.0431365
NDUFA12	-0.0431231	9.56037	8.39513	0.00376354	0.00864806
UBE2F	-0.0427665	9.15891	5.12854	0.0265044	0.0486927
RIC8A	-0.0427515	9.11504	5.76524	0.0225252	0.0423526
RER1	-0.0427064	9.69402	9.86357	0.0016866	0.0042165
PSMD3	-0.0426528	9.14778	5.32152	0.0240972	0.04489
CCDC85B	-0.0426377	10.7119	17.5634	2.78253e-05	9.93129e-05
BCL7C	-0.0425285	9.38467	5.88361	0.0152852	0.0300747
ERLEC1	-0.0425057	9.33257	5.79692	0.016057	0.0314007
RBCK1	-0.0424578	9.259	5.33851	0.0208624	0.0395242
REEP5	-0.0423777	9.47588	7.44687	0.00635643	0.0137876
COX6A1	-0.0422183	9.9211	12.4896	0.000409512	0.00116521
TPM3	-0.0421929	9.54342	6.89389	0.00865116	0.0181343
CCDC90B	-0.0421181	9.2967	5.83109	0.0157482	0.0308382
ATP5J2	-0.0420563	9.55232	8.25649	0.00477285	0.0106723
AP1S1	-0.0418541	9.3851	6.80462	0.00909434	0.0189747
TIMM50	-0.0418052	9.09636	6.02387	0.0174141	0.0336732
MRPL4	-0.0417087	9.26472	6.01273	0.0142057	0.028173
TMED2	-0.0416354	9.67868	8.93255	0.00280239	0.00661553
MRPL17	-0.041626	9.3527	6.53673	0.0105692	0.0216298
MZT2B	-0.0416248	10.3618	15.6119	7.78477e-05	0.000256635
RAB7A	-0.0414826	9.67583	9.08438	0.00257903	0.0061336
CMTM6	-0.0413083	9.1011	5.40495	0.0226662	0.0425668
CLMP	-0.0411171	9.18714	5.035	0.0248435	0.0460558
FEZ2	-0.0410577	9.33534	6.19325	0.0128264	0.025756
FBL	-0.0409839	9.32409	5.47601	0.0192823	0.0369357
SSR1	-0.0409712	9.20135	5.55407	0.0227091	0.0425914
RCN2	-0.0408796	9.5434	7.54693	0.00601293	0.0131313
WDR1	-0.0407388	9.36791	6.19924	0.0169773	0.0329136
AHSA1	-0.0406036	9.15202	5.28493	0.021514	0.0406556
CBX3	-0.040569	9.20803	5.13506	0.025891	0.0476829
MRPS34	-0.0402456	9.52986	7.13355	0.00756741	0.0161184
TPT1	-0.0402047	12.0254	40.8986	1.61434e-10	1.20807e-09
SFT2D1	-0.0400444	9.31687	5.45352	0.0195321	0.0373505
CNPY2	-0.0400298	9.53416	6.6814	0.00974457	0.0201813
UBE2B	-0.0398341	9.34356	5.05986	0.0244897	0.0455503
USP16	-0.0398216	9.25234	4.98802	0.0255269	0.0470894
BASP1	-0.0397669	9.58127	6.60044	0.0101976	0.020984
GOLGA4	-0.039688	9.58757	6.68625	0.0097181	0.0201451
LARP6	-0.0396817	9.66257	7.29578	0.00691348	0.0148666
EXOSC1	-0.0396493	9.1257	4.93461	0.0263275	0.048447
CALM1	-0.039574	10.3565	14.3226	0.000154146	0.000483997
RAB1A	-0.0395219	9.50801	6.50307	0.0107711	0.0219829
EEF1B2	-0.0394729	11.0021	24.7307	6.6095e-07	3.18419e-06
RBM39	-0.0391018	9.39949	5.61689	0.0177912	0.0343728
TUBA1C	-0.0390442	9.60633	5.69321	0.0170336	0.0329942
FBXW5	-0.0390148	9.36012	5.02184	0.025033	0.0463689
METTL9	-0.0386939	9.86097	9.08432	0.00257912	0.0061336
GPAA1	-0.0384031	9.42991	5.71344	0.0168384	0.0327009
JTB	-0.0383609	9.78195	8.30873	0.0039468	0.0090138
EMC7	-0.0383527	9.45237	6.12161	0.0133565	0.0266773
ACTR3	-0.0381719	9.43183	5.8634	0.0154617	0.0303422
OST4	-0.0375927	10.4141	14.0321	0.000179876	0.000560864
CLPP	-0.0375292	9.30344	5.00969	0.0252092	0.0465417
CCT5	-0.0374981	9.50695	5.12848	0.0235397	0.0440021
FIBP	-0.0371726	9.71578	7.51194	0.00613081	0.0133498
SRSF9	-0.0369968	9.54403	6.16105	0.0130619	0.0261588
NDUFA4	-0.0367554	10.5842	16.6167	4.58027e-05	0.000156988
TOMM7	-0.0365127	9.9803	8.85464	0.00292454	0.00687496
CAP1	-0.0364534	9.60699	6.32385	0.0119149	0.0240547
NDUFA6	-0.0363827	9.50605	5.73648	0.0166189	0.0323407
NUDC	-0.0360184	9.4558	5.08661	0.0241146	0.04489
TMEM230	-0.0355432	9.62079	5.67325	0.0172284	0.0333429
ATP6V0E1	-0.0353843	10.5048	13.3405	0.000259947	0.000780189
SRSF7	-0.0353321	9.64555	5.1088	0.0238081	0.04443
C11orf58	-0.0349223	9.64342	6.32081	0.0119353	0.0240744
ALDOA	-0.0343489	10.727	15.5708	7.95586e-05	0.000261124
MINOS1	-0.0343035	9.88058	7.49616	0.00618478	0.0134543
SHFM1	-0.0336085	9.76836	6.53404	0.0105852	0.0216429
UBL5	-0.0332566	9.84686	6.9331	0.00846351	0.0177742
POLR2E	-0.0327694	9.71434	5.83359	0.0157257	0.0308334
CSTB	-0.0322117	10.7959	13.7625	0.000207614	0.000636741
YWHAQ	-0.031964	9.95346	6.57439	0.0103479	0.0212738
UQCRH	-0.0318404	10.4479	11.1359	0.000847196	0.00225885
AP2M1	-0.0318338	10.351	9.8328	0.00171505	0.00427334
NDUFB7	-0.0315582	9.93496	7.00009	0.00815254	0.0172177
C12orf75	-0.0311275	11.7782	10.5203	0.00118134	0.00305895
DDT	-0.0311171	9.68904	5.03888	0.0247879	0.0459907
C19orf10	-0.0310985	10.6824	11.2009	0.000818039	0.00219414
PABPC1	-0.0308553	10.5823	10.7597	0.00103789	0.00272523
CYC1	-0.0308289	9.72953	5.30596	0.0212558	0.0402015
NHP2L1	-0.0305847	9.94324	6.61793	0.0100979	0.0208051
SNRPD2	-0.0304682	10.1219	7.56154	0.00596439	0.013038
GADD45GIP1	-0.0280737	10.3286	7.75931	0.00534522	0.0117878
CALU	-0.0279564	9.9414	5.17978	0.0228546	0.0428285
NDUFC2	-0.0271789	9.94919	5.32297	0.0210492	0.0398445
UQCR11.1	-0.0269801	10.1913	6.26758	0.0122991	0.0247638
CALM2	-0.0261101	10.8945	7.1635	0.00744206	0.0158665
ARL6IP4	-0.0259792	9.99908	4.89509	0.0269366	0.0494462
GPX4	-0.0259487	11.2241	11.108	0.000860065	0.00229045
ATP5G3	-0.025395	10.3044	6.3331	0.011853	0.0239729
RAC1	-0.0248069	10.465	6.74955	0.0103818	0.0213045
CHCHD2	-0.0247677	10.8024	9.34677	0.00223471	0.00540616
GUK1	-0.0232281	10.9791	7.95699	0.023603	0.0440839
BRK1	-0.0230421	10.2691	5.1588	0.0231321	0.0432764
SH3BGRL3	-0.0215484	12.1789	9.17068	0.0024602	0.00589451
GAPDH	-0.0149851	12.6334	6.86933	0.0087708	0.0183637
MYL6	0.0155237	12.1639	6.40987	0.0113512	0.0230619
UBA52	0.0155495	11.5023	5.73593	0.0166241	0.0323407
SRP14	0.0198858	10.9981	7.3944	0.00654449	0.0141273
TMSB4X	0.0212379	14.4633	12.51	0.00040507	0.00115404
ANXA1	0.0228702	11.0913	4.87311	0.0272819	0.0499982
CFL1	0.0230772	11.6279	10.7198	0.00106053	0.00277493
ARPC1B	0.0244777	10.6963	7.20752	0.00726175	0.0155115
CLTA	0.0260314	10.5021	8.06499	0.00451429	0.0101346
RHOC	0.0270676	10.2626	5.54327	0.0185549	0.0356947
PSMB6	0.0272586	9.9982	4.87508	0.0272508	0.049982
ATP5D	0.0280237	10.0054	5.92626	0.0149196	0.0294069
GREM1	0.0285567	9.46944	6.32898	0.0118805	0.0240069
AHNAK	0.0286236	10.0466	5.28198	0.0215504	0.0406903
DRAM1	0.028625	9.23266	5.4317	0.0197775	0.0377776
COX5B	0.0297857	10.1888	8.23253	0.00411596	0.00936889
TTC3	0.0315653	9.67279	5.86606	0.0154384	0.0303229
NAP1L1	0.0322861	10.199	8.89032	0.00286795	0.00676318
CCDC80	0.0327896	10.3642	6.41743	0.0113029	0.0229846
EIF2A	0.0328944	9.17656	5.01036	0.0251995	0.0465417
ID3	0.0335814	10.4654	5.36092	0.020596	0.0390524
PTRF	0.03395	10.2015	8.16139	0.00428053	0.00969707
BTF3	0.0347374	10.7091	16.9605	3.82125e-05	0.000132797
EPB41L4A-AS1	0.0353062	9.12689	5.79927	0.0168626	0.0327196
TXNDC17	0.0354729	9.73883	6.04746	0.013929	0.0276976
KLF6	0.0355937	9.93261	6.57154	0.0103645	0.0212884
NR1H2	0.0360226	9.15745	5.43068	0.0197891	0.0377776
C14orf166	0.036535	9.50773	5.51354	0.0188728	0.0362752
ARHGAP29	0.0368162	9.64915	5.19333	0.022677	0.0425668
TAX1BP1	0.0369734	9.43505	5.727	0.0167088	0.0324773
ARMCX3	0.0372214	9.16955	6.20712	0.0127262	0.0255778
PNKD	0.0373698	9.45347	5.37836	0.0203912	0.0387623
WIPI1	0.0374118	9.24576	10.0508	0.00152356	0.00384314
ST13	0.0375816	9.63015	7.95394	0.00479974	0.0107218
PDLIM2	0.0379422	10.4781	15.9124	6.64154e-05	0.000220893
PSMB8	0.0379666	9.20772	4.97568	0.0257095	0.0473874
YIPF3	0.0381339	9.39298	6.45065	0.0110935	0.0225998
TRIP6	0.03816	9.61643	7.17974	0.00737502	0.0157385
ID1	0.0383552	10.6662	9.33266	0.00225198	0.00543624
NDUFB5	0.0387869	9.34622	5.9449	0.0147626	0.0291743
LMAN2	0.0388916	9.64149	7.41685	0.00646333	0.0139925
CLNS1A	0.0389991	9.26884	5.38596	0.0203026	0.0386265
CCT3	0.039067	9.53059	6.02953	0.0140711	0.0279555
SMPD1	0.0394474	9.23246	6.18556	0.0128822	0.025845
CXXC5	0.039534	9.30817	5.01129	0.0251859	0.0465417
UQCRB	0.0400632	9.90017	8.12396	0.00436979	0.00985948
MT1E	0.0401174	9.5715	5.36434	0.0205557	0.0390088
EIF3M	0.0402095	9.39473	6.36947	0.0116124	0.02355
COPZ2	0.0402868	9.31487	5.42903	0.0198078	0.0377812
UQCRC2	0.0403902	9.2103	4.93054	0.0263895	0.0485213
ATP5C1	0.0405049	9.59796	7.46103	0.00630662	0.0136928
CCT8	0.0405538	9.34545	5.26753	0.02173	0.0409949
SSR2	0.0405607	10.1463	13.3772	0.0002549	0.000767092
DHRS7	0.0407251	9.26444	5.95978	0.0146385	0.0289801
OPTN	0.0407869	9.38693	7.23113	0.00716688	0.0153674
ATP5G2	0.0409851	10.2516	16.3493	5.27365e-05	0.000179384
TGIF1	0.0409937	9.12646	8.31973	0.00452274	0.0101434
OXA1L	0.0412095	9.20407	7.36212	0.006663	0.0143555
ARGLU1	0.0415977	9.22727	5.01456	0.0251385	0.0465259
DDR2	0.0418461	9.25912	5.37013	0.0204876	0.0389126
EIF3F	0.0419622	9.93583	13.1466	0.000288268	0.000850409
TCF25	0.0420526	9.33345	6.12867	0.0133033	0.0265947
RRBP1	0.0421053	9.44941	6.56348	0.0104116	0.0213461
PSMD4	0.0421662	9.46566	6.75465	0.00935253	0.0194592
TBCB	0.0423175	9.67047	8.85239	0.00292815	0.00687624
MYL12A	0.0424009	10.6676	17.9224	2.30422e-05	8.31667e-05
RRAS	0.0425807	9.25148	5.58073	0.0181621	0.0349991
CAV1	0.0426628	12.1031	22.9972	1.62597e-06	7.32995e-06
MYH9	0.0429626	9.33037	5.58985	0.0180679	0.0348474
JAK1	0.0431163	9.70791	9.10232	0.00255385	0.00608641
EIF3K	0.0432426	10.1075	15.5377	8.09606e-05	0.000264951
ALKBH7	0.0433542	9.43959	8.36785	0.00382047	0.00874307
JOSD2	0.0434453	9.6069	9.28931	0.00230589	0.00553661
CFDP1	0.043519	9.22215	5.75887	0.0164085	0.0320322
EIF4A1	0.0436401	10.7791	21.4696	8.90995e-05	0.000289058
YIPF5	0.0439027	9.20234	5.57528	0.0182187	0.035078
TMEM66	0.0439604	9.45856	8.83505	0.00295609	0.00693461
PFDN4	0.0439995	9.1685	5.20562	0.0225172	0.0423526
CSNK2B	0.0441756	9.39242	7.41395	0.00647378	0.0140016
EHBP1	0.0441812	9.1089	5.57865	0.0195225	0.0373505
HEXA	0.0444215	9.12546	8.4366	0.00437447	0.00986012
DDRGK1	0.0445672	9.12216	6.34966	0.0180086	0.0347629
EEA1	0.044684	9.46125	8.53671	0.00348175	0.00804171
CHID1	0.0447227	9.19915	6.98499	0.00940731	0.019555
SLFN5	0.0447519	9.10252	8.13016	0.00503271	0.0112088
TPM1	0.0447702	10.5823	13.4858	0.000240577	0.000728874
LAMTOR2	0.0452217	9.50979	8.96278	0.0027564	0.00651382
NDUFB10	0.0452804	10.1461	16.9226	3.89844e-05	0.000135247
ACTB	0.045773	11.7882	33.787	6.17789e-09	3.87412e-08
CHMP2B	0.0457898	9.1335	6.79318	0.010437	0.0213787
SRSF11	0.0460638	9.25834	5.95664	0.0146646	0.0290063
GRSF1	0.0463557	9.12368	5.69599	0.02184	0.0411677
GLG1	0.0463647	9.10249	5.74906	0.0245848	0.0456516
CLTC	0.0463687	9.22415	6.09198	0.0135822	0.02708
ARPC3	0.0464384	10.2023	19.0351	1.28539e-05	4.85809e-05
SLC25A3	0.0466311	10.7407	30.1297	4.05624e-08	2.24846e-07
PPP1R7	0.0467005	9.30371	7.05683	0.00789831	0.016728
PSMA5	0.046803	9.43235	7.81179	0.00519218	0.0114616
AP1S2	0.0470197	9.28839	7.53279	0.00606028	0.0132219
PDCD6IP	0.047234	9.10166	6.16698	0.0190641	0.0365803
RBMS1	0.0473591	9.29507	7.37178	0.00662731	0.0142923
TXNL1	0.0474327	9.44941	8.71779	0.00315235	0.00735657
PHF14	0.0474735	9.14112	6.03782	0.014841	0.0293034
COPS6	0.0474899	9.63232	9.85281	0.00169649	0.00423651
SERINC1	0.047532	9.13268	7.15563	0.00785767	0.0166734
SLIT2	0.0476315	9.11419	5.74821	0.0221292	0.0416779
ERGIC3	0.0477692	9.5112	10.803	0.00101391	0.00266537
NPDC1	0.0478314	9.36928	9.62279	0.00192261	0.00471723
PCYT2	0.0478727	9.10547	6.61732	0.0101014	0.0208051
PEPD	0.0480311	9.34131	9.90813	0.00164625	0.00412943
COMT	0.048209	9.75494	14.8013	0.000119568	0.000381293
CDC42EP3	0.0484561	9.46903	7.92742	0.00487061	0.0108693
PGLS	0.0484885	9.87587	16.0054	6.32318e-05	0.000211874
ACTG1	0.0485501	11.9479	41.6386	1.10587e-10	8.41585e-10
RTF1	0.0485766	9.3544	7.85767	0.00506207	0.0112518
GAS6	0.048695	9.91139	12.1909	0.000480543	0.00134525
2007-09-01	0.0487265	9.69303	10.568	0.0011512	0.0029982
TSPAN5	0.0489583	9.16644	6.70955	0.0119626	0.0241078
ZFAND5	0.0489769	9.12973	9.53685	0.00233445	0.00559919
S100A6	0.0490708	13.574	76.3657	2.4127e-18	3.51721e-17
C1orf63	0.049191	9.12123	7.48868	0.00621053	0.0134972
LPP	0.0492118	9.116	8.24467	0.00408853	0.00932136
MYADM	0.049294	9.14433	7.51842	0.00610882	0.0133149
CHMP2A	0.0494432	9.69297	13.4088	0.000250646	0.000755989
CYBRD1	0.0495129	9.20461	9.65286	0.0018914	0.00465082
C1orf85	0.0495223	9.17883	12.9635	0.000317857	0.000923144
PQBP1	0.0496313	9.113	6.92639	0.0115422	0.0234288
SAT2	0.0498671	9.47158	12.9523	0.000319768	0.000927492
ATP5A1	0.0500713	9.8926	15.5541	8.02638e-05	0.000263054
RAB34	0.0505915	9.71743	13.6973	0.000214945	0.000657428
APEX1	0.050664	9.39643	9.67478	0.00186897	0.00460069
COX7A1	0.0508667	9.13257	13.5053	0.00023808	0.000722283
ENG	0.0509168	9.16827	7.31631	0.00683497	0.0147119
LDHA	0.0511231	11.0912	28.0114	1.20996e-07	6.33185e-07
PTMA	0.0512687	11.1781	28.3601	1.01059e-07	5.32578e-07
MVB12A	0.0513589	9.12945	7.59553	0.00653035	0.0141103
MYOF	0.0513886	9.38418	10.9404	0.000941413	0.00249819
ESD	0.051608	9.45961	9.46191	0.00209871	0.00509913
MRPL28	0.0516676	9.28528	7.97008	0.00509171	0.0112731
SDF4	0.0518611	9.61927	13.325	0.000262098	0.000785594
EMX2	0.0519928	9.14379	7.86205	0.00504983	0.0112357
FBLN5	0.0523124	9.3657	11.1641	0.000834416	0.00223008
PMPCB	0.0523666	9.14568	8.59923	0.00336424	0.00779434
CETN2	0.052535	9.25173	9.01151	0.00268388	0.00636252
ARL1	0.0526503	9.26902	8.56653	0.00342519	0.00792737
PDGFRA	0.052656	9.10887	7.23731	0.0091441	0.0190431
NAGK	0.0526789	9.09043	7.19448	0.0163429	0.031932
MDH1	0.0527522	9.66763	12.5701	0.000392245	0.00112034
MYL9	0.0528084	10.5306	24.034	9.48795e-07	4.47488e-06
SEC13	0.0529277	9.41285	9.69279	0.00185074	0.00456083
PGRMC2	0.05314	9.10619	8.10315	0.00550766	0.0120985
ASL	0.0531436	9.13198	8.40978	0.00373336	0.00858748
STAU1	0.0531789	9.13587	8.69146	0.00513857	0.0113656
ATP5B	0.0531854	9.77287	14.3528	0.000151696	0.000476971
PLD3	0.0532393	9.11369	12.8002	0.000452403	0.00127593
MPV17	0.0532755	9.27674	12.1454	0.000492421	0.00137498
QARS	0.0532932	9.16136	9.51089	0.00204343	0.00499185
SMAP1	0.0533462	9.10471	8.39762	0.00789142	0.016728
FILIP1L	0.0535263	9.20302	7.2541	0.00707575	0.015201
SERINC3	0.0535517	9.20264	8.916	0.00431095	0.00974631
COPB1	0.0536113	9.10744	7.66597	0.00775249	0.0164814
FAM127A	0.0537375	9.47323	13.187	0.000282125	0.000834479
TMEM205	0.053742	9.16304	8.74348	0.00321787	0.00747838
MYLK	0.0539065	9.10519	8.8953	0.00291174	0.00685205
FSCN1	0.054015	9.38728	9.72047	0.00182307	0.00449758
HTATSF1	0.0541052	9.09583	7.95281	0.00954197	0.0197999
VAMP5	0.0541756	10.3192	25.2083	5.15989e-07	2.51825e-06
IAH1	0.0542612	9.46141	12.1908	0.000480574	0.00134525
ZYX	0.054319	9.36443	10.0789	0.00150048	0.00379345
ALDH9A1	0.0550065	9.11777	8.42081	0.00829484	0.0174854
GLIPR1	0.0552098	9.74697	10.7479	0.00104451	0.00273939
MIDN	0.0553243	9.10743	8.1598	0.00576848	0.0126344
PPCS	0.0554842	9.13979	10.6277	0.00123833	0.0031918
CYB5R3	0.0555007	9.90678	20.9112	4.81969e-06	1.99635e-05
GREM2	0.055628	9.20019	9.52259	0.00203045	0.00497095
FKBP11	0.0556894	9.2262	9.96906	0.00159267	0.00400397
TSG101	0.055728	9.15646	8.84599	0.00415524	0.0094365
EMP2	0.0557614	9.19141	8.13481	0.00434373	0.00981054
PMP22	0.0559746	9.35417	12.5556	0.000395293	0.00112761
ID2	0.0562181	9.69428	12.0207	0.00052647	0.00146097
SRI	0.0563011	9.76226	17.3008	3.19473e-05	0.00011277
S100A3	0.0564902	9.12148	8.32028	0.00392179	0.00896581
RTFDC1	0.0565288	9.31122	9.97176	0.00159034	0.00400258
AIMP1	0.0566174	9.19304	9.47365	0.00208533	0.00507761
GOLGA2	0.0571533	9.10757	9.66812	0.00317632	0.00739714
GOLGB1	0.0575741	9.21301	10.5794	0.0011665	0.00303451
TMEM173	0.0576131	9.09466	8.90473	0.00574444	0.012594
ARL3	0.0577537	9.47338	12.2576	0.000463681	0.00130283
ARFGAP3	0.0578518	9.10923	9.65005	0.00377776	0.00865944
SPARC	0.0579056	10.1753	23.3994	1.31927e-06	6.11935e-06
MDK	0.0581089	9.15741	9.32649	0.00225957	0.00544869
MYL12B	0.0583392	10.6585	39.5243	3.26079e-10	2.35385e-09
RBPMS	0.0586061	9.12748	10.6132	0.00142513	0.00362746
FUCA2	0.0586462	9.25601	10.6074	0.00112692	0.00293837
RAB13	0.0587042	9.98566	23.8892	1.02289e-06	4.79411e-06
CTSB	0.0587307	10.2532	25.7781	3.84086e-07	1.91616e-06
KDELR1	0.0589648	9.55067	16.8536	4.04264e-05	0.000139627
SNHG8	0.0589775	9.39817	14.4509	0.000143992	0.00045402
TSPO	0.0590156	11.0658	57.9042	2.7895e-14	2.89927e-13
SCP2	0.0591479	9.5423	16.2649	5.51387e-05	0.000186989
BAG2	0.0592451	9.44971	13.3137	0.000263679	0.00078823
FLNA	0.0595528	9.88193	19.5191	9.97627e-06	3.86818e-05
MMP2	0.0595555	9.82121	22.0006	2.73131e-06	1.18833e-05
SYNGR1	0.0598414	9.13403	12.722	0.000361645	0.00104223
SDHA	0.0598548	9.10029	9.46017	0.00544319	0.0119686
IFI27L2	0.0599029	9.50175	17.0584	3.62929e-05	0.000126715
SLC38A2	0.0600652	9.18056	10.1419	0.00145005	0.00368254
P4HB	0.0600753	10.0584	27.1601	1.8786e-07	9.69532e-07
LIMA1	0.0602372	9.71566	17.2795	3.23075e-05	0.000113746
ARL6IP5	0.0602688	9.75236	19.7255	8.95501e-06	3.50244e-05
SNHG7	0.0603882	9.35618	13.3183	0.00026304	0.000787367
TCEAL3	0.0604707	9.27352	12.5944	0.000387184	0.00110871
NDUFS3	0.0607143	9.24669	10.7348	0.00175258	0.00435709
PPP2R1A	0.0609945	9.3371	12.697	0.0003665	0.00105351
DDX1	0.061094	9.14757	10.1818	0.00141904	0.00361605
SNX17	0.0615468	9.33029	13.1275	0.000291216	0.000855733
QSOX1	0.0616164	9.16192	10.276	0.0018125	0.00448134
SF3B1	0.0616772	9.17205	10.3541	0.00170178	0.00424499
LAMP2	0.0618811	9.26575	13.2358	0.00027487	0.00081733
ZNHIT3	0.0619133	9.16107	11.2696	0.000788308	0.00212455
CD59	0.0621285	11.2267	58.8357	1.73815e-14	1.84936e-13
PSG5	0.0623211	10.0657	17.6517	2.65635e-05	9.49605e-05
CTSD	0.0623305	9.72387	19.8579	8.35568e-06	3.30255e-05
TPM2	0.06239	11.1349	38.8444	4.61822e-10	3.28098e-09
METAP2	0.0625194	9.20241	11.102	0.000977703	0.00258219
ISG15	0.0625228	9.36111	13.8327	0.000199993	0.000615047
ATRAID	0.0625989	9.74507	22.4214	2.19391e-06	9.6765e-06
CNN2	0.0631705	9.22017	13.4071	0.000250874	0.000755989
EIF4A2	0.0632915	9.57933	20.3152	6.57932e-06	2.66136e-05
MPG	0.0633854	9.75573	22.1188	2.56818e-06	1.12389e-05
XRN2	0.063411	9.20076	11.925	0.000561034	0.00154732
SAR1A	0.0635773	9.20689	11.2419	0.000800195	0.002154
CDC42EP2	0.0636899	9.10523	13.2823	0.000303927	0.000886124
STX8	0.0637271	9.11088	12.7009	0.000654705	0.00179684
PDIA4	0.0640473	9.21764	11.5605	0.000674094	0.00184554
LGALS1	0.0641318	14.3827	239.574	6.10134e-54	4.89197e-52
CAPN1	0.0641837	9.21375	12.4206	0.000424915	0.00120294
FAM162A	0.064529	9.16389	14.294	0.000179169	0.000559436
MRPL16	0.0645741	9.22933	11.8012	0.00059231	0.00163158
ZC3H13	0.0649315	9.1529	11.825	0.00107322	0.00280159
TWF2	0.0651728	9.20683	12.0874	0.000552307	0.00152513
TPR	0.0653773	9.31527	13.2576	0.00027169	0.000808944
MPST	0.0655101	9.33005	14.8779	0.000114809	0.000367159
PRDX4	0.065525	9.87983	25.7224	3.95318e-07	1.96782e-06
ST6GALNAC6	0.0655363	9.11493	14.0906	0.000255292	0.000767244
AIP	0.0656031	9.15535	13.0612	0.000422912	0.00119878
UBC	0.0657406	10.3558	32.0329	1.52229e-08	9.08923e-08
LMAN1	0.0657663	9.36069	14.6649	0.000128538	0.000408737
NME3	0.065795	9.18879	15.6213	7.74619e-05	0.000255738
UGP2	0.0667502	9.31841	13.4629	0.000243525	0.000736812
VKORC1	0.0668054	9.96143	31.6879	1.81805e-08	1.05737e-07
ATP5F1	0.0668253	9.54714	19.2048	1.17606e-05	4.50555e-05
EBP	0.0668426	9.1831	11.1208	0.000978816	0.00258219
LSS	0.066863	9.1054	12.7382	0.000703164	0.00191811
SELM	0.0668775	10.3688	42.641	6.62566e-11	5.21916e-10
DHCR24	0.0669358	9.14368	12.1517	0.000490761	0.00137205
NR3C1	0.0670991	9.30466	13.2911	0.000266883	0.000796745
PCYOX1	0.0671115	9.11299	13.7618	0.000382346	0.00109766
VGLL3	0.0671583	9.24032	14.6288	0.000131023	0.000415462
VASN	0.0672478	9.24171	12.2936	0.000454832	0.00128118
TMED10	0.0672549	9.6023	20.8665	4.93338e-06	2.03968e-05
EIF3E	0.0676139	9.63222	20.6716	5.46187e-06	2.24577e-05
MRPS18B	0.0677756	9.2232	13.1392	0.000289402	0.000852622
TCEAL4	0.067857	9.57742	22.4059	2.21165e-06	9.73558e-06
COPS4	0.0679049	9.12043	12.9718	0.000437816	0.00123791
CTNNA1	0.0679098	9.28578	14.0285	0.000180217	0.000561146
VCAN	0.068114	9.19288	13.0575	0.000302297	0.000882519
NOB1	0.0684999	9.13929	14.455	0.000202409	0.000621624
CCBE1	0.0687174	9.18162	12.2197	0.000473189	0.00132789
UBXN4	0.0688158	9.54275	20.1859	7.03905e-06	2.82191e-05
AHNAK2	0.0691009	9.3292	17.3613	3.09456e-05	0.000109579
RAB9A	0.0692377	9.20803	18.5881	1.62476e-05	6.02908e-05
CCDC109B	0.0694322	9.19064	12.7477	0.000365223	0.00105119
MGST3	0.0695616	10.6346	57.9889	2.67198e-14	2.79004e-13
NFKBIA	0.0697841	9.11485	12.6503	0.000449265	0.00126868
RNH1	0.0698067	10.5081	48.9457	2.65713e-12	2.37659e-11
DECR1	0.0698476	9.23621	15.2618	9.36885e-05	0.00030307
WBP5	0.0704471	9.60555	25.2364	5.0853e-07	2.48726e-06
GDI2	0.0704758	9.34369	16.2602	5.52758e-05	0.000187171
CITED2	0.0709845	10.046	20.5256	5.89463e-06	2.40608e-05
VPS28	0.0710619	9.56875	22.6829	1.91475e-06	8.51213e-06
IER3	0.071109	9.14878	16.7054	4.37089e-05	0.00015027
SUCLG1	0.0711246	9.28593	15.9242	6.60046e-05	0.000219852
HDAC1	0.0715058	9.09181	13.6618	0.000812317	0.00218224
ACADVL	0.071712	9.3504	16.92	3.90378e-05	0.000135247
CD151	0.0718105	10.0945	37.2566	1.04158e-09	7.2171e-09
TSEN34	0.0721112	9.26095	18.1466	2.04825e-05	7.48913e-05
2009-09-01	0.072172	9.29462	15.5788	7.92231e-05	0.000260404
CD109	0.0722973	9.23111	16.3554	5.25675e-05	0.00017908
CRIP2	0.0726456	9.2948	14.5394	0.000137388	0.000434418
RSU1	0.0727241	9.44916	21.1481	4.25938e-06	1.77408e-05
DBI	0.0727382	10.6938	64.4352	1.01439e-15	1.20492e-14
SRSF5	0.0729596	9.46584	20.2256	6.89451e-06	2.77387e-05
LAMP1	0.0732603	9.46962	23.2372	1.43528e-06	6.54918e-06
PLIN3	0.073393	9.76394	26.2934	2.94145e-07	1.49402e-06
HLA-E	0.0734478	9.36097	20.5994	5.67168e-06	2.32353e-05
ERP29	0.0735174	9.76224	30.6978	3.02691e-08	1.71169e-07
MRPS6	0.0737407	9.46513	19.0529	1.27346e-05	4.82109e-05
ATRX	0.0737813	9.17101	16.8994	5.88078e-05	0.00019764
KIF1B	0.0738935	9.10295	14.5622	0.000283692	0.000838012
PSMG2	0.0739129	9.28964	17.9437	2.27849e-05	8.23706e-05
TIMP3	0.0742052	9.68463	20.3725	6.38513e-06	2.58747e-05
SWAP70	0.0742395	9.16394	16.5801	4.66929e-05	0.000159552
DCTN2	0.0743841	9.32153	18.6649	1.56057e-05	5.82942e-05
UBB	0.0745096	10.892	73.4975	1.02968e-17	1.41818e-16
NSMCE1	0.0746539	9.20013	16.025	6.25817e-05	0.000210009
CRYAB	0.0746828	10.1031	33.2099	8.31073e-09	5.15403e-08
MSRB2	0.0747019	9.34382	20.0284	7.64307e-06	3.04232e-05
ZFP36L1	0.0750383	9.56488	24.468	7.5744e-07	3.60265e-06
RABAC1	0.075042	10.4314	59.0011	1.59809e-14	1.71661e-13
PRKCDBP	0.0753211	10.9025	63.7682	1.42265e-15	1.67217e-14
RBFOX2	0.0753412	9.24355	17.2784	3.23251e-05	0.000113746
C14orf1	0.0755399	9.23869	22.4242	2.19073e-06	9.6765e-06
PPA1	0.0757968	9.73882	30.5086	3.33674e-08	1.87275e-07
SNX5	0.0759534	9.09587	15.817	0.00024976	0.000754658
WDR45	0.0760877	9.13325	20.5697	6.85176e-06	2.76162e-05
RRAGA	0.0764859	9.36234	20.7062	5.36395e-06	2.20956e-05
HEXB	0.076537	9.43564	23.2398	1.43336e-06	6.54918e-06
SEC31A	0.0767749	9.19526	17.4441	2.96274e-05	0.00010541
CD68	0.0768704	9.19338	17.5531	2.79772e-05	9.96966e-05
POLD4	0.0768723	9.39491	23.3199	1.37486e-06	6.34614e-06
TMED3	0.0769491	9.46808	25.6134	4.18281e-07	2.06648e-06
RNPEP	0.0772798	9.10658	16.8349	7.79902e-05	0.000256727
CORO1B	0.0778705	9.2796	23.3735	1.33711e-06	6.18931e-06
SNX7	0.0778727	9.2897	19.3175	1.10863e-05	4.27641e-05
TERF2IP	0.0784769	9.12686	16.2321	0.000180525	0.000561328
ANPEP	0.0785182	9.68903	24.9677	5.8451e-07	2.82199e-06
ROCK2	0.0785237	9.12881	17.0724	5.43248e-05	0.000184507
SNX2	0.0785913	9.16034	18.6142	2.1272e-05	7.7522e-05
ACAT1	0.0793821	9.33007	21.251	4.03686e-06	1.69081e-05
TIMP2	0.0793825	9.56971	26.0003	3.4234e-07	1.72321e-06
MEG3	0.0795116	9.31762	19.2245	1.16399e-05	4.48225e-05
ACAA2	0.0795761	9.13659	17.3471	4.34369e-05	0.000149564
GRHPR	0.0797286	9.33785	21.6028	3.36037e-06	1.4315e-05
IDH3G	0.0797502	9.18947	19.1457	1.21304e-05	4.61571e-05
PNISR	0.0798646	9.29005	19.8063	8.58463e-06	3.37522e-05
IFI16	0.079932	9.22544	19.6202	9.46224e-06	3.68158e-05
TP53I3	0.0800747	9.23841	21.8727	2.91941e-06	1.26771e-05
CPNE3	0.0805607	9.10533	18.6579	5.70665e-05	0.000192653
FN1	0.0806935	11.0482	50.1416	1.44508e-12	1.31879e-11
CAPNS1	0.0807129	9.34404	22.362	2.26273e-06	9.94097e-06
PHYH	0.0807847	9.13119	20.8848	7.09503e-06	2.83928e-05
SNAPIN	0.0808981	9.10519	18.2156	3.8022e-05	0.00013234
FRMD6	0.0811178	9.29346	21.2719	3.99301e-06	1.67871e-05
IGFBP4	0.0814038	9.51709	28.3669	1.00704e-07	5.31955e-07
EFEMP2	0.0814064	9.59605	31.7376	1.77208e-08	1.03602e-07
RSF1	0.0814676	9.13044	18.6363	2.59844e-05	9.3187e-05
TGFB1I1	0.0815167	9.28504	22.5322	2.07099e-06	9.17034e-06
CAMLG	0.0819401	9.35599	26.3062	2.92195e-07	1.48748e-06
PSAP	0.0823275	9.57665	32.361	1.28587e-08	7.80212e-08
CD63	0.0825193	12.413	150.592	1.40737e-34	5.4475e-33
UROD	0.0826279	9.26965	22.814	1.78856e-06	7.99864e-06
C16orf45	0.0826823	9.20995	19.7117	9.02009e-06	3.52176e-05
RECK	0.082826	9.27024	21.5693	3.41945e-06	1.45116e-05
ANXA5	0.0828695	11.0524	85.1329	2.8716e-20	5.11647e-19
HM13	0.0832263	9.27138	22.6214	1.97703e-06	8.77159e-06
CALR	0.0837673	10.3743	58.8642	1.71313e-14	1.83142e-13
C1orf21	0.0837968	9.24018	20.9304	4.77156e-06	1.98007e-05
PARVA	0.0842119	9.20849	21.5382	3.47529e-06	1.47208e-05
SSR4	0.0843461	10.2156	61.6335	4.20095e-15	4.73927e-14
CTSZ	0.0844094	9.30006	21.3101	3.91433e-06	1.64872e-05
EID1	0.0847334	10.235	61.6014	4.27001e-15	4.79308e-14
PPAP2A	0.0847751	9.24918	20.8501	4.97592e-06	2.05348e-05
ATP2A2	0.0848318	9.15521	20.1984	6.99336e-06	2.8086e-05
ABHD14B	0.0852443	9.12175	24.9175	6.86255e-07	3.29197e-06
S100A13	0.0853298	10.3031	62.7829	2.34479e-15	2.65861e-14
LAPTM4A	0.0864259	10.1082	53.5262	2.58145e-13	2.498e-12
DDAH2	0.0870284	9.30669	24.9721	5.83174e-07	2.82161e-06
RILPL2	0.0870493	9.09108	22.6306	9.79026e-06	3.80262e-05
PRDX2	0.0872031	9.71305	37.532	9.04449e-10	6.28634e-09
DDX5	0.0872673	9.79501	38.9161	4.4516e-10	3.18276e-09
MMAB	0.0873648	9.17243	23.0549	1.57792e-06	7.142e-06
HTRA1	0.0874356	9.42866	25.9393	3.53314e-07	1.77051e-06
IGFBP7	0.0876463	9.56045	22.0229	2.69974e-06	1.17688e-05
LMNA	0.0879202	11.4573	104.837	1.38537e-24	3.23974e-23
UBL3	0.0886417	9.12138	23.5044	1.55603e-06	7.05715e-06
IMPDH2	0.0888936	9.44904	28.0583	1.18105e-07	6.2095e-07
LAMB1	0.0891399	9.1181	22.0566	1.06125e-05	4.10779e-05
IGFBP3	0.0897493	10.714	29.5894	5.35922e-08	2.90615e-07
INSIG1	0.0905598	9.50093	32.2383	1.36966e-08	8.24365e-08
EMILIN1	0.0907123	9.22943	23.4759	1.26781e-06	5.89281e-06
CALHM2	0.0909682	9.09376	24.863	1.74345e-06	7.82808e-06
LY6E	0.0911497	10.3648	64.6685	9.01236e-16	1.07621e-14
PWP1	0.0914183	9.15747	22.3216	5.81342e-06	2.37725e-05
RGS10	0.0917581	9.41631	31.2305	2.30067e-08	1.32097e-07
S100A4	0.0919053	12.9254	147.891	5.4634e-34	2.04422e-32
CD99	0.0921341	10.5129	92.4731	7.06091e-22	1.3905e-20
FBN1	0.0922325	9.36516	25.6109	4.18819e-07	2.06648e-06
SNX6	0.0929278	9.41452	32.1894	1.4045e-08	8.43075e-08
MXD4	0.0930604	9.09457	25.7068	1.37665e-06	6.34614e-06
CTSC	0.0931886	9.75968	21.6669	3.24995e-06	1.39239e-05
HSP90AB1	0.0935062	10.162	55.9646	7.47286e-14	7.52313e-13
BSG	0.0935088	9.72266	45.077	1.91015e-11	1.6061e-10
CNN3	0.0935823	9.58273	36.9635	1.21042e-09	8.28472e-09
ETHE1	0.0938442	9.4856	33.8824	5.88231e-09	3.6991e-08
TCEAL8	0.0938561	9.36809	34.9046	3.47999e-09	2.23216e-08
SYF2	0.0940224	9.37193	33.0407	9.06573e-09	5.60677e-08
FHL2	0.0941093	9.59029	32.6882	1.08671e-08	6.66572e-08
PPIC	0.0942625	9.40156	35.6541	2.36888e-09	1.56877e-08
SNW1	0.0944386	9.13071	23.6466	3.26297e-06	1.39343e-05
PDIA6	0.0946369	10.2027	68.7776	1.12328e-16	1.44929e-15
KDELR3	0.0949025	9.3254	29.9663	4.41259e-08	2.43397e-07
B2M	0.0952718	12.7559	175.879	4.34591e-40	2.07586e-38
SIGIRR	0.0954555	9.21443	26.2428	3.01951e-07	1.52676e-06
FGF7	0.0956388	9.45629	31.8255	1.69376e-08	9.95414e-08
HSPA5	0.0958014	9.72484	34.3344	4.66357e-09	2.94922e-08
CAPZB	0.0959411	9.89027	59.7788	1.07682e-14	1.17352e-13
SH3BGRL	0.0965268	9.26116	34.4481	4.39924e-09	2.79782e-08
OS9	0.0965445	9.10187	25.7267	1.86952e-06	8.3441e-06
NUCB1	0.0966217	9.09937	27.5074	5.38967e-07	2.62469e-06
NFIX	0.096903	9.14335	25.0474	7.77627e-07	3.69085e-06
PDHB	0.0972624	9.26512	28.5524	9.15093e-08	4.85244e-07
SUCLG2	0.0973044	9.09092	26.3226	2.41217e-06	1.05768e-05
MGMT	0.0975681	9.28603	29.8996	4.56712e-08	2.50078e-07
EGR1	0.0978744	9.57292	35.4899	2.57706e-09	1.68674e-08
SERPINH1	0.0983859	9.58089	38.8554	4.59217e-10	3.27284e-09
TPGS1	0.0989969	9.14606	27.9276	3.43651e-07	1.72594e-06
SDC2	0.0990682	9.13685	25.9509	7.15381e-07	3.42437e-06
NRN1	0.0992694	9.74898	51.0538	9.08214e-13	8.42537e-12
HADHB	0.099448	9.2518	31.9978	1.55005e-08	9.23038e-08
SERPINE2	0.100011	11.0238	39.3693	3.53004e-10	2.54005e-09
CCNDBP1	0.100374	9.16695	30.2144	5.87719e-08	3.1641e-07
GLUL	0.100566	9.15073	26.247	4.43847e-07	2.18517e-06
SCD	0.100902	9.2567	31.8759	1.65041e-08	9.77616e-08
CTSK	0.101116	10.8699	56.0919	7.00464e-14	7.11557e-13
COL1A1	0.101205	10.5801	78.6083	7.76233e-19	1.18547e-17
HSPB1	0.101337	10.616	97.6708	5.13173e-23	1.09721e-21
RGCC	0.101629	9.46801	27.9436	1.25309e-07	6.54227e-07
FST	0.101878	9.24149	24.6616	6.85081e-07	3.29197e-06
DTWD1	0.102701	9.0937	33.5849	4.74047e-08	2.58938e-07
ANGPTL2	0.102729	9.12643	32.0803	1.68796e-08	9.94609e-08
ADIRF	0.103149	10.3545	56.8774	4.6994e-14	4.86183e-13
CPNE1	0.103255	9.24119	31.5812	1.92061e-08	1.11128e-07
CCNG1	0.103309	9.34584	42.3704	7.60795e-11	5.90998e-10
OAT	0.104085	9.22217	32.6475	1.10971e-08	6.78825e-08
DPP4	0.104596	9.16764	41.6193	1.11678e-10	8.47021e-10
PDLIM1	0.104607	9.45563	42.7014	6.42417e-11	5.07826e-10
TCF4	0.104877	9.1552	28.6268	8.80609e-08	4.69588e-07
PSMB9	0.104878	9.14622	29.3863	6.61573e-08	3.55319e-07
FASN	0.105005	9.12736	31.8644	1.66016e-08	9.80807e-08
PRDX5	0.105275	10.3683	113.446	1.81364e-26	4.57485e-25
TXNDC15	0.10542	9.12589	31.5466	5.54943e-08	2.99483e-07
MRGPRF	0.105806	9.16445	30.4942	3.36154e-08	1.88196e-07
FAM114A1	0.105837	9.41246	40.374	2.11114e-10	1.55394e-09
CAT	0.105952	9.12795	30.831	5.25721e-08	2.85773e-07
CD44	0.106003	10.14	79.4405	5.0965e-19	8.17261e-18
TUBA1A	0.106577	10.4213	64.8402	8.26106e-16	1.00249e-14
SNX9	0.107287	9.43909	42.1162	8.66341e-11	6.68363e-10
CDKN2C	0.10798	9.20991	29.9402	4.47232e-08	2.46087e-07
HSP90B1	0.108204	10.1772	72.5876	1.63189e-17	2.19376e-16
PNRC1	0.108464	9.1877	42.8239	6.03468e-11	4.8213e-10
MRC2	0.109288	9.16409	33.5362	7.02757e-09	4.38247e-08
GSTT1	0.109728	9.11823	35.9619	2.74891e-09	1.78878e-08
FKBP10	0.110809	9.28396	39.9256	2.6555e-10	1.93558e-09
GYPC	0.111134	9.59773	58.0908	2.53723e-14	2.66172e-13
FAM20C	0.111146	9.1831	30.7013	3.02148e-08	1.71169e-07
P4HA2	0.111831	9.19539	36.8443	1.28664e-09	8.72663e-09
CST3	0.112198	10.2845	107.44	3.73344e-25	9.11041e-24
LDLR	0.112332	9.15765	38.3973	5.80616e-10	4.099e-09
SCPEP1	0.112553	9.19376	43.4174	4.45644e-11	3.63807e-10
GNAS	0.11261	9.97966	84.7124	3.55106e-20	6.27727e-19
UACA	0.112679	9.28995	35.5384	2.51369e-09	1.65491e-08
ANXA11	0.113048	9.6755	62.9176	2.19e-15	2.50844e-14
LOXL1	0.113092	9.82333	59.6315	1.16039e-14	1.25849e-13
SCCPDH	0.113099	9.12618	33.4333	3.14371e-08	1.77328e-07
ZFP36L2	0.113142	9.48381	44.7014	2.31363e-11	1.9381e-10
ENPP2	0.113606	9.23283	36.7336	1.36181e-09	9.2086e-09
SH2D4A	0.113711	9.13575	32.9476	9.51037e-09	5.8656e-08
CCNL1	0.113956	9.17118	37.0632	1.15006e-09	7.8957e-09
CXCL12	0.114218	9.91674	46.7457	8.15435e-12	7.04097e-11
TAGLN	0.114714	10.6814	60.4952	7.4852e-15	8.35595e-14
UBXN1	0.114928	9.67334	65.0953	7.25881e-16	8.85653e-15
NBL1	0.11495	9.6316	49.7103	1.80002e-12	1.62946e-11
COL8A1	0.115319	9.20378	32.7757	1.03889e-08	6.38988e-08
COPB2	0.115421	9.21281	37.879	7.57152e-10	5.31189e-09
RPN2	0.115748	9.49267	50.2669	1.35578e-12	1.24234e-11
2011-09-01	0.11578	9.94869	76.2096	2.61099e-18	3.78173e-17
SOCS3	0.116066	9.1256	42.715	7.2741e-11	5.67026e-10
IGBP1	0.116515	9.30741	51.4082	7.58322e-13	7.09347e-12
ARMCX1	0.117037	9.17097	43.7661	3.7297e-11	3.05722e-10
LMO7	0.117242	9.32107	42.2198	8.2166e-11	6.36078e-10
EAPP	0.117999	9.10215	40.2021	1.99382e-09	1.33218e-08
GSTK1	0.118204	9.36544	53.0398	3.30595e-13	3.17174e-12
TGFBI	0.118423	10.14	75.2061	4.33762e-18	6.16327e-17
PRSS23	0.118827	9.60972	43.8025	3.66096e-11	3.02164e-10
IFITM2	0.11889	9.99453	78.9337	6.58495e-19	1.02661e-17
CERCAM	0.118984	9.12254	46.1285	2.88178e-11	2.39615e-10
QPRT	0.119402	9.23978	48.5552	3.24214e-12	2.85435e-11
SGCE	0.121709	9.11179	37.6758	3.71385e-09	2.36863e-08
PAM	0.122085	9.25968	51.3785	7.69872e-13	7.17163e-12
LRPAP1	0.122364	9.44704	56.8156	4.84935e-14	4.99394e-13
FOSB	0.122671	9.15542	45.6902	1.39697e-11	1.18795e-10
ANXA2	0.122686	12.3204	287.922	1.95161e-64	2.57728e-62
GPNMB	0.123324	9.40641	59.1933	1.44953e-14	1.56451e-13
PLAC9	0.124797	9.40776	43.9926	3.32223e-11	2.75218e-10
CD81	0.125878	9.71311	69.9852	6.09371e-17	7.95371e-16
IDI1	0.126401	9.35641	54.0271	2.00087e-13	1.95303e-12
NUCB2	0.127193	9.56014	63.0613	2.03608e-15	2.3441e-14
CALD1	0.127224	10.6166	137.635	9.43955e-32	3.31122e-30
MVD	0.127418	9.13239	46.9197	7.46222e-12	6.46822e-11
MAGED2	0.127621	9.33268	55.9295	7.60701e-14	7.62399e-13
APP	0.127644	9.30704	53.7875	2.26022e-13	2.19662e-12
ANXA6	0.128226	9.30028	50.7259	1.07319e-12	9.87426e-12
CTSA	0.128509	9.65527	80.4093	3.12325e-19	5.04439e-18
NEAT1	0.129182	11.6626	132.411	1.30375e-30	4.43473e-29
COL3A1	0.130704	9.86828	66.9311	2.86272e-16	3.61057e-15
ITGBL1	0.131558	9.1475	50.5879	1.49834e-12	1.36186e-11
MALAT1	0.13405	14.8829	247.547	1.13142e-55	9.76939e-54
IER2	0.134765	9.69068	73.7028	9.2809e-18	1.29414e-16
FHL1	0.136539	9.26951	55.8421	7.95251e-14	7.93484e-13
DDOST	0.136621	9.34124	63.5315	1.60409e-15	1.87562e-14
CYR61	0.136748	10.7676	132.274	1.39653e-30	4.65032e-29
HIBADH	0.136813	9.20669	60.4205	7.77463e-15	8.59805e-14
LRP1	0.136827	9.38154	66.4909	3.5781e-16	4.43803e-15
CAPG	0.136873	9.63762	77.534	1.33635e-18	1.96085e-17
MAGED1	0.137782	9.28517	58.2511	2.33887e-14	2.46514e-13
PIGT	0.138479	9.15208	53.7619	3.39269e-13	3.2411e-12
ARID5B	0.139518	9.69772	81.6429	1.67431e-19	2.80509e-18
ECH1	0.139767	9.27914	63.2252	1.87362e-15	2.17942e-14
IFITM3	0.139768	10.4002	155.106	1.45957e-35	5.95768e-34
TMEM59	0.140141	9.85984	115.817	5.49824e-27	1.45218e-25
MXRA8	0.140186	9.67088	93.5677	4.06469e-22	8.22093e-21
FCGRT	0.141395	9.23123	70.0216	5.98238e-17	7.85407e-16
RP11-417E7.1	0.143145	9.27465	63.9133	1.32173e-15	1.56172e-14
PYCARD	0.143917	9.53863	82.4463	1.11567e-19	1.91197e-18
ITM2C	0.143954	9.23937	63.0733	2.0237e-15	2.34185e-14
TNFRSF11B	0.144168	9.78141	60.4865	7.51849e-15	8.35595e-14
MVP	0.144822	9.39264	67.8165	1.8278e-16	2.33149e-15
CEBPD	0.146131	9.36208	70.0547	5.88302e-17	7.76905e-16
COL1A2	0.146881	11.2456	256.802	1.10673e-57	1.08027e-55
ADM	0.14869	10.5113	116.592	3.72113e-27	9.94516e-26
AKR7A2	0.148695	9.55147	91.6642	1.06204e-21	2.05541e-20
CTHRC1	0.150535	10.0014	89.4739	3.20777e-21	6.05164e-20
PDGFRB	0.15104	9.18099	59.9501	9.87104e-15	1.081e-13
ANXA4	0.153035	9.32626	81.4499	1.8459e-19	3.06967e-18
REV3L	0.154394	9.2571	72.8931	1.39807e-17	1.90222e-16
MSMO1	0.156389	9.16757	73.5359	1.00986e-17	1.39946e-16
CYBA	0.156413	9.87496	103.613	2.56659e-24	5.82019e-23
SQLE	0.156636	9.34843	78.2	9.54225e-19	1.43774e-17
ZFP36	0.156827	9.55247	96.7412	8.20064e-23	1.7206e-21
HCFC1R1	0.158315	9.74372	117.387	2.49472e-27	6.91437e-26
COL6A1	0.158442	10.2368	153.329	3.5617e-35	1.42786e-33
PDIA3	0.158617	9.82044	132.257	1.40856e-30	4.65032e-29
ADH5	0.158995	9.74998	130.698	3.08415e-30	9.8913e-29
S100A10	0.159415	11.4809	296.219	3.09632e-66	4.63416e-64
SRPX	0.159456	9.36184	84.4921	3.96896e-20	6.90722e-19
HLA-B	0.161363	9.64836	92.5681	6.73064e-22	1.33719e-20
RCN3	0.162152	9.40517	91.3408	1.25025e-21	2.39899e-20
PPIB	0.162885	10.8278	291.76	2.87007e-65	4.02707e-63
GRN	0.163821	9.64819	120.833	4.40417e-28	1.30097e-26
COL6A2	0.16445	10.2798	181.461	2.64663e-41	1.44919e-39
PSME1	0.165271	9.50204	104.955	1.30554e-24	3.0852e-23
ACTA2	0.166559	9.1802	71.511	2.81424e-17	3.76069e-16
FDFT1	0.16719	9.39447	90.2789	2.1367e-21	4.06516e-20
PTGIS	0.168567	9.11948	69.1173	9.4571e-17	1.22724e-15
MOXD1	0.169458	9.21173	79.0821	6.10905e-19	9.65832e-18
COL12A1	0.171473	9.35311	94.601	2.41345e-22	4.92563e-21
THY1	0.171821	10.0768	176.818	2.71392e-40	1.35394e-38
ATP6AP2	0.172934	9.28203	97.0314	7.08424e-23	1.50039e-21
HSPB3	0.173181	9.14149	89.4309	3.27814e-21	6.13286e-20
ITM2B	0.174097	9.74742	143.657	4.58218e-33	1.65919e-31
HLA-A	0.175921	10.0151	161.583	5.65627e-37	2.39591e-35
CD248	0.17791	9.3188	102.164	5.32853e-24	1.1728e-22
COL6A3	0.178842	9.61586	117.112	2.86425e-27	7.84176e-26
FBLN2	0.181516	9.40398	114.396	1.1241e-26	2.93443e-25
SLIT3	0.181626	9.11704	81.2227	6.36828e-19	9.99776e-18
TNC	0.181731	9.32016	81.9851	1.40847e-19	2.39547e-18
CTGF	0.182281	9.58761	106.258	6.76852e-25	1.63391e-23
TMEM119	0.182572	9.36647	114.255	1.20649e-26	3.1133e-25
RCAN2	0.182606	9.17049	92.1828	8.17501e-22	1.59591e-20
EMX2OS	0.182993	9.35665	108.934	1.75909e-25	4.33974e-24
DUSP1	0.183145	10.0744	186.12	2.5614e-42	1.55415e-40
SPON2	0.188872	9.60795	128.273	1.04391e-29	3.21037e-28
ACAT2	0.190238	9.53258	116.753	3.43249e-27	9.28428e-26
FOS	0.191081	10.1179	190.197	3.32027e-43	2.07056e-41
HLA-C	0.191385	9.90511	176.458	3.25173e-40	1.58699e-38
NDN	0.19249	9.18676	104.363	1.75907e-24	4.07125e-23
LGALS3	0.193781	11.2308	383.721	3.42465e-85	7.68833e-83
ECM1	0.194211	9.22232	102.847	3.7758e-24	8.47667e-23
C1S	0.198311	9.19409	129.812	4.81521e-30	1.52256e-28
APLP2	0.199259	10.6281	335.885	7.80931e-75	1.46099e-72
CLEC11A	0.199513	9.53935	149.963	1.93053e-34	7.34583e-33
JUNB	0.199857	9.99841	183.812	8.14518e-42	4.6887e-40
GADD45B	0.201256	9.34538	120.062	6.49159e-28	1.82281e-26
NNMT	0.20174	9.8036	179.258	7.98804e-41	4.07572e-39
AEBP1	0.203546	9.34341	120.061	6.49552e-28	1.82281e-26
ISLR	0.211539	9.26103	122.086	2.3454e-28	7.02055e-27
TIMP1	0.215257	11.8455	379.379	2.98136e-84	6.08468e-82
PKIG	0.217925	9.63414	181.176	3.05403e-41	1.63245e-39
AKAP12	0.218082	9.31139	120.093	6.39146e-28	1.82281e-26
FDPS	0.220403	9.72526	190.55	2.78195e-43	1.78442e-41
THBS1	0.223387	9.53059	167.834	2.45787e-38	1.08195e-36
VIM	0.225576	14.5448	982.974	3.79499e-214	2.12994e-211
IGFBP6	0.229079	11.2253	471.617	3.39282e-104	1.08812e-101
PPAP2B	0.234186	9.656	179.703	6.3895e-41	3.33591e-39
OLFML3	0.2363	9.35603	174.054	1.08533e-39	4.97258e-38
MFAP5	0.247366	9.2146	131.937	1.65482e-30	5.38417e-29
THBS2	0.256325	9.2805	191.023	2.19469e-43	1.44914e-41
FBLN1	0.25917	9.46406	198.346	5.59616e-45	3.80709e-43
KIAA1199	0.263521	9.20246	175.555	5.11479e-40	2.39223e-38
OSR2	0.263538	9.41814	182.028	1.99168e-41	1.11783e-39
DCN	0.270266	11.0989	285.447	6.71865e-64	8.37965e-62
GSN	0.275452	9.44119	263.731	3.46523e-59	3.7045e-57
PTX3	0.288548	9.69989	167.078	3.59085e-38	1.55028e-36
CD9	0.302191	9.68916	253.934	4.64179e-57	4.34201e-55
WISP2	0.328054	9.47066	268.886	2.63504e-60	2.95783e-58
CRABP2	0.32836	9.80719	326.011	1.07722e-72	1.86028e-70
PCOLCE	0.333357	9.77812	433.093	7.17176e-96	2.01257e-93
LUM	0.342338	9.63049	269.18	2.27542e-60	2.68858e-58
C1R	0.342346	9.19144	305.581	2.88799e-68	4.6311e-66
SERPINF1	0.481209	9.27792	550.347	3.44172e-121	1.28778e-118

## Sheet: DE_Fibroblast_DCNhi_C1Rhi
genes	logFC	logCPM	F	PValue	FDR
FTL	0.441774	15.3359	2912.3	0	0
FTH1	0.39652	15.2736	2762.06	0	0
CTSK	0.568878	10.8699	866.371	3.68209e-189	2.75543e-186
B2M	0.27899	12.7559	746.137	2.40961e-163	1.35239e-160
DCN	0.562258	11.0989	643.118	3.50152e-141	1.57218e-138
NEAT1	0.337425	11.6626	444.666	2.25891e-98	8.45209e-96
WISP2	0.530622	9.47066	356.566	2.58905e-79	8.30345e-77
MALAT1	0.222847	14.8829	340.878	6.47041e-76	1.81576e-73
TKT	0.352826	9.77218	324.071	2.83494e-72	7.07161e-70
NPC2	0.265875	10.5369	323.733	3.35705e-72	7.53657e-70
COL1A2	0.232274	11.2456	313.128	6.67627e-70	1.36257e-67
TUBA1B	-0.368359	11.8014	309.973	3.22483e-69	6.03311e-67
ANXA2	-0.185578	12.3204	305.874	2.49489e-68	4.30848e-66
C1S	0.448577	9.19409	304.645	4.61005e-68	7.39255e-66
NQO1	0.321267	10.6213	303.436	8.42783e-68	1.26137e-65
IFITM3	0.279466	10.4002	296.446	2.76384e-66	3.87801e-64
SOD2	0.44594	9.19301	281.849	4.0531e-63	5.35247e-61
NUPR1	0.319852	9.8939	274.551	1.5539e-61	1.93806e-59
TMSB10	-0.160268	13.0912	262.432	6.63363e-59	7.83815e-57
GRN	0.340673	9.64819	248.408	7.35578e-56	8.25686e-54
EEF2	0.193477	10.8705	246.643	1.77825e-55	1.90103e-53
RGCC	0.441131	9.46801	239.09	7.77439e-54	7.93341e-52
EIF1	0.15187	11.7034	233.411	1.33156e-52	1.29971e-50
MMP2	0.286349	9.82121	225.13	8.39437e-51	7.85223e-49
TXNRD1	0.330747	9.39644	222.746	2.76789e-50	2.48557e-48
THBS1	0.37623	9.53059	222.046	3.92792e-50	3.39161e-48
CTSD	0.316495	9.72387	221.207	5.97982e-50	4.97211e-48
SELM	0.224911	10.3688	215.375	1.10744e-48	8.87928e-47
ENO1	-0.239301	10.8481	215.148	1.24121e-48	9.60868e-47
SERF2	0.121695	12.3585	211.696	6.9865e-48	5.22823e-46
LMNA	-0.182523	11.4573	207.359	6.12916e-47	4.4387e-45
DPP4	0.36343	9.16764	206.069	1.16977e-46	8.20669e-45
TPT1	0.128837	12.0254	205.373	1.65753e-46	1.12762e-44
AKR1C1	0.362537	9.24418	203.493	4.25008e-46	2.80631e-44
CAV1	-0.185517	12.1031	201.66	1.06414e-45	6.82573e-44
FCGRT	0.357497	9.23123	200.92	1.54179e-45	9.61475e-44
CFL1	-0.145462	11.6279	200.054	2.3795e-45	1.44378e-43
TUBB4B	-0.362509	10.0157	199.799	2.70328e-45	1.59707e-43
COL1A1	0.232776	10.5801	198.759	4.55014e-45	2.61925e-43
FBLN2	0.345846	9.40398	198.428	5.37128e-45	3.01463e-43
LGALS1	-0.0830219	14.3827	192.181	1.22863e-43	6.7275e-42
GYPC	0.29692	9.59773	190.617	2.68997e-43	1.43785e-41
STC2	0.32608	9.39393	189.111	5.72185e-43	2.98734e-41
C1R	0.374497	9.19144	181.623	2.43986e-41	1.24488e-39
C6orf48	0.240361	9.89637	179.808	6.06252e-41	3.02452e-39
SERPINF1	0.382595	9.27792	178.509	1.16267e-40	5.67431e-39
GPX4	0.144023	11.2241	171.682	3.56623e-39	1.70345e-37
ACTB	-0.15103	11.7882	171.567	3.77858e-39	1.76727e-37
MYL6	-0.116894	12.1639	171.139	4.68201e-39	2.14512e-37
TNFRSF11B	0.355732	9.78141	170.203	7.48837e-39	3.36228e-37
TUBA1A	-0.25745	10.4213	166.026	6.08784e-38	2.67984e-36
SLC25A6	0.141306	11.0766	162.349	3.85093e-37	1.66256e-35
GREM1	0.293484	9.46944	159.934	1.29405e-36	5.48142e-35
LDHA	-0.179491	11.0912	158.147	3.1715e-36	1.31852e-34
SAT2	0.273965	9.47158	155.944	9.58546e-36	3.91261e-34
CTSA	0.259409	9.65527	152.886	4.44806e-35	1.7832e-33
IGFBP4	0.279426	9.51709	149.684	2.22064e-34	8.7462e-33
COL3A1	0.280435	9.86828	148.543	3.93883e-34	1.5246e-32
THBS2	0.321207	9.2805	145.258	2.05032e-33	7.80163e-32
FGF7	0.30988	9.45629	144.681	2.7393e-33	1.02495e-31
GSTM3	0.285892	9.21219	142.909	6.67207e-33	2.45554e-31
TGFBI	0.238188	10.14	142.259	9.24672e-33	3.34821e-31
PAM	0.292047	9.25968	132.59	1.19144e-30	4.24569e-29
NRN1	0.238216	9.74898	132.481	1.25868e-30	4.4152e-29
SQSTM1	0.193409	10.0281	127.942	1.23331e-29	4.25966e-28
PFN1	-0.123682	11.6222	126.257	2.87684e-29	9.78562e-28
GNB2L1	0.0905262	12.2213	123.129	1.38749e-28	4.64911e-27
LUM	0.329326	9.63049	122.2	2.21425e-28	7.31028e-27
FADS1	0.291265	9.21128	121.673	2.88667e-28	9.39215e-27
JUNB	0.232919	9.99841	120.046	6.54376e-28	2.09868e-26
NACA	0.100407	11.598	118.522	1.40905e-27	4.45537e-26
FBLN1	0.28148	9.46406	114.008	1.36678e-26	4.26169e-25
SNHG7	0.26569	9.35618	113.498	1.76653e-26	5.4327e-25
ZFAS1	0.201025	9.78062	109.681	1.20758e-25	3.66354e-24
CCND1	-0.221707	10.3848	107.312	3.98193e-25	1.19193e-23
RAN	-0.17432	10.5814	107.088	4.45598e-25	1.31627e-23
HNRNPA2B1	-0.186452	10.3304	105.339	1.07554e-24	3.13583e-23
ADM	0.204049	10.5113	104.816	1.39986e-24	4.02909e-23
CCNG1	0.245325	9.34584	104.713	1.47468e-24	4.19071e-23
S100A10	-0.139355	11.4809	104.328	1.79008e-24	4.96811e-23
HN1	-0.249486	9.82501	104.325	1.7925e-24	4.96811e-23
TUBB	-0.167981	10.8059	103.903	2.21798e-24	6.0724e-23
RAB13	0.180907	9.98566	102.587	4.30463e-24	1.16433e-22
MMP1	0.306923	9.84863	101.703	6.72156e-24	1.79642e-22
NNMT	0.222316	9.8036	101.57	7.18772e-24	1.8984e-22
EEF1A1	0.153436	10.1583	101.227	8.54143e-24	2.22971e-22
SCPEP1	0.258358	9.19376	100.22	1.41953e-23	3.66303e-22
MMP14	0.252518	9.25165	99.4035	2.14208e-23	5.46474e-22
SH3BGRL3	-0.10334	12.1789	98.1008	4.1313e-23	1.04211e-21
HLA-A	0.196229	10.0151	95.3442	1.65893e-22	4.13811e-21
ZFP36	0.226068	9.55247	94.3	2.80927e-22	6.93055e-21
PFDN5	0.115606	10.8456	93.2917	4.67188e-22	1.14004e-20
GLIPR1	-0.236992	9.74697	92.5966	6.6344e-22	1.60153e-20
AKR1C3	0.24638	9.37235	92.2712	7.81824e-22	1.86723e-20
IFITM2	0.186339	9.99453	91.7686	1.00753e-21	2.38096e-20
PRKCDBP	-0.133079	10.9025	91.1311	1.38983e-21	3.25018e-20
RANBP1	-0.201478	10.0426	90.7695	1.66812e-21	3.86075e-20
TPI1	-0.134851	10.6918	90.6113	1.80669e-21	4.13878e-20
EPB41L4A-AS1	0.249549	9.12689	92.0736	2.82569e-21	6.40776e-20
COL6A3	0.223622	9.61586	88.7547	4.61197e-21	1.03539e-19
TXN	0.112242	11.2251	88.7255	4.68036e-21	1.04034e-19
RP11-417E7.1	0.253902	9.27465	88.5543	5.10285e-21	1.12313e-19
LSM4	-0.195856	9.89947	87.2607	9.80509e-21	2.13713e-19
RHOC	-0.157691	10.2626	87.1474	1.03825e-20	2.24122e-19
ATP6V0E1	0.124651	10.5048	87.0144	1.11035e-20	2.37403e-19
NME1	-0.189212	9.84196	86.9449	1.15003e-20	2.43568e-19
COTL1	-0.192796	9.85422	86.297	1.5951e-20	3.34673e-19
GPNMB	0.221128	9.40641	85.7667	2.08492e-20	4.33393e-19
S100A16	-0.178989	10.2857	85.7013	2.15492e-20	4.43835e-19
AEBP1	0.24715	9.34341	85.5959	2.27273e-20	4.63844e-19
INSIG1	0.221796	9.50093	85.5603	2.314e-20	4.68012e-19
SPON2	0.228279	9.60795	85.4967	2.38958e-20	4.78982e-19
HMGB1	-0.190046	10.1164	84.9357	3.17231e-20	6.30251e-19
CEBPD	0.236625	9.36208	84.7233	3.53149e-20	6.95456e-19
OSR2	0.258751	9.41814	83.9913	5.11153e-20	9.9786e-19
FN1	0.150917	11.0482	83.7652	5.72994e-20	1.10894e-18
HEXA	0.239244	9.12546	85.8866	6.01114e-20	1.15342e-18
ANXA1	-0.137875	11.0913	83.1678	7.7486e-20	1.4742e-18
IGBP1	0.222485	9.30741	83.1482	7.82585e-20	1.47639e-18
LDLR	0.245176	9.15765	82.6694	9.96722e-20	1.85978e-18
TUBB6	-0.208455	9.77372	82.6583	1.00238e-19	1.85978e-18
RTN4	-0.129893	10.6751	81.8776	1.48706e-19	2.73644e-18
CTHRC1	0.210131	10.0014	81.4199	1.87405e-19	3.42053e-18
PODXL	-0.284469	9.27892	81.3937	1.89907e-19	3.43823e-18
GAPDH	-0.0749717	12.6334	80.4811	3.01196e-19	5.40948e-18
ARID5B	0.202035	9.69772	80.1147	3.62475e-19	6.45838e-18
DRAM1	0.219371	9.23266	79.6878	4.49758e-19	7.95045e-18
UBXN1	0.185432	9.67334	79.2544	5.59932e-19	9.82069e-18
CEBPB	0.199779	9.43436	78.818	6.98167e-19	1.21503e-17
LAMP1	0.200766	9.46962	78.6842	7.47009e-19	1.29003e-17
DRAP1	-0.16865	10.0396	78.5458	8.01158e-19	1.37298e-17
ANGPTL2	0.242334	9.12643	81.1665	8.49841e-19	1.44537e-17
APP	0.224849	9.30704	78.2646	9.2357e-19	1.55896e-17
ADH5	0.178712	9.74998	77.031	1.72333e-18	2.88722e-17
CRTAP	0.207158	9.32898	76.2546	2.55214e-18	4.24412e-17
STMN1	-0.248706	10.2472	76.2293	2.58504e-18	4.26722e-17
CLIC1	-0.11838	10.6918	75.4762	3.78365e-18	6.20022e-17
IL6ST	0.219431	9.14834	74.666	5.7005e-18	9.27364e-17
PNRC1	0.219544	9.1877	74.1298	7.47726e-18	1.20766e-16
SOCS3	0.230974	9.1256	74.5789	8.95215e-18	1.43554e-16
SCD	0.228904	9.2567	73.6908	9.33742e-18	1.4867e-16
PSAP	0.183732	9.57665	72.83	1.44345e-17	2.28208e-16
PSMA7	-0.11149	10.8041	72.1265	2.06082e-17	3.23534e-16
CCNI	0.137783	10.1054	71.3605	3.03702e-17	4.7348e-16
C12orf75	-0.119719	11.7782	70.9	3.83454e-17	5.93693e-16
H2AFZ	-0.196908	11.0895	69.7873	6.7361e-17	1.03579e-15
HSP90AA1	-0.146611	10.4671	69.7163	6.98256e-17	1.06638e-15
PKM	-0.109225	10.946	69.5934	7.43112e-17	1.12722e-15
HTRA1	0.208286	9.42866	69.12	9.44434e-17	1.42299e-15
DTYMK	-0.222959	9.65096	67.3847	2.27487e-16	3.40473e-15
WIPI1	0.187417	9.24576	66.4414	3.66899e-16	5.45489e-15
CAV2	-0.181663	9.72287	66.3283	3.88547e-16	5.73873e-15
CD81	0.176592	9.71311	65.7284	5.26607e-16	7.72701e-15
MPC2	0.143505	9.9348	64.9358	7.87005e-16	1.14729e-14
GLTSCR2	0.164594	9.64998	64.9018	8.00678e-16	1.15969e-14
TGIF1	0.206932	9.12646	65.8781	9.59869e-16	1.38135e-14
LEPROT	0.190805	9.32869	64.3989	1.03325e-15	1.47748e-14
EIF3E	0.177958	9.63222	64.1918	1.14761e-15	1.63062e-14
SNHG8	0.191316	9.39817	64.0717	1.21969e-15	1.72214e-14
AXL	-0.235334	9.31089	63.2004	1.89733e-15	2.66219e-14
QPRT	0.213181	9.23978	63.0758	2.02111e-15	2.81825e-14
KIAA1199	0.22891	9.20246	62.4182	2.82126e-15	3.90971e-14
HLA-B	0.192264	9.64836	62.3328	2.9463e-15	4.05795e-14
ST13	0.159508	9.63015	61.7314	3.99743e-15	5.4721e-14
ASAH1	0.187015	9.21204	61.6793	4.10445e-15	5.58454e-14
EIF3L	0.144749	9.77623	60.3521	8.04941e-15	1.08861e-13
CAMLG	0.185029	9.35599	59.5545	1.20669e-14	1.62217e-13
S100A11	-0.083041	11.4173	59.2258	1.42583e-14	1.90536e-13
RHOBTB3	0.185527	9.3882	58.765	1.80164e-14	2.3933e-13
FOSB	0.206571	9.15542	58.5127	2.04794e-14	2.70448e-13
SSR4	0.120233	10.2156	58.3545	2.21919e-14	2.9135e-13
TNFRSF12A	-0.141519	10.2675	57.3439	3.70787e-14	4.83964e-13
BTF3	0.0936305	10.7091	57.2965	3.79816e-14	4.92883e-13
EMP3	-0.0971437	10.8952	57.1403	4.11176e-14	5.30511e-13
EIF4B	0.185201	9.26719	56.9337	4.56694e-14	5.85873e-13
TMEM119	0.187838	9.36647	56.7713	4.95958e-14	6.32628e-13
HSP90B1	-0.143421	10.1772	56.5471	5.55819e-14	7.0498e-13
CYB5A	0.156731	9.61157	56.533	5.59819e-14	7.06064e-13
COX8A	-0.123134	10.2432	56.1052	6.9573e-14	8.72577e-13
TK1	-0.228721	9.45779	55.9321	7.59713e-14	9.4753e-13
PLIN3	-0.160008	9.76394	55.4998	9.46395e-14	1.17384e-12
LY6E	0.122826	10.3648	55.3224	1.03571e-13	1.27756e-12
CYBRD1	0.189671	9.20461	55.0951	1.16255e-13	1.42619e-12
H2AFV	-0.164245	9.85457	54.7846	1.36132e-13	1.66096e-12
RAB9A	0.185721	9.20803	54.5857	1.50617e-13	1.82775e-12
HLA-E	0.178682	9.36097	54.3957	1.65891e-13	2.00229e-12
OSBPL8	0.163577	9.50983	54.3557	1.69306e-13	2.03258e-12
ARPC2	-0.0890241	10.9552	54.2845	1.75543e-13	2.09624e-12
C1orf85	0.176662	9.17883	54.0581	1.96961e-13	2.33956e-12
DPP7	0.175847	9.33033	53.5812	2.51026e-13	2.96607e-12
SERPINE1	-0.208875	9.3354	53.0943	3.21565e-13	3.77965e-12
MT2A	-0.14255	11.2121	52.8842	3.57837e-13	4.18409e-12
TYMS	-0.249138	9.31712	52.7409	3.84897e-13	4.47717e-12
CSTB	0.0883528	10.7959	52.6743	3.98146e-13	4.60742e-12
DSTN	0.110049	10.2411	52.5291	4.28672e-13	4.93523e-12
IDI1	0.186209	9.35641	52.5088	4.33136e-13	4.96118e-12
MZT2B	-0.113322	10.3618	52.2679	4.896e-13	5.57945e-12
HLA-C	0.150673	9.90511	51.5231	7.15228e-13	8.10953e-12
IER3	0.193729	9.14878	51.4875	7.28326e-13	8.21655e-12
PPP1R12A	-0.195986	9.35902	51.1382	8.70036e-13	9.76615e-12
TMEM59	0.136408	9.85984	50.662	1.1087e-12	1.23833e-11
CALM2	-0.104117	10.8945	50.3689	1.28717e-12	1.43054e-11
MAP1B	-0.152352	9.9506	50.0595	1.50678e-12	1.66636e-11
CLEC2B	0.189032	9.41488	50.0032	1.55059e-12	1.70641e-11
CALM1	-0.110865	10.3565	49.8887	1.64366e-12	1.79671e-11
COX7A2L	0.119093	9.90989	49.8828	1.64865e-12	1.79671e-11
TIMP2	0.160796	9.56971	49.4802	2.02388e-12	2.19498e-11
COX20	-0.19361	9.26353	49.4013	2.10684e-12	2.27397e-11
UCHL1	0.179271	9.23365	49.2379	2.28973e-12	2.45954e-11
ADIRF	-0.144023	10.3545	49.218	2.31303e-12	2.47273e-11
RPA3	-0.200913	9.26783	49.1625	2.37932e-12	2.53156e-11
CTSB	0.117726	10.2532	48.548	3.25396e-12	3.44582e-11
FOS	0.139613	10.1179	48.3361	3.62496e-12	3.82068e-11
COL8A1	0.20542	9.20378	48.1499	3.98587e-12	4.18144e-11
TMEM147	0.125509	9.78947	48.1096	4.06853e-12	4.2483e-11
PSMD2	-0.164532	9.57031	47.6809	5.06207e-12	5.26127e-11
NHP2	-0.140564	9.77385	47.4363	5.73427e-12	5.93246e-11
COX7C	0.111048	10.0476	47.2816	6.20487e-12	6.38988e-11
ZFP36L2	0.169034	9.48381	46.8503	7.73087e-12	7.92503e-11
GADD45GIP1	-0.103232	10.3286	46.7915	7.96594e-12	8.12888e-11
TAGLN	-0.148819	10.6814	45.6374	1.43513e-11	1.45786e-10
TUBA1C	-0.16717	9.60633	45.2789	1.72314e-11	1.74254e-10
ISCU	0.116181	9.91795	44.9076	2.08259e-11	2.0966e-10
PDGFRB	0.188605	9.18099	44.4009	2.69727e-11	2.70118e-10
TPM3	-0.161198	9.54342	44.3937	2.7072e-11	2.70118e-10
ZFAND5	0.175302	9.12973	45.8403	2.90074e-11	2.88149e-10
COMT	0.126158	9.75494	44.183	3.01455e-11	2.98135e-10
PTTG1	-0.249203	9.63464	44.1133	3.12373e-11	3.07578e-10
ZFP36L1	0.149153	9.56488	43.639	3.97969e-11	3.90149e-10
ATP6V1G1	0.12496	9.69962	43.5956	4.06885e-11	3.97155e-10
POLR1D	0.152515	9.40418	43.2151	4.94149e-11	4.80245e-10
WBP5	0.137941	9.60555	42.7103	6.39502e-11	6.18828e-10
TOMM7	0.110123	9.9803	42.2061	8.27451e-11	7.97265e-10
SNX9	0.157242	9.43909	41.9024	9.66358e-11	9.27126e-10
PABPC1	0.0865246	10.5823	41.8539	9.90598e-11	9.46338e-10
EIF3D	0.140984	9.52765	41.594	1.13135e-10	1.07623e-09
KCNMA1	-0.196069	9.22937	41.3517	1.2805e-10	1.21296e-09
BIRC5	-0.245865	9.23766	41.1732	1.40289e-10	1.32331e-09
REV3L	0.169989	9.2571	40.9523	1.57061e-10	1.47532e-09
TAGLN2	-0.150035	9.5838	40.8302	1.67185e-10	1.56387e-09
LRP1	0.156556	9.38154	40.3083	2.1833e-10	2.03382e-09
POLD2	-0.15585	9.4422	40.0685	2.46828e-10	2.28979e-09
LRP10	0.146565	9.36497	39.7242	2.94367e-10	2.71957e-09
NEU1	0.161411	9.11754	42.4938	3.69664e-10	3.40122e-09
DUSP1	0.122903	10.0744	39.2112	3.82755e-10	3.50729e-09
YWHAH	-0.153614	9.57295	39.0152	4.23161e-10	3.86177e-09
LITAF	0.150826	9.13923	39.7927	4.41085e-10	4.00906e-09
PKIG	0.146609	9.63414	38.7467	4.85501e-10	4.37169e-09
SH3BGRL	0.154488	9.26116	38.746	4.85674e-10	4.37169e-09
RAC1	-0.089428	10.465	38.7414	4.86825e-10	4.37169e-09
BOLA3	-0.162102	9.33025	38.517	5.46108e-10	4.88451e-09
PCMT1	-0.147141	9.52543	38.4635	5.6128e-10	5.00029e-09
GADD45B	0.166444	9.34538	38.4522	5.6454e-10	5.0081e-09
AP1S2	0.164034	9.28839	38.445	5.66618e-10	5.0081e-09
ATF4	0.147609	9.3681	38.3994	5.80007e-10	5.10634e-09
SLC3A2	0.159249	9.19947	38.3566	5.92847e-10	5.19899e-09
MGST1	0.133849	10.0023	38.0655	6.88155e-10	6.01131e-09
PTRF	-0.108628	10.2015	37.9979	7.12402e-10	6.199e-09
RSL24D1	0.153177	9.30599	37.9	7.49068e-10	6.49289e-09
HIST1H2BK	0.151278	9.2315	37.7031	8.28541e-10	7.15414e-09
HNRNPH3	-0.171403	9.32965	37.5384	9.01511e-10	7.75438e-09
KIAA0101	-0.186066	9.52845	37.4842	9.26887e-10	7.94222e-09
EIF4A2	0.130307	9.57933	37.394	9.70765e-10	8.28657e-09
PDAP1	-0.141773	9.57516	37.1999	1.07229e-09	9.1164e-09
CST3	0.0964512	10.2845	37.1929	1.0761e-09	9.1164e-09
SMC4	-0.204412	9.32023	37.1836	1.08126e-09	9.12571e-09
TEN1	0.158636	9.11416	39.7586	1.10591e-09	9.29879e-09
UBA52	0.0576922	11.5023	36.6101	1.45076e-09	1.21412e-08
EBNA1BP2	-0.155956	9.37833	36.6047	1.45478e-09	1.21412e-08
YWHAQ	-0.114983	9.95346	36.5464	1.49894e-09	1.24634e-08
ARPC1A	-0.104022	10.1221	36.3576	1.65136e-09	1.36801e-08
PHB	-0.123184	9.72764	36.3094	1.69269e-09	1.3971e-08
SMS	-0.151809	9.49713	36.2797	1.71865e-09	1.41332e-08
RND3	0.138297	9.46398	36.1162	1.86896e-09	1.53132e-08
SPG21	0.135489	9.36664	35.9994	1.98438e-09	1.61998e-08
HIGD2A	0.110607	9.78284	35.9757	2.00859e-09	1.6338e-08
TTC3	0.12177	9.67279	35.9439	2.04161e-09	1.65466e-08
COX4I1	0.0645547	11.0973	35.8267	2.16819e-09	1.75093e-08
SPARC	0.10574	10.1753	35.7358	2.27159e-09	1.82785e-08
HNRNPM	-0.156485	9.44361	35.5363	2.51649e-09	2.01769e-08
PGRMC1	0.140531	9.43733	35.5192	2.53865e-09	2.02821e-08
TNC	0.172213	9.32016	35.4637	2.61194e-09	2.07936e-08
EIF2A	0.150652	9.17656	35.3401	2.78305e-09	2.20776e-08
PTPLA	0.128479	9.42073	35.1392	3.08531e-09	2.43891e-08
DNMT1	-0.179031	9.2553	36.033	3.49376e-09	2.75211e-08
MAD2L2	-0.180864	9.12438	36.9232	3.79093e-09	2.97575e-08
RRAS2	-0.148039	9.46289	34.4706	4.34872e-09	3.4017e-08
HMOX1	0.141511	9.29855	34.4018	4.50506e-09	3.51176e-08
LAPTM4A	0.101359	10.1082	34.1621	5.09508e-09	3.95794e-08
NGFRAP1	0.0886997	10.28	34.0576	5.376e-09	4.16176e-08
PRELID1	-0.103204	10.0654	33.9535	5.67142e-09	4.37537e-08
COL6A2	0.102499	10.2798	33.8434	6.00152e-09	4.61418e-08
CRYAB	0.112138	10.1031	33.8121	6.09861e-09	4.67283e-08
TPM1	-0.105439	10.5823	33.5872	6.84561e-09	5.22735e-08
COX7A2	-0.092987	10.1835	33.4654	7.28779e-09	5.54613e-08
RUVBL2	-0.180564	9.17087	36.6697	7.35429e-09	5.57783e-08
PCOLCE	0.134175	9.77812	33.3556	7.71115e-09	5.8288e-08
COL6A1	0.10698	10.2368	33.3422	7.7643e-09	5.84928e-08
AURKAIP1	-0.0985122	10.1486	33.3288	7.8181e-09	5.87011e-08
SYF2	0.139276	9.37193	33.0932	8.82456e-09	6.60371e-08
RGMB	-0.162878	9.24579	33.0784	8.89162e-09	6.63179e-08
PEPD	0.135964	9.34131	33.0395	9.07129e-09	6.74339e-08
SQLE	0.150511	9.34843	32.9524	9.48658e-09	7.00022e-08
PSMC3	-0.144192	9.42705	32.9492	9.50255e-09	7.00022e-08
GSN	0.141772	9.44119	32.9476	9.51032e-09	7.00022e-08
LAMC1	0.16355	9.10449	36.6261	1.01563e-08	7.45129e-08
MRPL52	-0.14569	9.32265	32.5857	1.14553e-08	8.3769e-08
EVA1A	-0.160727	9.22643	34.3445	1.1866e-08	8.64911e-08
KDSR	0.147874	9.11865	35.0417	1.25888e-08	9.14626e-08
ATP5B	-0.117456	9.77287	32.3082	1.3213e-08	9.56874e-08
PARK7	-0.0750915	10.5601	32.1103	1.46288e-08	1.056e-07
RPAIN	0.158111	9.12527	34.9436	1.54664e-08	1.11289e-07
CENPF	-0.233816	9.40589	31.9854	1.55999e-08	1.11891e-07
PPDPF	-0.0953874	10.1558	31.9271	1.60744e-08	1.14927e-07
CTNNAL1	-0.145339	9.40569	31.8992	1.63071e-08	1.16221e-07
MYL9	0.0905225	10.5306	31.8712	1.65439e-08	1.17535e-07
DCBLD2	-0.15759	9.21103	31.7983	1.71761e-08	1.21641e-07
VAT1	0.117677	9.50914	31.6973	1.80928e-08	1.27731e-07
LSM3	-0.135329	9.57052	31.5649	1.93685e-08	1.36308e-07
MRPL12	-0.136116	9.45321	31.5529	1.94885e-08	1.36724e-07
COL12A1	0.145246	9.35311	31.5447	1.95705e-08	1.36871e-07
AKR1B1	0.114287	9.51187	31.3866	2.12301e-08	1.48017e-07
FDPS	0.130716	9.72526	31.1221	2.43276e-08	1.69088e-07
SARS	0.146313	9.20201	30.9928	2.60021e-08	1.79837e-07
LAMP2	0.142407	9.26575	30.9904	2.60342e-08	1.79837e-07
MRC2	0.154323	9.16409	30.8601	2.78409e-08	1.91726e-07
HMGA1	-0.108446	10.3705	30.7752	2.90853e-08	1.99683e-07
GRINA	0.141641	9.17122	31.2906	2.9287e-08	2.00455e-07
MT1E	-0.144394	9.5715	30.7405	2.96106e-08	2.02054e-07
SMPD1	0.139707	9.23246	30.7305	2.9764e-08	2.02486e-07
TMEM66	0.12481	9.45856	30.5804	3.21557e-08	2.18096e-07
CORO1B	0.133621	9.2796	30.1639	3.98543e-08	2.69497e-07
ATP2B4	-0.157146	9.25367	30.1248	4.06647e-08	2.74151e-07
MFAP5	-0.193011	9.2146	30.1022	4.11409e-08	2.76531e-07
ODC1	-0.165819	9.12582	34.0582	4.70092e-08	3.15032e-07
EIF3H	0.0940746	9.93725	29.7323	4.97852e-08	3.32642e-07
PMP22	0.131343	9.35417	29.6116	5.29811e-08	3.52945e-07
GNAI2	-0.130029	9.49495	29.4944	5.62824e-08	3.73828e-07
SRSF3	-0.119252	9.7824	29.2311	6.44677e-08	4.26932e-07
FLNC	-0.166255	9.14789	31.5032	6.47012e-08	4.27218e-07
RUVBL1	-0.167447	9.11367	32.9874	6.54539e-08	4.30921e-07
NPM1	0.0760269	10.5673	29.0417	7.10874e-08	4.66641e-07
KDELR1	0.116151	9.55067	29.0008	7.26022e-08	4.74972e-07
PPIC	0.12746	9.40156	28.995	7.28212e-08	4.74972e-07
SLIT3	0.156951	9.11704	29.3211	7.29912e-08	4.74972e-07
EEA1	0.124897	9.46125	28.8925	7.67738e-08	4.98142e-07
ATP6V1F	0.0921669	9.90752	28.7717	8.1712e-08	5.28655e-07
TPM2	-0.0794123	11.1349	28.7618	8.21304e-08	5.29836e-07
CALM3	-0.103861	9.86332	28.5773	9.03389e-08	5.8112e-07
PPAP2B	0.135758	9.656	28.4542	9.62672e-08	6.17486e-07
PLP2	-0.118455	9.71524	28.4057	9.87051e-08	6.31319e-07
APLP2	0.084023	10.6281	28.2522	1.06848e-07	6.81461e-07
DBI	0.0703057	10.6938	28.2325	1.0794e-07	6.86475e-07
PCYOX1	0.149847	9.11299	30.1492	1.20993e-07	7.67314e-07
UACA	-0.153717	9.28995	27.9593	1.24301e-07	7.84444e-07
EEF1B2	0.060285	11.0021	27.9578	1.24393e-07	7.84444e-07
PSME2	-0.124752	9.53067	27.9328	1.2601e-07	7.92417e-07
BNIP3L	0.121361	9.41578	27.7874	1.35845e-07	8.5188e-07
NUDT1	-0.15154	9.33731	27.7802	1.36347e-07	8.52643e-07
NOB1	0.145154	9.13929	28.7982	1.38098e-07	8.61197e-07
ACOT7	-0.171426	9.09766	33.9865	1.45674e-07	9.05922e-07
CD109	0.138965	9.23111	27.6123	1.48703e-07	9.22206e-07
GNPDA1	0.132418	9.11979	29.5205	1.50384e-07	9.30058e-07
ITM2C	0.139663	9.23937	27.4422	1.62374e-07	1.00145e-06
G6PD	0.11558	9.10539	29.308	1.7272e-07	1.06235e-06
RAB31	0.134892	9.25373	27.1732	1.86596e-07	1.14455e-06
PPP1R14B	-0.155837	9.14304	30.1887	1.97197e-07	1.20629e-06
PSMB3	-0.101892	9.81946	26.8591	2.19501e-07	1.33908e-06
CDIPT	0.134808	9.17928	27.5742	2.24855e-07	1.36802e-06
LSM5	-0.143245	9.32715	26.7244	2.35341e-07	1.42795e-06
PLD3	0.134739	9.11369	29.7856	2.37627e-07	1.43793e-06
BRI3	0.0944361	9.82159	26.6146	2.49098e-07	1.50329e-06
SH2D4A	-0.160227	9.13575	29.9991	2.66838e-07	1.60603e-06
WDR1	-0.129861	9.36791	26.437	2.73078e-07	1.6392e-06
CITED2	-0.121428	10.046	26.3544	2.85001e-07	1.70621e-06
ILF2	-0.129438	9.47661	26.3126	2.91233e-07	1.73888e-06
DTWD1	0.147294	9.0937	30.6304	2.93753e-07	1.74927e-06
UAP1	-0.142248	9.21563	26.2001	3.08689e-07	1.83335e-06
CDKN3	-0.211784	9.37353	26.1481	3.17122e-07	1.87847e-06
PHLDA1	-0.126991	9.71421	26.0583	3.32206e-07	1.96264e-06
SAT1	0.122133	9.45133	26.0284	3.37386e-07	1.98801e-06
HEBP1	0.118559	9.28616	25.8976	3.61037e-07	2.1218e-06
FASN	0.140433	9.12736	25.9585	3.76404e-07	2.20634e-06
ATP5G3	-0.0768861	10.3044	25.78	3.83705e-07	2.24328e-06
MRPL24	-0.138725	9.23207	25.7025	3.99408e-07	2.32902e-06
CCT5	-0.126577	9.50695	25.6841	4.03251e-07	2.34533e-06
CNN2	0.131471	9.22017	25.6343	4.13789e-07	2.40041e-06
SDCBP	0.111323	9.52606	25.6096	4.19107e-07	2.42499e-06
DKK1	-0.14065	10.0105	25.5754	4.26597e-07	2.46198e-06
PSMB8	0.132564	9.20772	25.5464	4.33065e-07	2.4929e-06
PTMS	-0.0904107	10.0291	25.5307	4.36591e-07	2.50677e-06
LRPAP1	0.120055	9.44704	25.48	4.48214e-07	2.56694e-06
EIF3M	0.120524	9.39473	25.4567	4.53668e-07	2.59156e-06
CD151	-0.0881107	10.0945	25.4353	4.58714e-07	2.61374e-06
HEXB	0.118549	9.43564	25.3846	4.70918e-07	2.67649e-06
EIF3F	0.0868817	9.93583	25.3575	4.77589e-07	2.70754e-06
RAB3B	-0.147265	9.20765	25.2403	5.07503e-07	2.86988e-06
PSMC5	-0.117392	9.50595	25.2298	5.10273e-07	2.8783e-06
FKBP10	0.129668	9.28396	25.1806	5.23452e-07	2.94524e-06
NUCKS1	-0.112821	9.8859	25.1336	5.3635e-07	3.01026e-06
MMP3	0.130341	10.2494	25.1236	5.39139e-07	3.01837e-06
PPFIBP1	-0.136223	9.23813	24.942	5.9237e-07	3.30814e-06
EFEMP2	0.107008	9.59605	24.9162	6.0033e-07	3.34427e-06
PRDX5	0.0722926	10.3683	24.8621	6.17426e-07	3.43099e-06
STRA13	-0.121542	9.53316	24.7972	6.38552e-07	3.53963e-06
PGK1	-0.109251	9.66403	24.7131	6.67017e-07	3.68831e-06
MPST	0.125181	9.33005	24.6454	6.9087e-07	3.81082e-06
MGLL	-0.128636	9.41451	24.5976	7.08203e-07	3.89685e-06
LOX	-0.120343	9.59196	24.5309	7.33135e-07	4.02418e-06
MRPL51	-0.0811846	10.1381	24.427	7.73752e-07	4.23676e-06
C19orf10	-0.0679754	10.6824	24.3986	7.85221e-07	4.2891e-06
CHCHD10	0.105115	9.55604	24.0179	9.56764e-07	5.21344e-06
FAM162A	0.129788	9.16389	24.6129	1.00666e-06	5.47206e-06
CDKN1A	0.113429	9.50547	23.8908	1.02205e-06	5.54227e-06
COMMD6	0.0891255	9.82787	23.8287	1.05551e-06	5.70993e-06
S100A6	-0.0396329	13.574	23.7678	1.08947e-06	5.87948e-06
GSPT1	-0.131743	9.32457	23.7327	1.10949e-06	5.97313e-06
CACYBP	-0.125425	9.44745	23.5219	1.23786e-06	6.64832e-06
OXA1L	0.120461	9.20407	23.5158	1.24181e-06	6.6536e-06
BCL7C	-0.126285	9.38467	23.4641	1.27563e-06	6.81853e-06
VBP1	-0.141194	9.13659	25.4376	1.38021e-06	7.36005e-06
CDC42EP3	-0.124252	9.46903	23.2537	1.42305e-06	7.57052e-06
YWHAB	-0.0817208	10.0665	23.1862	1.47383e-06	7.82095e-06
GDI2	0.123192	9.34369	23.182	1.4771e-06	7.82095e-06
TALDO1	0.093702	9.72437	23.1581	1.4955e-06	7.89974e-06
LAMTOR4	0.0910359	9.76023	23.0589	1.57464e-06	8.29829e-06
VGLL3	0.126228	9.24032	22.9374	1.6774e-06	8.81911e-06
CTGF	0.124714	9.58761	22.8424	1.76229e-06	9.24379e-06
FHL1	0.128374	9.26951	22.7877	1.81316e-06	9.48846e-06
TXNDC17	-0.100607	9.73883	22.7077	1.89027e-06	9.86897e-06
SSRP1	-0.144104	9.18927	23.7121	2.11088e-06	1.09952e-05
PSMG2	0.121904	9.28964	22.3618	2.26298e-06	1.17601e-05
CHPF	0.124277	9.11715	23.5377	2.41983e-06	1.25462e-05
ARPC1B	-0.0644364	10.6963	22.2217	2.43427e-06	1.2592e-05
ANAPC15	-0.12648	9.28595	22.8801	2.51968e-06	1.30038e-05
XRCC6	-0.119087	9.44369	22.1309	2.5521e-06	1.3141e-05
PRDX3	-0.111099	9.49278	21.8543	2.9475e-06	1.51422e-05
ERGIC3	0.102281	9.5112	21.7648	3.08827e-06	1.57992e-05
C9orf16	0.101598	9.52571	21.764	3.08947e-06	1.57992e-05
TCEAL8	0.110467	9.36809	21.7062	3.18392e-06	1.62452e-05
MYOF	0.109632	9.38418	21.6417	3.29289e-06	1.67631e-05
EEF1D	0.0538663	10.9157	21.3894	3.75566e-06	1.90757e-05
PAFAH1B3	-0.133764	9.21104	21.3296	3.87464e-06	1.96356e-05
SWI5	-0.12635	9.18798	21.2216	4.09904e-06	2.0726e-05
PIN1	-0.104886	9.53946	21.2024	4.14037e-06	2.08879e-05
DYNLL1	-0.0595701	10.9577	21.1721	4.20643e-06	2.11736e-05
PSMA5	-0.112649	9.43235	21.1636	4.22501e-06	2.12195e-05
MYLK	0.129668	9.10519	22.1149	4.23686e-06	2.12316e-05
ANPEP	-0.108602	9.68903	21.0504	4.48208e-06	2.24104e-05
DSEL	0.106243	9.52734	20.9782	4.65414e-06	2.3219e-05
RSL1D1	0.11128	9.37872	20.9702	4.6737e-06	2.32256e-05
BTG1	0.11326	9.53375	20.9691	4.67616e-06	2.32256e-05
QARS	0.120509	9.16136	20.8142	5.07003e-06	2.51263e-05
HMGN1	-0.0919131	9.86468	20.8099	5.0814e-06	2.51272e-05
IGFBP7	0.125906	9.56045	20.6185	5.6153e-06	2.77062e-05
ANAPC11	-0.0687175	10.3534	20.4979	5.98048e-06	2.94434e-05
CCNL1	0.124479	9.17118	20.4618	6.09439e-06	2.99104e-05
MSN	-0.122419	9.26257	20.4594	6.10199e-06	2.99104e-05
OSTC	0.0880658	9.73166	20.4383	6.16958e-06	3.01758e-05
KIF5B	-0.112618	9.53607	20.4006	6.29227e-06	3.0709e-05
UQCRC1	-0.108462	9.43396	20.2483	6.81341e-06	3.31661e-05
EIF6	-0.102536	9.52069	20.2449	6.82528e-06	3.31661e-05
MRPL21	-0.116801	9.29341	20.092	7.39319e-06	3.58482e-05
C7orf50	-0.109182	9.41864	20.0131	7.70473e-06	3.72783e-05
VIM	0.0456282	14.5448	19.9166	8.10312e-06	3.91215e-05
PCBD1	0.113646	9.21791	19.8849	8.23855e-06	3.969e-05
CCDC85B	-0.0668617	10.7119	19.8451	8.41181e-06	4.04379e-05
TOMM20	0.109332	9.28141	19.8163	8.53954e-06	4.09643e-05
HMGB2	-0.155968	9.60997	19.7773	8.71541e-06	4.17188e-05
GAS6	0.0923416	9.91139	19.7456	8.86137e-06	4.23272e-05
C1QBP	-0.0849298	9.871	19.7365	8.90382e-06	4.24397e-05
SNRPB	-0.102184	9.64619	19.6651	9.24235e-06	4.39599e-05
COPS6	-0.0966482	9.63232	19.6519	9.30655e-06	4.41717e-05
2015-09-01	0.10158	9.40202	19.6042	9.54188e-06	4.51141e-05
PA2G4	-0.120036	9.24829	19.6035	9.54531e-06	4.51141e-05
SERPINH1	0.102533	9.58089	19.5607	9.76158e-06	4.60394e-05
ZNF106	0.113831	9.21859	19.499	1.00815e-05	4.74484e-05
ACTN4	-0.118145	9.31128	19.4375	1.04115e-05	4.8899e-05
OS9	0.130173	9.10187	21.8521	1.05677e-05	4.95293e-05
JUN	0.111146	9.47825	19.3878	1.06861e-05	4.99797e-05
PTPLAD1	-0.131804	9.1229	21.3631	1.10047e-05	5.13627e-05
NDUFAF3	-0.0852114	9.81315	19.283	1.12883e-05	5.25772e-05
TCEAL4	0.0935819	9.57742	19.2414	1.15374e-05	5.36263e-05
PGLS	0.0791501	9.87587	19.2366	1.15659e-05	5.36476e-05
HSPA5	-0.106209	9.72484	19.1879	1.18648e-05	5.49203e-05
EI24	0.0998439	9.40175	19.1144	1.23303e-05	5.69578e-05
UBE2D3	0.0885911	9.62957	19.0919	1.2477e-05	5.75172e-05
EIF5A	-0.104956	9.72653	18.8441	1.42066e-05	6.5356e-05
ORMDL2	-0.117171	9.17718	18.677	1.55068e-05	7.11919e-05
SRPX	0.10889	9.36184	18.5547	1.65341e-05	7.57534e-05
FST	0.129687	9.24149	18.5353	1.67036e-05	7.63738e-05
ARMCX1	0.112941	9.17097	18.5306	1.67442e-05	7.64039e-05
PSMB7	-0.0771109	9.95841	18.47	1.72857e-05	7.87149e-05
FBLN5	0.102343	9.3657	18.3859	1.80656e-05	8.20997e-05
TMEM14C	0.078549	9.80008	18.2791	1.91061e-05	8.6653e-05
CALR	-0.0689416	10.3743	18.2737	1.91605e-05	8.67242e-05
COX7A1	0.101481	9.13257	18.5423	1.98263e-05	8.94602e-05
CCDC104	0.114379	9.16794	18.2069	1.98446e-05	8.94602e-05
NDUFB5	0.102707	9.34622	18.1792	2.01348e-05	9.05864e-05
NDUFS6	-0.0892075	9.66244	18.1101	2.08783e-05	9.37437e-05
PTGES3	-0.10164	9.52901	18.0843	2.11631e-05	9.48325e-05
KHDRBS1	-0.108681	9.41247	17.9891	2.22486e-05	9.94983e-05
RCAN2	0.11606	9.17049	17.9564	2.26337e-05	0.000101019
CAPG	-0.0985746	9.63762	17.8503	2.39305e-05	0.000106595
UBE2N	-0.115239	9.24868	19.0308	2.42483e-05	0.000107797
NFE2L2	0.11166	9.15801	17.7756	2.48885e-05	0.000110424
HNRNPD	-0.120674	9.29832	17.7374	2.53932e-05	0.00011237
HNRNPDL	-0.0852815	9.872	17.7349	2.54272e-05	0.00011237
ARF1	-0.077216	9.93902	17.7092	2.57735e-05	0.000113677
PCNA	-0.121194	9.17919	17.663	2.64059e-05	0.00011622
GGH	-0.117457	9.29039	17.6596	2.64537e-05	0.00011622
CRIP2	-0.116523	9.2948	17.5902	2.74367e-05	0.000120303
TNFRSF1A	0.106566	9.27404	17.5703	2.77252e-05	0.000121331
TMEM106C	-0.119505	9.23285	17.5287	2.83386e-05	0.000123775
FGF5	-0.118933	9.23985	17.5073	2.86592e-05	0.000124932
FILIP1L	-0.124171	9.20302	18.2028	2.92624e-05	0.000127314
LDHB	0.0632847	10.3467	17.4307	2.9836e-05	0.000129559
PSMD14	-0.10945	9.2562	17.2903	3.21234e-05	0.000139222
GNG11	-0.079505	10.0434	17.1921	3.38268e-05	0.000146322
SP100	0.108032	9.19954	17.0775	3.59304e-05	0.000155123
ERGIC1	-0.120069	9.13246	18.4058	3.6417e-05	0.000156807
KRCC1	0.113046	9.12611	17.5974	3.64603e-05	0.000156807
LTBR	0.113245	9.09644	19.3889	3.67165e-05	0.000157482
C11orf83	-0.110121	9.31745	17.0343	3.67574e-05	0.000157482
ARHGDIA	-0.0953674	9.50374	16.9917	3.75907e-05	0.000160623
PXDN	0.114284	9.13428	17.5644	3.76336e-05	0.000160623
RBX1	-0.078234	9.85914	16.9439	3.85484e-05	0.000164115
PPIA	-0.0676373	10.112	16.9415	3.8598e-05	0.000164115
SDF2L1	-0.108657	9.32812	16.9303	3.88266e-05	0.000164775
ATPIF1	-0.0806017	9.81445	16.8959	3.95352e-05	0.000167465
NDUFB8.1	-0.0801288	9.77401	16.8685	4.01099e-05	0.00016958
CCDC34	-0.12664	9.14235	16.9091	4.10092e-05	0.000173056
CD63	0.0398437	12.413	16.8116	4.13301e-05	0.000174082
DTD1	-0.111515	9.21662	16.7288	4.31738e-05	0.000181508
SERPINB6	-0.105552	9.32225	16.6875	4.41246e-05	0.000185158
BRK1	0.0585154	10.2691	16.6488	4.50343e-05	0.000188623
HIBADH	0.104819	9.20669	16.6269	4.55569e-05	0.000190457
AKAP12	0.118108	9.31139	16.6083	4.60055e-05	0.000191974
FUS	-0.120323	9.28899	16.5763	4.67877e-05	0.000194877
TUBG1	-0.112822	9.16217	16.6152	4.73405e-05	0.000196814
CCT6A	-0.0968281	9.5178	16.4908	4.89458e-05	0.000203112
H3F3B	-0.048995	11.1921	16.4378	5.03311e-05	0.000208475
SRSF2	-0.0997765	9.49367	16.2655	5.51203e-05	0.00022748
PRKDC	-0.112025	9.24142	17.1008	5.51221e-05	0.00022748
ACTA2	0.118354	9.1802	16.2466	5.56722e-05	0.000229023
CYSTM1	0.0833254	9.56222	16.2457	5.57001e-05	0.000229023
PMVK	-0.106926	9.24777	16.2217	5.64094e-05	0.000231516
ERP29	0.0788167	9.76224	16.1673	5.80525e-05	0.000237825
ITGB1	-0.088654	9.61956	16.1592	5.83018e-05	0.000238411
WDR34	-0.117386	9.17873	16.1319	5.91474e-05	0.000241429
DCTN3	-0.0848899	9.71215	16.1269	5.93044e-05	0.000241631
PRAF2	0.101087	9.12709	16.8122	6.30423e-05	0.000256395
TMEM160	-0.101618	9.42918	15.9989	6.34511e-05	0.000257591
IFI16	0.10667	9.22544	15.9273	6.58943e-05	0.000267027
TIMM9	0.105522	9.14432	16.508	6.63052e-05	0.000268208
EIF3I	-0.0752299	9.87343	15.9059	6.6643e-05	0.000268876
PIGT	0.109539	9.15208	15.904	6.67099e-05	0.000268876
SDF4	0.0834949	9.61927	15.7828	7.11223e-05	0.000286146
FAM20C	0.114417	9.1831	15.6983	7.43727e-05	0.000298688
PTRH1	-0.116846	9.12345	17.293	7.51566e-05	0.000301298
TCEAL3	0.101122	9.27352	15.6608	7.58599e-05	0.000303575
TBCB	-0.082432	9.67047	15.6261	7.72663e-05	0.000308653
GTF3A	-0.0850383	9.65945	15.5303	8.1279e-05	0.000324105
LINC00493	0.0972463	9.27655	15.4444	8.5057e-05	0.000338569
TAF1D	0.113776	9.10441	17.2208	8.7853e-05	0.00034908
AP2M1	-0.0594289	10.351	15.376	8.81927e-05	0.00034981
CAPZB	-0.0724218	9.89027	15.3119	9.1235e-05	0.000361239
TOMM40	-0.11076	9.19965	16.4264	9.19969e-05	0.000363614
MYADM	0.111006	9.14433	16.3798	9.32133e-05	0.000367775
CYCS	-0.0955977	9.42716	15.2001	9.67953e-05	0.000381238
MYL12B	-0.0532973	10.6585	15.1645	9.86394e-05	0.000387821
APEX1	0.0938255	9.39643	15.1451	9.96585e-05	0.000391142
NDUFB6	-0.0884822	9.56841	15.1313	0.000100386	0.000393311
IMP3	-0.101271	9.31294	15.0932	0.000102432	0.000400625
U2AF1	-0.0880404	9.61053	15.0732	0.000103524	0.000404193
SUGT1	-0.10562	9.23479	15.0314	0.00010584	0.00041252
CTSL	0.0736551	10.3692	15.0101	0.000107042	0.000416482
EMX2OS	0.100621	9.35665	15.0008	0.000107573	0.000417823
LRRFIP1	-0.101771	9.34769	14.8159	0.000118644	0.000460027
YWHAZ	-0.0999889	9.31835	14.7898	0.000120298	0.000465636
FBN1	0.10234	9.36516	14.7611	0.000122146	0.000471974
PDCD5	-0.0714854	9.9561	14.7405	0.000123486	0.000476334
CBR1	0.0721778	9.82516	14.7167	0.000125056	0.000481561
ATP5G2	0.0572373	10.2516	14.6277	0.0001311	0.000503672
CCT7	-0.0966751	9.3831	14.6256	0.000131246	0.000503672
TEX264	0.0938644	9.27558	14.6116	0.000132221	0.000506546
CKS2	-0.131618	9.41369	14.5405	0.000137307	0.000525135
SAC3D1	-0.118205	9.15639	15.9007	0.000137617	0.000525425
DHCR24	0.108491	9.14368	14.5024	0.000140108	0.00053403
IGFBP3	0.0916818	10.714	14.3894	0.000148776	0.000566105
NUDC	-0.0926296	9.4558	14.3689	0.000150399	0.000571311
C20orf27	-0.0965828	9.33254	14.3613	0.000151008	0.000571942
TUBGCP2	-0.109339	9.14048	15.0441	0.000151074	0.000571942
SSNA1	-0.088949	9.49435	14.356	0.000151434	0.000572337
PERP	0.0986035	9.23	14.3289	0.000153633	0.000579674
ITM2B	0.0810108	9.74742	14.3115	0.000155057	0.000584065
GTF3C6	-0.0788207	9.6957	14.3028	0.000155776	0.000585792
IER2	0.0863437	9.69068	14.2655	0.000158888	0.000596492
PPP4C	-0.0771942	9.6981	14.2547	0.000159806	0.00059867
AAMDC	-0.102673	9.24659	14.2524	0.000160001	0.00059867
SRP14	0.0406924	10.9981	14.2321	0.000161738	0.000604163
MCL1	0.100946	9.29464	14.1881	0.00016556	0.000617411
ALKBH7	0.0855825	9.43959	14.0873	0.000174671	0.000650308
RBM8A	-0.0990874	9.30207	14.077	0.000175633	0.00065281
HSPB3	0.0976353	9.14149	14.0214	0.000180897	0.000671262
RGS10	0.0906326	9.41631	14.0154	0.000181482	0.000672322
RECK	0.0984463	9.27024	13.989	0.000184044	0.000680689
MRPS34	-0.0852414	9.52986	13.9695	0.000185965	0.000686664
PAICS	-0.115176	9.10022	16.5865	0.000186462	0.000687367
CMPK1	0.093975	9.2808	13.9524	0.000187663	0.000690663
SNX3	0.0547209	10.2515	13.8507	0.000198096	0.000727864
ATP2A2	0.102649	9.15521	13.8243	0.000200896	0.000736948
CKLF	-0.106728	9.2427	14.6596	0.00020124	0.000737004
RAB4A	0.0945746	9.24268	13.8011	0.000203387	0.00074299
TXNL1	0.0876781	9.44941	13.7997	0.000203536	0.00074299
PPP1CA	-0.0752804	9.73022	13.7123	0.00021323	0.000777111
PSMB1	-0.0612348	10.1254	13.7029	0.000214303	0.000779757
CLNS1A	0.0939416	9.26884	13.635	0.000222193	0.000807158
MRPL13	-0.101025	9.247	13.5619	0.000231018	0.000837861
GSTT1	0.0990144	9.11823	13.5407	0.000233634	0.000845982
HNRNPR	-0.0980303	9.3867	13.5341	0.000234459	0.000846911
HMOX2	-0.11085	9.09661	16.2993	0.000234645	0.000846911
PSMC4	-0.0971867	9.25932	13.5211	0.000236085	0.000850739
MIR4435-1HG	0.0936176	9.21772	13.5104	0.00023744	0.000854251
ZNHIT3	0.102507	9.16107	14.0142	0.000246552	0.000885613
METAP2	0.100843	9.20241	13.4038	0.000251322	0.000901305
JTB	0.0694192	9.78195	13.3915	0.000252968	0.000905763
EMILIN1	0.100403	9.22943	13.3843	0.000253936	0.000907781
MTCH1	-0.0759431	9.72863	13.2903	0.000267	0.000952965
RBPJ	-0.108158	9.2435	13.2388	0.000274435	0.000977948
MRPL36	-0.0869343	9.45055	13.2301	0.000275709	0.000980929
CAP1	-0.0800581	9.60699	13.215	0.000277933	0.000987278
NELFE	-0.0972581	9.22936	13.1448	0.00028854	0.00102334
EIF3G	0.0719559	9.70196	13.1347	0.000290107	0.00102727
MVD	0.101344	9.13239	13.5063	0.000302077	0.00106797
NUTF2	-0.0902909	9.33837	13.0456	0.000304229	0.00107281
ADK	-0.103472	9.1776	14.0972	0.0003044	0.00107281
PTMA	-0.0508645	11.1781	13.0144	0.000309345	0.00108853
NME3	0.0924096	9.18879	13.2627	0.000312347	0.00109737
SNRPA1	-0.105319	9.1981	13.3938	0.000314115	0.00110186
UBE2L6	0.0870063	9.17576	12.9771	0.000315567	0.0011047
ECHS1	-0.082712	9.49514	12.973	0.000316255	0.0011047
TSR3	-0.099922	9.19349	12.9721	0.000316403	0.0011047
YIF1B	-0.101948	9.13303	14.2579	0.00032343	0.00112749
TMEM98	0.0869815	9.3163	12.8873	0.000331072	0.00115234
EDF1	0.0522032	10.3138	12.8739	0.000333438	0.00115877
CLTB	-0.0711037	9.82679	12.8057	0.000345814	0.00119993
PHYH	0.0960798	9.13119	13.275	0.000351246	0.00121689
TERF2IP	-0.104801	9.12686	13.7809	0.000353767	0.00122374
ECI2	-0.0859701	9.45262	12.756	0.000355123	0.00122654
SFPQ	-0.107799	9.28789	12.7467	0.00035689	0.00123075
MINOS1	-0.0668873	9.88058	12.7251	0.000361036	0.00124314
DERA	-0.107739	9.09881	14.9426	0.00037526	0.00129014
CDC42EP2	0.0943295	9.10523	12.7839	0.000390074	0.00133902
SLC25A3	0.0441049	10.7407	12.5495	0.000396601	0.00135934
ITGB1BP1	-0.0672949	9.93374	12.5396	0.000398693	0.00136443
PSMD12	-0.10579	9.12272	14.7714	0.000400809	0.00136958
UFD1L	-0.0893211	9.33633	12.5204	0.000402815	0.00137435
YWHAE	-0.0820369	9.48945	12.4722	0.000413343	0.00140812
FRMD6	0.0926298	9.29346	12.4475	0.000418855	0.00142334
ENY2	-0.0804051	9.54746	12.4465	0.000419078	0.00142334
TMEM230	0.0704784	9.62079	12.4389	0.000420778	0.00142696
LSMD1	-0.087755	9.34994	12.422	0.000424603	0.00143776
CAPN2	-0.0868135	9.42772	12.4067	0.000428094	0.0014474
LHFP	0.0852025	9.21284	12.3069	0.000451602	0.00152458
DAB2	0.0693577	9.75891	12.3005	0.000453138	0.00152747
VTI1B	0.0776215	9.45288	12.2774	0.000458786	0.00154419
DPM2	-0.100118	9.12245	13.5464	0.000463678	0.00155832
ST6GALNAC6	0.0978256	9.11493	13.6782	0.000470543	0.00157903
GREM2	0.0952635	9.20019	12.2002	0.000478158	0.00160219
TAF12	0.0932699	9.18527	12.1823	0.000482763	0.00161521
CD248	0.0908518	9.3188	12.175	0.000484672	0.00161918
TRAPPC1	-0.0705364	9.6938	12.1315	0.00049609	0.00165486
BOD1	0.0862695	9.24854	12.1228	0.000498422	0.00166017
TAX1BP1	0.0814751	9.43505	12.0828	0.000509227	0.00169365
MAP7D1	-0.0994328	9.15203	12.3036	0.000512854	0.0017022
RP11-14N7.2	-0.101719	9.16841	13.4625	0.000513313	0.0017022
RABAC1	0.0498538	10.4314	12.0398	0.00052111	0.0017255
EIF1AX	-0.102466	9.15048	13.6918	0.000522567	0.00172778
RRAS	-0.0938849	9.25148	11.9439	0.000548618	0.00181125
SRSF7	-0.082273	9.64555	11.9408	0.00054954	0.00181163
TMEM243	0.0921893	9.12619	12.5228	0.000562284	0.00185092
TXNL4A	-0.0833063	9.45053	11.8857	0.000566035	0.00186054
STEAP1	0.0922072	9.20602	11.8208	0.000586104	0.00192369
PSMD4	-0.0812254	9.46566	11.8172	0.00058724	0.0019246
GLRX5	-0.1002	9.12918	12.4602	0.000593679	0.00194287
2007-09-01	-0.0764986	9.69303	11.7468	0.000609859	0.00199291
NPDC1	0.0806324	9.36928	11.7433	0.000611016	0.00199379
BABAM1	-0.087134	9.30625	11.7249	0.000617092	0.0020107
SSR3	-0.0744155	9.67494	11.7122	0.000621305	0.00202149
TMEM219	0.067877	9.60933	11.7027	0.000624483	0.00202814
ID3	0.073571	10.4654	11.7007	0.000625154	0.00202814
NUCB1	0.0991881	9.09937	13.1676	0.000629041	0.00203316
MTCH2	-0.0854754	9.33434	11.6882	0.000629357	0.00203316
LPXN	-0.103202	9.11139	13.5476	0.000629674	0.00203316
BAG1	0.0885727	9.21065	11.6854	0.000630326	0.00203316
SNRPE	-0.0804674	9.48175	11.6807	0.000631895	0.0020353
SYNGR1	0.0880396	9.13403	11.6528	0.000641455	0.00206313
SMC3	-0.0959638	9.2364	11.6252	0.000651027	0.00209092
MANF	-0.0836203	9.46596	11.5779	0.000667804	0.00214167
NAP1L1	0.0545796	10.199	11.5753	0.000668735	0.00214167
S100A13	-0.0548224	10.3031	11.522	0.000688185	0.00219841
KPNA2	-0.106011	9.23838	11.5214	0.000688411	0.00219841
STUB1	-0.0682049	9.71923	11.4478	0.000716212	0.00228394
CERCAM	0.0890916	9.12254	11.8714	0.000745859	0.00237511
MDK	0.0955278	9.15741	11.3012	0.000775021	0.00246448
ACADVL	-0.0865477	9.3504	11.285	0.000781796	0.00248251
PTX3	0.110238	9.69989	11.2739	0.000786516	0.00249129
NONO	0.101305	9.12649	13.0288	0.000786783	0.00249129
ATP6AP2	0.0866845	9.28203	11.2323	0.000804332	0.00254327
TMBIM6	-0.0532898	10.2471	11.2249	0.000807522	0.00254977
IKBIP	-0.0808203	9.48718	11.2046	0.000816413	0.00257422
CD9	-0.0992354	9.68916	11.1832	0.000825866	0.00260038
ARPC5	-0.064418	9.8482	11.1521	0.000839847	0.0026407
EIF3K	0.0540441	10.1075	11.1441	0.000843457	0.00264834
PRRX2	-0.0906855	9.24626	11.0845	0.000870999	0.002731
DHRS7	0.0852725	9.26444	11.0735	0.000876216	0.00274352
PSIP1	-0.0990962	9.19019	11.3789	0.00088603	0.00277039
UQCRH	0.0454049	10.4479	11.036	0.000894107	0.00279175
SERINC3	0.0882384	9.20264	11.0266	0.000898641	0.00280201
MSMO1	0.088319	9.16757	11.1395	0.000905664	0.00281999
LRRC59	-0.0843738	9.35807	10.9632	0.000929904	0.00289146
SAR1B	-0.0989841	9.1427	13.0317	0.00093357	0.00289884
MRPL22	-0.0840016	9.3526	10.939	0.000942116	0.00292134
SHMT2	0.0940736	9.10275	11.9044	0.000943807	0.00292255
CORO1C	-0.0909064	9.21902	11.1961	0.000946384	0.00292649
MED10	-0.0849222	9.32562	10.9251	0.000949223	0.00293123
CDC42	-0.0827312	9.38033	10.9146	0.000954633	0.00294389
PDIA6	-0.0555941	10.2027	10.8815	0.00097181	0.00299275
TCP1	-0.0824515	9.37702	10.8454	0.000990935	0.00304746
PYCARD	0.0766705	9.53863	10.836	0.000995978	0.00305878
TMEM258	0.0706078	9.51802	10.8325	0.000997867	0.0030604
OPTN	0.0766055	9.38693	10.7844	0.00102417	0.00313677
FHL2	-0.0787303	9.59029	10.774	0.0010299	0.00315002
MAPKAP1	-0.0884868	9.23748	10.7341	0.00105236	0.00321435
TIMM50	-0.100564	9.09636	13.9167	0.00105818	0.00322773
AAED1	0.0808253	9.33354	10.7072	0.00106774	0.00325247
EGR1	0.0781047	9.57292	10.6833	0.00108164	0.00329034
LSS	0.0929557	9.1054	11.3473	0.00114404	0.00347546
RCN1	0.0777721	9.40216	10.5504	0.00116224	0.00352598
UFC1	0.0716279	9.46282	10.4833	0.00120521	0.00365141
ETFB	-0.0675112	9.67541	10.4556	0.00122341	0.00370157
LOXL1	-0.0706006	9.82333	10.4136	0.00125153	0.00378153
SRSF9	-0.0726837	9.54403	10.4039	0.00125815	0.00379644
PDLIM7	-0.0847821	9.30104	10.9563	0.00127507	0.00384231
TIMM17A	-0.0814704	9.3137	10.3292	0.00131007	0.00394249
HPS1	0.0783425	9.19756	10.313	0.00132162	0.00397193
C14orf1	0.0760932	9.23869	10.2889	0.00133895	0.00401588
ARPC5L	-0.0867119	9.25981	10.2878	0.00133982	0.00401588
PDLIM2	0.0449843	10.4781	10.2659	0.00135577	0.00405829
JAGN1	0.0874487	9.1634	10.7012	0.00136002	0.00406558
TANK	0.0827303	9.1314	10.8266	0.00144949	0.00432725
TUBB2A	-0.0793475	9.38674	10.1319	0.00145797	0.00434679
MAP4	-0.0794563	9.41117	10.1267	0.00146205	0.00435058
SON	-0.0883463	9.24202	10.1254	0.00146311	0.00435058
LINC00152	0.0706071	9.49906	10.1142	0.00147203	0.00437131
HNRNPA0	0.0843727	9.21144	10.1001	0.00148335	0.0043991
UBA1	-0.100107	9.10215	12.12	0.0015371	0.00455249
LAYN	0.0725525	9.49572	9.97083	0.00159114	0.00470633
PPA1	0.0636616	9.73882	9.94399	0.0016145	0.00476915
ADRM1	-0.0703651	9.56439	9.9408	0.0016173	0.00477114
RAB18	0.0794201	9.26555	9.92808	0.00162851	0.00479506
METTL23	0.0892024	9.10828	10.9717	0.00162968	0.00479506
OCIAD1	0.0835913	9.20441	9.91023	0.00164438	0.00482626
XRCC5	-0.0764626	9.4807	9.91	0.00164458	0.00482626
DDR2	0.0842851	9.25912	9.87233	0.00167859	0.00491964
FXR1	0.0843839	9.19201	9.83695	0.00171118	0.00500861
ENPP2	0.0858216	9.23283	9.82465	0.00172266	0.00503565
UBE2K	-0.085874	9.17256	9.89905	0.00176206	0.00514412
PPP1R7	-0.0804098	9.30371	9.77443	0.00177034	0.00515529
CSDE1	0.073232	9.42058	9.77429	0.00177048	0.00515529
BUD31	-0.0684996	9.56319	9.74391	0.00179998	0.00523439
DCAF6	0.0864611	9.09207	11.3741	0.00184592	0.00536105
MLEC	-0.0723385	9.49125	9.64341	0.00190115	0.00551433
HTATSF1	-0.096659	9.09583	11.2694	0.00191587	0.00554984
SSSCA1	-0.0900044	9.18021	10.9261	0.0019355	0.00559948
CIB1	-0.0640977	9.68338	9.56245	0.00198683	0.00574059
FKBP3	-0.0786751	9.35823	9.52315	0.00202983	0.00585729
LMO7	0.0831653	9.32107	9.51388	0.0020401	0.00587936
SNRPG	-0.0738616	9.4912	9.49388	0.00206246	0.00593618
NEDD8	-0.0434292	10.4268	9.40712	0.00216235	0.00621571
MARCKS	-0.0817865	9.35238	9.35157	0.00222886	0.00639871
BSG	0.0624655	9.72266	9.34202	0.00224051	0.00641625
FDFT1	0.0792821	9.39447	9.34187	0.00224069	0.00641625
PMM1	-0.082318	9.1724	9.33195	0.00225285	0.00644286
SNRPC	-0.0732783	9.48562	9.30369	0.00228787	0.00653468
TCEB1	-0.0672378	9.59555	9.28548	0.00231072	0.00659157
ITGB5	0.084664	9.13935	9.39992	0.00233867	0.00666283
CISD3	-0.0786016	9.31102	9.24267	0.00236535	0.00673031
C1orf21	0.0826637	9.24018	9.23521	0.00237501	0.00674923
POMP	-0.0522671	10.0525	9.22164	0.00239268	0.00679085
PLEKHO1	0.0853106	9.09885	10.4893	0.00240048	0.00680438
ZNF511	-0.0833545	9.20273	9.18689	0.00243851	0.00690349
CBR3	-0.0876545	9.17589	9.17845	0.00244979	0.00692668
THRAP3	-0.076817	9.37672	9.16855	0.00246308	0.00695548
DCXR	-0.0805107	9.2535	9.14096	0.00250049	0.00704611
ODF2L	0.0893477	9.09304	10.6361	0.00250145	0.00704611
ECH1	0.0774017	9.27914	9.0806	0.00258436	0.00727055
SNRNP70	-0.0908271	9.19608	10.1784	0.00262173	0.00736645
TPGS2	-0.0705277	9.48061	9.0396	0.00264296	0.00741681
NDUFA8	-0.0695827	9.47151	9.03324	0.00265217	0.00743335
SRRM1	-0.0797168	9.3095	9.02271	0.00266748	0.00746696
MRPL32	0.07443	9.36526	9.02007	0.00267134	0.00746843
PSMD8	-0.0582184	9.77203	9.01609	0.00267716	0.00747541
DEK	-0.0711801	9.74814	8.9739	0.00273969	0.00764049
STX8	0.0862222	9.11088	10.2759	0.00280922	0.0078247
CHTOP	-0.0856265	9.13058	9.7423	0.002889	0.00803692
UQCR10	-0.0527726	9.96303	8.86838	0.00290262	0.00806482
SUMO3	-0.0665391	9.58354	8.849	0.00293358	0.00814078
NDUFB2	-0.0515009	10.0081	8.84525	0.00293962	0.00814746
PARVB	-0.0858559	9.09953	9.99744	0.00295907	0.00819127
RTCB	0.0934665	9.11398	10.8127	0.00299373	0.00827701
CAPNS1	-0.0761008	9.34404	8.80311	0.00300828	0.00830701
TPGS1	0.0864321	9.14606	9.77326	0.00302298	0.00833733
NUBP2	-0.0877826	9.14942	10.0021	0.00308366	0.00849426
NDUFS5	-0.0471809	10.1851	8.75445	0.00308961	0.0085002
MTIF3	0.0757567	9.18393	8.72493	0.00314003	0.00862835
PRSS23	0.0782744	9.60972	8.7064	0.00317209	0.00870581
ITGBL1	0.0805846	9.1475	8.79019	0.00317764	0.00871038
RALY	-0.0775583	9.21633	8.67054	0.00323511	0.0088571
TMEM248	0.0797262	9.13171	8.79335	0.00328964	0.00899542
CDC37	-0.0706859	9.40056	8.57741	0.00340479	0.00929896
SNRNP25	-0.0869443	9.19767	10.1436	0.00347555	0.00948071
WTAP	0.0871248	9.09388	10.4984	0.00350187	0.0095409
NSFL1C	-0.0814599	9.15581	8.97523	0.00350836	0.00954699
SPATS2L	-0.0855042	9.13499	9.35523	0.00361353	0.00982127
TSPO	-0.0332171	11.0658	8.46262	0.00362644	0.00983964
ATRAID	0.056869	9.74507	8.46131	0.00362905	0.00983964
FAM127A	0.0643134	9.47323	8.41816	0.00371618	0.0100637
SWAP70	0.079587	9.16394	8.51423	0.00383298	0.0103675
UQCRC2	0.0768009	9.2103	8.3362	0.00388757	0.0105025
POLR2H	-0.084496	9.15527	9.29275	0.00400447	0.0108053
EWSR1	-0.080835	9.28344	8.25666	0.0040616	0.0109463
MRPL17	-0.0713829	9.3527	8.22408	0.00413516	0.0111312
RNH1	-0.0419752	10.5081	8.16656	0.00426835	0.011476
C6orf89	0.0854925	9.09307	9.45272	0.004347	0.0116735
IFT20	0.0688473	9.25997	8.12133	0.00437613	0.0117273
AGPAT2	0.0749973	9.25212	8.12077	0.0043775	0.0117273
MAP1LC3B	0.057856	9.59311	8.09164	0.0044484	0.011903
CREB3L1	0.0710967	9.1881	8.06301	0.00451923	0.0120782
SNAI2	0.0686807	9.20281	8.04478	0.00456493	0.0121858
THOC7	-0.0734663	9.31939	8.04221	0.0045714	0.0121875
COPRS	-0.0654942	9.56365	8.04023	0.0045764	0.0121875
AIP	0.078436	9.15535	8.46398	0.00468652	0.0124659
GNAS	0.0508567	9.97966	7.99232	0.00469907	0.0124845
HDGF	-0.0881061	9.14499	8.35181	0.00484949	0.0128689
PCBP2	0.0533521	9.79046	7.93005	0.00486352	0.0128909
NAA10	-0.0652897	9.48829	7.91493	0.00490435	0.0129838
RBMS1	0.0728436	9.29507	7.90578	0.00492921	0.0130343
HTATIP2	0.0652388	9.17185	7.87662	0.00500932	0.0132305
MYO1C	-0.0743573	9.32841	7.86994	0.00502785	0.0132638
RBM25	-0.0797541	9.16946	8.37034	0.00508042	0.0133868
IGFBP6	0.042869	11.2253	7.84412	0.00510015	0.013423
POLR2E	-0.0568863	9.71434	7.80431	0.00521371	0.0137058
OXLD1	0.0775233	9.12592	8.38298	0.00523057	0.0137341
ARL16	-0.0756779	9.16331	7.78627	0.00526602	0.013811
MMAB	0.0757503	9.17243	7.8116	0.00534009	0.0139889
CDK2AP2	-0.080697	9.12853	8.78465	0.0053949	0.014116
CBX1	-0.0904567	9.15137	8.70607	0.00546152	0.014264
WDR45	0.0722974	9.13325	8.31911	0.00546417	0.014264
DDAH2	0.071638	9.30669	7.715	0.00547799	0.0142835
C1orf43	0.0619889	9.43246	7.63896	0.00571372	0.0148809
RBPMS	0.0745513	9.12748	7.632	0.0057358	0.0149211
SNRPD1	-0.0629996	9.5813	7.62401	0.00576127	0.01497
NDUFA12	-0.0617688	9.56037	7.61773	0.00578135	0.0150048
RHEB	-0.064916	9.51772	7.59878	0.00584244	0.0151458
NTMT1	-0.0715366	9.24354	7.59195	0.00586461	0.0151858
STOM	0.0787788	9.11899	8.74675	0.00589329	0.0152424
PFDN2	-0.0629081	9.5259	7.57509	0.00591969	0.0152931
ARPC3	-0.0433104	10.2023	7.56964	0.00593762	0.0153218
MYL6B	0.0630137	9.45519	7.56005	0.00596929	0.0153858
PSMA4	-0.0613568	9.63814	7.54091	0.00603303	0.0155258
GNAI3	-0.0800642	9.09186	8.52506	0.00603743	0.0155258
MRPL15	-0.0717343	9.24381	7.53566	0.00605064	0.0155403
LINC00657	0.0774649	9.13099	7.92701	0.0060569	0.0155403
RNASEH2C	-0.0659163	9.4675	7.52593	0.00608341	0.0155905
PPIB	0.0383007	10.8278	7.51938	0.00610556	0.0156294
NDUFB3	-0.0650113	9.44178	7.51526	0.00611953	0.0156473
RBBP7	-0.0807711	9.20314	7.49363	0.00619345	0.0158183
CKAP4	-0.0668646	9.45302	7.4913	0.00620147	0.0158208
MRGPRF	0.0765754	9.16445	7.47985	0.00624104	0.0159037
ELOF1	0.0752312	9.14354	7.77877	0.00627716	0.0159776
TM2D3	0.0761437	9.08852	8.53051	0.00634748	0.0161353
FLOT1	-0.0710685	9.30731	7.4477	0.00635349	0.0161353
NAA38	0.0777891	9.17365	7.79529	0.00651229	0.0165199
POP4	-0.0763474	9.14526	7.93665	0.00652449	0.0165321
DCTN2	0.0690177	9.32153	7.3415	0.00673985	0.0170586
SNF8	-0.0536634	9.76852	7.31128	0.0068541	0.0173282
RNF181	-0.0653355	9.42351	7.28876	0.00694054	0.017527
HNRNPAB	-0.0735181	9.21991	7.32652	0.00694841	0.0175272
ZNF32	0.0731566	9.09168	7.95462	0.00698321	0.0175952
VDAC2	0.0619114	9.47094	7.25939	0.00705495	0.017756
SPG20	0.0706972	9.13236	7.77179	0.00718906	0.0180733
EIF3B	-0.0865369	9.09403	8.5867	0.0072514	0.0182096
YIPF3	0.0613965	9.39298	7.17449	0.00739663	0.0185536
POLR2J	-0.0561002	9.66536	7.17222	0.00740601	0.0185564
FAU	0.0279617	11.1549	7.16754	0.00742536	0.0185694
NAPA	0.0700152	9.12276	7.78788	0.00744584	0.0185694
ECE1	0.0801056	9.10404	7.85477	0.00744704	0.0185694
MRPS36	0.0742027	9.17529	7.34098	0.00745009	0.0185694
RABL5	0.0767063	9.12218	7.64374	0.00745256	0.0185694
C9orf3	0.0659645	9.34581	7.15822	0.00746402	0.0185773
STAU1	0.0775261	9.13587	8.09974	0.00748879	0.0186183
PSG5	0.0588664	10.0657	7.13698	0.00755293	0.018757
MRPL34	0.0613905	9.41701	7.12174	0.0076174	0.0188962
ARF5	0.0761008	9.13247	7.90594	0.00764097	0.0189185
MRPS6	0.0669475	9.46513	7.11567	0.00764324	0.0189185
ACTR10	-0.0731093	9.1595	7.13508	0.00769257	0.0190196
FIBP	-0.0538667	9.71578	7.09784	0.00771961	0.0190373
PBDC1	-0.0771972	9.10414	7.83516	0.00772192	0.0190373
RABL6	-0.0755996	9.14352	7.19175	0.00772517	0.0190373
AGTRAP	0.0720837	9.1097	8.1459	0.00778799	0.0191617
ARL3	-0.0642258	9.47338	7.08095	0.00779271	0.0191617
NBEAL1	0.0722239	9.13445	7.88232	0.00794219	0.0195079
TMEM134	0.0594525	9.13896	7.04379	0.00795601	0.0195205
CCDC50	0.0681398	9.23417	7.04088	0.00796896	0.0195309
AHNAK2	0.0653074	9.3292	7.03138	0.00801133	0.0196133
SNX2	0.0703643	9.16034	6.97933	0.00824765	0.0201699
MPV17	0.0611086	9.27674	6.96994	0.00829102	0.0202539
ARMCX3	0.0628896	9.16955	6.93012	0.00847764	0.0206873
YBX3	0.0548736	9.59803	6.91668	0.00854159	0.0208207
MIDN	0.0759853	9.10743	7.17031	0.0085953	0.0209045
LYRM4	0.0688403	9.14958	7.08887	0.00859804	0.0209045
RAB32	0.0502845	9.83195	6.90368	0.00860391	0.0209045
ARL6IP4	-0.0456063	9.99908	6.88027	0.0087173	0.0211571
CYC1	-0.0531285	9.72953	6.85784	0.0088274	0.0214012
ASPH	0.0515094	9.64179	6.85125	0.00886003	0.0214571
S100A3	-0.0775085	9.12148	7.12964	0.00897721	0.0217175
SRM	-0.066318	9.29397	6.81739	0.00902957	0.0218206
COMMD4	-0.0662185	9.36739	6.77595	0.00924154	0.0223089
ILK	-0.062523	9.4335	6.76979	0.00927353	0.0223621
NCL	-0.0552781	9.7739	6.75074	0.00937303	0.0225777
PXMP2	-0.0745986	9.12923	7.20395	0.00941345	0.0226508
CBX5	-0.0795649	9.14748	7.50959	0.00961451	0.0231098
LAMB1	0.0763864	9.1181	7.40341	0.00969115	0.0232691
VDAC3	-0.0660071	9.31659	6.68237	0.00973929	0.023344
PAPOLA	-0.0642797	9.38619	6.68167	0.00974311	0.023344
TMOD3	-0.0712699	9.12718	6.69136	0.00978032	0.0234081
PSMG3	-0.0741121	9.14019	7.2837	0.00983589	0.0234937
RNF114	0.0731455	9.14582	7.0305	0.009837	0.0234937
RALA	-0.0601142	9.52771	6.64187	0.00996312	0.0237696
PSMB2	-0.0584911	9.50255	6.61346	0.0101233	0.0240968
MED28	0.0668583	9.21927	6.61213	0.0101309	0.0240968
AP2S1	-0.0341699	10.5941	6.61185	0.0101325	0.0240968
CD164	0.0615332	9.38676	6.60644	0.0101633	0.0241445
ATP5J2	-0.0562771	9.55232	6.56833	0.0103832	0.0246409
TM2D2	-0.0697946	9.16986	6.5597	0.0104337	0.0247345
SMIM14	0.0671283	9.14181	6.66088	0.0104981	0.024861
HINT2	-0.0702505	9.21606	6.54356	0.0105288	0.0249073
PRADC1	-0.0746646	9.14476	7.79213	0.0105791	0.0249783
PSMB6	-0.0455128	9.9982	6.53475	0.010581	0.0249783
PTS	0.0656344	9.19787	6.5116	0.0107196	0.0252687
MZT2A	-0.0541206	9.69767	6.51045	0.0107265	0.0252687
ANXA7	-0.0618033	9.44085	6.49416	0.0108253	0.0254746
GABARAPL2	0.0532688	9.57273	6.48966	0.0108527	0.0255123
LPP	0.0686308	9.116	6.80278	0.0109015	0.0256003
HDLBP	0.0476529	9.83819	6.47002	0.0109732	0.0257158
P4HB	0.0430744	10.0584	6.46996	0.0109736	0.0257158
PGP	-0.0714211	9.16944	6.91629	0.0110619	0.0258957
NTAN1	0.0562245	9.53218	6.44312	0.0111406	0.0260528
SUPT4H1	0.0628337	9.33016	6.43834	0.0111706	0.0260958
SRP9	-0.0592571	9.48718	6.41624	0.0113105	0.0263894
SEC61G	-0.0569447	9.58579	6.41478	0.0113198	0.0263894
LUZP1	0.0697701	9.15101	6.64862	0.0113674	0.0264729
POLR2L	-0.0343067	10.6832	6.3706	0.011605	0.0269982
SIVA1	-0.0532733	9.78277	6.36112	0.0116672	0.0270993
NUDT21	-0.0721655	9.09142	6.89544	0.0116726	0.0270993
TMED9	-0.0453579	9.94997	6.34669	0.0117625	0.0272797
NENF	0.0433128	9.93043	6.3315	0.0118636	0.0274753
MRPL18	-0.0558747	9.55987	6.33035	0.0118713	0.0274753
MKKS	-0.065096	9.31599	6.32423	0.0119123	0.0275419
NDUFAB1	-0.0567807	9.52989	6.30241	0.0120598	0.0278542
EIF4G1	-0.0657585	9.3648	6.28196	0.0121998	0.0281485
RRP7A	-0.0678874	9.17851	6.36291	0.0122389	0.0282098
ILF3	-0.0825196	9.1359	7.72881	0.0122604	0.0282302
NUCB2	-0.0598694	9.56014	6.26948	0.012286	0.0282603
SHKBP1	-0.0770363	9.08836	7.7624	0.0123485	0.028375
GOLGB1	0.0660022	9.21301	6.24015	0.0124911	0.0286734
ZBTB38	0.0716734	9.14225	6.62422	0.0128259	0.0293663
CDKN2C	0.0720211	9.20991	6.1932	0.0128267	0.0293663
SLC25A5	-0.0429057	10.2249	6.19244	0.0128322	0.0293663
DYNC1H1	-0.0641903	9.39379	6.18487	0.0128873	0.0294573
MRPL11	-0.0598479	9.43212	6.18296	0.0129012	0.0294573
ANXA4	0.0607694	9.32626	6.17927	0.0129281	0.0294573
MRPL28	-0.065442	9.28528	6.17875	0.0129319	0.0294573
NDUFC2	-0.0436943	9.94919	6.17797	0.0129376	0.0294573
PLGRKT	-0.072231	9.09674	6.91778	0.0130526	0.0296891
POP7	-0.0695118	9.23651	6.92318	0.0131327	0.0298409
DBNL	-0.0657794	9.22075	6.13639	0.0132453	0.0300665
ELAVL1	-0.0721013	9.15853	6.87493	0.0134826	0.0305741
ANXA6	-0.0659903	9.30028	6.09029	0.0135953	0.0307986
SEC23A	-0.071395	9.15335	6.44935	0.0136216	0.0308272
HRAS	-0.0643316	9.29732	6.0728	0.0137305	0.0310422
NDUFB7	-0.043743	9.93496	6.05625	0.0138598	0.0313031
COX7B	-0.0612826	9.43419	6.05006	0.0139084	0.0313555
KDELR2	-0.0414665	10.1389	6.04974	0.013911	0.0313555
WDR83OS	0.0437795	9.85526	6.04647	0.0139368	0.0313822
PDIA4	-0.0677818	9.21764	6.04454	0.013952	0.0313849
CD44	0.0430084	10.14	6.04055	0.0139836	0.0314245
S100A4	-0.0269247	12.9254	6.03744	0.0140082	0.0314485
UBE2D2	-0.0566219	9.51119	6.02649	0.0140954	0.0316125
VCP	-0.0604303	9.42759	6.02421	0.0141136	0.0316218
C12orf57	0.0507233	9.62854	6.01578	0.0141812	0.0317173
REXO2	-0.0419843	10.0735	6.01536	0.0141845	0.0317173
UCHL3	-0.0662237	9.17939	5.99481	0.0143507	0.0320411
ABRACL	0.0574825	9.17229	5.99393	0.0143578	0.0320411
UQCRB	0.0507922	9.90017	5.98753	0.01441	0.0321256
DESI1	0.0604668	9.15201	6.29077	0.0147731	0.0329024
MMP24-AS1	0.0441508	9.75896	5.93874	0.0148143	0.0329615
RILPL2	0.0698118	9.09108	6.74118	0.0148476	0.0329756
ARL6IP5	0.0488662	9.75236	5.93444	0.0148505	0.0329756
ANKRD12	0.0617758	9.27087	5.93246	0.0148672	0.0329756
H2AFY	-0.0651936	9.26846	5.93101	0.0148794	0.0329756
RAD21	-0.086238	9.11492	6.90728	0.0148972	0.0329824
DUT	-0.0475463	9.90266	5.85718	0.0155164	0.0343195
SPCS3	-0.062156	9.24266	5.84459	0.0156277	0.0345318
ERH	-0.047897	9.75178	5.83105	0.0157485	0.0347644
ATRX	0.0663584	9.17101	6.18606	0.0157729	0.034784
NANS	-0.0593271	9.37262	5.82065	0.0158419	0.0349018
TCEA1	-0.0700785	9.13537	6.4411	0.0159785	0.0351685
SEPHS2	0.0581046	9.12315	6.09094	0.016135	0.035478
RAB1A	0.0518878	9.50801	5.77647	0.016245	0.0356849
GIPC1	-0.0635265	9.23332	5.76908	0.0163134	0.0358002
MRPL23	-0.0411644	10.0523	5.73676	0.0166163	0.0364292
CCDC23	0.0629228	9.21628	5.73027	0.0166778	0.0365285
PSMD7	-0.0576442	9.41267	5.72807	0.0166987	0.0365386
UBE2A	-0.0628048	9.25734	5.75076	0.0168188	0.03673
GNB2	-0.047835	9.7508	5.71548	0.0168189	0.03673
DAZAP2	0.0641874	9.13743	5.7452	0.0169663	0.0370159
CIRBP	0.052159	9.60507	5.68829	0.0170813	0.0372307
MGAT4B	0.0652064	9.16381	5.6669	0.0172909	0.0376258
U2SURP	-0.0728678	9.10614	6.70692	0.0172962	0.0376258
DDX39A	-0.0886742	9.12968	6.95778	0.0174389	0.0378995
EIF4EBP1	-0.0595906	9.4215	5.62763	0.0176824	0.0383802
KPNB1	-0.0644176	9.33414	5.62647	0.0176942	0.0383802
MXRA8	0.0506766	9.67088	5.61268	0.0178339	0.0386458
ARHGAP18	-0.0690354	9.1915	6.61365	0.0179399	0.038838
CLIP1	0.0627939	9.164	5.59628	0.0180016	0.0389341
SNRPF	-0.0619593	9.2796	5.57477	0.018224	0.0393772
POLR2F	-0.0552854	9.43914	5.56835	0.018291	0.0394839
RRBP1	-0.0578193	9.44941	5.56132	0.0183645	0.0396045
SMIM20	0.0600963	9.24447	5.5406	0.0185832	0.0400132
GPX1	0.0371967	10.164	5.53999	0.0185897	0.0400132
NQO2	0.0600598	9.20692	5.50077	0.0190111	0.0408812
CCT2	-0.0645908	9.31098	6.12061	0.0190719	0.0409727
APH1A	0.0643668	9.17631	5.54495	0.0190929	0.0409785
PLAUR	-0.062173	9.27202	5.47655	0.0192763	0.0413327
FARP1	0.065075	9.19305	5.47294	0.0193161	0.0413786
CAPZA2	-0.0599493	9.31632	5.47119	0.0193355	0.0413806
TOMM22	-0.055255	9.42984	5.4649	0.0194053	0.0414903
MRPL40	-0.0566781	9.38972	5.43908	0.0196941	0.0420679
DHRS4L2	0.0640793	9.13587	5.63688	0.0197823	0.0422161
TCF25	0.0587951	9.33345	5.4232	0.019874	0.0423714
UQCC2	-0.0543942	9.47622	5.41385	0.0199807	0.0425585
C7orf73	-0.0587074	9.37625	5.41143	0.0200084	0.0425772
STXBP6	-0.0711627	9.10941	5.97733	0.0200427	0.0426096
HNRNPA3	-0.0626429	9.30268	5.39727	0.0201713	0.0428426
GOLGA4	0.0498222	9.58757	5.39273	0.0202239	0.0429136
TMBIM4.1	0.0551835	9.42384	5.37954	0.0203774	0.0431986
FAM177A1	-0.06066	9.32851	5.36723	0.0205217	0.0434634
ISCA2	-0.0643916	9.17042	5.36291	0.020593	0.0435733
PLIN2	0.0576098	9.43638	5.34743	0.020756	0.0438769
PSMC2	-0.0603844	9.25099	5.34332	0.020805	0.0439391
CTTN	0.0595405	9.21184	5.3302	0.0209622	0.0442295
TIMP1	0.0368956	11.8455	5.32657	0.0210058	0.0442798
HSD3B7	-0.0651329	9.17305	5.32376	0.0210398	0.0443099
DCTD	0.0588976	9.21809	5.31104	0.0211938	0.0445698
TCEB2	-0.0371928	10.1231	5.3103	0.0212029	0.0445698
HNRNPC	-0.05569	9.455	5.29086	0.0214409	0.0450278
FAM229B	0.0645785	9.10689	5.63662	0.0215162	0.0451438
AHNAK	-0.0423418	10.0466	5.27391	0.0216505	0.0453832
ADI1	-0.0482314	9.66777	5.26027	0.0218209	0.0456909
ANAPC16	0.0522968	9.38212	5.2589	0.021838	0.0456909
CHID1	0.0581265	9.19915	5.19608	0.0226412	0.0473272
PCYT2	0.0641445	9.10547	5.32298	0.0227566	0.0475242
RWDD1	0.0435752	9.80866	5.16107	0.023102	0.0482006
SF3B1	-0.0651855	9.17205	5.28749	0.0232204	0.0484028
UBXN4	0.0512048	9.54275	5.12201	0.0236276	0.0492058
UQCRQ	-0.0371766	10.1155	5.09313	0.0240241	0.0499852

## Sheet: DE_Fibroblast_WISP2hi_THBS1hi
genes	logFC	logCPM	F	PValue	FDR
FTL	1.04087	15.3359	14524.8	0	0
FTH1	0.919495	15.2736	13335.2	0	0
CTSK	0.874618	10.8699	1812.85	0	0
NEAT1	0.751824	11.6626	1983.31	0	0
TUBA1B	-0.820255	11.8014	1376.55	3.8868e-298	1.74517e-295
SERF2	0.319421	12.3585	1304.98	6.65258e-283	2.48918e-280
TMSB4X	0.295685	14.4633	1035.5	2.18717e-225	7.01456e-223
STMN1	-0.93382	10.2472	979.778	1.83454e-213	5.14818e-211
TUBB4B	-0.814513	10.0157	963.216	6.45237e-210	1.60951e-207
ENO1	-0.516711	10.8481	926.238	5.38392e-202	1.20869e-199
TXN	0.37657	11.2251	913.627	2.71545e-199	5.54199e-197
NUPR1	0.584294	9.8939	836.663	8.70654e-183	1.62885e-180
NQO1	0.550481	10.6213	833.306	4.57478e-182	7.90029e-180
EEF2	0.366096	10.8705	800.688	4.59942e-175	7.3755e-173
SELM	0.448736	10.3688	797.278	2.48253e-174	3.71552e-172
GPX4	0.326507	11.2241	796.868	3.04003e-174	4.26555e-172
TPT1	0.267667	12.0254	794.908	8.01508e-174	1.05846e-171
SQSTM1	0.498011	10.0281	782.417	3.86049e-171	4.81488e-169
RANBP1	-0.609551	10.0426	776.519	7.14135e-170	8.43807e-168
MALAT1	0.359273	14.8829	775.126	1.42179e-169	1.59596e-167
H2AFZ	-0.691892	11.0895	767.612	5.84909e-168	6.25295e-166
HNRNPA2B1	-0.511172	10.3304	735.886	3.85115e-161	3.92992e-159
HMGB1	-0.564033	10.1164	695.943	1.49647e-152	1.46069e-150
LDHA	-0.387052	11.0912	680.633	2.94506e-149	2.75486e-147
RAN	-0.449453	10.5814	665.515	5.27931e-146	4.74082e-144
TKT	0.525153	9.77218	656.226	5.27397e-144	4.48219e-142
B2M	0.2805	12.7559	656.182	5.3906e-144	4.48219e-142
PTTG1	-0.979586	9.63464	654	1.59025e-143	1.27504e-141
CDKN3	-1.01842	9.37353	642.112	5.76546e-141	4.46326e-139
TYMS	-0.892705	9.31712	632.904	5.54422e-139	4.14893e-137
TK1	-0.787247	9.45779	618.702	6.34973e-136	4.59843e-134
NPC2	0.385356	10.5369	610.56	3.60369e-134	2.52821e-132
SLC25A6	0.279969	11.0766	577.081	5.9141e-127	4.02338e-125
KPNA2	-0.821044	9.23838	576.76	6.93813e-127	4.5812e-125
GREM1	0.576144	9.46944	560.604	2.11151e-123	1.35438e-121
GNB2L1	0.204314	12.2213	558.457	6.13097e-123	3.82334e-121
HN1	-0.589394	9.82501	551.108	2.35862e-121	1.43111e-119
CTSD	0.51939	9.72387	543.617	9.73475e-120	5.75119e-118
TUBB	-0.398468	10.8059	539.79	6.51631e-119	3.75106e-117
RP11-417E7.1	0.655205	9.27465	536.333	3.62789e-118	2.03615e-116
CENPF	-0.956527	9.40589	525.956	6.29296e-116	3.44578e-114
DTYMK	-0.642551	9.65096	525.539	7.74246e-116	4.13853e-114
SMC4	-0.791837	9.32023	525.315	8.65334e-116	4.51785e-114
IFITM3	0.389908	10.4002	518.754	2.25385e-114	1.14998e-112
TUBB6	-0.527171	9.77372	504.389	2.84308e-111	1.41838e-109
BIRC5	-0.856979	9.23766	498.039	6.6774e-110	3.25886e-108
WISP2	0.669412	9.47066	497.231	9.97733e-110	4.76577e-108
SPON2	0.566725	9.60795	482.683	1.38139e-106	6.4609e-105
HMGB2	-0.805186	9.60997	482.633	1.41628e-106	6.48888e-105
TUBA1A	-0.443418	10.4213	479.183	7.87866e-106	3.53752e-104
MMP2	0.437906	9.82121	474.867	6.73659e-105	2.96542e-103
COL1A2	0.301032	11.2456	466.736	3.84657e-103	1.66068e-101
PTMA	-0.317536	11.1781	453.096	3.40431e-100	1.44201e-98
CSTB	0.26879	10.7959	449.436	2.10405e-99	8.7474e-98
DPP4	0.553576	9.16764	441.233	1.2476e-97	5.09247e-96
LMNA	-0.280222	11.4573	440.611	1.69971e-97	6.814e-96
EEF1A1	0.32844	10.1583	429.261	4.83108e-95	1.90277e-93
ATP6V0E1	0.286202	10.5048	425.549	3.06571e-94	1.18664e-92
NRN1	0.44423	9.74898	424.442	5.32088e-94	2.02464e-92
ANXA2	-0.230016	12.3204	422.614	1.32227e-93	4.94749e-92
CFL1	-0.217704	11.6279	407.688	2.23512e-90	8.22598e-89
GYPC	0.454807	9.59773	407.118	2.96843e-90	1.07486e-88
THBS1	0.530337	9.53059	400.845	6.75148e-89	2.40588e-87
TPI1	-0.292872	10.6918	397.378	3.79746e-88	1.33208e-86
ACTB	-0.240038	11.7882	393.61	2.48243e-87	8.57394e-86
MYL9	0.326039	10.5306	391.116	8.59879e-87	2.92489e-85
HSP90AA1	-0.355147	10.4671	387.062	6.48211e-86	2.17199e-84
CEBPB	0.46079	9.43436	386.256	9.68475e-86	3.19739e-84
NUCKS1	-0.451905	9.8859	376.821	1.06674e-83	3.47077e-82
SAT2	0.440209	9.47158	370.499	2.49161e-82	7.99094e-81
C6orf48	0.359019	9.89637	367.439	1.14532e-81	3.62146e-80
VIM	0.208764	14.5448	366.232	2.09031e-81	6.51771e-80
TXNRD1	0.438349	9.39644	365.956	2.39873e-81	7.37691e-80
STC2	0.47335	9.39393	362.607	1.27411e-80	3.86536e-79
SRSF3	-0.42963	9.7824	355.53	4.34209e-79	1.29973e-77
CDKN1A	0.468165	9.50547	351.478	3.27314e-78	9.66867e-77
GRN	0.424698	9.64819	350.21	6.16009e-78	1.79603e-76
PFDN5	0.232492	10.8456	345.28	7.20237e-77	2.07299e-75
SRSF7	-0.45111	9.64555	330.136	1.37561e-73	3.90918e-72
CCDC34	-0.586668	9.14235	329.042	2.37382e-73	6.66153e-72
ANXA1	-0.285132	11.0913	328.569	3.0053e-73	8.3295e-72
BRI3	0.345056	9.82159	326.244	9.58925e-73	2.62535e-71
KIAA0101	-0.558401	9.52845	316.084	1.52641e-70	4.12867e-69
YWHAH	-0.449896	9.57295	314.346	3.63487e-70	9.71463e-69
RPA3	-0.527428	9.26783	311.797	1.29741e-69	3.42669e-68
SNRPB	-0.42326	9.64619	310.191	2.89141e-69	7.54792e-68
DCN	0.422568	11.0989	306.362	1.95564e-68	5.04646e-67
VAT1	0.385812	9.50914	306.009	2.33245e-68	5.95039e-67
NCL	-0.386502	9.7739	303.091	1.0015e-67	2.52626e-66
PCNA	-0.540983	9.17919	300.712	3.28489e-67	8.19398e-66
DNMT1	-0.536779	9.2553	299.245	6.83106e-67	1.68524e-65
MMP24-AS1	0.337047	9.75896	298.04	1.2471e-66	3.04319e-65
H2AFV	-0.393861	9.85457	294.995	5.7036e-66	1.37684e-64
OST4	0.251127	10.4141	294.053	9.1328e-66	2.18119e-64
PSMA7	-0.233261	10.8041	292.356	2.1309e-65	5.03565e-64
RAB13	0.314521	9.98566	287.682	2.19993e-64	5.14464e-63
CENPW	-0.557501	9.303	286.462	4.04685e-64	9.36617e-63
AKR1C1	0.446196	9.24418	286.108	4.82978e-64	1.10641e-62
DEK	-0.418975	9.74814	286.063	4.93871e-64	1.11994e-62
TGFBI	0.350836	10.14	283.825	1.51051e-63	3.39109e-62
DDX39A	-0.583117	9.12968	311.473	1.55381e-63	3.45376e-62
COL1A1	0.291394	10.5801	281.49	4.84987e-63	1.06745e-61
CALM2	-0.254951	10.8945	281.019	6.13554e-63	1.33731e-61
C1S	0.451109	9.19409	279.805	1.12534e-62	2.42922e-61
SMS	-0.436272	9.49713	279.167	1.54822e-62	3.31025e-61
SRSF2	-0.428596	9.49367	276.866	4.88751e-62	1.03514e-60
FN1	0.288786	11.0482	276.507	5.84698e-62	1.22677e-60
SAT1	0.419083	9.45133	276.396	6.18178e-62	1.28501e-60
ZFP36L1	0.388348	9.56488	275.357	1.03883e-61	2.13961e-60
CKS2	-0.601202	9.41369	274.167	1.88234e-61	3.84168e-60
EBNA1BP2	-0.442997	9.37833	273.792	2.26975e-61	4.59061e-60
EIF1	0.17371	11.7034	273.441	2.70591e-61	5.4239e-60
WIPI1	0.407399	9.24576	273.337	2.84974e-61	5.66166e-60
ZFAS1	0.329809	9.78062	273.153	3.12442e-61	6.15291e-60
HSP90B1	-0.323178	10.1772	272.945	3.4665e-61	6.76721e-60
FBLN2	0.425115	9.40398	269.358	2.08148e-60	4.02838e-59
SCD	0.452019	9.2567	264.76	2.07222e-59	3.97619e-58
ISCU	0.291919	9.91795	263.567	3.76047e-59	7.15445e-58
QPRT	0.452889	9.23978	260.348	1.87987e-58	3.54647e-57
CACYBP	-0.430675	9.44745	259.921	2.32681e-58	4.35308e-57
CCT5	-0.413548	9.50695	259.903	2.34767e-58	4.35581e-57
DRAM1	0.412856	9.23266	257.052	9.76247e-58	1.79645e-56
NGFRAP1	0.251529	10.28	254.76	3.07115e-57	5.60547e-56
CHCHD10	0.35788	9.55604	254.262	3.93977e-57	7.13289e-56
HNRNPD	-0.468941	9.29832	254.033	4.41717e-57	7.93323e-56
FCGRT	0.418827	9.23123	253.795	4.97523e-57	8.86459e-56
GPNMB	0.391202	9.40641	247.376	1.23241e-55	2.17855e-54
SERPINE1	-0.468366	9.3354	246.939	1.53405e-55	2.69057e-54
RGCC	0.476914	9.46801	246.431	1.97665e-55	3.43998e-54
RHOC	-0.271031	10.2626	245.127	3.79563e-55	6.55477e-54
ANGPTL2	0.433773	9.12643	244.836	9.18478e-54	1.57403e-52
CYCS	-0.394521	9.42716	238.604	9.90981e-54	1.68542e-52
SNHG7	0.398688	9.35618	237.199	2.00188e-53	3.37911e-52
PNRC1	0.409764	9.1877	237.174	2.02628e-53	3.39478e-52
IGFBP4	0.367296	9.51709	236.284	3.16273e-53	5.25951e-52
LSM4	-0.32895	9.89947	235.784	4.06341e-53	6.70761e-52
TUBA1C	-0.390095	9.60633	235.402	4.91813e-53	8.05927e-52
UBA52	0.153524	11.5023	234.741	6.84556e-53	1.11364e-51
GPX1	0.254873	10.164	233.946	1.01882e-52	1.6455e-51
NUDC	-0.38562	9.4558	230.514	5.67394e-52	9.09857e-51
HNRNPR	-0.416282	9.3867	228.74	1.3782e-51	2.19437e-50
PA2G4	-0.434868	9.24829	228.432	1.60783e-51	2.54195e-50
GSTM3	0.376465	9.21219	227.458	2.61754e-51	4.10935e-50
PCMT1	-0.366717	9.52543	227.354	2.75845e-51	4.3005e-50
MMP14	0.396989	9.25165	225.462	7.10957e-51	1.10076e-49
UAP1	-0.436567	9.21563	224.597	1.09633e-50	1.6858e-49
HNRNPH3	-0.431418	9.32965	223.585	1.81858e-50	2.77736e-49
C1orf85	0.37845	9.17883	223.283	2.11477e-50	3.20787e-49
COX7A1	0.383481	9.13257	222.399	3.29296e-50	4.96153e-49
TUBG1	-0.445163	9.16217	222.184	3.66694e-50	5.48818e-49
DRAP1	-0.291985	10.0396	221.935	4.15339e-50	6.17507e-49
EPB41L4A-AS1	0.406218	9.12689	226.478	7.77746e-50	1.14871e-48
G6PD	0.374308	9.10539	238.79	5.74199e-49	8.42534e-48
SOD2	0.405474	9.19301	213.396	2.9839e-48	4.34991e-47
PSMA4	-0.336322	9.63814	211.539	7.56028e-48	1.09502e-46
CLIC1	-0.205085	10.6918	210.439	1.31094e-47	1.88657e-46
THBS2	0.406034	9.2805	208.7	3.13145e-47	4.47777e-46
TPM3	-0.358694	9.54342	207.909	4.65448e-47	6.61348e-46
HSPA5	-0.356838	9.72484	205.709	1.40057e-46	1.97753e-45
HNRNPAB	-0.412621	9.21991	204.472	2.6027e-46	3.65191e-45
HMOX1	0.371441	9.29855	203.923	3.42692e-46	4.77853e-45
UCHL1	0.383894	9.23365	202.915	5.67598e-46	7.86579e-45
HNRNPM	-0.384674	9.44361	202.558	6.78862e-46	9.34996e-45
EIF4A1	-0.203512	10.7791	202.2	8.12195e-46	1.11182e-44
ILF2	-0.368881	9.47661	202.083	8.60904e-46	1.17135e-44
RAD21	-0.481403	9.11492	217.774	2.39233e-45	3.2354e-44
OSBPL8	0.321854	9.50983	196.595	1.34573e-44	1.80908e-43
FGF5	-0.420928	9.23985	196.325	1.54049e-44	2.05858e-43
SAC3D1	-0.443075	9.15639	195.831	1.97315e-44	2.62114e-43
PPP1R12A	-0.39471	9.35902	195.42	2.42465e-44	3.20197e-43
CCT6A	-0.341901	9.5178	194.253	4.34989e-44	5.71081e-43
PSMD2	-0.34171	9.57031	193.881	5.24053e-44	6.84011e-43
S100A16	-0.274382	10.2857	193.111	7.70944e-44	1.00044e-42
CEBPD	0.374562	9.36208	193.094	7.77508e-44	1.00316e-42
TNFRSF12A	-0.266207	10.2675	192.212	1.20938e-43	1.55146e-42
CCNG1	0.346598	9.34584	191.452	1.77041e-43	2.25828e-42
BUB3	-0.394711	9.28468	191.093	2.11936e-43	2.68812e-42
SNRPD1	-0.331697	9.5813	190.141	3.4148e-43	4.30687e-42
PTGES3	-0.33881	9.52901	189.401	4.9484e-43	6.20623e-42
TOMM40	-0.394366	9.19965	189.083	5.8024e-43	7.23688e-42
NACA	0.133824	11.598	188.297	8.60164e-43	1.06689e-41
PSMC3	-0.356098	9.42705	187.241	1.46048e-42	1.80152e-41
TAGLN2	-0.331281	9.5838	185.908	2.84942e-42	3.49559e-41
RBM8A	-0.378568	9.30207	185.364	3.74228e-42	4.56599e-41
KIF5B	-0.347241	9.53607	185.059	4.35927e-42	5.29003e-41
CTSA	0.297639	9.65527	183.945	7.61989e-42	9.19712e-41
S100A4	0.156395	12.9254	182.567	1.52007e-41	1.82489e-40
PPM1G	-0.389729	9.25555	181.259	2.92911e-41	3.49779e-40
NUDT1	-0.398445	9.33731	180.753	3.7751e-41	4.48417e-40
SNHG8	0.334805	9.39817	180.666	3.94262e-41	4.65852e-40
ASAH1	0.337736	9.21204	180.197	4.98731e-41	5.86204e-40
S100A6	0.115419	13.574	178.578	1.12292e-40	1.313e-39
LSM5	-0.380377	9.32715	176.596	3.03406e-40	3.52925e-39
TMEM119	0.344631	9.36647	176.32	3.48496e-40	4.03285e-39
TOMM7	0.232679	9.9803	175.584	5.03896e-40	5.80127e-39
EEF1B2	0.157962	11.0021	174.972	6.85026e-40	7.84634e-39
DSEL	0.320268	9.52734	174.545	8.48682e-40	9.67152e-39
MMP1	0.414171	9.84863	173.465	1.45834e-39	1.65353e-38
HNRNPDL	-0.272995	9.872	172.534	2.32631e-39	2.6244e-38
DSTN	0.206355	10.2411	172.471	2.40077e-39	2.69487e-38
IGBP1	0.333773	9.30741	172.225	2.71696e-39	3.03461e-38
XRCC5	-0.331467	9.4807	172.204	2.74502e-39	3.05077e-38
PSIP1	-0.39867	9.19019	171.999	3.04184e-39	3.36401e-38
CCT2	-0.358831	9.31098	171.489	3.92998e-39	4.3249e-38
NME1	-0.268598	9.84196	170.984	5.06052e-39	5.54188e-38
INSIG1	0.327027	9.50093	170.76	5.66365e-39	6.17228e-38
EIF4A2	0.289913	9.57933	170.71	5.8071e-39	6.29803e-38
CRTAP	0.321053	9.32898	169.651	9.8769e-39	1.06604e-37
KIAA1199	0.395406	9.20246	169.624	1.00119e-38	1.07545e-37
PABPC1	0.181971	10.5823	169.449	1.09291e-38	1.16838e-37
LY6E	0.223355	10.3648	168.733	1.56555e-38	1.66572e-37
ADM	0.272084	10.5113	168.15	2.09693e-38	2.22057e-37
PARP1	-0.380155	9.22871	166.728	4.27894e-38	4.50996e-37
CAMLG	0.321128	9.35599	166.531	4.72463e-38	4.95644e-37
OSR2	0.382191	9.41814	166.153	5.71057e-38	5.96289e-37
SFPQ	-0.394415	9.28789	166.034	6.06239e-38	6.30096e-37
OAZ1	0.115536	11.8133	164.472	1.32698e-37	1.37285e-36
HIGD2A	0.244929	9.78284	164.252	1.48201e-37	1.5262e-36
HSPD1	-0.309065	9.56099	163.691	1.96366e-37	2.01297e-36
CALM1	-0.206389	10.3565	163.309	2.37854e-37	2.42719e-36
PTPLA	0.286968	9.42073	162.103	4.35764e-37	4.42665e-36
SNRPA1	-0.38322	9.1981	162.075	4.4181e-37	4.46786e-36
HSPB3	0.35924	9.14149	161.622	5.54704e-37	5.58435e-36
GSPT1	-0.353276	9.32457	161.587	5.64511e-37	5.65771e-36
FUS	-0.383778	9.28899	160.662	8.98101e-37	8.96105e-36
DAB2	0.261104	9.75891	160.567	9.41921e-37	9.35669e-36
COPS6	-0.285356	9.63232	159.854	1.34678e-36	1.33194e-35
GLIPR1	-0.308317	9.74697	158.043	3.3423e-36	3.29099e-35
PSAP	0.281569	9.57665	157.629	4.11382e-36	4.03298e-35
JUNB	0.281613	9.99841	157.031	5.55317e-36	5.42038e-35
PPP2CA	-0.387219	9.09821	173.601	6.67621e-36	6.48835e-35
GGH	-0.359656	9.29039	155.768	1.04706e-35	1.01321e-34
XRCC6	-0.325442	9.44369	155.503	1.19599e-35	1.15236e-34
RBBP7	-0.374661	9.20314	153.64	3.04704e-35	2.92334e-34
RND3	0.292952	9.46398	153.071	4.05356e-35	3.87245e-34
GUK1	0.15241	10.9791	152.726	4.81985e-35	4.58498e-34
MPC2	0.228711	9.9348	152.708	4.86433e-35	4.60777e-34
ATP6V1G1	0.242884	9.69962	152.365	5.7798e-35	5.45195e-34
NEU1	0.327593	9.11754	156.805	6.4954e-35	6.10133e-34
FOSB	0.344836	9.15542	151.434	9.22453e-35	8.62878e-34
MMP3	0.328255	10.2494	150.862	1.22904e-34	1.14489e-33
FADS1	0.337941	9.21128	150.744	1.30404e-34	1.20974e-33
IL6ST	0.32293	9.14834	150.542	1.44315e-34	1.33328e-33
UBE2N	-0.335276	9.24868	150.014	1.88181e-34	1.73142e-33
SAE1	-0.370908	9.12685	152.442	2.19663e-34	2.01283e-33
COMMD6	0.230687	9.82787	149.257	2.7518e-34	2.5113e-33
EIF2S1	-0.363254	9.15151	153.425	3.15634e-34	2.86882e-33
SYNCRIP	-0.341065	9.28226	148.834	3.40176e-34	3.07942e-33
RUVBL2	-0.38528	9.17087	153.66	3.45406e-34	3.1142e-33
NOP56	-0.379978	9.12542	160.559	3.81147e-34	3.4227e-33
U2AF1	-0.285192	9.61053	148.266	4.52532e-34	4.04755e-33
HIST1H2BK	0.316537	9.2315	147.539	6.52028e-34	5.80874e-33
FGF7	0.326635	9.45629	146.546	1.07374e-33	9.52789e-33
LDLR	0.335922	9.15765	145.128	2.18798e-33	1.93387e-32
HNRNPU	-0.321475	9.42062	144.952	2.3907e-33	2.10475e-32
PTRF	-0.2193	10.2015	144.688	2.72911e-33	2.3933e-32
SOCS3	0.337349	9.1256	147.321	2.82971e-33	2.47186e-32
NTMT1	-0.332246	9.24354	143.29	5.50799e-33	4.79281e-32
RRP7A	-0.354049	9.17851	142.988	6.40979e-33	5.55598e-32
MANF	-0.305613	9.46596	142.75	7.22574e-33	6.23915e-32
2007-09-01	-0.272859	9.69303	142.593	7.81934e-33	6.72583e-32
C1QBP	-0.232724	9.871	141.528	1.33507e-32	1.14398e-31
PODXL	-0.392893	9.27892	140.769	1.95499e-32	1.6688e-31
PAICS	-0.367054	9.10022	152.289	2.18366e-32	1.85694e-31
SMC3	-0.344483	9.2364	140.101	2.73457e-32	2.31664e-31
CBX1	-0.369957	9.15137	140.44	2.98534e-32	2.51958e-31
AURKAIP1	-0.208272	10.1486	139.558	3.59159e-32	3.01989e-31
COX7A2L	0.206769	9.90989	139.027	4.68977e-32	3.92856e-31
VDAC3	-0.316037	9.31659	138.588	5.84698e-32	4.87973e-31
WDR34	-0.35986	9.17873	138.374	6.51074e-32	5.41356e-31
HTRA1	0.308445	9.42866	137.456	1.03257e-31	8.55392e-31
LITAF	0.300425	9.13923	136.718	1.49632e-31	1.23501e-30
GRINA	0.30658	9.17122	136.294	1.85188e-31	1.52288e-30
RAC1	-0.172926	10.465	135.584	2.64526e-31	2.16737e-30
LRRC59	-0.310433	9.35807	135.045	3.46837e-31	2.83145e-30
H3F3B	-0.148065	11.1921	134.941	3.65585e-31	2.97369e-30
TIMP2	0.277819	9.56971	134.685	4.15672e-31	3.36889e-30
ATP6V1F	0.206163	9.90752	134.486	4.59445e-31	3.71027e-30
EIF4B	0.295311	9.26719	134.369	4.87387e-31	3.9218e-30
COX4I1	0.131172	11.0973	134.31	5.01852e-31	4.02378e-30
CD81	0.265465	9.71311	134.264	5.13588e-31	4.10322e-30
RTN4	-0.170242	10.6751	134.173	5.37704e-31	4.28066e-30
RAB9A	0.305193	9.20803	133.861	6.29009e-31	4.98984e-30
ARPC5L	-0.327356	9.25981	133.468	7.66476e-31	6.05894e-30
POLR1D	0.276852	9.40418	132.664	1.14799e-30	9.04292e-30
C4orf3	0.213358	9.85372	132.099	1.5249e-30	1.197e-29
AHNAK2	0.298438	9.3292	131.895	1.69003e-30	1.32199e-29
EIF3H	0.204964	9.93725	131.393	2.1748e-30	1.69529e-29
CBR3	-0.351296	9.17589	130.212	3.93835e-30	3.05937e-29
COX14	0.262092	9.42621	129.765	4.93022e-30	3.81667e-29
CYBRD1	0.301639	9.20461	129.42	5.86457e-30	4.52439e-29
CYSTM1	0.247194	9.56222	129.308	6.20444e-30	4.7702e-29
EIF3L	0.220431	9.77623	129.04	7.10096e-30	5.44084e-29
ATP5E	0.145648	10.7887	128.764	8.15678e-30	6.22856e-29
EIF3F	0.20213	9.93583	127.524	1.52161e-29	1.15797e-28
COL3A1	0.27556	9.86828	126.581	2.44409e-29	1.85371e-28
ODC1	-0.345607	9.12582	137.872	3.62311e-29	2.73868e-28
LRP10	0.270138	9.36497	125.79	3.63834e-29	2.74097e-28
CRYAB	0.221864	10.1031	125.658	3.88879e-29	2.91984e-28
PGK1	-0.250148	9.66403	125.299	4.65717e-29	3.48512e-28
TRAPPC4	-0.305663	9.25068	124.208	8.06191e-29	6.01295e-28
POLD2	-0.28123	9.4422	124.136	8.35995e-29	6.2146e-28
PDAP1	-0.265831	9.57516	123.898	9.42383e-29	6.98234e-28
PLGRKT	-0.350225	9.09674	142.037	1.02214e-28	7.54838e-28
LRP1	0.286823	9.38154	123.707	1.03748e-28	7.63651e-28
ALKBH7	0.261739	9.43959	123.521	1.13948e-28	8.35991e-28
PRDX5	0.167676	10.3683	123.124	1.39082e-28	1.01706e-27
DNAJA1	-0.280783	9.40738	122.991	1.48706e-28	1.08391e-27
HNRNPK	-0.257683	9.59322	122.873	1.57793e-28	1.14642e-27
PDGFRB	0.324006	9.18099	122.653	1.76301e-28	1.27676e-27
PGP	-0.326063	9.16944	122.642	1.77268e-28	1.27964e-27
HMGN1	-0.229227	9.86468	121.846	2.64594e-28	1.90389e-27
TEN1	0.299474	9.11416	128.669	2.87624e-28	2.06299e-27
VBP1	-0.329331	9.13659	128	3.4504e-28	2.46693e-27
COX7C	0.184045	10.0476	120.62	4.90153e-28	3.49332e-27
HNRNPA3	-0.307656	9.30268	120.131	6.27157e-28	4.4556e-27
PAM	0.289223	9.25968	119.35	9.28835e-28	6.57803e-27
PSMD14	-0.29527	9.2562	119.341	9.32945e-28	6.58636e-27
TMEM147	0.20526	9.78947	119.136	1.03431e-27	7.27911e-27
C9orf16	0.245433	9.52571	118.511	1.41653e-27	9.93787e-27
SSR4	0.176743	10.2156	117.55	2.29801e-27	1.60717e-26
MORF4L2	-0.253035	9.56176	117.272	2.64252e-27	1.84238e-26
CBX5	-0.33752	9.14748	121.59	2.8509e-27	1.98151e-26
SNX9	0.272988	9.43909	116.762	3.41598e-27	2.36694e-26
MAD2L2	-0.341811	9.12438	121.126	4.49779e-27	3.10694e-26
ST13	0.22665	9.63015	116.016	4.97395e-27	3.42531e-26
UQCR11.1	0.169288	10.1913	115.82	5.48756e-27	3.76745e-26
C12orf75	-0.16094	11.7782	115.705	5.8165e-27	3.98111e-26
ANP32B	-0.242972	9.6994	115.232	7.37782e-27	5.03441e-26
LSM3	-0.265443	9.57052	115.042	8.12126e-27	5.52492e-26
ADRM1	-0.245983	9.56439	114.002	1.37031e-26	9.29407e-26
PDCD5	-0.204943	9.9561	113.93	1.42144e-26	9.61187e-26
PHPT1	0.166231	10.305	113.649	1.63691e-26	1.10356e-25
CTNNAL1	-0.27832	9.40569	113.208	2.04373e-26	1.3737e-25
ACOT7	-0.35051	9.09766	129.616	3.3445e-26	2.24131e-25
PDLIM2	0.15499	10.4781	111.99	3.77486e-26	2.52219e-25
CST3	0.173664	10.2845	111.804	4.14545e-26	2.76158e-25
UBXN1	0.229396	9.67334	111.391	5.10203e-26	3.38877e-25
PSME2	-0.255769	9.53067	111.372	5.15141e-26	3.41148e-25
RUVBL1	-0.341703	9.11367	124.882	5.81339e-26	3.83855e-25
SDF2L1	-0.291202	9.32812	111.054	6.04666e-26	3.98087e-25
MGST1	0.237146	10.0023	110.728	7.12519e-26	4.67721e-25
CTSB	0.184813	10.2532	110.138	9.58916e-26	6.27629e-25
GSN	0.269863	9.44119	109.96	1.04898e-25	6.84581e-25
PRMT1	-0.25947	9.44665	109.47	1.34242e-25	8.73543e-25
SNRPD3	-0.273448	9.39962	109.314	1.45259e-25	9.42504e-25
FAU	0.113804	11.1549	108.256	2.47479e-25	1.60112e-24
PLP2	-0.238485	9.71524	108.247	2.48573e-25	1.60358e-24
EVA1A	-0.297046	9.22643	108.188	2.56086e-25	1.64731e-24
TCP1	-0.268161	9.37702	108.102	2.6746e-25	1.71556e-24
TTC3	0.219845	9.67279	107.815	3.09075e-25	1.97685e-24
FBLN5	0.255181	9.3657	107.303	3.99948e-25	2.55081e-24
EMP3	-0.138203	10.8952	106.886	4.93445e-25	3.1382e-24
GLTSCR2	0.22048	9.64998	106.508	5.96853e-25	3.78513e-24
AKR1B1	0.221829	9.51187	106.419	6.24187e-25	3.94732e-24
DUT	-0.209624	9.90266	106.383	6.35807e-25	4.00951e-24
UQCRH	0.146715	10.4479	106.168	7.08287e-25	4.45407e-24
SNRPG	-0.256933	9.4912	106.11	7.29333e-25	4.57361e-24
PAFAH1B3	-0.309868	9.21104	104.793	1.41645e-24	8.85776e-24
VAMP5	0.168177	10.3192	104.29	1.82522e-24	1.13822e-23
CYC1	-0.215056	9.72953	104.171	1.9377e-24	1.20502e-23
ATF4	0.253669	9.3681	104.075	2.03327e-24	1.26096e-23
SPG21	0.241454	9.36664	104.061	2.04846e-24	1.26688e-23
SRP14	0.115284	10.9981	103.847	2.28178e-24	1.40731e-23
THRAP3	-0.266592	9.37672	103.677	2.48524e-24	1.52859e-23
FHL2	-0.251748	9.59029	103.556	2.64188e-24	1.6205e-23
ZFP36	0.248922	9.55247	102.726	4.01381e-24	2.45531e-23
LAMTOR4	0.198384	9.76023	102.401	4.72843e-24	2.8846e-23
TMEM219	0.210786	9.60933	102.284	5.0138e-24	3.0504e-23
GNPDA1	0.269685	9.11979	107.358	5.29502e-24	3.21279e-23
SH3BGRL	0.261317	9.26116	102.049	5.64611e-24	3.41658e-23
EEF1D	0.123051	10.9157	101.678	6.8046e-24	4.10654e-23
PLD3	0.272939	9.11369	109.712	7.65917e-24	4.60987e-23
SERBP1	-0.202424	9.81896	101.366	7.96514e-24	4.78122e-23
SSRP1	-0.307454	9.18927	101.184	8.72852e-24	5.22547e-23
MRPL13	-0.284625	9.247	100.758	1.08236e-23	6.46247e-23
G3BP1	-0.299307	9.13123	103.024	1.57664e-23	9.38873e-23
ATP5G2	0.15428	10.2516	99.7	1.84474e-23	1.09562e-22
PHB	-0.207064	9.72764	98.6212	3.1779e-23	1.88242e-22
EMP2	-0.305913	9.19141	97.9892	4.37047e-23	2.57724e-22
UBB	-0.132018	10.892	97.9877	4.37385e-23	2.57724e-22
BTF3	0.127253	10.7091	96.8563	7.73794e-23	4.54756e-22
PSMD11	-0.283109	9.15179	99.8023	8.11267e-23	4.75534e-22
SLC25A3	0.127744	10.7407	96.7197	8.29006e-23	4.84666e-22
DNAJB11	-0.278543	9.19397	96.5235	9.15202e-23	5.3367e-22
PSMD8	-0.197208	9.77203	96.4995	9.26373e-23	5.38784e-22
PRKCDBP	-0.14234	10.9025	95.7455	1.35495e-22	7.86012e-22
REV3L	0.269926	9.2571	95.7225	1.37079e-22	7.9315e-22
TMEM160	-0.258645	9.42918	95.7028	1.38448e-22	7.99014e-22
CKLF	-0.285168	9.2427	95.6675	1.40932e-22	8.1126e-22
RHOBTB3	0.245063	9.3882	94.9908	1.98265e-22	1.13838e-21
PSMB3	-0.196146	9.81946	94.7641	2.22288e-22	1.27305e-21
FAM195A	0.254777	9.11244	98.5664	2.75758e-22	1.57526e-21
NNMT	0.223321	9.8036	93.7052	3.79217e-22	2.16077e-21
GNAS	0.180837	9.97966	93.5681	4.06384e-22	2.3097e-21
GADD45GIP1	-0.150399	10.3286	93.4346	4.34705e-22	2.46442e-21
SIVA1	-0.211508	9.78277	92.8255	5.9109e-22	3.34256e-21
SMPD1	0.250019	9.23246	92.4311	7.21235e-22	4.06827e-21
GLRX	0.236681	9.35393	92.2422	7.93333e-22	4.46374e-21
CTSC	-0.293418	9.75968	91.9069	9.39622e-22	5.27363e-21
EIF2A	0.256137	9.17656	91.8296	9.76976e-22	5.46961e-21
BZW1	-0.297038	9.11456	105.053	1.03868e-21	5.80057e-21
CAV2	-0.215663	9.72287	91.5002	1.15367e-21	6.42675e-21
COL6A1	0.185478	10.2368	91.3453	1.24744e-21	6.93195e-21
ERGIC3	0.215986	9.5112	91.3299	1.25716e-21	6.96868e-21
MEG3	0.265378	9.31762	90.8685	1.58682e-21	8.77442e-21
CAV1	-0.130678	12.1031	90.8279	1.61963e-21	8.93383e-21
PKIG	0.235951	9.63414	90.6439	1.77726e-21	9.77927e-21
FILIP1L	-0.294231	9.20302	90.1227	2.31198e-21	1.26905e-20
FOSL1	-0.27268	9.14811	90.0934	2.34654e-21	1.28487e-20
MRPL3	-0.255348	9.28151	89.6565	2.92537e-21	1.59792e-20
GAS6	0.202647	9.91139	89.4044	3.32242e-21	1.8104e-20
EIF3E	0.219113	9.63222	89.1938	3.69494e-21	2.00851e-20
MPV17	0.234574	9.27674	88.5495	5.11533e-21	2.77389e-20
RBM25	-0.270623	9.16946	88.2642	5.90779e-21	3.1959e-20
TGIF1	0.250367	9.12646	88.0352	6.63183e-21	3.57895e-20
SET	-0.240592	9.43804	87.9611	6.88452e-21	3.70642e-20
MT1E	-0.253809	9.5715	87.8685	7.21421e-21	3.87462e-20
PDIA6	-0.162204	10.2027	87.8207	7.39037e-21	3.95975e-20
HEBP1	0.229321	9.28616	87.5158	8.62026e-21	4.59966e-20
GNAI3	-0.290061	9.09186	99.5265	8.62564e-21	4.59966e-20
CYB5A	0.202507	9.61157	87.2157	1.00307e-20	5.33624e-20
LEPROT	0.230236	9.32869	87.0901	1.0687e-20	5.67194e-20
SCPEP1	0.250959	9.19376	87.0238	1.1051e-20	5.85132e-20
PTPLAD1	-0.281459	9.1229	92.4129	1.1277e-20	5.95692e-20
EIF5A	-0.232248	9.72653	86.631	1.34756e-20	7.10157e-20
MYL6	-0.0874808	12.1639	86.4143	1.50341e-20	7.90433e-20
PLAUR	-0.258524	9.27202	86.3838	1.52672e-20	8.00814e-20
ZFAND5	0.250561	9.12973	86.7584	1.60518e-20	8.40005e-20
CORO1C	-0.267109	9.21902	86.228	1.65167e-20	8.62324e-20
COMMD4	-0.247221	9.36739	86.1967	1.67798e-20	8.74027e-20
YWHAB	-0.161387	10.0665	86.0552	1.80228e-20	9.36599e-20
TNFRSF11B	0.262516	9.78141	85.5108	2.37265e-20	1.23016e-19
S100A10	-0.132059	11.4809	85.4879	2.40026e-20	1.24161e-19
POLD4	0.226578	9.39491	85.4794	2.41056e-20	1.24407e-19
PSMD12	-0.272743	9.12272	92.2509	2.56452e-20	1.32049e-19
TMEM106C	-0.274616	9.23285	85.3418	2.58403e-20	1.32749e-19
KPNB1	-0.259993	9.33414	85.3208	2.6116e-20	1.3386e-19
ATP5B	-0.193439	9.77287	84.3435	4.27828e-20	2.18787e-19
UACA	-0.270744	9.28995	84.1534	4.70968e-20	2.40301e-19
MRPL12	-0.226497	9.45321	83.917	5.30701e-20	2.70164e-19
PSMC5	-0.219832	9.50595	83.6053	6.21198e-20	3.15518e-19
SERPINE2	0.220004	11.0238	83.5107	6.51606e-20	3.30216e-19
PSMB6	-0.169364	9.9982	83.4537	6.70657e-20	3.39105e-19
ELAVL1	-0.261489	9.15853	83.4462	6.73198e-20	3.39625e-19
AKR1C3	0.244345	9.37235	82.9971	8.44645e-20	4.25163e-19
GREM2	0.259024	9.20019	82.3443	1.17467e-19	5.89963e-19
SLBP	-0.249811	9.2716	82.1893	1.27037e-19	6.36602e-19
STRA13	-0.227418	9.53316	81.9291	1.44889e-19	7.24443e-19
EIF4A3	-0.258834	9.17675	81.7495	1.58657e-19	7.9152e-19
TFDP1	-0.265211	9.13567	81.7121	1.6168e-19	8.04815e-19
PRELID1	-0.164066	10.0654	81.6303	1.68503e-19	8.36924e-19
RAB31	0.241648	9.25373	81.502	1.79794e-19	8.91032e-19
KDSR	0.24313	9.11865	85.3007	2.04992e-19	1.01367e-18
ST6GALNAC6	0.258541	9.11493	88.3966	2.32309e-19	1.14623e-18
PSMC4	-0.246559	9.25932	80.6426	2.77586e-19	1.36662e-18
NANS	-0.229597	9.37262	80.4915	2.99616e-19	1.47186e-18
PSMD7	-0.225264	9.41267	80.2285	3.42216e-19	1.67745e-18
YWHAQ	-0.172381	9.95346	79.9018	4.03652e-19	1.97429e-18
PGLS	0.166506	9.87587	79.605	4.69003e-19	2.28894e-18
MGLL	-0.235304	9.41451	79.5861	4.73505e-19	2.3059e-18
DPP7	0.222106	9.33033	79.4116	5.17158e-19	2.51303e-18
TUBB2A	-0.22535	9.38674	78.9138	6.65146e-19	3.22517e-18
RCAN2	0.254694	9.17049	78.6607	7.5594e-19	3.65751e-18
SRM	-0.240539	9.29397	78.3829	8.69946e-19	4.20006e-18
OXA1L	0.230361	9.20407	77.896	1.11278e-18	5.36091e-18
EMG1	-0.264398	9.11045	84.8833	1.20613e-18	5.79819e-18
DDX21	-0.266632	9.11311	83.7034	1.2649e-18	6.06774e-18
MT2A	-0.181097	11.2121	77.6324	1.27144e-18	6.08608e-18
MRPL47	-0.248841	9.1765	77.399	1.43071e-18	6.83394e-18
SSR3	-0.196935	9.67494	77.1777	1.60013e-18	7.62694e-18
MSN	-0.246869	9.26257	77.0604	1.69794e-18	8.07599e-18
FKBP3	-0.230363	9.35823	76.9753	1.77265e-18	8.41352e-18
SERPINF1	0.262859	9.27792	76.9191	1.82374e-18	8.63777e-18
PUF60	-0.248401	9.19827	76.901	1.84053e-18	8.69894e-18
KHDRBS1	-0.230317	9.41247	76.7313	2.0054e-18	9.45824e-18
BCL7C	-0.236558	9.38467	76.6535	2.08592e-18	9.81737e-18
TRA2B	-0.273106	9.13189	81.9123	2.20383e-18	1.03506e-17
ARPC5	-0.171579	9.8482	76.5007	2.25348e-18	1.05617e-17
NOL7	-0.212836	9.47757	76.1671	2.66773e-18	1.24772e-17
MGST3	0.1218	10.6346	76.117	2.73611e-18	1.27704e-17
SYNGR1	0.239702	9.13403	75.7117	3.35866e-18	1.56435e-17
HPS1	0.225567	9.19756	75.2842	4.16951e-18	1.93524e-17
ARPC2	-0.108953	10.9552	75.283	4.17219e-18	1.93524e-17
HSPB1	0.134927	10.616	75.1524	4.45711e-18	2.06314e-17
WBP5	0.189412	9.60555	75.0243	4.75558e-18	2.19676e-17
EIF1AX	-0.250895	9.15048	74.9681	4.89261e-18	2.25542e-17
LAMP1	0.202869	9.46962	74.8002	5.32649e-18	2.4504e-17
PRKDC	-0.242911	9.24142	74.5357	6.089e-18	2.79546e-17
CDC123	-0.226493	9.29729	74.1323	7.46768e-18	3.42142e-17
SLFN5	0.234968	9.10252	78.3339	1.5339e-17	7.01347e-17
CCT7	-0.222611	9.3831	72.6111	1.61255e-17	7.35807e-17
TMEM134	0.21691	9.13896	72.2946	1.89272e-17	8.61897e-17
LAMA4	0.213625	9.49184	72.0406	2.15245e-17	9.78188e-17
SSB	-0.204841	9.485	71.8504	2.37002e-17	1.07489e-16
MAGOH	-0.255418	9.13233	74.8487	2.66601e-17	1.20669e-16
SNX3	0.129229	10.2515	71.3223	3.0964e-17	1.39868e-16
MFAP5	-0.303915	9.2146	70.8896	3.85465e-17	1.73769e-16
MYOF	0.207179	9.38418	70.6574	4.33565e-17	1.95061e-16
ADH5	0.178471	9.74998	70.6279	4.40088e-17	1.976e-16
CALR	-0.140484	10.3743	70.5205	4.64683e-17	2.08226e-16
NAP1L4	-0.25433	9.11185	74.9117	4.84221e-17	2.16549e-16
DEGS1	-0.23844	9.15653	70.2568	5.31054e-17	2.37021e-16
SLC25A5	-0.149471	10.2249	70.0474	5.90466e-17	2.63015e-16
AEBP1	0.233739	9.34341	69.8486	6.53019e-17	2.90302e-16
MED8	-0.247364	9.1317	75.1414	7.12429e-17	3.16088e-16
SRSF9	-0.193484	9.54403	69.4478	7.9995e-17	3.54218e-16
NENF	0.150137	9.93043	69.2981	8.62973e-17	3.81373e-16
SRP9	-0.200213	9.48718	69.0888	9.59465e-17	4.23182e-16
MRPL17	-0.215348	9.3527	69.0175	9.94777e-17	4.37692e-16
ARL3	-0.206988	9.47338	69.0145	9.96261e-17	4.37692e-16
NT5C3B	0.202963	9.35518	68.9268	1.04151e-16	4.56679e-16
HDGF	-0.266293	9.14499	72.3646	1.08999e-16	4.77002e-16
RGMB	-0.24287	9.24579	68.8161	1.10161e-16	4.8115e-16
PRPF40A	-0.225364	9.25145	68.5328	1.27159e-16	5.54316e-16
DNTTIP1	-0.265608	9.1021	77.9517	1.50213e-16	6.53543e-16
MRPL24	-0.233882	9.23207	68.1888	1.51367e-16	6.57292e-16
BOLA3	-0.220932	9.33025	68.1597	1.5361e-16	6.65743e-16
PLIN3	-0.181215	9.76394	68.1335	1.5567e-16	6.73369e-16
DNAJC8	-0.193468	9.53035	67.6956	1.94333e-16	8.38994e-16
EIF6	-0.192109	9.52069	67.329	2.33998e-16	1.0083e-15
EWSR1	-0.237303	9.28344	67.2656	2.41637e-16	1.03922e-15
WDR83OS	0.15216	9.85526	67.182	2.52096e-16	1.08213e-15
NDUFA9	-0.240155	9.14478	72.7951	3.07208e-16	1.31619e-15
IDI1	0.217502	9.35641	66.7421	3.15047e-16	1.3472e-15
ERH	-0.167122	9.75178	66.7004	3.21774e-16	1.37335e-15
AXL	-0.24755	9.31089	66.6044	3.37814e-16	1.43908e-15
DPM1	-0.228474	9.18205	66.3871	3.77128e-16	1.60351e-15
DKK3	0.19067	9.57819	66.3239	3.89407e-16	1.65259e-15
ZFP36L2	0.209437	9.48381	65.9951	4.60034e-16	1.94864e-15
IER3	0.224999	9.14878	65.6745	5.41191e-16	2.28809e-15
LTBR	0.231282	9.09644	73.9389	5.60748e-16	2.36631e-15
CAP1	-0.182127	9.60699	65.4173	6.16545e-16	2.59689e-15
HEXA	0.21925	9.12546	67.4024	6.20729e-16	2.60962e-15
SGCB	-0.205655	9.42695	65.3583	6.35282e-16	2.66297e-15
HLA-E	0.202735	9.36097	65.3567	6.35792e-16	2.66297e-15
TXNDC17	-0.176231	9.73883	65.314	6.49709e-16	2.7162e-15
SPCS3	-0.219422	9.24266	65.2396	6.74685e-16	2.81537e-15
ARHGAP29	-0.197531	9.64915	64.9882	7.66381e-16	3.19207e-15
SNRNP70	-0.23957	9.19608	64.9218	7.92604e-16	3.29518e-15
NHP2	-0.167289	9.77385	64.8783	8.10305e-16	3.36254e-15
UGP2	-0.217614	9.31841	64.8445	8.2429e-16	3.41426e-15
COMT	0.158284	9.75494	64.5798	9.42681e-16	3.89746e-15
SRRM1	-0.220825	9.3095	64.4485	1.00758e-15	4.1581e-15
ARID5B	0.189464	9.69772	64.2453	1.1169e-15	4.60082e-15
DERA	-0.23805	9.09881	69.0712	1.18775e-15	4.88369e-15
TARS	-0.234475	9.1359	66.2333	1.22981e-15	5.04453e-15
IFITM2	0.16441	9.99453	64.0529	1.23136e-15	5.04453e-15
SNRPC	-0.198935	9.48562	64.0482	1.23428e-15	5.0473e-15
PPP1CA	-0.166415	9.73022	64.0049	1.2617e-15	5.15002e-15
PFDN2	-0.187735	9.5259	63.8857	1.34035e-15	5.46113e-15
GLRX3	-0.2069	9.33342	63.8447	1.36849e-15	5.56569e-15
EIF4EBP1	-0.204517	9.4215	63.8054	1.39606e-15	5.66756e-15
IKBIP	-0.19806	9.48718	63.7996	1.40016e-15	5.67394e-15
RALBP1	-0.219256	9.32204	63.34	1.76766e-15	7.15027e-15
MAP1LC3B	0.169037	9.59311	62.9838	2.11767e-15	8.55068e-15
SH2D4A	-0.252497	9.13575	66.5512	2.35464e-15	9.49045e-15
ILF3	-0.245343	9.1359	64.9915	2.59342e-15	1.04341e-14
SPARC	0.144329	10.1753	62.5128	2.68919e-15	1.08e-14
SUPT16H	-0.24272	9.12197	68.1943	2.8137e-15	1.12799e-14
ITGB5	0.227027	9.13935	62.5776	3.01628e-15	1.20705e-14
BRK1	0.117667	10.2691	62.2616	3.05459e-15	1.22021e-14
RBM42	-0.241195	9.14754	67.4671	3.10942e-15	1.2399e-14
PSMG1	-0.219109	9.13494	62.1027	3.3111e-15	1.31581e-14
MDH1	-0.174457	9.66763	62.1024	3.3115e-15	1.31581e-14
LSM2	-0.209072	9.335	61.9251	3.62322e-15	1.43712e-14
DCTN3	-0.171337	9.71215	61.6377	4.19192e-15	1.65976e-14
RABAC1	0.116932	10.4314	61.5894	4.29603e-15	1.69799e-14
NME4	0.165139	9.62094	61.5512	4.37998e-15	1.72813e-14
PSMA3	-0.202581	9.34217	61.4411	4.6318e-15	1.82428e-14
IFRD2	-0.222487	9.11931	62.079	5.13946e-15	2.02068e-14
LAMC1	0.224357	9.10449	65.0733	5.19095e-15	2.03736e-14
CD63	0.0801411	12.413	60.3256	8.15836e-15	3.19642e-14
NAE1	-0.222952	9.12458	63.5755	8.89426e-15	3.47868e-14
PTRHD1	0.198914	9.29828	59.945	9.89681e-15	3.86406e-14
C1R	0.223856	9.19144	59.8457	1.04083e-14	4.05669e-14
ARHGDIA	-0.184534	9.50374	59.6008	1.17865e-14	4.58591e-14
POP4	-0.221103	9.14526	61.1844	1.1905e-14	4.62401e-14
RBPJ	-0.234898	9.2435	59.3644	1.3289e-14	5.15265e-14
CCDC109B	-0.232892	9.19064	59.3504	1.33843e-14	5.18065e-14
FKBP8	0.173122	9.48058	59.2842	1.38412e-14	5.34827e-14
GPC1	0.207281	9.12451	60.6596	1.40368e-14	5.41456e-14
DDX5	-0.162389	9.79501	59.1397	1.48953e-14	5.73583e-14
SNRPE	-0.185998	9.48175	58.7693	1.79769e-14	6.91062e-14
PNN	-0.237518	9.11056	64.0569	1.93474e-14	7.42477e-14
PSMB7	-0.141058	9.95841	58.4994	2.06179e-14	7.89884e-14
MRPL22	-0.200075	9.3526	58.4938	2.06762e-14	7.90767e-14
PDIA4	-0.219025	9.21764	58.4393	2.1257e-14	8.11598e-14
RRAS2	-0.193367	9.46289	58.4151	2.15197e-14	8.20232e-14
MRPS10	-0.23123	9.10401	64.3729	2.42196e-14	9.21577e-14
KDELR1	0.168906	9.55067	58.0959	2.53064e-14	9.61301e-14
COPS3	-0.223543	9.09755	64.0033	3.02804e-14	1.1483e-13
EIF3I	-0.146196	9.87343	57.6603	3.15739e-14	1.19534e-13
EEF1E1	-0.222173	9.10881	63.1913	3.17027e-14	1.19819e-13
SRSF11	-0.211964	9.25834	57.2497	3.88965e-14	1.46761e-13
PARK7	-0.10326	10.5601	56.8497	4.76604e-14	1.79526e-13
EBP	-0.219458	9.1831	56.7712	4.95984e-14	1.86513e-13
HSPB11	-0.216112	9.14038	56.7233	5.08219e-14	1.90795e-13
TMBIM6	-0.123742	10.2471	56.6766	5.20423e-14	1.9505e-13
HNRNPF	-0.176401	9.55529	56.5319	5.60106e-14	2.09573e-13
ACTR3	-0.180898	9.43183	56.1971	6.63996e-14	2.48032e-13
BASP1	-0.179179	9.58127	56.1387	6.8398e-14	2.55072e-13
CUTA	0.110544	10.3391	56.0283	7.23461e-14	2.69348e-13
COPRS	-0.179516	9.56365	56.0166	7.27797e-14	2.70514e-13
YWHAE	-0.179441	9.48945	55.9605	7.48841e-14	2.77876e-13
RTFDC1	-0.198766	9.31122	55.8256	8.01976e-14	2.97102e-13
IMP4	-0.210158	9.15161	56.3302	8.37083e-14	3.09597e-13
ZNF106	0.199362	9.21859	55.722	8.45312e-14	3.12126e-13
SQLE	0.200933	9.34843	55.7118	8.49701e-14	3.13231e-13
PRDX3	-0.178736	9.49278	55.645	8.79039e-14	3.23515e-13
CMC2	-0.224071	9.10256	60.3929	9.21481e-14	3.3858e-13
EIF4G2	-0.16096	9.72267	55.5103	9.41351e-14	3.45316e-13
TMEM230	0.155028	9.62079	55.4291	9.80995e-14	3.59272e-13
VCP	-0.190917	9.42759	55.2284	1.0864e-13	3.97225e-13
ZNHIT1	0.140596	9.794	55.0529	1.18774e-13	4.33575e-13
PMP22	0.18594	9.35417	54.9976	1.22158e-13	4.45203e-13
IFI27L2	0.166557	9.50175	54.9224	1.26924e-13	4.61821e-13
NUDCD2	-0.209527	9.23534	54.7039	1.4183e-13	5.15223e-13
TOMM20	0.187387	9.28141	54.2922	1.74858e-13	6.34179e-13
LSS	0.216953	9.1054	57.2385	1.83864e-13	6.65767e-13
CDC37	-0.182663	9.40056	54.1887	1.84305e-13	6.66286e-13
PSMC2	-0.197193	9.25099	54.0798	1.94796e-13	7.03084e-13
ACTN4	-0.204371	9.31128	54.0206	2.00748e-13	7.23402e-13
TBCB	-0.157817	9.67047	53.9717	2.0581e-13	7.40456e-13
BANF1	-0.211015	9.13244	55.4591	2.06697e-13	7.42456e-13
QARS	0.200337	9.16136	53.9098	2.12389e-13	7.61681e-13
UBE2L6	0.191857	9.17576	53.6683	2.40144e-13	8.59847e-13
CTTN	0.198324	9.21184	53.5513	2.54868e-13	9.11111e-13
BAZ1B	-0.208696	9.17667	53.4986	2.6179e-13	9.3437e-13
GABARAPL2	0.15856	9.57273	53.4944	2.62355e-13	9.34899e-13
SEPHS2	0.194601	9.12315	55.1871	2.67274e-13	9.5092e-13
PRAF2	0.191748	9.12709	54.6882	3.37197e-13	1.1978e-12
RNASEH2C	-0.182696	9.4675	52.9912	3.3888e-13	1.20187e-12
HSP90AB1	-0.137987	10.162	52.9196	3.51439e-13	1.24445e-12
DDAH2	0.192433	9.30669	52.6826	3.96485e-13	1.40175e-12
CCNI	0.123812	10.1054	52.6159	4.10164e-13	1.44783e-12
TMED3	0.168144	9.46808	52.5765	4.18462e-13	1.4748e-12
MCTS1	-0.203998	9.15162	53.3807	4.54945e-13	1.60086e-12
SSBP1	-0.15522	9.68196	52.3279	4.7489e-13	1.66843e-12
TIMM17A	-0.187233	9.3137	52.2758	4.87636e-13	1.71054e-12
IGFBP3	0.182357	10.714	52.1491	5.20112e-13	1.82161e-12
GRPEL1	-0.216171	9.09248	58.4136	5.48545e-13	1.9182e-12
RNASEH1	-0.203536	9.14427	52.0026	5.60387e-13	1.95656e-12
SNRPB2	-0.20388	9.21031	51.9092	5.87651e-13	2.04856e-12
PSMD13	-0.202993	9.19525	52.1157	6.09902e-13	2.12284e-12
CLEC2B	0.200851	9.41488	51.7058	6.51748e-13	2.26498e-12
ARF1	-0.134432	9.93902	51.5219	7.15699e-13	2.48338e-12
SERPINB6	-0.191897	9.32225	51.2242	8.32769e-13	2.88513e-12
PXDN	0.199489	9.13428	51.0704	9.00608e-13	3.11535e-12
COX20	-0.20224	9.26353	51.0641	9.03472e-13	3.12045e-12
IGFBP6	0.114537	11.2253	50.9139	9.75287e-13	3.36332e-12
ILK	-0.177453	9.4335	50.8892	9.87626e-13	3.40065e-12
SUB1	-0.131623	10.0446	50.8457	1.00972e-12	3.47141e-12
ORMDL2	-0.202064	9.17718	50.6964	1.08948e-12	3.73989e-12
EIF3D	0.161318	9.52765	50.6746	1.10162e-12	3.77577e-12
PSMD6	-0.207651	9.15309	52.7883	1.16098e-12	3.97317e-12
MRPL18	-0.161982	9.55987	50.4619	1.22761e-12	4.19481e-12
RAD23A	-0.161694	9.57815	50.4362	1.24378e-12	4.24359e-12
HDLBP	0.137112	9.83819	50.0046	1.54946e-12	5.27852e-12
MZT2B	-0.11453	10.3618	49.9877	1.56291e-12	5.31625e-12
WDR1	-0.182688	9.36791	49.931	1.60865e-12	5.46358e-12
CNPY2	0.15344	9.53416	49.745	1.76848e-12	5.99732e-12
MRC2	0.203795	9.16409	49.7231	1.78835e-12	6.05517e-12
BCAS2	-0.216467	9.09468	58.4756	1.79093e-12	6.05517e-12
TIMM10	-0.19977	9.2416	49.6808	1.82724e-12	6.16866e-12
LAMTOR5	0.118903	10.0114	49.4808	2.02326e-12	6.82015e-12
STRAP	-0.163529	9.49547	49.4731	2.03122e-12	6.83671e-12
ANAPC11	-0.110516	10.3534	49.4146	2.09261e-12	7.03279e-12
STK17A	-0.195897	9.24285	49.2728	2.24931e-12	7.54812e-12
LHFP	0.182565	9.21284	49.1961	2.33902e-12	7.83745e-12
RBM17	-0.195953	9.24373	49.1535	2.39027e-12	7.99725e-12
ANXA7	-0.172235	9.44085	48.9279	2.68143e-12	8.95805e-12
AP2M1	-0.108911	10.351	48.7079	2.99937e-12	1.00053e-11
CDC42EP3	-0.182889	9.46903	48.5569	3.23925e-12	1.07895e-11
ITM2C	0.192876	9.23937	48.5164	3.30677e-12	1.09981e-11
ARMCX3	0.183934	9.16955	48.3872	3.53193e-12	1.17296e-11
C11orf83	-0.1912	9.31745	48.332	3.63269e-12	1.20464e-11
SEC13	-0.176203	9.41285	48.1353	4.01559e-12	1.32965e-11
FAM127A	0.161034	9.47323	48.091	4.10731e-12	1.35801e-11
CD109	0.189049	9.23111	48.0488	4.19665e-12	1.38551e-11
GOLGA4	0.154535	9.58757	47.8792	4.57536e-12	1.50832e-11
AP1S2	0.190049	9.28839	47.7034	5.00432e-12	1.64732e-11
RAB4A	0.182367	9.24268	47.6953	5.02507e-12	1.65173e-11
RDX	-0.190292	9.23857	47.6873	5.04549e-12	1.65601e-11
SYF2	0.173578	9.37193	47.6241	5.21088e-12	1.7078e-11
TMED9	-0.127898	9.94997	47.4612	5.66201e-12	1.85295e-11
CARHSP1	-0.176505	9.4381	47.4444	5.71076e-12	1.86618e-11
KCNMA1	-0.216618	9.22937	47.3228	6.07594e-12	1.98263e-11
HSPA9	-0.189033	9.20726	47.2575	6.28139e-12	2.04669e-11
CERCAM	0.191961	9.12254	49.7068	6.32269e-12	2.05716e-11
TOP1	-0.20841	9.12323	50.916	6.3722e-12	2.07027e-11
UBE2V2	-0.184777	9.23506	47.0153	7.10697e-12	2.30566e-11
PCBD1	0.182522	9.21791	46.998	7.16995e-12	2.32273e-11
C9orf3	0.176947	9.34581	46.9911	7.19537e-12	2.32761e-11
PYCARD	0.165646	9.53863	46.9756	7.25245e-12	2.3427e-11
SRP72	-0.186998	9.20808	46.8572	7.70377e-12	2.48491e-11
PSMD1	-0.194437	9.1763	46.5696	8.92031e-12	2.87318e-11
TCEAL8	0.167682	9.36809	46.542	9.04674e-12	2.90973e-11
PSMG3	-0.196761	9.14019	46.4825	9.32577e-12	2.99519e-11
C11orf31	0.164438	9.3546	46.3733	9.85962e-12	3.16212e-11
FIP1L1	-0.205404	9.10812	49.6328	1.0031e-11	3.21251e-11
C14orf1	0.175211	9.23869	46.3138	1.01632e-11	3.25021e-11
AK2	-0.19733	9.15428	48.2934	1.0508e-11	3.35568e-11
RHOA	-0.120515	10.0369	46.2059	1.07383e-11	3.42437e-11
GADD45B	0.1901	9.34538	46.1822	1.08689e-11	3.46109e-11
RARS	-0.191862	9.16035	46.3536	1.09052e-11	3.46774e-11
TXNDC12	-0.19833	9.12111	48.6305	1.20594e-11	3.82933e-11
PSMA5	-0.167288	9.43235	45.9296	1.23637e-11	3.9204e-11
DDX46	-0.177243	9.38105	45.9198	1.24254e-11	3.93441e-11
NDUFA4	0.0916026	10.5842	45.9107	1.24833e-11	3.94718e-11
COTL1	-0.140467	9.85422	45.8939	1.25908e-11	3.97559e-11
CD47	-0.182247	9.30957	45.7329	1.36685e-11	4.3098e-11
IK	-0.196366	9.1919	45.5957	1.46598e-11	4.61587e-11
XBP1	-0.187922	9.25173	45.4708	1.56239e-11	4.91255e-11
MYLK	0.196172	9.10519	47.6866	1.58701e-11	4.98299e-11
HINT2	-0.193752	9.21606	45.4219	1.60191e-11	5.02275e-11
NAA20	-0.168117	9.39335	45.3777	1.63844e-11	5.13013e-11
NPDC1	0.164574	9.36928	45.3586	1.65442e-11	5.17293e-11
GLRX5	-0.203829	9.12918	47.2161	1.77483e-11	5.5417e-11
CD320	-0.189406	9.25072	45.1298	1.85929e-11	5.79737e-11
ANAPC16	0.161558	9.38212	45.0638	1.92305e-11	5.98786e-11
SLIRP	-0.178096	9.30093	44.9256	2.06349e-11	6.41627e-11
SPCS2	-0.173769	9.30221	44.9155	2.07419e-11	6.4406e-11
CTHRC1	0.16186	10.0014	44.786	2.21587e-11	6.87104e-11
ACADVL	-0.178295	9.3504	44.4818	2.58815e-11	8.01433e-11
HDAC2	-0.189557	9.15709	44.4364	2.64885e-11	8.191e-11
TPR	-0.183204	9.31527	44.3084	2.82767e-11	8.73193e-11
HARS	-0.20344	9.10627	48.152	2.87563e-11	8.86784e-11
PSMB2	-0.15595	9.50255	44.1696	3.03528e-11	9.34734e-11
MRPS7	-0.173133	9.32509	44.0938	3.15494e-11	9.70252e-11
ZNF32	0.193331	9.09168	49.6996	3.25567e-11	9.99861e-11
MXD4	0.196593	9.09457	48.2496	3.31411e-11	1.01642e-10
VPS29	-0.157567	9.50784	43.9815	3.34111e-11	1.0233e-10
RALY	-0.183494	9.21633	43.9314	3.42779e-11	1.04842e-10
CRIP2	-0.19164	9.2948	43.9232	3.44219e-11	1.05139e-10
ATP2A2	0.189535	9.15521	43.8838	3.51206e-11	1.07127e-10
HNRNPC	-0.166251	9.455	43.8017	3.66251e-11	1.11565e-10
CHPF	0.178264	9.11715	45.2522	3.81214e-11	1.15965e-10
EEA1	0.158824	9.46125	43.6776	3.9021e-11	1.18541e-10
PSMB1	-0.111753	10.1254	43.439	4.40753e-11	1.33715e-10
CNN3	-0.152008	9.58273	43.3051	4.71946e-11	1.42985e-10
ARGLU1	-0.188424	9.22727	43.2745	4.79393e-11	1.45045e-10
COX8A	-0.111485	10.2432	43.2612	4.82664e-11	1.45839e-10
RNPS1	-0.179462	9.24982	43.1408	5.13259e-11	1.54705e-10
SDCBP	0.151649	9.52606	43.1404	5.13385e-11	1.54705e-10
PPIC	0.161159	9.40156	43.1248	5.17495e-11	1.55734e-10
NSFL1C	-0.185351	9.15581	43.1181	5.36373e-11	1.61199e-10
DCUN1D5	-0.181826	9.15319	43.0345	5.41916e-11	1.62647e-10
RPN2	-0.161373	9.49267	42.9887	5.54748e-11	1.66276e-10
C12orf57	0.140844	9.62854	42.9785	5.57647e-11	1.66922e-10
LINC00493	0.168186	9.27655	42.8954	5.81823e-11	1.73927e-10
FOS	0.138991	10.1179	42.852	5.94853e-11	1.77586e-10
FBLN1	0.181701	9.46406	42.782	6.16523e-11	1.83811e-10
TMSB10	-0.0685184	13.0912	42.7549	6.25114e-11	1.86125e-10
C6orf1	0.154074	9.4034	42.7155	6.37827e-11	1.89658e-10
C3orf14	-0.193649	9.10193	44.8348	6.51787e-11	1.93553e-10
PSMC6	-0.192458	9.10618	44.6019	6.55525e-11	1.94406e-10
SEPW1	0.160939	9.34828	42.357	7.66023e-11	2.26876e-10
ARMCX1	0.179147	9.17097	42.3054	7.86486e-11	2.3263e-10
NELFE	-0.181299	9.22936	42.2924	7.91738e-11	2.33875e-10
MRPS23	-0.177406	9.23779	42.0896	8.78208e-11	2.59077e-10
BAZ1A	-0.186122	9.12242	43.2176	8.86348e-11	2.61135e-10
C1orf43	0.151321	9.43246	41.9787	9.29376e-11	2.73453e-10
NDUFA11	0.101325	10.191	41.8347	1.0004e-10	2.93966e-10
GLO1	-0.178493	9.20568	41.7642	1.03707e-10	3.04344e-10
TMOD3	-0.19748	9.12718	46.0454	1.05019e-10	3.0779e-10
RSL24D1	0.167232	9.30599	41.5257	1.17154e-10	3.42908e-10
C11orf48	-0.17255	9.30544	41.4813	1.19843e-10	3.49918e-10
SCCPDH	-0.198461	9.12618	43.7147	1.19861e-10	3.49918e-10
TXNDC9	-0.180036	9.13415	42.1822	1.26337e-10	3.68345e-10
RHEB	-0.15406	9.51772	41.3038	1.31229e-10	3.82114e-10
OSTC	0.129172	9.73166	41.2692	1.33568e-10	3.8842e-10
NME3	0.170747	9.18879	40.988	1.54219e-10	4.47893e-10
FASN	0.185318	9.12736	41.3596	1.93798e-10	5.62114e-10
TALDO1	0.128219	9.72437	40.4748	2.0051e-10	5.80831e-10
MRPL15	-0.170852	9.24381	40.3507	2.1365e-10	6.18099e-10
PRADC1	-0.179952	9.14476	40.2963	2.19676e-10	6.34715e-10
LRRFIP1	-0.172848	9.34769	40.2005	2.3071e-10	6.65738e-10
MAP1B	-0.139311	9.9506	40.1907	2.3187e-10	6.68227e-10
NDUFA8	-0.150408	9.47151	40.0902	2.44108e-10	7.02592e-10
APP	0.167398	9.30704	40.0621	2.4764e-10	7.11845e-10
LACTB	0.166548	9.1749	40.0139	2.5382e-10	7.28096e-10
UFD1L	-0.164181	9.33633	40.013	2.53942e-10	7.28096e-10
WDR45	0.170152	9.13325	40.5404	2.7549e-10	7.8887e-10
WDR18	-0.203316	9.09919	47.5893	2.82538e-10	8.08024e-10
NR1H2	0.165676	9.15745	39.6347	3.08165e-10	8.80192e-10
MRPL16	-0.176498	9.22933	39.6245	3.09778e-10	8.83673e-10
CCT3	-0.148743	9.53059	39.5522	3.21467e-10	9.15853e-10
MTCH2	-0.15966	9.33434	39.5014	3.29921e-10	9.38749e-10
PCYOX1	0.180797	9.11299	41.3831	3.76267e-10	1.06926e-09
TMEM66	0.146584	9.45856	39.1686	3.91201e-10	1.1103e-09
CYR61	-0.114117	10.7676	39.0496	4.15773e-10	1.17855e-09
HMOX2	-0.192085	9.09661	43.8626	4.22833e-10	1.19705e-09
NT5C	-0.173305	9.23603	38.6462	5.11149e-10	1.44525e-09
SLIT3	0.186914	9.11704	38.5479	5.56461e-10	1.57139e-09
PWP1	-0.184209	9.15747	39.8071	6.68559e-10	1.88541e-09
EMC7	-0.1476	9.45237	38.1197	6.69342e-10	1.88541e-09
NTAN1	0.142004	9.53218	38.0716	6.86021e-10	1.92997e-09
ERGIC2	-0.172394	9.11413	39.3159	7.04343e-10	1.97904e-09
C16orf45	0.173857	9.20995	38.0051	7.09798e-10	1.99187e-09
MDK	0.18022	9.15741	37.9487	7.30594e-10	2.04767e-09
VGLL3	0.168859	9.24032	37.7181	8.22227e-10	2.30162e-09
RBX1	-0.119686	9.85914	37.6213	8.64015e-10	2.41558e-09
COA1	-0.176584	9.20748	37.2663	1.03639e-09	2.89391e-09
SSNA1	-0.146836	9.49435	37.1556	1.0969e-09	3.05906e-09
TIMM50	-0.187933	9.09636	43.1218	1.14347e-09	3.18498e-09
CORO1B	0.153631	9.2796	36.9839	1.19782e-09	3.33222e-09
HSPE1	-0.124537	9.80922	36.8537	1.28048e-09	3.55777e-09
C7orf50	-0.151605	9.41864	36.8173	1.3046e-09	3.6203e-09
ACAT2	-0.162022	9.53258	36.8093	1.30995e-09	3.63065e-09
UBXN6	0.160388	9.23326	36.4821	1.54924e-09	4.28707e-09
PDHB	-0.164178	9.26512	36.4803	1.5506e-09	4.28707e-09
DBNL	-0.167202	9.22075	36.4332	1.58852e-09	4.3865e-09
OSTF1	-0.183573	9.09468	41.2106	1.6165e-09	4.45828e-09
IFT20	0.154762	9.25997	36.3924	1.62212e-09	4.46831e-09
DKK1	-0.16901	10.0105	36.3674	1.64304e-09	4.52038e-09
DHX9	-0.191617	9.1263	39.2455	1.65079e-09	4.53613e-09
ITGB1BP1	-0.117506	9.93374	36.3031	1.6981e-09	4.66044e-09
ARPC1B	0.0841822	10.6963	36.225	1.7675e-09	4.84498e-09
AAED1	0.155255	9.33354	36.1383	1.84792e-09	5.05925e-09
H2AFY	-0.167591	9.26846	36.1342	1.85182e-09	5.06375e-09
SF3B1	-0.175335	9.17205	36.1158	1.86937e-09	5.10551e-09
POP7	-0.1659	9.23651	36.1046	1.8801e-09	5.12604e-09
RNF7	0.105367	9.96933	36.1032	1.88145e-09	5.12604e-09
JTB	0.117467	9.78195	36.0472	1.9363e-09	5.26908e-09
ATOX1	0.107904	9.90729	35.9939	1.98996e-09	5.40855e-09
UFC1	0.137317	9.46282	35.9435	2.04205e-09	5.54341e-09
EID1	-0.0984696	10.235	35.8861	2.10305e-09	5.7021e-09
NDUFB6	-0.14009	9.56841	35.8502	2.14221e-09	5.80127e-09
BZW2	-0.186519	9.10599	39.6179	2.15392e-09	5.82597e-09
TCEAL4	0.131805	9.57742	35.8103	2.18649e-09	5.90694e-09
MRPL52	-0.157527	9.32265	35.7798	2.22094e-09	5.99281e-09
ATP5G1	-0.124611	9.71523	35.6812	2.33611e-09	6.29601e-09
TMEM258	0.132122	9.51802	35.6744	2.34431e-09	6.31053e-09
ADK	-0.167489	9.1776	35.5875	2.45122e-09	6.58959e-09
SMARCA4	-0.194798	9.09711	41.5734	2.45385e-09	6.58959e-09
SSSCA1	-0.17002	9.18021	35.5511	2.49737e-09	6.69844e-09
OPTN	0.145047	9.38693	35.4866	2.5814e-09	6.91557e-09
SAR1B	-0.166583	9.1427	35.561	3.08173e-09	8.24611e-09
CMTM6	-0.176002	9.1011	38.9474	3.09163e-09	8.26276e-09
VCAN	-0.189575	9.19288	35.1324	3.09598e-09	8.26454e-09
IGFBP7	0.167714	9.56045	35.1098	3.13209e-09	8.35099e-09
MRPS11	-0.160378	9.26049	35.062	3.21001e-09	8.5486e-09
EFEMP2	0.130354	9.59605	35.025	3.27154e-09	8.70214e-09
THOC7	-0.156916	9.31939	34.8917	3.50315e-09	9.30717e-09
ISG15	0.153315	9.36111	34.8646	3.55226e-09	9.42649e-09
TRAPPC2L	0.133959	9.47749	34.8255	3.62435e-09	9.60646e-09
PDIA3	-0.123823	9.82044	34.6995	3.86638e-09	1.02359e-08
MGAT4B	0.167063	9.16381	34.66	3.9456e-09	1.04333e-08
CLTB	-0.11962	9.82679	34.5999	4.06939e-09	1.0748e-08
SNRNP25	-0.166705	9.19767	34.477	4.33436e-09	1.14344e-08
CBX3	-0.16573	9.20803	34.3323	4.6688e-09	1.23022e-08
DTD1	-0.163753	9.21662	34.231	4.91811e-09	1.29439e-08
COL6A3	0.145929	9.61586	33.9784	5.59939e-09	1.47197e-08
ADAM9	0.161228	9.13435	34.035	5.74168e-09	1.50761e-08
COL12A1	0.156861	9.35311	33.8776	5.89682e-09	1.54654e-08
SRPX	0.15409	9.36184	33.8676	5.92736e-09	1.55273e-08
TMEM126B	0.148912	9.27477	33.8132	6.09527e-09	1.59486e-08
TAX1BP3	0.119696	9.66941	33.6939	6.48055e-09	1.69369e-08
PCBP2	0.113	9.79046	33.5105	7.12085e-09	1.85887e-08
2011-09-01	-0.117404	9.94869	33.3883	7.58249e-09	1.97708e-08
RBMX	-0.162225	9.23801	33.3537	7.71874e-09	2.01028e-08
ATP1B3	-0.135063	9.50575	33.2744	8.03945e-09	2.09137e-08
CLIC4	-0.163549	9.1828	33.2139	8.29349e-09	2.15406e-08
SERINC1	0.162156	9.13268	33.5942	8.2996e-09	2.15406e-08
ACAA2	-0.167314	9.13659	33.646	8.36411e-09	2.1683e-08
SNAI2	0.152542	9.20281	33.175	8.46122e-09	2.19094e-08
PSMD4	-0.139761	9.46566	33.1098	8.74952e-09	2.26298e-08
NUBP2	-0.166859	9.14942	33.081	8.87992e-09	2.29407e-08
DYNLT3	0.166606	9.09409	37.6955	9.56262e-09	2.4676e-08
CXCL12	-0.147205	9.91674	32.6567	1.10446e-08	2.84673e-08
DCBLD2	-0.163429	9.21103	32.6447	1.11128e-08	2.86104e-08
DBI	0.0791895	10.6938	32.6265	1.12172e-08	2.88461e-08
DNAJB6	-0.15282	9.20727	32.6131	1.12948e-08	2.90125e-08
FHL1	0.161987	9.26951	32.5916	1.14205e-08	2.93017e-08
SNRPF	-0.156512	9.2796	32.5528	1.16509e-08	2.98338e-08
BNIP3L	0.136343	9.41578	32.5522	1.16545e-08	2.98338e-08
TCEB1	-0.128032	9.59555	32.4056	1.25669e-08	3.21328e-08
PSMB5	-0.0933672	10.1455	32.2265	1.37796e-08	3.51936e-08
CCNL1	0.161471	9.17118	32.2001	1.39684e-08	3.56353e-08
GSTT1	0.160742	9.11823	32.6484	1.39924e-08	3.5656e-08
UQCRFS1	-0.124163	9.61873	32.1774	1.41321e-08	3.59712e-08
SGCE	-0.181966	9.11179	35.5323	1.46299e-08	3.71961e-08
ERP29	0.114572	9.76224	32.0143	1.53694e-08	3.90319e-08
RNH1	-0.0857869	10.5081	31.9792	1.56493e-08	3.96978e-08
BAG1	0.151813	9.21065	31.9621	1.57874e-08	3.99759e-08
NDUFA1	0.125908	9.48622	31.9613	1.57945e-08	3.99759e-08
FKBP1A	0.0922209	10.1957	31.9082	1.62316e-08	4.10359e-08
ICT1	-0.169687	9.10238	35.4649	1.63885e-08	4.13861e-08
HSD17B10	-0.156475	9.20182	31.8315	1.68849e-08	4.25917e-08
PRRX2	-0.164327	9.24626	31.7163	1.79166e-08	4.51434e-08
NDUFB10	-0.0940281	10.1461	31.699	1.80766e-08	4.54954e-08
EIF5B	-0.137528	9.48006	31.6641	1.84044e-08	4.62687e-08
DUSP1	0.115307	10.0744	31.6006	1.90156e-08	4.77518e-08
GRB2	-0.173022	9.11817	36.356	1.9346e-08	4.85272e-08
HMGN3	-0.149324	9.31864	31.3063	2.21256e-08	5.54376e-08
FBL	-0.150456	9.32409	31.2739	2.24979e-08	5.63074e-08
MALSU1	-0.153983	9.24184	31.1783	2.36335e-08	5.90838e-08
SLTM	-0.154409	9.27182	30.9985	2.59266e-08	6.47444e-08
NDUFS6	-0.120085	9.66244	30.9904	2.60349e-08	6.49427e-08
C1orf122	0.11658	9.67804	30.9344	2.67967e-08	6.67688e-08
FRMD6	0.149527	9.29346	30.9008	2.72631e-08	6.78556e-08
SUGT1	-0.155148	9.23479	30.8918	2.73903e-08	6.80966e-08
FLOT1	-0.149734	9.30731	30.8689	2.77147e-08	6.8827e-08
APMAP	-0.157138	9.16652	30.7489	2.94824e-08	7.31359e-08
BRMS1	-0.167531	9.09333	33.7561	3.12092e-08	7.73341e-08
ID1	-0.106762	10.6662	30.4894	3.36997e-08	8.34132e-08
NEK6	0.152064	9.1128	32.1447	3.47757e-08	8.59095e-08
ANKRD12	0.146332	9.27087	30.4279	3.47847e-08	8.59095e-08
YIPF3	0.132001	9.39298	30.4128	3.50554e-08	8.64829e-08
STXBP6	-0.151733	9.10941	31.373	3.52222e-08	8.67989e-08
ZC3H15	-0.142714	9.35386	30.2355	3.84105e-08	9.45522e-08
CDKN2C	-0.167481	9.20991	30.2216	3.86861e-08	9.51263e-08
HNRNPUL1	-0.164322	9.13157	30.1927	3.92656e-08	9.64455e-08
BCAP29	-0.152739	9.15092	30.0676	4.18807e-08	1.02756e-07
ASPH	0.113728	9.64179	30.0644	4.19499e-08	1.02814e-07
MATR3	-0.158343	9.15909	30.0102	4.31399e-08	1.05615e-07
AGTRAP	0.151605	9.1097	32.1905	4.53518e-08	1.10909e-07
COPB2	-0.156307	9.21281	29.7082	5.04055e-08	1.23134e-07
VKORC1	0.097695	9.96143	29.5055	5.59608e-08	1.36557e-07
PEPD	0.133083	9.34131	29.2488	6.38822e-08	1.55717e-07
PIN1	-0.126154	9.53946	29.2335	6.43884e-08	1.56781e-07
SHISA5	0.142343	9.19696	29.1752	6.63553e-08	1.61395e-07
GTF2A2	-0.126763	9.5123	29.0812	6.96537e-08	1.69234e-07
YBX1	0.0512884	11.783	29.066	7.01999e-08	1.70377e-07
SF3B2	-0.14562	9.32421	29.0097	7.2269e-08	1.7521e-07
RBCK1	0.137959	9.259	29.0066	7.23845e-08	1.753e-07
LPP	0.151247	9.116	29.7452	7.49452e-08	1.81306e-07
CDC42	-0.139635	9.38033	28.9351	7.51062e-08	1.815e-07
UTP11L	-0.15667	9.11826	30.8835	7.75445e-08	1.87191e-07
NDUFA6	-0.127519	9.50605	28.7615	8.21431e-08	1.98079e-07
VPS25	-0.147682	9.17668	28.7015	8.47291e-08	2.04095e-07
DERL2	-0.143989	9.21432	28.6008	8.92488e-08	2.14752e-07
GLRX2	-0.14524	9.16601	28.5302	9.25608e-08	2.22483e-07
C4orf48	0.120772	9.49151	28.3873	9.96502e-08	2.39267e-07
ECI2	-0.130433	9.45262	28.3194	1.03206e-07	2.4754e-07
MTIF3	0.14238	9.18393	28.1535	1.12439e-07	2.69397e-07
CCT4	-0.138441	9.34109	28.1476	1.12782e-07	2.69931e-07
GTF3C6	-0.112283	9.6957	28.0553	1.18288e-07	2.82809e-07
RILPL2	0.155445	9.09108	30.5544	1.19177e-07	2.84629e-07
COX6C	0.0922104	9.99911	28.0302	1.19827e-07	2.85879e-07
POP5	-0.158296	9.14533	29.7609	1.24422e-07	2.96525e-07
CYBA	0.123455	9.87496	27.9349	1.25878e-07	2.99678e-07
CDIPT	0.139484	9.17928	27.9018	1.28044e-07	3.04512e-07
HRAS	-0.143684	9.29732	27.8503	1.31501e-07	3.12401e-07
DDX18	-0.157989	9.11911	29.3563	1.35661e-07	3.21935e-07
NHP2L1	-0.0961275	9.94324	27.788	1.35801e-07	3.21935e-07
TRIM28	-0.172304	9.09487	31.0295	1.42067e-07	3.36436e-07
YWHAZ	-0.139636	9.31835	27.6494	1.45881e-07	3.45103e-07
NOSIP	-0.142846	9.28997	27.6418	1.4646e-07	3.46108e-07
YIF1B	-0.153279	9.13303	29.4251	1.47982e-07	3.49338e-07
MIR4435-1HG	0.136749	9.21772	27.5892	1.50489e-07	3.54882e-07
ETFA	-0.138976	9.26486	27.3693	1.68608e-07	3.97194e-07
DFFA	-0.166839	9.08977	33.347	1.69799e-07	3.9958e-07
MRPL37	-0.138641	9.2295	27.2665	1.77804e-07	4.17978e-07
TMEM59	0.10416	9.85984	27.2603	1.78383e-07	4.18901e-07
SDF4	0.113287	9.61927	27.2003	1.84002e-07	4.31645e-07
COMMD7	0.127534	9.35323	27.165	1.87387e-07	4.39127e-07
DYNLL1	-0.0700757	10.9577	27.1276	1.91048e-07	4.4724e-07
PPAP2A	0.146749	9.24918	27.1082	1.92971e-07	4.51271e-07
FBXW5	0.12731	9.36012	27.0923	1.94563e-07	4.54519e-07
LINC00657	0.149852	9.13099	28.573	1.95568e-07	4.56392e-07
MRPL9	-0.143534	9.22395	27.0762	1.96192e-07	4.57373e-07
EMX2OS	0.139765	9.35665	27.0593	1.97919e-07	4.60558e-07
MSRB2	0.132022	9.34382	27.0588	1.97968e-07	4.60558e-07
COX6B1	0.0834536	10.1315	27.0428	1.99607e-07	4.63889e-07
VCL	-0.146412	9.20681	26.9553	2.08846e-07	4.84859e-07
SURF4	-0.136667	9.38831	26.9012	2.14777e-07	4.98115e-07
LOXL1	-0.115381	9.82333	26.7654	2.30404e-07	5.33804e-07
ANPEP	-0.126769	9.68903	26.7209	2.35764e-07	5.4566e-07
KDELR2	-0.0882343	10.1389	26.6216	2.48192e-07	5.73831e-07
JOSD2	0.112997	9.6069	26.5879	2.52567e-07	5.83346e-07
CHTOP	-0.154294	9.13058	29.0325	2.57557e-07	5.94261e-07
TMEM179B	0.132343	9.25807	26.5123	2.62632e-07	6.05347e-07
FAM136A	-0.155002	9.10058	28.9148	2.76558e-07	6.36792e-07
MIDN	0.152182	9.10743	27.347	2.89166e-07	6.65141e-07
AHSA1	-0.145371	9.15202	27.2061	2.91066e-07	6.68827e-07
MRPL40	-0.129485	9.38972	26.2527	3.00407e-07	6.89585e-07
NUCB2	-0.124507	9.56014	26.2285	3.04184e-07	6.97542e-07
UBE2B	0.127899	9.34356	26.2111	3.06948e-07	7.03162e-07
PTX3	-0.171714	9.69989	26.2036	3.08137e-07	7.04526e-07
ID3	0.11402	10.4654	26.2034	3.08171e-07	7.04526e-07
NUDT5	-0.132035	9.32394	26.1935	3.09757e-07	7.0743e-07
MRPL51	-0.0862746	10.1381	26.1644	3.14445e-07	7.17407e-07
DHRS7	0.136614	9.26444	26.1361	3.19096e-07	7.2728e-07
CHMP4A	-0.136598	9.27841	26.1284	3.20372e-07	7.29448e-07
PLEKHJ1	-0.141404	9.26871	26.0969	3.25627e-07	7.40661e-07
PMF1	-0.146332	9.13965	26.0791	3.28645e-07	7.46769e-07
UBE2I	-0.116946	9.54489	26.0525	3.33203e-07	7.56361e-07
HTATIP2	0.130694	9.17185	25.8413	3.71715e-07	8.42649e-07
MSMO1	0.142476	9.16757	25.84	3.71967e-07	8.42649e-07
GOLGB1	0.137688	9.21301	25.8121	3.77369e-07	8.54025e-07
UROS	0.115351	9.47195	25.7913	3.81464e-07	8.62425e-07
HCFC1R1	0.113305	9.74372	25.7389	3.91959e-07	8.85259e-07
MYL12B	-0.0712691	10.6585	25.6692	4.06376e-07	9.169e-07
LAMTOR1	0.0808135	10.1576	25.5328	4.36108e-07	9.82995e-07
PXMP2	-0.153063	9.12923	27.002	4.73839e-07	1.06697e-06
CNIH4	-0.132936	9.33045	25.3457	4.80528e-07	1.08095e-06
PSMA1	-0.118433	9.50353	25.2705	4.99605e-07	1.12274e-06
ENY2	-0.116426	9.54746	25.2494	5.05117e-07	1.13399e-06
ARHGAP18	-0.14397	9.1915	25.2229	5.12093e-07	1.1485e-06
TSPO	0.059519	11.0658	25.2209	5.12629e-07	1.14855e-06
EMC6	-0.123648	9.43201	25.1346	5.36083e-07	1.19991e-06
CRELD2	-0.125512	9.43045	25.0991	5.46038e-07	1.22097e-06
EXOSC1	-0.142161	9.1257	25.8659	5.51765e-07	1.23255e-06
RTN3	-0.137553	9.22432	25.0159	5.70109e-07	1.27226e-06
NOB1	0.139472	9.13929	24.8809	6.11419e-07	1.36309e-06
NBEAL1	0.134814	9.13445	25.7686	6.22485e-07	1.38639e-06
POLR2E	-0.103943	9.71434	24.6942	6.73572e-07	1.49868e-06
COL6A2	0.0922172	10.2798	24.6347	6.94718e-07	1.54416e-06
S100A13	0.080981	10.3031	24.6328	6.95387e-07	1.54416e-06
CNN2	0.132252	9.22017	24.5296	7.33636e-07	1.62748e-06
MRPL19	-0.136427	9.13908	24.5119	7.40408e-07	1.64088e-06
AK5	0.122091	9.34251	24.5087	7.41643e-07	1.642e-06
TMEM18	-0.139232	9.17078	24.467	7.57831e-07	1.67619e-06
ECE1	0.148022	9.10404	26.0252	7.935e-07	1.75335e-06
MDH2	-0.121033	9.41033	24.3373	8.10594e-07	1.78936e-06
LOX	-0.119755	9.59196	24.2613	8.43218e-07	1.85955e-06
PFN1	-0.0566326	11.6222	24.2228	8.60209e-07	1.89516e-06
PSMD3	-0.142932	9.14778	24.0108	9.60279e-07	2.11356e-06
C12orf44	-0.13429	9.20984	24.0013	9.65069e-07	2.12202e-06
ABRACL	0.12614	9.17229	23.941	9.95734e-07	2.1873e-06
MRPS16	-0.118468	9.45624	23.8295	1.0551e-06	2.31544e-06
ITGBL1	0.13762	9.1475	23.7591	1.09441e-06	2.39936e-06
SUMO3	-0.111177	9.58354	23.649	1.15879e-06	2.53804e-06
HTATSF1	-0.157753	9.09583	27.6088	1.25651e-06	2.74737e-06
SP100	0.132495	9.19954	23.4927	1.25682e-06	2.74737e-06
CALU	-0.0906689	9.9414	23.4456	1.28793e-06	2.81265e-06
TNFRSF1A	0.127525	9.27404	23.3343	1.36467e-06	2.97735e-06
NDUFAB1	-0.111696	9.52989	23.326	1.37051e-06	2.98717e-06
ATP5C1	-0.106164	9.59796	23.2586	1.41939e-06	3.09072e-06
VDAC1	-0.112227	9.48289	23.1138	1.5304e-06	3.32921e-06
U2SURP	-0.150397	9.10614	26.2341	1.57192e-06	3.41622e-06
CCT8	-0.124699	9.34545	22.9997	1.6239e-06	3.52579e-06
SH3BGRL3	0.0522897	12.1789	22.9641	1.65421e-06	3.58813e-06
TIMP3	-0.120671	9.68463	22.9519	1.66478e-06	3.60755e-06
NR3C1	-0.134249	9.30466	22.8994	1.71088e-06	3.70388e-06
GNAI2	-0.117613	9.49495	22.8451	1.75982e-06	3.80617e-06
PLEKHO1	0.137974	9.09885	25.6607	1.76504e-06	3.81377e-06
CHURC1	0.136394	9.11603	24.5041	1.7932e-06	3.87089e-06
PRPF31	-0.133993	9.20663	22.6436	1.9543e-06	4.2146e-06
MAP2K2	0.135046	9.12926	22.6118	1.98695e-06	4.28091e-06
SERINC3	0.130742	9.20264	22.5564	2.04502e-06	4.40179e-06
MRPS34	-0.110572	9.52986	22.5411	2.06143e-06	4.43285e-06
MESDC2	-0.126299	9.31453	22.4799	2.12804e-06	4.57173e-06
ROCK1	-0.131425	9.23796	22.3887	2.23153e-06	4.78948e-06
MRPS26	-0.133083	9.18466	22.3766	2.24565e-06	4.81518e-06
TERF2IP	-0.141824	9.12686	24.1664	2.26961e-06	4.8619e-06
COPB1	-0.150902	9.10744	26.681	2.31679e-06	4.95825e-06
C1orf63	0.134034	9.12123	22.2754	2.36708e-06	5.06105e-06
C20orf27	-0.123309	9.33254	22.1537	2.52202e-06	5.38719e-06
BCLAF1	-0.131737	9.18429	22.1346	2.54717e-06	5.43575e-06
CCDC12	-0.133493	9.2186	22.085	2.61381e-06	5.57266e-06
NOP10	0.0797788	10.0168	22.0772	2.6245e-06	5.59014e-06
SMDT1	0.106469	9.53682	22.0467	2.66641e-06	5.67402e-06
HMG20B	-0.137519	9.14998	22.0358	2.6816e-06	5.70094e-06
CCDC80	-0.0923957	10.3642	22.0322	2.68673e-06	5.70644e-06
DYNLT1	-0.0929275	9.81901	22.0188	2.70547e-06	5.74082e-06
RECK	0.128047	9.27024	22.0075	2.72146e-06	5.7693e-06
CD9	-0.141047	9.68916	22.0001	2.73192e-06	5.78599e-06
LAYN	0.111013	9.49572	21.9728	2.77114e-06	5.86354e-06
LAMP2	0.126106	9.26575	21.9498	2.80445e-06	5.92842e-06
HLA-B	0.119037	9.64836	21.9457	2.81047e-06	5.93557e-06
MRPL28	-0.128127	9.28528	21.9234	2.84332e-06	5.9993e-06
LINC00152	0.105526	9.49906	21.9184	2.85071e-06	6.00925e-06
PPP1R14B	-0.143602	9.14304	23.3351	2.89357e-06	6.09388e-06
SMIM20	0.124407	9.24447	21.8	3.03212e-06	6.37968e-06
TOR1A	-0.134431	9.09874	23.3216	3.11796e-06	6.55413e-06
SURF1	0.127189	9.15176	21.7117	3.17489e-06	6.66756e-06
HIF1A	-0.118921	9.38508	21.6606	3.26051e-06	6.84097e-06
DTWD1	0.1358	9.0937	23.6882	3.28077e-06	6.87705e-06
UBE2D3	0.0974224	9.62957	21.6323	3.30906e-06	6.92988e-06
SRRM2	-0.126979	9.28665	21.6038	3.35852e-06	7.02692e-06
DHX29	-0.12671	9.25127	21.567	3.42358e-06	7.15637e-06
RIC8A	-0.138868	9.11504	23.8756	3.43359e-06	7.17062e-06
CHID1	0.123467	9.19915	21.3965	3.74187e-06	7.80716e-06
TMCO1	-0.124474	9.24172	21.3372	3.85939e-06	8.04488e-06
MYL6B	0.109499	9.45519	21.2753	3.98592e-06	8.30091e-06
UBL5	0.0858059	9.84686	21.271	3.99492e-06	8.31194e-06
HIGD1A	-0.128753	9.15521	21.2634	4.0108e-06	8.33726e-06
COX5A	-0.0859522	9.90617	21.2585	4.02106e-06	8.33796e-06
TSC22D4	0.126204	9.13799	21.258	4.02208e-06	8.33796e-06
SPG20	0.129934	9.13236	22.3387	4.02228e-06	8.33796e-06
ATP5L	0.0719256	10.1978	21.2445	4.05044e-06	8.38861e-06
ECHDC1	-0.140221	9.09528	25.7789	4.10758e-06	8.4991e-06
SKP1	-0.0807048	10.0971	21.1977	4.15048e-06	8.57995e-06
LYRM4	0.124276	9.14958	21.1458	4.26435e-06	8.80723e-06
GNB2	-0.0946565	9.7508	21.1434	4.26983e-06	8.81045e-06
CCDC124	-0.128152	9.20794	21.0471	4.48982e-06	9.25586e-06
VPS26A	-0.131343	9.10718	23.4061	4.531e-06	9.33219e-06
RTCB	-0.138142	9.11398	23.3312	4.58169e-06	9.42796e-06
ANAPC15	-0.126305	9.28595	20.9891	4.62761e-06	9.51202e-06
MTX2	-0.12479	9.12136	21.2334	4.63102e-06	9.51202e-06
MTCH1	-0.0972831	9.72863	20.9696	4.67507e-06	9.59371e-06
FKBP10	0.121447	9.28396	20.9193	4.79939e-06	9.83985e-06
CCM2	-0.133534	9.15514	20.917	4.80517e-06	9.8427e-06
CHMP3	0.117931	9.24798	20.8431	4.99402e-06	1.02202e-05
YIPF5	-0.124751	9.20234	20.7934	5.12548e-06	1.04797e-05
ERLEC1	0.113157	9.33257	20.7543	5.23104e-06	1.06858e-05
KANK2	0.128367	9.1652	20.7458	5.25429e-06	1.07235e-05
ANXA6	-0.128035	9.30028	20.6578	5.50119e-06	1.12172e-05
DNAJC15	-0.109479	9.4865	20.6001	5.6695e-06	1.15499e-05
VTI1B	0.103397	9.45288	20.5256	5.89452e-06	1.19975e-05
METTL5	-0.12096	9.28269	20.4228	6.21952e-06	1.26475e-05
UBE2D2	-0.105024	9.51119	20.4076	6.26918e-06	1.27369e-05
HMGA1	-0.0903551	10.3705	20.3877	6.33485e-06	1.28587e-05
CCDC167	-0.133625	9.11291	21.8303	6.51555e-06	1.32136e-05
MXRA8	0.0993137	9.67088	20.3106	6.595e-06	1.33626e-05
TECR	-0.138981	9.09843	23.095	6.9286e-06	1.40259e-05
DDR2	0.124284	9.25912	20.1716	7.09209e-06	1.43439e-05
PHAX	-0.126749	9.21697	20.0608	7.5147e-06	1.5185e-05
RNF213	0.132211	9.11738	21.5334	7.59213e-06	1.53276e-05
SDHB	-0.111738	9.35358	20.0037	7.74268e-06	1.56175e-05
LLPH	-0.133566	9.10085	21.9078	7.81714e-06	1.57536e-05
TMEM126A	-0.124024	9.17857	19.9671	7.89212e-06	1.58904e-05
PPIG	-0.124135	9.22294	19.908	8.13972e-06	1.63743e-05
SON	-0.128262	9.24202	19.8738	8.2865e-06	1.66546e-05
PPP4C	-0.0924964	9.6981	19.8177	8.53329e-06	1.71353e-05
UBA1	-0.144258	9.10215	22.9073	8.55656e-06	1.71667e-05
ECHS1	-0.103693	9.49514	19.7895	8.66006e-06	1.73588e-05
TOMM22	-0.107881	9.42984	19.7725	8.73742e-06	1.74982e-05
TMEM14C	0.0844162	9.80008	19.7443	8.86729e-06	1.77425e-05
FLNC	-0.137547	9.14789	19.6759	9.19047e-06	1.83728e-05
RAB3B	-0.134257	9.20765	19.6698	9.2198e-06	1.8415e-05
PSMA2.1	-0.115917	9.33253	19.6581	9.27641e-06	1.85116e-05
MRPL4	-0.116752	9.26472	19.6216	9.45524e-06	1.8837e-05
AAMP	-0.139019	9.11313	22.543	9.45627e-06	1.8837e-05
UBE2L3	-0.1241	9.15743	19.9552	9.65774e-06	1.92213e-05
UQCRQ	0.0722771	10.1155	19.5357	9.88981e-06	1.96657e-05
SHC1	0.120002	9.12656	21.1157	1.00405e-05	1.99476e-05
MTDH	-0.0781778	10.0728	19.4779	1.01936e-05	2.02341e-05
POLR2H	-0.125042	9.15527	19.4563	1.03093e-05	2.04456e-05
CNIH1	0.119862	9.21289	19.439	1.04035e-05	2.06143e-05
PABPC4	0.116404	9.28034	19.3285	1.1023e-05	2.18224e-05
TBX3	-0.130703	9.17259	19.3156	1.10973e-05	2.19502e-05
RAB11A	-0.119931	9.18978	19.2985	1.11972e-05	2.21282e-05
SLC25A1	0.116632	9.23407	19.2438	1.15228e-05	2.27517e-05
PMPCB	0.123368	9.14568	19.2313	1.15982e-05	2.28805e-05
ABHD14B	0.120705	9.12175	20.3511	1.16259e-05	2.2915e-05
ATP5G3	-0.0677978	10.3044	19.2072	1.17453e-05	2.31301e-05
SLC35B1	-0.122411	9.13274	19.1967	1.1888e-05	2.33904e-05
MAP7D1	-0.131521	9.15203	19.6864	1.2348e-05	2.42743e-05
EMC8	-0.12149	9.15766	19.0885	1.24991e-05	2.45499e-05
PERP	0.119548	9.23	19.0738	1.25956e-05	2.47178e-05
COX5B	0.0691982	10.1888	19.0266	1.29113e-05	2.53152e-05
HIST1H1C	-0.126994	9.26319	19.0175	1.29726e-05	2.54131e-05
LUM	0.136763	9.63049	18.9867	1.31835e-05	2.58037e-05
MED4	-0.121579	9.12527	19.2402	1.39451e-05	2.72707e-05
DCAF6	0.124774	9.09207	21.2255	1.42858e-05	2.79126e-05
NAP1L1	0.0718975	10.199	18.78	1.46918e-05	2.86809e-05
ELOVL1	-0.126622	9.16793	19.8605	1.50941e-05	2.94407e-05
MRPS18C	-0.121223	9.20436	18.6773	1.55045e-05	3.02149e-05
HEXB	0.106027	9.43564	18.6739	1.55324e-05	3.0243e-05
GCLM	-0.116067	9.11909	18.8547	1.55887e-05	3.03263e-05
SPTBN1	-0.121942	9.28299	18.6376	1.58306e-05	3.07704e-05
CALD1	0.0714806	10.6166	18.6356	1.58474e-05	3.07762e-05
SMIM15	-0.12287	9.11684	19.6052	1.60033e-05	3.10522e-05
UQCC2	-0.103852	9.47622	18.6061	1.6095e-05	3.12031e-05
P4HB	0.0750038	10.0584	18.4734	1.72548e-05	3.34227e-05
ADSL	-0.119863	9.11691	18.417	1.77723e-05	3.43955e-05
[truncated: 501 more rows]

## Sheet: DE_Fibroblast_TUBA1Blo_CD9lo
genes	logFC	logCPM	F	PValue	FDR
[truncated: 1,532 more rows]
