# Supplementary material for: Single cell eQTL analysis identifies cell type-specific genetic control of gene expression in fibroblasts and reprogrammed induced pluripotent stem cells
Source: Genome Biol. 2021 Mar 5;22:76. doi: 10.1186/s13059-021-02293-3 (PMC7934233; doi:10.1186/s13059-021-02293-3)
Supplement: Supplementary file 5 — Additional file 5: Table S4. Differentially expressed genes in specific iPSC types. [file 13059_2021_2293_MOESM5_ESM.xlsx]

## Sheet: iPSC_FTLhi_ENO1hi
genes	logFC	logCPM	F	PValue	FDR
FTL	0.278202	13.383	766.832	1.02e-165	2.69e-162
FTH1	0.23451	12.9371	620.433	6.26e-135	8.26e-132
GAPDH	0.190877	13.043	508.894	2.55e-111	2.24e-108
TMSB4X	0.232146	12.7394	320.869	3.3e-71	2.17e-68
HMGA1	0.146457	12.8924	307.654	2.25e-68	1.19e-65
NACA	0.158292	12.1435	290.881	9e-65	3.96e-62
GNB2L1	0.136672	12.6617	271.948	1.06e-60	3.98e-58
UBA52	0.148768	11.4275	156.159	1.06e-35	3.48e-33
PTMA	0.101649	12.6957	138.01	9.18e-32	2.69e-29
MYL6	0.141572	11.5063	125.584	4.61e-29	1.22e-26
ACTG1	0.129938	11.9317	122.359	2.32e-28	5.57e-26
EEF2	0.155424	11.0917	121.919	2.89e-28	6.36e-26
SNHG8	-0.373919	9.56047	119.933	7.83e-28	1.59e-25
PFN1	0.107382	11.7987	101.471	8.25e-24	1.55e-21
SLC25A5	0.119328	11.2649	91.046	1.56e-21	2.74e-19
OAZ1	0.113626	11.4543	89.9248	2.74e-21	4.51e-19
SLC25A6	0.11901	11.4448	89.3779	3.6e-21	5.6e-19
FAU	0.100824	11.6266	88.4776	5.67e-21	8.31e-19
GSTP1	0.097318	11.9177	86.8771	1.27e-20	1.76e-18
POU5F1	0.147128	10.8667	84.8211	3.57e-20	4.72e-18
LDHB	0.0970396	12.1237	76.5292	2.34e-18	2.93e-16
ALDOA	0.13359	10.8661	76.3621	2.54e-18	3.05e-16
NUCKS1	-0.129312	11.0945	73.1735	1.27e-17	1.46e-15
TPT1	0.100964	11.5555	72.9277	1.44e-17	1.58e-15
PFDN5	0.148934	10.4042	68.1125	1.64e-16	1.73e-14
TUBB2B	0.145075	10.6571	65.9404	4.91e-16	4.98e-14
DDIT4	-0.334519	9.36767	65.8272	5.2e-16	5.08e-14
SRP14	0.0955013	11.2551	59.9169	1.04e-14	9.76e-13
UQCRH	0.0960221	11.4484	59.3482	1.38e-14	1.26e-12
YBX1	0.0701381	12.5871	58.4561	2.17e-14	1.91e-12
EEF1B2	0.0947939	11.2759	58.2088	2.46e-14	2.09e-12
EEF1D	0.118566	10.7506	57.6372	3.29e-14	2.71e-12
NPM1	0.0868985	11.7762	57.2838	3.93e-14	3.14e-12
MT1X	0.264615	9.40003	55.4488	9.97e-14	7.74e-12
H2AFZ	0.0686678	12.4851	55.1387	1.17e-13	8.63e-12
ID1	0.242623	9.58116	55.1229	1.18e-13	8.63e-12
ATP5G2	0.115684	10.677	52.9474	3.55e-13	2.53e-11
AHCY	0.182557	9.84494	50.4543	1.26e-12	8.75e-11
SERF2	0.0876505	11.2696	49.2176	2.36e-12	1.6e-10
TMSB10	0.108127	11.054	48.1359	4.1e-12	2.7e-10
PSMB5	0.105364	10.7764	47.5819	5.43e-12	3.49e-10
PABPC1	0.0831152	11.3946	45.5961	1.49e-11	9.38e-10
PSMB6	0.106497	10.6785	44.7461	2.3e-11	1.41e-09
CCND1	-0.222851	9.47463	44.2712	2.93e-11	1.73e-09
TUBB	0.0826674	11.6085	44.2624	2.94e-11	1.73e-09
EIF4A1	0.0839803	11.7257	43.9464	3.46e-11	1.98e-09
PEBP1	0.084672	11.2802	43.8908	3.56e-11	2e-09
H3F3B	0.0740068	11.7322	43.4202	4.52e-11	2.49e-09
HLA-A	-0.167145	9.93495	43.3429	4.71e-11	2.53e-09
VIM	0.18753	10.3391	41.9154	9.75e-11	5.15e-09
TAGLN	0.233137	9.70129	41.2785	1.35e-10	6.98e-09
L1TD1	-0.107435	10.7874	40.0002	2.59e-10	1.32e-08
CFL1	0.0705246	11.5785	39.6521	3.1e-10	1.54e-08
NDUFA4	0.0766629	11.3324	38.899	4.55e-10	2.22e-08
EDF1	0.106011	10.5009	37.8447	7.8e-10	3.74e-08
HSP90B1	-0.143885	10.1057	37.5336	9.15e-10	4.31e-08
EIF3L	0.121881	10.2484	37.2925	1.04e-09	4.79e-08
EEF1A1	0.135822	10.0001	36.1454	1.86e-09	8.47e-08
SNRPD2	0.109432	10.3541	34.5594	4.2e-09	1.88e-07
HSBP1	0.118094	10.2055	34.3299	4.72e-09	2.08e-07
COX6B1	0.107987	10.3342	33.5387	7.09e-09	3.07e-07
THAP9-AS1	-0.222768	9.21237	37.5919	8.14e-09	3.46e-07
WFDC2	0.179916	9.29289	32.7214	1.08e-08	4.52e-07
MED10	-0.197856	9.35796	32.572	1.16e-08	4.8e-07
GPX1	0.115544	10.191	32.4394	1.25e-08	5.06e-07
KIAA0101	0.145186	9.91719	32.4029	1.27e-08	5.08e-07
MDH1	0.10614	10.5093	32.3173	1.33e-08	5.23e-07
PRDX1	0.0817144	11.4997	32.2716	1.36e-08	5.27e-07
RCN2	-0.104221	10.3762	31.5349	1.98e-08	7.59e-07
CXADR	-0.133206	9.93995	31.3263	2.21e-08	8.33e-07
SEPW1	0.0992952	10.5061	30.4793	3.42e-08	1.27e-06
CLSPN	-0.17048	9.53596	29.6927	5.12e-08	1.88e-06
EIF3F	0.122243	10.0106	29.0714	7.05e-08	2.55e-06
RAC3	0.143641	9.79333	28.9384	7.55e-08	2.69e-06
ZNF24	-0.200004	9.20282	33.5467	1.35e-07	4.73e-06
PRELID1	0.0816868	10.7979	27.7942	1.36e-07	4.73e-06
MRPL51	0.0932158	10.4368	27.6384	1.48e-07	5.06e-06
TKT	0.107325	10.2654	26.9567	2.1e-07	7.11e-06
HSPA5	-0.156086	9.71878	26.8742	2.19e-07	7.32e-06
NPC2	0.127313	9.88568	26.7072	2.39e-07	7.88e-06
YBX3	0.123356	9.93235	26.6007	2.52e-07	8.23e-06
PDLIM1	0.163571	9.42948	26.295	2.96e-07	9.52e-06
DHX36	-0.164805	9.4817	26.1409	3.2e-07	1.02e-05
BTF3	0.0746444	11.0585	25.8192	3.78e-07	1.19e-05
COX7A2	0.103587	10.1629	25.5368	4.38e-07	1.36e-05
NMRK2	0.178689	9.20887	28.7833	5.01e-07	1.54e-05
ATP2B1	-0.172018	9.30713	24.7128	6.71e-07	2.03e-05
HIST1H4C	0.152824	9.88975	24.6281	7.01e-07	2.1e-05
HMGN1	0.0711306	10.9685	24.3865	7.94e-07	2.36e-05
PNN	-0.139492	9.65007	24.3027	8.3e-07	2.43e-05
GAL	0.14837	9.81149	23.8637	1.04e-06	3.02e-05
COX7A2L	0.110694	9.9916	23.7177	1.12e-06	3.22e-05
PHF14	-0.146078	9.59601	23.6518	1.16e-06	3.3e-05
MORF4L1	-0.0805983	10.6239	23.4507	1.29e-06	3.62e-05
SMC3	-0.12844	9.74996	23.3226	1.38e-06	3.83e-05
SDAD1	-0.183334	9.22025	26.8308	1.42e-06	3.89e-05
NRBF2	-0.188109	9.20331	27.9906	1.47e-06	4.01e-05
PCBP2	0.110686	10.0303	23.1359	1.52e-06	4.06e-05
HSPE1	0.0699296	11.1386	23.131	1.52e-06	4.06e-05
EIF3K	0.077149	10.6443	22.784	1.83e-06	4.82e-05
LSM3	0.1201	9.94758	22.6774	1.93e-06	5.04e-05
SNRPD3	0.114361	9.90153	21.5942	3.39e-06	8.77e-05
BAX	0.137008	9.63092	21.5759	3.42e-06	8.77e-05
LUZP1	-0.151692	9.42084	21.4243	3.7e-06	9.4e-05
POMP	0.0914589	10.2604	21.3206	3.91e-06	9.82e-05
GLTSCR2	0.0985135	10.0988	21.2039	4.15e-06	0.00010342
PIF1	0.15801	9.27838	21.1396	4.3e-06	0.00010595
UPF3B	-0.146592	9.43977	21.1014	4.38e-06	0.00010708
GGH	-0.162177	9.29809	21.3484	4.63e-06	0.00011207
ARL6IP1	-0.13083	9.68141	20.5159	5.95e-06	0.00014268
DEK	-0.0913805	10.2193	20.3595	6.45e-06	0.00015343
TMA7	0.0861139	10.2999	20.2459	6.85e-06	0.00016135
NEDD8	0.0800697	10.4169	20.1485	7.2e-06	0.00016826
EI24	0.105219	9.97409	20.0062	7.76e-06	0.00017966
MEST	0.12477	9.82716	19.9868	7.84e-06	0.00017991
SNRPC	0.105217	9.97127	19.9506	7.99e-06	0.00018176
HSD17B12	-0.146142	9.40269	19.8184	8.56e-06	0.0001931
MLF2	0.0979882	10.063	19.7651	8.8e-06	0.00019688
GPX4	0.0664223	10.8768	19.7382	8.93e-06	0.00019758
MRPL11	0.0940836	10.1093	19.7261	8.98e-06	0.00019758
ABRACL	0.114506	9.79903	19.6051	9.57e-06	0.00020874
MT2A	0.1818	9.44231	19.4931	1.01e-05	0.00021952
MPHOSPH8	-0.159262	9.27278	20.5023	1.06e-05	0.00022664
ALKBH7	0.127028	9.59035	18.9927	1.32e-05	0.0002789
HNRNPA1	0.0633341	10.8944	18.9891	1.32e-05	0.0002789
TPR	-0.124955	9.63628	18.8589	1.41e-05	0.00029622
ATP5L	0.0800108	10.3264	18.4309	1.77e-05	0.00036779
ATP5G3	0.0626643	10.8577	18.3079	1.89e-05	0.00038921
RCN1	-0.137767	9.36827	18.1076	2.1e-05	0.0004283
COX7C	0.0626467	10.8548	18.0959	2.11e-05	0.0004283
MANF	-0.125856	9.62048	18.0722	2.14e-05	0.00043036
PFDN2	-0.108271	9.85388	18.0262	2.19e-05	0.0004373
THY1	-0.0984579	10.0622	18.0129	2.2e-05	0.0004373
CBR1	0.1067	9.98372	17.9978	2.22e-05	0.00043748
LAPTM4B	0.101259	9.99316	17.9777	2.24e-05	0.00043884
LMAN1	-0.152134	9.2908	18.4784	2.27e-05	0.00043962
COX5A	0.0622044	10.8393	17.8634	2.38e-05	0.00045919
PDIA4	-0.127872	9.54888	17.6756	2.63e-05	0.00050309
NOP56	-0.117855	9.64064	17.6521	2.66e-05	0.00050567
HMMR	-0.148062	9.31183	17.6083	2.73e-05	0.00051375
MRPS6	-0.121752	9.66316	17.5876	2.76e-05	0.00051569
SUMO2	0.0671235	10.6703	17.5614	2.79e-05	0.00051916
HIF1A	-0.148687	9.27151	18.1828	2.9e-05	0.00053506
RRP15	-0.153865	9.23892	19.2021	2.93e-05	0.00053623
HNRNPD	-0.0999435	9.97972	17.3452	3.13e-05	0.00056959
PPP1R12A	-0.141699	9.32931	17.3221	3.17e-05	0.0005726
CALR	-0.0969776	10.0011	17.2943	3.21e-05	0.00057708
HSP90AB1	0.0638567	11.3139	17.2362	3.31e-05	0.00059098
EMC7	-0.134814	9.37901	16.9985	3.76e-05	0.0006652
NFE2L3	-0.150751	9.23704	18.2608	3.91e-05	0.00068848
APOE	0.0537222	11.8778	16.869	4.02e-05	0.00070268
GPM6B	-0.11911	9.61525	16.827	4.11e-05	0.00071366
H2AFY	-0.107142	9.79022	16.7987	4.17e-05	0.00071967
HLA-C	0.125883	9.57988	16.7834	4.21e-05	0.00072078
ATP5D	0.0906204	10.0353	16.7695	4.24e-05	0.00072138
POLR2L	0.105898	9.74121	16.7317	4.32e-05	0.00073117
SUB1	0.0857942	10.2181	16.7055	4.38e-05	0.00073658
SEC62	-0.136335	9.40468	16.6799	4.44e-05	0.00074187
NPM3	0.0947646	9.98181	16.6106	4.61e-05	0.00076462
FNTA	-0.140021	9.282	16.9288	4.77e-05	0.00078623
TMEM165	-0.124219	9.51958	16.534	4.8e-05	0.00078623
EMC3	-0.145976	9.25329	18.0449	5.16e-05	0.00084023
ATP5G1	0.0896348	10.0478	16.348	5.29e-05	0.00085655
IMPDH2	0.102915	9.88169	16.3309	5.34e-05	0.00085902
ATRX	-0.140501	9.31085	16.2807	5.48e-05	0.00087672
CLDN7	0.131788	9.34623	16.2098	5.69e-05	0.00090464
NUDC	-0.0806298	10.2444	16.0755	6.11e-05	0.00096527
ZFAS1	-0.108953	9.95432	16.0587	6.16e-05	0.00096803
PSMB1	0.0607004	10.7821	15.935	6.58e-05	0.00102723
MYL6B	0.0932082	9.94582	15.857	6.86e-05	0.00106417
ARL2	0.0864718	10.0918	15.733	7.32e-05	0.00112952
SRPK2	-0.152418	9.25848	17.0418	7.76e-05	0.0011904
MARCKS	-0.136343	9.31251	15.6062	7.83e-05	0.0011938
ENO1	0.0569363	11.7588	15.4848	8.34e-05	0.00126565
GADD45GIP1	0.0588657	10.7909	15.3882	8.78e-05	0.00132406
SON	-0.12935	9.47431	15.3778	8.83e-05	0.00132406
SDHD	0.120481	9.52936	15.292	9.24e-05	0.00136661
EBP	-0.108698	9.68586	15.2868	9.27e-05	0.00136661
UNC119	0.132812	9.31112	15.2775	9.31e-05	0.00136661
PDIA6	-0.0611961	10.804	15.2755	9.32e-05	0.00136661
PPIA	0.0803343	10.2457	15.2378	9.51e-05	0.00138646
DNAJB11	-0.119687	9.49863	15.1919	9.74e-05	0.00141276
CENPW	0.112418	9.52116	15.1329	0.00010052	0.0014496
PARP1	-0.071423	10.4728	15.1189	0.00010127	0.00145048
LYAR	-0.117509	9.62452	15.1112	0.00010168	0.00145048
ENAH	-0.127662	9.41183	14.9521	0.00011062	0.00156947
ORMDL1	-0.126281	9.45367	14.9376	0.00011147	0.00157312
RDH14	-0.133609	9.31531	15.0457	0.00011608	0.00162949
TFG	-0.121505	9.45381	14.7712	0.00012174	0.00169987
AKAP9	-0.147229	9.2067	17.0593	0.00012355	0.00171603
SNHG7	-0.11523	9.64726	14.5814	0.00013463	0.00186016
PRDX2	0.0616592	10.6988	14.4854	0.00014167	0.00194716
ATP6V0B	-0.0765344	10.2976	14.4377	0.00014529	0.00198664
SKP1	0.0840889	10.1396	14.3976	0.00014842	0.00201676
ANAPC11	0.0675054	10.4757	14.39	0.00014902	0.00201676
RBM3	0.0919917	9.92692	14.3552	0.0001518	0.00204385
SLC16A1	-0.114196	9.53723	14.1572	0.00016862	0.00225887
NQO2	0.114096	9.5371	14.1453	0.00016969	0.0022617
MITD1	-0.151684	9.20066	16.8582	0.00017171	0.00227709
CYR61	-0.14294	9.24835	14.1056	0.00017331	0.00228677
HMGN3	0.0645675	10.5395	14.0869	0.00017504	0.00229815
AIMP1	-0.139381	9.2879	14.5005	0.00017715	0.0023144
APRT	0.0585421	10.757	13.9443	0.00018882	0.00245462
C1orf35	-0.119066	9.4114	13.7998	0.0002039	0.00263769
AKIRIN2	-0.134076	9.26927	14.4212	0.00020808	0.00266609
NME4	0.0767967	10.2519	13.7613	0.00020811	0.00266609
H2AFJ	0.119185	9.39155	13.6647	0.0002191	0.00279242
SLC39A1	-0.0880986	9.92828	13.6562	0.00022009	0.00279242
ACTL6A	-0.117372	9.46427	13.643	0.00022164	0.00279864
COX4I1	0.0429351	11.4074	13.6143	0.00022505	0.00282817
C11orf31	0.0769263	10.1319	13.5464	0.00023334	0.00291842
RABGGTB	-0.132781	9.25706	14.3389	0.00023724	0.00295316
SERPINH1	-0.0926373	9.83569	13.4131	0.00025051	0.00310374
CIRH1A	-0.131697	9.2479	15.0364	0.00025296	0.00311945
SRSF11	-0.0850811	9.99681	13.3801	0.00025495	0.00312933
SQLE	-0.100482	9.76398	13.3137	0.00026414	0.00322506
CCDC47	-0.131744	9.24336	14.7966	0.00026519	0.00322506
TRMT10C	-0.122874	9.38316	13.2126	0.00027876	0.00337449
MRPL27	0.100037	9.69534	13.188	0.00028244	0.00340352
MIR302B	0.117847	9.42995	13.0285	0.00030752	0.00368884
GPX3	0.127926	9.23519	14.5633	0.00030927	0.00369306
IDH3B	0.133418	9.32059	13.4964	0.0003116	0.00370417
SEC63	-0.120262	9.38908	12.9703	0.00031722	0.00374047
LSM4	0.0521415	10.9366	12.9687	0.00031749	0.00374047
SMIM15	-0.128948	9.28888	13.2418	0.00032913	0.00386039
PPCS	-0.131432	9.23152	14.3597	0.0003429	0.00400402
UBC	-0.092761	9.90494	12.7977	0.00034785	0.0040439
GID8	0.133117	9.24242	14.1724	0.00035233	0.00407805
COA3	0.104414	9.57573	12.6641	0.0003736	0.00430367
RARRES2	0.0792965	10.264	12.6566	0.00037508	0.00430367
TXN	0.0603469	10.6075	12.5973	0.00038718	0.00441495
DLGAP5	-0.135626	9.23943	13.8424	0.00038856	0.00441495
DKC1	-0.106321	9.54801	12.5847	0.0003898	0.00441495
TMX1	-0.109574	9.48438	12.3448	0.00044318	0.00498537
TIMM10	0.103737	9.5045	12.3416	0.00044394	0.00498537
SFRP1	-0.069519	10.6106	12.2781	0.00045929	0.00513586
CARHSP1	0.0865435	9.85936	12.2373	0.00046943	0.00522715
PSMD12	-0.117535	9.39575	12.1993	0.00047909	0.00531222
MYC	-0.127695	9.37787	12.1779	0.00048462	0.00535109
PGRMC2	-0.130527	9.21991	14.3709	0.00051085	0.00559974
CTSC	-0.0813332	10.0477	12.0776	0.00051138	0.00559974
NDUFB6	0.093504	9.73366	11.9675	0.00054247	0.00591562
PLA2G16	0.112069	9.50706	11.9478	0.00054823	0.00595379
PODXL2	-0.122344	9.25056	12.7432	0.00055629	0.00601665
FKBP1A	0.0697327	10.2219	11.9127	0.00055867	0.00601768
CCNG1	0.0876358	9.8908	11.8363	0.00058203	0.00624382
UBE2J2	-0.106805	9.46203	11.7839	0.00059865	0.00639608
RAN	0.0328595	11.989	11.7578	0.00060708	0.00643947
UBE2C	0.100558	10.1097	11.7563	0.00060759	0.00643947
NOP10	0.0667747	10.2435	11.697	0.00062722	0.0066009
STRA13	0.0760558	10.0536	11.6953	0.00062782	0.0066009
BRK1	0.0676932	10.2264	11.5775	0.00066884	0.00700419
DLD	-0.116619	9.2927	11.8769	0.00067809	0.00703988
POR	-0.122225	9.24213	12.9053	0.00067877	0.00703988
SMC6	-0.127804	9.22952	13.0201	0.00068025	0.00703988
PPP1CB	-0.133079	9.20071	13.6422	0.00068291	0.00703988
PPP2CA	-0.0994008	9.58097	11.5015	0.00069671	0.00715411
FLOT1	-0.118334	9.2795	12.086	0.00070641	0.00722564
SMS	0.0786846	10.0287	11.4062	0.00073336	0.00747237
ITM2B	-0.100191	9.63929	11.3773	0.00074485	0.00756024
LSM7	0.0656161	10.2258	11.3009	0.00077613	0.00784754
ZNHIT1	0.0945994	9.64075	11.289	0.00078111	0.00786773
RDH11	-0.104752	9.50203	11.2778	0.00078582	0.00788507
UBE2G1	-0.1137	9.40369	11.2316	0.00080564	0.00805336
IER3IP1.1	-0.120141	9.30817	11.1261	0.00085275	0.00849215
GNAS	0.0671336	10.302	11.1147	0.00085799	0.00850097
ARL6IP4	0.0842956	9.85187	11.1102	0.00086008	0.00850097
HERPUD1	-0.116537	9.27523	11.3574	0.000869	0.00855705
KNSTRN	-0.129332	9.24879	11.9487	0.00089736	0.00880346
C20orf27	0.0840792	9.84049	11.0215	0.00090218	0.00881801
PDIA3	-0.0894677	9.76333	10.9874	0.00091892	0.00892614
C1QBP	0.0416065	11.2496	10.9852	0.00092001	0.00892614
MSH6	-0.124485	9.22269	12.2944	0.00094031	0.0090873
BAZ1A	-0.120888	9.24062	11.7949	0.00094351	0.0090873
EIF3H	0.0678553	10.1597	10.8648	0.00098178	0.00942151
LSR	-0.100513	9.48418	10.8574	0.00098568	0.0094247
IFRD1	-0.112847	9.30783	10.8413	0.00099429	0.00947268
PRDX5	0.0567824	10.5174	10.8202	0.00100568	0.00954672
DHX15	-0.107285	9.35162	10.779	0.00102832	0.00969659
EIF4E2	0.0969299	9.57412	10.7781	0.00102882	0.00969659
ELP6	-0.116461	9.2303	12.0677	0.00103688	0.00970309
SUDS3	0.108642	9.36942	10.7599	0.00103895	0.00970309
DSTN	0.0769223	9.93997	10.7571	0.00104054	0.00970309
LCK	-0.113102	9.27911	11.2368	0.00108079	0.010043
NDUFA12	0.0880301	9.72531	10.5843	0.00114236	0.0105778
TIMM8B	0.0908931	9.61949	10.5605	0.00115715	0.0106642
RBM17	-0.0862663	9.77053	10.5564	0.00115977	0.0106642
AHSA1	-0.104592	9.42317	10.5205	0.00118249	0.0108354
AATF	-0.111939	9.24227	11.9366	0.00120045	0.0109619
TDGF1	0.0609215	10.6258	10.477	0.00121066	0.011017
TPM1	-0.0679451	10.4179	10.454	0.0012258	0.0110507
DBI	0.0569819	10.4892	10.4514	0.00122753	0.0110507
ACSL3	-0.120418	9.23257	11.7669	0.00122807	0.0110507
BDH2	0.126729	9.21211	12.4194	0.00123111	0.0110507
SMARCC1	-0.0931945	9.60424	10.3883	0.00127018	0.0113628
TNNT1	0.0998867	9.47173	10.3807	0.00127539	0.0113708
ATP5E	0.0700804	10.0409	10.3307	0.00131039	0.0116435
SNRPG	0.0813644	9.77612	10.3171	0.00132006	0.0116901
SLBP	-0.107747	9.3893	10.2875	0.00134141	0.0118394
ATP5O	0.057042	10.4413	10.2748	0.0013507	0.0118816
EIF5	-0.0638228	10.3506	10.214	0.00139588	0.0121803
MIF	0.0725409	9.9539	10.2112	0.00139804	0.0121803
RND2	0.109648	9.34149	10.3368	0.0013985	0.0121803
YEATS4	-0.10833	9.38249	10.1523	0.00144335	0.0125296
PPAT	-0.115421	9.23759	11.1314	0.00151111	0.0130749
BCAS2	-0.0977034	9.50929	10.0506	0.00152522	0.0131538
RBM39	-0.0922346	9.62232	10.0218	0.00154924	0.0133174
RPA3	0.0849807	9.70225	10.0025	0.00156554	0.0134138
PPIG	-0.0845372	9.76008	9.9765	0.00158782	0.0135607
SLC25A4	-0.0868969	9.77576	9.91992	0.00163736	0.0139387
ROCK1	-0.12376	9.21554	11.4794	0.00164357	0.0139465
MYH10	-0.101328	9.40572	9.89761	0.00165732	0.0140182
PSMD14	-0.0802176	9.82103	9.88016	0.0016731	0.0141064
UTP6	-0.110648	9.23559	11.0249	0.00171473	0.0144113
SH3BGRL3	0.0655312	10.3275	9.82799	0.0017212	0.0144199
LTA4H	0.107761	9.3647	9.78206	0.00176471	0.0147375
PRKCDBP	0.1053	9.23785	9.86959	0.00177871	0.0148076
TMEM18	-0.124231	9.20769	11.7503	0.00178438	0.0148081
SLC25A3	0.0421489	11.0582	9.72493	0.00182039	0.0150595
KIF20B	-0.115216	9.31046	9.62302	0.00192416	0.0158683
PCNP	0.0810451	9.77188	9.5953	0.00195341	0.0160051
C11orf83	0.0787923	9.80912	9.59347	0.00195536	0.0160051
HNRNPH1	-0.0981038	9.39029	9.5901	0.00195895	0.0160051
PPM1B	-0.118427	9.23833	10.711	0.00200313	0.016257
PSMB3	0.0639801	10.1972	9.54475	0.00200792	0.016257
SIVA1	0.0581888	10.3551	9.54445	0.00200825	0.016257
SLC25A33	-0.0975255	9.46776	9.53239	0.00202149	0.0163141
SREK1	-0.104116	9.27975	9.6883	0.00206019	0.0165651
DDRGK1	-0.0992596	9.32252	9.50074	0.00206514	0.0165651
SUCLG2	-0.114393	9.22681	10.8052	0.0020778	0.0166161
TDP2	-0.115218	9.24387	10.584	0.00212414	0.0169354
EIF3E	0.0798965	9.98476	9.42975	0.00213775	0.0169671
MRPS7	0.0776015	9.84287	9.42698	0.00214098	0.0169671
SNRPD1	0.0513911	10.5365	9.40989	0.00216101	0.0170746
USP14	-0.104451	9.30089	9.4441	0.0021882	0.0172378
BAD	0.109638	9.28001	9.81938	0.00221382	0.0173877
PPID	-0.108972	9.27284	9.74973	0.00222079	0.0173907
NSFL1C	-0.0977819	9.44101	9.32073	0.00226867	0.0177131
PSMC6	-0.101947	9.42462	9.30482	0.00228846	0.0177686
SMC4	-0.0937843	9.58301	9.30418	0.00228925	0.0177686
TUBA1A	0.0698105	10.576	9.25463	0.002352	0.0182021
UQCRB	0.0895675	9.6605	9.22096	0.00239563	0.0184443
PRDX4	-0.0635901	10.2496	9.2197	0.00239727	0.0184443
SLC38A2	-0.114959	9.24143	10.3014	0.00240938	0.0184836
VIMP	-0.0994381	9.45916	9.2014	0.00242134	0.0184858
ENSA	0.067532	10.094	9.19963	0.00242368	0.0184858
ZC3H15	-0.0822995	9.75862	9.19304	0.00243242	0.018499
TRIAP1	0.1006	9.38265	9.1579	0.00247955	0.0187477
ANP32E	-0.0870252	9.64137	9.15592	0.00248224	0.0187477
GRTP1	-0.110943	9.23217	10.363	0.00248644	0.0187477
THYN1	0.0868996	9.63794	9.12784	0.00252061	0.0189512
UQCR10	0.0609867	10.1429	9.1221	0.00252852	0.0189567
DPH3	0.0983053	9.36358	9.11601	0.00253696	0.0189661
PPDPF	0.08383	9.64634	9.1106	0.00254446	0.0189685
ASNS	-0.104063	9.2541	9.31017	0.00260615	0.0193736
CCZ1	-0.109842	9.24167	10.3699	0.00263059	0.019498
PHB	0.050115	10.5791	9.04479	0.00263766	0.019498
CCT6A	-0.0575546	10.3509	8.98428	0.0027264	0.0200977
MTAP	-0.114271	9.20321	10.9397	0.00277487	0.020398
ANKRD11	-0.111609	9.2374	9.85843	0.00280688	0.0205488
COQ5	-0.109982	9.22055	10.3609	0.00281096	0.0205488
ELP5	0.0993879	9.24112	9.29083	0.0028253	0.0205966
RABAC1	0.0691218	9.99204	8.90412	0.00284866	0.0207097
CSRP2	0.0721736	9.91765	8.89751	0.00285898	0.0207276
SEC11A	0.0615407	10.1783	8.88272	0.00288222	0.0208388
C19orf53	0.0643002	10.0618	8.87342	0.00289694	0.0208585
MCM7	-0.0848217	9.58802	8.87102	0.00290074	0.0208585
DPH2	-0.108089	9.23775	10.1946	0.00295607	0.0211985
RPP25L	-0.109384	9.24311	9.77899	0.00301324	0.021493
C12orf57	0.076587	9.79571	8.80144	0.00301342	0.021493
MTDH	-0.0839122	9.68725	8.7931	0.00302722	0.0215084
PMAIP1	-0.0718999	10.1349	8.7903	0.00303188	0.0215084
RNF126	-0.0944282	9.51344	8.76425	0.00307547	0.0217592
TPGS2	0.0840408	9.65944	8.75594	0.0030895	0.0218
SERP1	0.0606789	10.1684	8.73773	0.00312049	0.02196
DNAJC9	-0.100318	9.31682	8.77378	0.00317358	0.0222741
FERMT2	-0.113634	9.2289	9.63492	0.00332316	0.0232621
EIF3G	0.0711853	9.89884	8.61329	0.00334091	0.0233245
UBE2A	-0.100126	9.32278	8.55268	0.00345394	0.02405
OST4	0.0764095	9.67591	8.47662	0.0036013	0.024974
C1GALT1	-0.117638	9.20376	10.2252	0.00360557	0.024974
PYCARD	0.0886984	9.48887	8.44133	0.00367182	0.0253605
RNF34	-0.106371	9.23371	9.64259	0.00368059	0.0253605
LGMN	-0.109545	9.21927	9.65425	0.0037927	0.026047
COA1	0.0683646	9.92256	8.37894	0.00379996	0.026047
CLDN6	0.0895091	9.60543	8.36969	0.00381934	0.026112
SOX2	-0.0752103	9.82451	8.35533	0.00384964	0.0262133
NDUFB4	0.0735316	9.78659	8.35326	0.00385401	0.0262133
PSMB7	0.0586909	10.2117	8.33461	0.00389378	0.0264156
ARGLU1	-0.0841582	9.58959	8.31238	0.00394171	0.0266511
YY1	-0.0988496	9.37505	8.3088	0.00394947	0.0266511
RALA	-0.0900595	9.5696	8.30452	0.00395879	0.0266511
GGPS1	-0.101962	9.2741	8.54359	0.00398503	0.0267595
NDUFAF4	-0.100756	9.40958	8.26866	0.00403771	0.0270445
CCDC109B	0.108686	9.21196	9.53538	0.00410245	0.0273703
TCEB2	0.0617183	9.99405	8.23771	0.0041071	0.0273703
TUBA1B	0.0404656	12.2009	8.23037	0.00412374	0.027412
PTN	-0.0948696	9.58264	8.22437	0.00413739	0.0274292
CCT8	0.0719652	9.97394	8.22011	0.00414711	0.0274292
FKBP1B	0.0848876	9.51847	8.21358	0.00416205	0.0274592
XRCC5	-0.060477	10.1471	8.17311	0.00425591	0.0280083
ISCA1	-0.0978483	9.33425	8.09036	0.00445457	0.0292428
GCHFR	0.0890971	9.35666	8.07592	0.00449018	0.0294034
RSL1D1	-0.0621212	10.0716	8.04777	0.00456048	0.0297898
DERA	-0.104982	9.24662	8.8896	0.00466093	0.0303224
RAB13	0.0689546	10.0463	8.00671	0.00466498	0.0303224
SNW1	-0.0934391	9.38275	7.96855	0.00476433	0.030892
FUCA2	-0.0991262	9.23901	8.92029	0.00482528	0.0312106
SLC25A39	0.0768914	9.69996	7.93335	0.00485785	0.0313176
ARPC1A	0.0713688	9.84895	7.93048	0.00486557	0.0313176
KRAS	-0.0962452	9.40696	7.92467	0.00488119	0.0313418
DNAJC2	-0.0890648	9.5004	7.92006	0.00489365	0.0313455
SLC29A1	-0.0923947	9.30964	8.26716	0.00490911	0.0313684
SEC61B	0.0555248	10.1995	7.89842	0.00495251	0.0315338
CUTA	0.0588837	10.1681	7.89609	0.0049589	0.0315338
ZNF581	0.092377	9.30249	7.92383	0.00500211	0.0317321
DEGS1	-0.0999468	9.25319	8.53398	0.00504923	0.031951
CCAR1	-0.0914452	9.36762	7.85928	0.00506083	0.031951
MSH2	-0.0896239	9.41476	7.83706	0.00512339	0.0322688
TARDBP	-0.0984904	9.26829	8.40633	0.00515627	0.0323636
FBL	0.0629782	10.0293	7.82279	0.00516398	0.0323636
JARID2	0.0927385	9.35494	7.81886	0.00517523	0.0323636
CCDC137	-0.107335	9.21374	9.18628	0.0052622	0.0328296
PITHD1	-0.0949755	9.33695	7.89104	0.00533737	0.0332201
RSF1	-0.0937079	9.38674	7.74432	0.00539315	0.0334195
APMAP	-0.0994823	9.25978	8.51399	0.00539473	0.0334195
AIF1L	0.0880324	9.49393	7.72079	0.00546383	0.0337683
SCAF11	-0.105555	9.20788	8.99833	0.00562769	0.0346623
TMEM160	0.0652519	9.90703	7.66518	0.00563476	0.0346623
IGBP1	0.0957938	9.3173	7.65688	0.00570718	0.0350262
MTX2	-0.0875688	9.4753	7.62072	0.00577531	0.035362
TIMM13	0.0403584	10.9033	7.5826	0.00589867	0.0360338
TXNDC12	-0.0716151	9.77043	7.57435	0.00592571	0.0361153
FAM64A	-0.0778579	9.65094	7.5603	0.00597206	0.036314
PYURF	-0.0871019	9.54372	7.55137	0.00600172	0.0364105
U2AF1	-0.0465024	10.5442	7.5232	0.00609627	0.0368992
RNF167	0.10391	9.2096	8.91085	0.00623496	0.0376038
JAGN1	-0.0934021	9.33922	7.50921	0.00624118	0.0376038
SRSF7	0.0478483	10.7852	7.46292	0.00630369	0.0378939
CYBA	-0.0566069	10.29	7.43597	0.00639876	0.038378
STOML2	0.0536366	10.2562	7.43044	0.00641844	0.0384088
BRIX1	-0.0792624	9.63566	7.38494	0.00658278	0.0393031
CCDC112	-0.0983434	9.30809	7.37252	0.00662838	0.0394352
THRAP3	-0.065185	9.8861	7.36751	0.00664687	0.0394352
TMEM70	-0.10251	9.24456	8.17549	0.00666044	0.0394352
DDB1	0.108448	9.2166	8.68805	0.00667222	0.0394352
EIF1	0.0351155	11.2584	7.35867	0.00667962	0.0394352
PRDX3	0.0583124	10.15	7.35154	0.00670613	0.0395033
GTPBP4	-0.084872	9.43	7.34453	0.00673235	0.0395694
KLHL23	-0.106148	9.22198	8.33503	0.00679088	0.0398247
PTPLAD1	-0.0781185	9.62577	7.29673	0.00691374	0.0404554
TPI1	0.0327294	11.47	7.28011	0.00697797	0.0407408
TGS1	-0.106535	9.24598	7.88087	0.00706095	0.0410356
UNC50	-0.104825	9.21298	8.58012	0.00707649	0.0410356
TPM4	0.0830547	9.51571	7.249	0.00709984	0.0410356
PLK1	-0.0897367	9.25305	7.42306	0.00710308	0.0410356
PHB2	0.0673541	9.86842	7.24739	0.0071062	0.0410356
MAF1	0.0767552	9.6337	7.22872	0.00718048	0.041374
TRMT112	0.0558536	10.0992	7.2202	0.0072146	0.04148
NUPL2	-0.0982826	9.22738	8.34372	0.0072387	0.0415149
PWP1	-0.0915385	9.33006	7.20325	0.00728304	0.0415149
NDUFS8	0.0612453	9.96083	7.20012	0.00729577	0.0415149
ATP5C1	0.0621493	9.99693	7.19945	0.00729849	0.0415149
LDHA	0.0559579	10.5682	7.19924	0.00729933	0.0415149
WDR18	0.0850084	9.52426	7.18611	0.0073529	0.0416369
TAX1BP1	-0.0929213	9.29607	7.18603	0.00735326	0.0416369
NTAN1	0.0948883	9.24137	7.90613	0.00737804	0.0416369
ESF1	-0.101391	9.24461	7.78138	0.00738388	0.0416369
PDPN	-0.0783923	9.56207	7.17059	0.00741679	0.0416615
TUBA1C	0.0763214	9.76025	7.16985	0.00741983	0.0416615
CD9	-0.0699884	9.87809	7.16491	0.00744029	0.0416877
EIF2A	0.0932128	9.30876	7.16745	0.00754075	0.0421611
GSTT1	-0.0945637	9.262	7.46609	0.0075584	0.0421704
MPHOSPH10	-0.0970823	9.2357	8.23455	0.00760314	0.042243
SRSF5	-0.0738358	9.67832	7.126	0.00760342	0.042243
CERS2	-0.0999756	9.20621	8.77191	0.0076359	0.0423343
PAK1IP1	-0.086266	9.42119	7.11012	0.00767106	0.0424401
PSAT1	-0.0678535	9.9377	7.09496	0.00773619	0.0426324
NHP2	0.0453331	10.5383	7.09451	0.00773812	0.0426324
STRBP	-0.103822	9.22923	8.14318	0.00778805	0.0428181
HADH	0.101794	9.24774	7.90556	0.00788205	0.0431982
USMG5	0.07017	9.67631	7.05949	0.00789079	0.0431982
MCUR1	0.0852032	9.39275	7.05469	0.00791197	0.0431982
XRN2	-0.0691231	9.8078	7.05185	0.00792451	0.0431982
SFPQ	-0.0716431	9.71709	7.04857	0.00793904	0.0431982
SSB	-0.0511447	10.4155	7.04234	0.00796669	0.0432595
LMO4	-0.09689	9.31746	7.034	0.00800383	0.0433719
NUDT22	-0.0957638	9.30965	7.08664	0.00804071	0.0434825
FAM50A	-0.093815	9.21257	8.06887	0.0081621	0.0440486
ARL6IP6	-0.0856911	9.42996	6.99023	0.00820188	0.044173
TTC1	-0.0860314	9.38174	6.98528	0.00822458	0.0441965
FLAD1	-0.0847088	9.39186	6.98198	0.00823974	0.0441965
RABL6	0.0901324	9.33167	6.96723	0.00830793	0.0443732
WDR77	-0.0792781	9.45425	6.96669	0.00831044	0.0443732
LAMTOR4	0.0613571	9.93577	6.96395	0.00832313	0.0443732
RUVBL1	-0.0719066	9.65967	6.95033	0.00838671	0.0446187
SCNM1	-0.101263	9.2021	8.40749	0.008403	0.0446187
GNAI3	-0.0841656	9.37778	6.91604	0.00854902	0.0452466
MCM6	-0.0955749	9.24684	7.76111	0.00855554	0.0452466
CSNK2B	0.0791055	9.58078	6.90305	0.00861133	0.0454506
LITAF	0.0790624	9.60674	6.89771	0.0086371	0.0454541
RHOA	0.0639769	9.91503	6.89577	0.00864644	0.0454541
TSG101	-0.0884091	9.34056	6.89176	0.00866588	0.0454657
ACTB	0.0298967	11.93	6.87382	0.00875327	0.0458331
CLNS1A	0.0707408	9.72615	6.8582	0.00883005	0.0460784
ZC3H13	-0.0875324	9.40137	6.8572	0.00883503	0.0460784
DAP3	-0.0907111	9.27102	7.55904	0.00889535	0.0463014
DMKN	0.0601278	9.96649	6.84003	0.0089203	0.0463399
NSL1	-0.0850154	9.39603	6.82671	0.00898704	0.0465949
EXOSC8	-0.0750701	9.62927	6.81469	0.0090477	0.0468174
CEBPZ	-0.0943307	9.35335	6.7921	0.00916289	0.0473207
ORC4	-0.101422	9.2008	8.01617	0.00925438	0.0476998
CDK1	0.0840416	9.34941	6.7657	0.00929937	0.0478383
TMX2	-0.0874798	9.32089	7.24599	0.00934494	0.0479792
GOLM1	-0.0873067	9.35748	6.74196	0.00942388	0.0482905
ANAPC15	0.0838039	9.39861	6.73006	0.0094869	0.0485192
PAFAH1B1	-0.0964964	9.22203	7.86984	0.00951204	0.0485537
WDR83OS	0.071474	9.6797	6.71936	0.00954398	0.0486227
DCXR	0.0842323	9.43204	6.70738	0.00960829	0.048856
GEMIN7	0.0902164	9.20536	7.93388	0.00967414	0.0490963
ARPC5L	-0.0715363	9.69573	6.68879	0.00970897	0.0491784
DHX9	-0.0845467	9.36161	6.67384	0.00979071	0.0494379
DNAJC15	-0.0950664	9.32536	6.67258	0.00979766	0.0494379

## Sheet: iPSC_FTLlo_BST2hi
genes	logFC	logCPM	F	PValue	FDR
FTL	-0.458863	13.383	2131.44	0	0
FTH1	-0.253337	12.9371	734.747	5.46e-159	7.21e-156
HMGA1	-0.218407	12.8924	698.499	2.25e-151	1.98e-148
GNB2L1	-0.15645	12.6617	361.268	7.32e-80	4.83e-77
TPT1	-0.18749	11.5555	243.111	1.7e-54	8.99e-52
PFN1	-0.155525	11.7987	213.914	3.38e-48	1.49e-45
ENO1	0.195752	11.7588	187.023	2.18e-42	8.24e-40
SLC25A6	-0.170517	11.4448	183.135	1.52e-41	5e-39
OAZ1	-0.160653	11.4543	177.139	3.01e-40	8.82e-38
PABPC1	-0.163628	11.3946	175.47	6.91e-40	1.82e-37
TMSB10	-0.211821	11.054	174.257	1.27e-39	3.04e-37
PRELID1	-0.201795	10.7979	163.233	3.09e-37	6.8e-35
EEF2	-0.179957	11.0917	162.248	5.05e-37	1.03e-34
UBA52	-0.151158	11.4275	154.008	3.09e-35	5.83e-33
SERF2	-0.157231	11.2696	151.906	8.84e-35	1.55e-32
YBX1	-0.109897	12.5871	147.383	8.47e-34	1.4e-31
GAPDH	-0.0978154	13.043	137.407	1.24e-31	1.93e-29
TAGLN	-0.501743	9.70129	135.558	3.13e-31	4.59e-29
TUBA1B	0.161219	12.2009	133.662	8.08e-31	1.12e-28
STMN1	0.174742	11.1986	132.234	1.65e-30	2.18e-28
FAU	-0.125239	11.6266	131.406	2.5e-30	3.14e-28
NHP2	-0.200892	10.5383	131.1	2.91e-30	3.5e-28
HMGN1	-0.158845	10.9685	118.337	1.74e-27	2e-25
HSP90AA1	0.181939	11.0887	113.738	1.75e-26	1.92e-24
HSPA5	0.32362	9.71878	112.454	3.33e-26	3.51e-24
EEF1B2	-0.129789	11.2759	106.084	8.13e-25	8.25e-23
EIF4EBP1	-0.208371	10.3235	102.669	4.52e-24	4.41e-22
TIMM13	-0.151111	10.9033	100.173	1.58e-23	1.49e-21
MALAT1	0.176129	11.8203	97.9519	4.83e-23	4.4e-21
NACA	-0.0919077	12.1435	97.2855	6.75e-23	5.94e-21
GPX4	-0.148849	10.8768	96.7642	8.78e-23	7.47e-21
PRDX1	0.140427	11.4997	96.1701	1.18e-22	9.76e-21
HNRNPA2B1	0.131772	11.2518	90.4941	2.06e-21	1.64e-19
ILF2	0.163677	10.6734	90.2631	2.31e-21	1.79e-19
LAMTOR1	-0.211218	10.0954	89.4597	3.46e-21	2.61e-19
EEF1D	-0.148406	10.7506	87.8787	7.67e-21	5.62e-19
RAC3	-0.262926	9.79333	87.5579	9.01e-21	6.43e-19
POU5F1	-0.151406	10.8667	87.1662	1.1e-20	7.62e-19
CHGA	0.334622	9.34263	84.481	4.24e-20	2.87e-18
GAL	-0.320462	9.81149	83.0171	8.87e-20	5.85e-18
SIVA1	-0.173519	10.3551	79.4449	5.37e-19	3.45e-17
PHGDH	0.207293	10.1139	78.0907	1.06e-18	6.68e-17
EIF4A1	0.111023	11.7257	77.4194	1.49e-18	9.15e-17
TDGF1	-0.16388	10.6258	72.8969	1.46e-17	8.76e-16
LSM4	-0.123854	10.9366	72.2101	2.07e-17	1.21e-15
PTMA	-0.072692	12.6957	71.4633	3.01e-17	1.73e-15
GPX1	-0.173595	10.191	70.463	4.99e-17	2.8e-15
TERF1	-0.14166	11.13	69.6791	7.42e-17	4.08e-15
GLTSCR2	-0.182495	10.0988	68.9436	1.08e-16	5.79e-15
AP2S1	-0.158428	10.3384	67.5528	2.17e-16	1.15e-14
MRPL14	-0.175427	10.1421	64.8904	8.35e-16	4.32e-14
YBX3	-0.204011	9.93235	64.1916	1.19e-15	6.01e-14
ID1	-0.290544	9.58116	64.1626	1.21e-15	6.01e-14
ATP5E	-0.19939	10.0409	63.1611	2e-15	9.79e-14
EIF3F	-0.181415	10.0106	60.5549	7.5e-15	3.56e-13
MT1X	-0.372321	9.40003	60.5389	7.56e-15	3.56e-13
HSP90B1	0.182067	10.1057	58.6433	1.97e-14	9.14e-13
H2AFZ	-0.0701376	12.4851	58.0375	2.68e-14	1.22e-12
PDLIM1	-0.288944	9.42948	56.7627	5.12e-14	2.29e-12
PDIA6	0.118788	10.804	56.6347	5.47e-14	2.4e-12
MYL9	-0.254574	9.66545	55.7171	8.7e-14	3.77e-12
C19orf53	-0.172576	10.0618	55.6113	9.18e-14	3.91e-12
PDIA3	0.20666	9.76333	55.5595	9.43e-14	3.95e-12
EEF1A1	-0.170131	10.0001	54.9592	1.28e-13	5.27e-12
CTSC	0.17882	10.0477	54.7892	1.39e-13	5.66e-12
RNF7	-0.152224	10.2664	54.6804	1.47e-13	5.89e-12
HLA-A	0.191323	9.93495	54.6167	1.52e-13	5.99e-12
MYL6B	-0.177987	9.94582	54.3763	1.72e-13	6.67e-12
SF3A3	0.229304	9.55531	52.8538	3.72e-13	1.42e-11
COX4I1	-0.0851137	11.4074	52.692	4.04e-13	1.52e-11
HSP90AB1	0.110551	11.3139	52.1793	5.24e-13	1.95e-11
NASP	0.156714	10.2476	51.3554	7.97e-13	2.92e-11
COX7C	-0.111514	10.8548	50.7215	1.1e-12	3.98e-11
UBE2C	-0.222275	10.1097	50.2153	1.42e-12	5.07e-11
RDH11	0.225161	9.50203	49.6663	1.88e-12	6.62e-11
SEPW1	-0.130179	10.5061	49.6045	1.94e-12	6.74e-11
TMA7	-0.144041	10.2999	49.4485	2.1e-12	7.2e-11
EI24	-0.169061	9.97409	49.2779	2.29e-12	7.75e-11
HMGN3	-0.125029	10.5395	48.1654	4.04e-12	1.35e-10
TCEB2	-0.165047	9.99405	48.0579	4.26e-12	1.41e-10
GADD45GIP1	-0.106867	10.7909	47.9383	4.53e-12	1.48e-10
CNN2	-0.178284	9.83892	47.7625	4.95e-12	1.59e-10
RPN2	0.181646	9.81899	46.9711	7.41e-12	2.36e-10
MAGED2	0.211746	9.5725	46.7111	8.46e-12	2.66e-10
SNRNP25	-0.181282	9.80228	45.7649	1.37e-11	4.25e-10
H3F3B	-0.0758992	11.7322	45.4441	1.61e-11	4.95e-10
BST2	0.237123	9.4068	44.8445	2.19e-11	6.64e-10
NEDD8	-0.123331	10.4169	44.7656	2.28e-11	6.83e-10
KXD1	-0.195135	9.64149	44.4795	2.64e-11	7.82e-10
XRCC5	0.145379	10.1471	44.4576	2.67e-11	7.82e-10
DNMT3B	-0.187985	9.7439	44.4356	2.7e-11	7.82e-10
ARL6IP4	-0.170566	9.85187	44.2671	2.94e-11	8.43e-10
NMRK2	-0.279955	9.20887	51.1636	3.5e-11	9.93e-10
ISCU	-0.180174	9.76609	43.6518	4.02e-11	1.13e-09
BAX	-0.203029	9.63092	43.2768	4.87e-11	1.35e-09
MZT2A	-0.172579	9.84147	43.0368	5.5e-11	1.51e-09
SNX3	-0.171656	9.84251	42.9495	5.75e-11	1.56e-09
EIF3L	-0.133483	10.2484	42.6544	6.69e-11	1.8e-09
PIF1	-0.257903	9.27838	42.1229	8.77e-11	2.32e-09
ARPC2	-0.117949	10.4372	42.0991	8.88e-11	2.32e-09
PGK1	0.151256	10.2084	42.0925	8.91e-11	2.32e-09
PPDPF	-0.191189	9.64634	42.0783	8.97e-11	2.32e-09
DGCR6L	-0.225922	9.31735	42.1891	1.31e-10	3.36e-09
ADH5	0.143037	10.1302	40.8954	1.64e-10	4.16e-09
LAPTM4A	0.140124	10.1231	40.6675	1.84e-10	4.63e-09
DMKN	-0.157304	9.96649	40.2461	2.29e-10	5.69e-09
STUB1	-0.191829	9.56063	39.8009	2.87e-10	7.08e-09
RBPMS2	-0.188162	9.66648	39.6992	3.02e-10	7.39e-09
MAF1	-0.179802	9.6337	38.598	5.31e-10	1.29e-08
C19orf24	-0.201974	9.47194	38.4757	5.65e-10	1.36e-08
PSMA4	0.133714	10.2679	38.454	5.71e-10	1.36e-08
MRPL11	-0.1352	10.1093	37.7135	8.35e-10	1.97e-08
TMEM160	-0.152813	9.90703	36.7114	1.39e-09	3.26e-08
ANXA5	0.171412	9.77959	36.6128	1.47e-09	3.39e-08
UBE2D2	-0.128229	10.1496	36.3608	1.67e-09	3.83e-08
CENPV	-0.120674	10.2793	35.6393	2.41e-09	5.49e-08
TPM1	-0.126074	10.4179	35.6044	2.46e-09	5.54e-08
PSMA3	0.161246	9.87323	35.5549	2.52e-09	5.64e-08
TUBA1A	0.134472	10.576	35.292	2.88e-09	6.4e-08
DEGS1	0.227253	9.25319	38.5396	3.34e-09	7.34e-08
MLF2	-0.133389	10.063	34.9425	3.45e-09	7.52e-08
ZDHHC12	-0.1879	9.50226	34.8918	3.54e-09	7.61e-08
NME4	-0.12287	10.2519	34.8879	3.55e-09	7.61e-08
ODC1	-0.165133	9.71569	34.7749	3.76e-09	7.99e-08
MYBL2	-0.21309	9.33649	34.7628	3.78e-09	7.99e-08
SRSF11	0.139311	9.99681	34.5935	4.13e-09	8.64e-08
COMMD6	-0.170431	9.71327	34.4633	4.41e-09	9.17e-08
MSH2	0.204916	9.41476	34.3849	4.59e-09	9.47e-08
NUDC	0.122495	10.2444	34.3572	4.66e-09	9.53e-08
LDHB	0.06488	12.1237	34.2444	4.94e-09	1e-07
CBR1	-0.153713	9.98372	34.2318	4.97e-09	1e-07
PLA2G16	-0.202385	9.50706	34.0936	5.33e-09	1.07e-07
GSTP1	-0.0610085	11.9177	34.0103	5.56e-09	1.1e-07
DDIT4	0.232713	9.36767	33.8668	5.99e-09	1.18e-07
SLC25A3	-0.0781852	11.0582	33.4069	7.58e-09	1.48e-07
LINC00678	-0.188409	9.68378	33.3851	7.67e-09	1.48e-07
DDX5	0.124606	10.3122	33.3817	7.68e-09	1.48e-07
COA1	-0.143498	9.92256	33.2455	8.24e-09	1.58e-07
COTL1	-0.159487	9.81704	33.1919	8.47e-09	1.61e-07
GNL2	0.210383	9.30958	33.3507	9.86e-09	1.86e-07
ANAPC11	-0.105534	10.4757	32.8085	1.03e-08	1.93e-07
BRK1	-0.115144	10.2264	32.7303	1.07e-08	2e-07
LDHA	0.118073	10.5682	32.5832	1.16e-08	2.14e-07
SLC25A39	-0.160747	9.69996	32.5509	1.18e-08	2.16e-07
EXOSC8	0.167119	9.62927	32.3572	1.3e-08	2.37e-07
HNRNPM	0.12197	10.2675	32.3332	1.32e-08	2.38e-07
C1orf86	-0.148762	9.86465	32.3067	1.33e-08	2.4e-07
MYEOV2	-0.178766	9.62058	32.1551	1.44e-08	2.57e-07
YIF1A	-0.154623	9.75304	32.1011	1.48e-08	2.63e-07
DKC1	0.176533	9.54801	31.8294	1.71e-08	2.99e-07
NPM3	-0.139492	9.98181	31.8208	1.71e-08	2.99e-07
PSMD4	0.134946	9.95503	31.5826	1.94e-08	3.36e-07
BOD1	-0.138197	9.90908	31.2911	2.25e-08	3.88e-07
STOML2	-0.112446	10.2562	31.1202	2.46e-08	4.21e-07
PHPT1	-0.124465	10.1215	30.9607	2.67e-08	4.54e-07
OCIAD2	-0.136687	10.0101	30.8338	2.85e-08	4.81e-07
GEMIN7	-0.234463	9.20536	37.436	2.87e-08	4.82e-07
CAP1	0.149354	9.77696	30.7943	2.9e-08	4.85e-07
MGST3	0.138485	9.95409	30.652	3.13e-08	5.19e-07
LINC00665	-0.204733	9.32259	30.6167	3.18e-08	5.25e-07
VTI1B	-0.189735	9.40637	30.469	3.43e-08	5.63e-07
SF3B1	0.184638	9.42704	30.2021	3.94e-08	6.42e-07
NDUFA4	-0.0695327	11.3324	30.1562	4.03e-08	6.53e-07
LYPLA1	-0.135678	9.93441	29.9499	4.49e-08	7.22e-07
VCP	0.163944	9.6276	29.938	4.51e-08	7.22e-07
C11orf83	-0.155297	9.80912	29.8049	4.83e-08	7.68e-07
VAT1	-0.211771	9.24596	33.5885	4.97e-08	7.85e-07
ATP5D	-0.12653	10.0353	29.5577	5.49e-08	8.59e-07
HSD17B12	0.184634	9.40269	29.5529	5.5e-08	8.59e-07
AURKAIP1	-0.0893818	10.6352	29.155	6.76e-08	1.05e-06
HNRNPK	0.108672	10.3131	29.145	6.79e-08	1.05e-06
ATP6V1F	-0.142886	9.79905	29.1057	6.93e-08	1.06e-06
XBP1	0.163971	9.60171	29.1021	6.94e-08	1.06e-06
RNPS1	-0.109933	10.2396	28.9353	7.57e-08	1.15e-06
PSMD14	0.143136	9.82103	28.7728	8.23e-08	1.24e-06
SURF2	-0.174892	9.43794	28.6138	8.93e-08	1.34e-06
DDOST	0.158235	9.59704	28.1393	1.14e-07	1.7e-06
EIF4A3	0.153921	9.68807	28.0918	1.17e-07	1.73e-06
APRT	-0.0836207	10.757	28.0575	1.19e-07	1.75e-06
ZNF593	-0.174352	9.45923	27.9347	1.27e-07	1.86e-06
UBE2T	0.158414	9.62374	27.9157	1.28e-07	1.86e-06
TMEM147	-0.10323	10.3157	27.9059	1.29e-07	1.86e-06
SPATS2L	-0.208508	9.26086	29.9527	1.29e-07	1.86e-06
CCT5	0.110333	10.3038	27.8869	1.3e-07	1.86e-06
PDIA4	0.165286	9.54888	27.7073	1.43e-07	2.03e-06
ALDH9A1	0.19529	9.29782	28.2932	1.49e-07	2.1e-06
EIF3H	-0.111183	10.1597	27.6201	1.49e-07	2.1e-06
H2AFV	-0.121223	10.0201	27.5997	1.51e-07	2.12e-06
ATP6AP2	0.190428	9.30071	28.0641	1.64e-07	2.29e-06
SRSF4	0.17636	9.41797	27.3419	1.72e-07	2.39e-06
THY1	0.122882	10.0622	27.1068	1.94e-07	2.69e-06
MAD2L1	0.15156	9.66227	27.0761	1.97e-07	2.71e-06
NDUFB2	-0.130841	9.90142	27.0621	1.99e-07	2.72e-06
ARL1	0.19099	9.2768	28.103	2.01e-07	2.73e-06
NQO2	-0.182496	9.5371	27.0144	2.04e-07	2.76e-06
ATF4	-0.137415	9.81635	26.9704	2.09e-07	2.81e-06
SNF8	-0.124697	9.95424	26.9063	2.16e-07	2.89e-06
PRDX5	-0.0903279	10.5174	26.8327	2.24e-07	2.98e-06
C17orf89	-0.174145	9.46028	26.8281	2.24e-07	2.98e-06
EIF3I	0.109831	10.1771	26.8052	2.27e-07	2.99e-06
ACSL3	0.19981	9.23257	29.9481	2.28e-07	2.99e-06
MRP63	-0.122258	10.0445	26.7591	2.33e-07	3.04e-06
NR6A1	-0.164028	9.54821	26.6801	2.42e-07	3.15e-06
HEBP2	-0.196371	9.34781	26.4436	2.74e-07	3.53e-06
COPS6	0.140956	9.74731	26.4399	2.74e-07	3.53e-06
WFDC2	-0.223196	9.29289	26.2766	2.99e-07	3.82e-06
C12orf75	-0.189262	9.33585	26.2672	3e-07	3.82e-06
MFAP1	0.199836	9.22212	29.5987	3.05e-07	3.87e-06
HNRNPR	0.130748	9.87173	26.0594	3.34e-07	4.22e-06
CYB5A	-0.141793	9.88951	25.9024	3.62e-07	4.55e-06
TMBIM6	0.10846	10.169	25.8735	3.68e-07	4.6e-06
PSMA5	0.119752	9.9916	25.8479	3.73e-07	4.64e-06
NOP58	0.166219	9.54114	25.7659	3.89e-07	4.82e-06
TMEM141	-0.189714	9.31727	25.7316	3.96e-07	4.88e-06
CCT4	0.122548	10.0373	25.7195	3.98e-07	4.89e-06
POP7	-0.12537	9.91348	25.6397	4.15e-07	5.07e-06
LAPTM4B	-0.127316	9.99316	25.539	4.37e-07	5.32e-06
LITAF	-0.164101	9.60674	25.3435	4.84e-07	5.86e-06
LBR	0.192186	9.2403	27.4421	5.42e-07	6.52e-06
TUSC2	-0.176185	9.34456	25.1177	5.44e-07	6.52e-06
SRSF7	0.0872707	10.7852	25.0437	5.65e-07	6.75e-06
SSNA1	-0.137175	9.74526	25.0165	5.73e-07	6.81e-06
MLST8	-0.169844	9.35723	24.8438	6.27e-07	7.42e-06
C19orf48	-0.143931	9.68144	24.7461	6.59e-07	7.77e-06
POLR2J	-0.131659	9.82944	24.7096	6.72e-07	7.85e-06
GNAI3	0.1732	9.37778	24.7095	6.72e-07	7.85e-06
PLEKHJ1	-0.11826	9.96281	24.6602	6.89e-07	8.01e-06
RRM1	0.202421	9.20596	28.9481	7.7e-07	8.88e-06
BLOC1S2	-0.182774	9.3117	24.5393	7.7e-07	8.88e-06
SERP1	-0.107373	10.1684	24.3966	7.9e-07	9.07e-06
ESD	0.17779	9.34013	24.3853	7.95e-07	9.08e-06
TOMM7	-0.131772	9.94225	24.3701	8.01e-07	9.11e-06
PSMC2	0.154522	9.58289	24.3409	8.13e-07	9.21e-06
GYPC	-0.16545	9.35424	24.2269	8.63e-07	9.73e-06
HINT1	-0.0690068	11.1213	24.0922	9.25e-07	1.04e-05
SRM	-0.130108	9.77069	24.0581	9.42e-07	1.05e-05
PEBP1	-0.0630408	11.2802	24.025	9.58e-07	1.07e-05
SLC16A1	0.153823	9.53723	23.9762	9.83e-07	1.09e-05
NAA15	0.194137	9.25997	25.2967	1.04e-06	1.15e-05
MRPS12	-0.13136	9.80257	23.8468	1.05e-06	1.15e-05
CCT6A	0.0963579	10.3509	23.8438	1.05e-06	1.15e-05
SF3B4	0.170797	9.40093	23.8433	1.05e-06	1.15e-05
MCM6	0.187505	9.24684	26.0332	1.07e-06	1.16e-05
EMC6	-0.123401	9.90028	23.771	1.09e-06	1.18e-05
PSMA7	-0.0589844	11.4382	23.5901	1.2e-06	1.29e-05
COMMD5	-0.17197	9.30134	24.24	1.24e-06	1.33e-05
RAB34	-0.116547	9.94547	23.4575	1.29e-06	1.37e-05
VCL	-0.175032	9.35163	23.2807	1.41e-06	1.5e-05
XRCC6	0.120823	9.96938	23.1772	1.49e-06	1.58e-05
NARS	0.163891	9.44708	23.1701	1.49e-06	1.58e-05
HNRNPH1	0.168751	9.39029	23.121	1.53e-06	1.61e-05
PNN	0.136793	9.65007	23.0339	1.6e-06	1.68e-05
ARL6IP1	0.140527	9.68141	22.897	1.72e-06	1.8e-05
PSMC4	0.128049	9.82058	22.8011	1.81e-06	1.88e-05
ZDHHC3	-0.187917	9.20773	27.7896	1.83e-06	1.89e-05
COMMD7	-0.16319	9.35033	22.7381	1.87e-06	1.93e-05
PTGR1	0.184607	9.22815	25.4816	1.91e-06	1.97e-05
MTCH1	-0.0966661	10.1832	22.6723	1.93e-06	1.98e-05
SNW1	0.164252	9.38275	22.5472	2.06e-06	2.1e-05
PSAP	0.145116	9.54424	22.4421	2.18e-06	2.21e-05
STRA13	-0.109036	10.0536	22.3431	2.3e-06	2.32e-05
BCAS2	0.150946	9.50929	22.1975	2.48e-06	2.49e-05
S100A10	-0.182345	9.42777	22.1122	2.59e-06	2.6e-05
PSMB2	0.097887	10.2324	22.0801	2.63e-06	2.63e-05
REXO2	-0.133997	9.74833	22.0568	2.66e-06	2.65e-05
TUBB	0.0581768	11.6085	22.0448	2.68e-06	2.66e-05
TPR	0.136539	9.63628	22	2.74e-06	2.71e-05
HLA-B	0.172394	9.32706	21.9817	2.77e-06	2.73e-05
UBC	0.130115	9.90494	21.8829	2.92e-06	2.86e-05
FDPS	0.105975	10.1912	21.88	2.92e-06	2.86e-05
NDUFB11	-0.0991904	10.1556	21.8521	2.96e-06	2.89e-05
NDUFB10	-0.0767792	10.6805	21.7388	3.14e-06	3.05e-05
BUD31	-0.126322	9.76407	21.7287	3.16e-06	3.06e-05
NGFRAP1	-0.0604974	11.3657	21.7128	3.19e-06	3.07e-05
BSG	0.082353	10.4999	21.6344	3.32e-06	3.19e-05
MDH1	0.0871445	10.5093	21.5763	3.42e-06	3.27e-05
RPA2	0.151805	9.49404	21.5276	3.51e-06	3.34e-05
EID1	0.10037	10.1541	21.3441	3.86e-06	3.66e-05
ALG8	0.173782	9.28054	22.5318	3.87e-06	3.66e-05
RALY	-0.145325	9.50159	21.2819	3.99e-06	3.76e-05
SLC25A1	-0.145533	9.53825	21.2502	4.06e-06	3.81e-05
CCT3	0.087582	10.4568	21.1713	4.23e-06	3.94e-05
TMSB4X	-0.0591397	12.7394	21.1657	4.24e-06	3.94e-05
AIMP1	0.165511	9.2879	21.7705	4.24e-06	3.94e-05
SAP18	0.07974	10.6216	21.1427	4.29e-06	3.97e-05
ATP5B	0.0879908	10.4569	20.8737	4.93e-06	4.55e-05
LEO1	0.184183	9.21315	24.2843	5.16e-06	4.74e-05
HNRNPU	0.111655	9.91923	20.7814	5.18e-06	4.74e-05
TMEM134	-0.16073	9.32134	20.7148	5.36e-06	4.9e-05
C7orf50	-0.144722	9.53605	20.672	5.48e-06	4.99e-05
C9orf16	-0.120574	9.8197	20.6002	5.69e-06	5.16e-05
ALDH7A1	0.161384	9.3718	20.5731	5.77e-06	5.21e-05
MCM7	0.140085	9.58802	20.5693	5.78e-06	5.21e-05
PFDN5	-0.084402	10.4042	20.5205	5.93e-06	5.33e-05
RPF1	0.166434	9.29811	20.8899	6.02e-06	5.38e-05
SSBP1	0.079362	10.552	20.4506	6.15e-06	5.49e-05
CNPY2	-0.102181	10.015	20.3819	6.38e-06	5.66e-05
PA2G4	0.123081	9.80871	20.3783	6.39e-06	5.66e-05
HOOK2	-0.169393	9.284	20.8833	6.49e-06	5.73e-05
MIDN	-0.169278	9.25856	22.2794	6.57e-06	5.78e-05
GGCT	-0.115513	9.88807	20.2759	6.74e-06	5.91e-05
CPVL	0.175326	9.23497	22.5181	6.98e-06	6.1e-05
UQCR11.1	-0.106583	10.0081	20.1853	7.07e-06	6.16e-05
TCF7L1	-0.162776	9.29647	20.5595	7.24e-06	6.28e-05
HDAC2	0.102528	10.1391	20.131	7.27e-06	6.29e-05
UBE2S	-0.147356	9.54129	20.0775	7.48e-06	6.45e-05
ATP5I	-0.152783	9.50333	20.0647	7.53e-06	6.47e-05
DUSP6	0.143686	9.57196	20.0185	7.71e-06	6.61e-05
HN1	-0.0817467	10.6209	20.0013	7.78e-06	6.63e-05
DNAJB11	0.145204	9.49863	19.9989	7.79e-06	6.63e-05
PSMD2	0.133998	9.61324	19.9614	7.94e-06	6.74e-05
CCT2	0.097241	10.1727	19.7996	8.65e-06	7.31e-05
FKBP1B	-0.147578	9.51847	19.7656	8.8e-06	7.42e-05
PSMC6	0.153744	9.42462	19.7131	9.05e-06	7.6e-05
PYCARD	-0.154384	9.48887	19.6108	9.54e-06	7.99e-05
SLC3A2	0.125902	9.76524	19.575	9.72e-06	8.12e-05
CTSV	0.136436	9.61421	19.5481	9.86e-06	8.21e-05
EMD	-0.182526	9.20554	23.5526	1.11e-05	9.17e-05
FXYD5	-0.14109	9.5222	19.3002	1.12e-05	9.29e-05
SRP14	-0.0548136	11.2551	19.2598	1.15e-05	9.46e-05
VRK1	0.158057	9.3243	19.2321	1.16e-05	9.56e-05
UQCRH	-0.0553633	11.4484	19.2177	1.17e-05	9.61e-05
CCNB1IP1	-0.136014	9.58784	19.1926	1.19e-05	9.7e-05
FUBP1	0.161923	9.28989	19.7312	1.19e-05	9.71e-05
MEST	-0.12465	9.82716	19.1718	1.2e-05	9.75e-05
SOX4	-0.149327	9.52989	19.1625	1.21e-05	9.77e-05
FKBP1A	-0.087442	10.2219	19.1548	1.21e-05	9.78e-05
SEC61B	-0.0915938	10.1995	19.1065	1.24e-05	0.0001
SNRPB2	0.137936	9.54204	19.0982	1.25e-05	0.00010008
CCDC47	0.167868	9.24336	20.9832	1.29e-05	0.0001031
FKBP8	-0.122684	9.65083	19.0099	1.31e-05	0.00010419
MORF4L1	0.073146	10.6239	18.9705	1.33e-05	0.00010604
PGP	-0.114274	9.7888	18.9451	1.35e-05	0.00010714
JARID2	-0.158493	9.35494	18.8958	1.39e-05	0.00010961
PTRHD1	-0.147604	9.45577	18.8839	1.4e-05	0.00010996
KRT10	-0.125967	9.68557	18.8255	1.44e-05	0.00011304
UBB	0.0581021	11.1739	18.8083	1.45e-05	0.00011373
PCNA	0.12911	9.68197	18.8007	1.46e-05	0.00011385
SPCS3	0.158396	9.26625	20.068	1.48e-05	0.00011504
LMAN1	0.156015	9.2908	19.2942	1.48e-05	0.00011504
COX7A2L	-0.102417	9.9916	18.6026	1.62e-05	0.00012518
SMIM20	-0.133336	9.60006	18.5594	1.65e-05	0.00012768
NREP	-0.147283	9.37598	18.5425	1.67e-05	0.00012844
RABL6	-0.149484	9.33167	18.494	1.71e-05	0.00013136
PRDX3	0.0923065	10.15	18.4491	1.75e-05	0.0001341
SSU72	-0.0930624	10.0975	18.3004	1.9e-05	0.00014456
ABRACL	-0.1216	9.79903	18.258	1.94e-05	0.0001471
CRABP1	0.151084	9.44084	18.2562	1.94e-05	0.0001471
DPH3	-0.155632	9.36358	18.2268	1.97e-05	0.00014895
TYMS	0.140715	9.52002	18.2209	1.98e-05	0.00014899
HRAS	-0.174843	9.20568	21.9247	2.02e-05	0.00015199
EIF4EBP2	-0.159436	9.26165	19.541	2.03e-05	0.00015199
GTF3A	-0.11712	9.76461	18.0672	2.14e-05	0.00016013
POLR2F	-0.111569	9.82303	18.0008	2.22e-05	0.00016503
SOCS1	-0.181111	9.29011	17.998	2.22e-05	0.00016503
MRPL51	-0.0777805	10.4368	17.9936	2.23e-05	0.00016503
MRPS34	-0.0835196	10.2773	17.9668	2.26e-05	0.0001669
CIAPIN1	0.143614	9.41592	17.8755	2.37e-05	0.0001746
DLD	0.158607	9.2927	18.5794	2.42e-05	0.00017798
PUS1	-0.157422	9.26895	19.4323	2.45e-05	0.00017965
SH3BGRL3	-0.0872635	10.3275	17.7795	2.49e-05	0.00018211
POLR2L	-0.121331	9.74121	17.7556	2.52e-05	0.0001839
GPR160	-0.189237	9.22005	20.3734	2.57e-05	0.00018668
RRAS2	-0.140307	9.48682	17.7098	2.58e-05	0.00018734
SYNGR1	-0.179437	9.23284	19.486	2.75e-05	0.00019886
HSPA14	0.160866	9.2425	19.4372	2.91e-05	0.00020971
UBE2F	-0.154282	9.2962	18.293	2.92e-05	0.00021005
STX10	-0.163405	9.22429	20.2284	3.05e-05	0.00021884
MIB2	-0.157132	9.2224	20.0706	3.26e-05	0.0002327
PSMD6	0.140365	9.45206	17.2661	3.26e-05	0.0002327
ANAPC15	-0.142938	9.39861	17.2283	3.33e-05	0.00023673
SPG21	-0.136296	9.43365	17.2101	3.36e-05	0.00023837
CCDC85B	-0.100514	9.98642	17.1781	3.42e-05	0.00024176
HSF1	-0.147624	9.27531	17.9095	3.67e-05	0.00025915
LAGE3	-0.120486	9.68417	17.0318	3.69e-05	0.00025971
HNRNPF	0.0878608	10.1926	16.9964	3.76e-05	0.0002639
C6orf48	-0.130422	9.58026	16.9809	3.79e-05	0.00026535
CTPS1	0.165024	9.24986	19.1119	3.8e-05	0.00026556
RBBP4	0.140659	9.41469	16.9692	3.81e-05	0.00026559
PLRG1	0.163014	9.24144	18.9703	3.82e-05	0.00026561
HMMR	0.151099	9.31183	16.946	3.86e-05	0.00026738
SFRP1	0.0820697	10.6106	16.9414	3.87e-05	0.00026738
RBM8A	0.0930032	10.0731	16.935	3.88e-05	0.00026758
ITM2C	-0.0851089	10.2094	16.9221	3.91e-05	0.00026871
MRPL41	-0.0985373	10.0102	16.799	4.17e-05	0.00028594
COX14	-0.153779	9.33151	16.785	4.2e-05	0.00028732
ITM2B	0.121129	9.63929	16.7566	4.27e-05	0.00029088
RAC1	-0.0712777	10.5061	16.6983	4.4e-05	0.00029918
C1orf21	-0.163418	9.24071	18.7065	4.46e-05	0.00030234
ENSA	-0.0890707	10.094	16.6686	4.47e-05	0.00030235
ANP32A	0.146159	9.35257	16.6401	4.54e-05	0.00030614
IMP4	-0.134236	9.42474	16.6336	4.55e-05	0.00030641
FBL	-0.0937036	10.0293	16.5648	4.72e-05	0.00031689
TDRP	-0.171204	9.2147	19.2121	4.74e-05	0.00031769
APEX1	0.0884968	10.1324	16.5382	4.79e-05	0.00031974
CARHSP1	-0.103303	9.85936	16.5057	4.87e-05	0.00032445
FAM104A	-0.145375	9.34668	16.5002	4.88e-05	0.00032456
SKP1	0.0902103	10.1396	16.4761	4.95e-05	0.0003279
MIF	-0.101135	9.9539	16.4473	5.02e-05	0.00033208
SPCS2	0.119098	9.6251	16.4337	5.06e-05	0.00033363
SNRNP70	0.116313	9.66779	16.3991	5.15e-05	0.00033892
SDCBP	0.133353	9.47662	16.338	5.32e-05	0.00034915
CSNK1E	-0.151114	9.26482	17.4986	5.36e-05	0.00035125
CHCHD5	-0.157321	9.29469	16.9025	5.52e-05	0.00036066
COX20	-0.154709	9.33809	16.1991	5.72e-05	0.00037289
LGALS1	0.153445	9.25621	16.1392	5.91e-05	0.00038391
HSPD1	0.0609565	11.0731	16.0386	6.23e-05	0.00040385
FXN	-0.154919	9.26332	17.2299	6.65e-05	0.00042988
ATP1B3	0.0948263	9.96315	15.8989	6.7e-05	0.00043263
NHP2L1	-0.0748546	10.3849	15.893	6.73e-05	0.00043268
CCNB1	0.129834	9.61387	15.8895	6.74e-05	0.00043268
GULP1	-0.15262	9.35598	15.8815	6.77e-05	0.00043346
DPH2	-0.141573	9.23775	18.1232	7.04e-05	0.00044893
sep'07	0.122485	9.58612	15.8058	7.04e-05	0.00044893
FAM136A	-0.100582	9.85132	15.688	7.49e-05	0.00047661
COX5B	-0.0755968	10.3831	15.6514	7.64e-05	0.00048475
GPX3	-0.163079	9.23519	17.6952	7.81e-05	0.00049443
B2M	0.111541	9.73733	15.5862	7.91e-05	0.00049934
DSTN	-0.0997897	9.93997	15.5629	8.01e-05	0.00050431
TBPL1	-0.133278	9.45311	15.5284	8.15e-05	0.00051237
YWHAH	-0.0861942	10.0872	15.4917	8.31e-05	0.00052119
EBNA1BP2	-0.0972131	9.88698	15.4784	8.37e-05	0.00052361
MORF4L2	0.0984126	9.98144	15.4733	8.4e-05	0.00052379
MSMO1	0.123189	9.59706	15.4653	8.43e-05	0.00052478
SHISA5	-0.131001	9.40293	15.3671	8.88e-05	0.00055144
TJP1	-0.142497	9.28545	15.524	9.22e-05	0.00057145
ID2	0.144521	9.27099	15.2901	9.25e-05	0.00057167
PRMT1	0.0667103	10.6167	15.2776	9.31e-05	0.00057411
RTN4	0.0835824	10.2054	15.2698	9.35e-05	0.00057515
C11orf48	-0.0951226	10.028	15.2536	9.43e-05	0.00057874
NFE2L3	0.149774	9.23704	17.0392	9.77e-05	0.00059819
IDH1	0.109381	9.71222	15.1752	9.83e-05	0.00059981
CD9	0.101401	9.87809	15.1729	9.84e-05	0.00059981
NAE1	0.106579	9.74892	15.1008	0.00010224	0.0006217
ARL5A	-0.116985	9.65317	15.0873	0.00010298	0.00062474
HSBP1	-0.0812064	10.2055	15.0628	0.00010432	0.00063141
ATP5F1	0.0998029	9.86397	15.0308	0.0001061	0.00064073
TSPAN6	0.142674	9.28805	15.547	0.00011155	0.00067211
RP11-660L16.2	-0.15065	9.2655	15.3591	0.00011247	0.00067612
ZRANB2	0.133723	9.34903	14.9063	0.00011334	0.00067976
PTS	-0.156545	9.23541	16.9387	0.00011439	0.00068451
SNRNP40	0.12424	9.54469	14.8812	0.00011485	0.00068571
CALM3	-0.0920854	9.91461	14.8206	0.0001186	0.0007065
PHLDA1	-0.148932	9.24772	14.9057	0.00011895	0.00070699
TNNT1	-0.133575	9.47173	14.7506	0.00012308	0.0007299
ATP5G1	-0.0916463	10.0478	14.7144	0.00012546	0.00074238
EIF3K	-0.0632394	10.6443	14.7072	0.00012594	0.00074353
SCG5	0.148667	9.23428	16.3852	0.00012658	0.00074457
IDI1	0.117749	9.63581	14.6962	0.00012668	0.00074457
POLR1D	-0.107916	9.78837	14.6333	0.00013097	0.00076754
HADHB	0.155533	9.20753	17.4702	0.00013117	0.00076754
DNAJC8	0.0941525	9.90818	14.5672	0.00013565	0.00079197
BOLA3	-0.128461	9.57127	14.5304	0.00013832	0.00080583
C19orf43	-0.103892	9.78177	14.5231	0.00013886	0.00080717
TMEM258	-0.115542	9.67038	14.4079	0.00014761	0.00085613
C20orf27	-0.0994009	9.84049	14.3954	0.00014859	0.00085992
PPT1	0.116578	9.56335	14.3322	0.00015366	0.00088733
BABAM1	-0.114303	9.54904	14.3093	0.00015554	0.00089623
CSE1L	0.133835	9.36041	14.3015	0.00015619	0.000898
NOC2L	0.129781	9.38245	14.2427	0.00016114	0.00092445
MITD1	0.146436	9.20066	17.2082	0.00016391	0.00093832
SLC39A1	0.0923087	9.92828	14.1993	0.00016489	0.00094109
NCL	0.0724064	10.4358	14.1968	0.00016511	0.00094109
FEN1	0.129155	9.42075	14.1593	0.00016844	0.00095798
IARS	0.131566	9.33781	14.1152	0.00017243	0.00097857
PGRMC2	0.147879	9.21991	16.5241	0.00017346	0.00098233
CLSPN	0.118866	9.53596	14.0584	0.00017771	0.00100078
PTPLAD1	0.114321	9.62577	14.0559	0.00017795	0.00100078
TMED3	-0.131043	9.33341	14.0536	0.00017817	0.00100078
CLDN6	0.115656	9.60543	14.0496	0.00017854	0.00100078
TBRG4	0.133895	9.33341	14.3549	0.00017862	0.00100078
PODXL	-0.124525	9.44921	13.966	0.00018665	0.00104358
U2AF1	0.0646471	10.5442	13.9609	0.00018716	0.00104422
PCCB	0.161029	9.20649	17.2744	0.0001896	0.00105558
FEZ1	0.12185	9.56343	13.9101	0.00019228	0.00106675
AGPAT1	-0.147746	9.22916	16.1433	0.00019241	0.00106675
RARS	0.129924	9.41141	13.9036	0.00019296	0.00106752
RAN	0.0355318	11.989	13.8909	0.00019426	0.00107248
RTN3	0.112564	9.626	13.8822	0.00019515	0.00107518
ABT1	-0.126877	9.36448	13.8267	0.00020101	0.00110409
HMGCS1	0.139079	9.2782	13.8245	0.00020124	0.00110409
PLA2G12A	-0.132596	9.39935	13.8161	0.00020214	0.00110672
VPS26A	0.146198	9.22751	15.9087	0.00020714	0.00113178
DCAF13	0.109569	9.66504	13.7157	0.00021323	0.00116261
BUB3	0.0965165	9.92506	13.7083	0.00021407	0.00116482
PDLIM7	-0.111227	9.50497	13.6672	0.00021881	0.00118815
ZC3H13	0.124804	9.40137	13.6501	0.00022081	0.0011963
CRABP2	0.124732	9.47695	13.6466	0.00022122	0.0011963
PYCR2	0.133794	9.30492	13.6755	0.00022486	0.00121353
PKM	0.100494	9.8377	13.592	0.00022774	0.00122652
HNRNPH3	0.0930998	9.88038	13.5678	0.00023069	0.0012399
YTHDF2	0.105644	9.71627	13.5532	0.0002325	0.00124708
MANF	0.111992	9.62048	13.5399	0.00023415	0.00125338
ATP5J	-0.0686524	10.4341	13.5064	0.00023836	0.00127332
MATR3	0.10988	9.62281	13.4851	0.00024108	0.00128528
ZNF706	-0.107644	9.69193	13.4613	0.00024416	0.00129906
FOXH1	-0.127595	9.31573	13.7134	0.00024528	0.0013024
PTP4A1	-0.137607	9.27211	14.2945	0.0002487	0.00131792
RFC4	0.126284	9.39969	13.4082	0.00025116	0.0013283
PRKCDBP	-0.155101	9.23785	14.0364	0.00025258	0.00133312
PDAP1	-0.0832003	10.019	13.3755	0.00025558	0.00134626
SYPL1	0.126267	9.36874	13.3612	0.00025753	0.00135382
MPHOSPH8	0.133777	9.27278	14.0065	0.00025838	0.00135558
STAU1	-0.128789	9.30235	13.7194	0.00026291	0.00137663
BRIX1	0.107793	9.63566	13.3137	0.00026413	0.00138028
PRR13	-0.113992	9.62727	13.3055	0.00026529	0.00138361
KATNBL1	-0.136122	9.25675	14.3998	0.00026993	0.00140502
POLE4	-0.123773	9.41337	13.168	0.00028547	0.00148298
WHSC1L1	-0.125773	9.31588	13.1309	0.00029116	0.00150959
TSR1	0.134181	9.33953	13.3054	0.00029465	0.00152469
DYNC1LI1	0.146254	9.23559	14.7015	0.00029798	0.0015389
AP1M2	-0.157253	9.23809	14.5499	0.00030008	0.00154602
CAPZB	0.0828597	10.0798	13.0716	0.00030053	0.00154602
FAM207A	-0.122889	9.45876	13.0362	0.00030627	0.00157244
TCERG1	0.133043	9.27617	13.6519	0.00031044	0.00159078
SSB	0.0706456	10.4155	12.9911	0.00031371	0.00160443
NSL1	0.125069	9.39603	12.9578	0.00031935	0.00162719
DNAJA1	0.0963574	9.88454	12.9561	0.00031964	0.00162719
NOP10	-0.0762739	10.2435	12.9539	0.00032001	0.00162719
HCFC1R1	-0.135718	9.37552	12.9352	0.00032322	0.00164033
RP11-1144P22.1	-0.149471	9.23572	13.6604	0.00032746	0.00165869
MEA1	-0.107034	9.59416	12.8984	0.00032963	0.00166646
RPN1	0.138257	9.25276	14.0323	0.00033085	0.00166943
OAZ2	-0.0697447	10.2612	12.839	0.00034026	0.00171365
YARS2	0.141564	9.21036	14.9739	0.00035086	0.00176365
C21orf59	0.107845	9.61207	12.7477	0.00035727	0.00179245
G3BP2	0.121645	9.40442	12.7423	0.0003583	0.00179422
SUCLA2	0.131037	9.2983	13.2308	0.0003619	0.00180883
UBE2L6	-0.130603	9.31014	12.8107	0.00036264	0.00180911
UTP6	0.146941	9.23559	14.656	0.0003639	0.00181196
FIBP	-0.104569	9.59872	12.6838	0.00036968	0.00183724
L1TD1	0.0614428	10.7874	12.6257	0.00038133	0.00188886
PSMD3	0.111985	9.54503	12.6223	0.00038203	0.00188886
MRPS9	0.118575	9.45645	12.6214	0.00038221	0.00188886
SARS	0.135687	9.28732	13.1033	0.00039198	0.00193351
DAP3	0.137086	9.27102	13.0883	0.00039409	0.00194032
NDUFB8.1	-0.0830275	9.96494	12.5533	0.00039639	0.00194798
MPG	-0.115717	9.47075	12.5357	0.00040014	0.00196279
HDAC3	-0.115821	9.40502	12.5176	0.00040404	0.00197822
MRPL55	-0.0873504	9.91211	12.5046	0.00040686	0.00198833
GLOD4	0.121183	9.38856	12.498	0.00040828	0.00199161
MSH6	0.136221	9.22269	14.1477	0.0004177	0.00203376
SMS	-0.0846419	10.0287	12.4284	0.00042379	0.00205961
BAD	-0.130243	9.28001	13.0608	0.00042798	0.00207617
ACTL6A	0.119121	9.46427	12.398	0.00043074	0.00208572
DHX15	0.131774	9.35162	12.3899	0.00043262	0.00209098
PRPS1	0.115795	9.471	12.3568	0.00044034	0.00212444
DHCR24	-0.0993657	9.63006	12.3514	0.00044161	0.00212665
MRPL27	-0.103326	9.69534	12.3324	0.00044614	0.00214233
DARS	0.127672	9.33551	12.371	0.00044649	0.00214233
ZNF581	-0.134461	9.30249	12.6037	0.0004551	0.00217968
LSM10	-0.0974327	9.72867	12.2246	0.00047263	0.00225954
EIF2S1	0.114412	9.48933	12.2023	0.00047833	0.00228265
COQ5	0.141827	9.22055	14.3612	0.00048553	0.00231285
HSPA9	0.105544	9.68179	12.1538	0.0004909	0.00233422
TMEM9	0.11995	9.38881	12.1482	0.00049238	0.00233703
ZWINT	0.103548	9.63634	12.1411	0.00049427	0.0023418
APLP2	0.109222	9.52714	12.107	0.00050339	0.00238074
RRP9	0.139537	9.24656	13.4929	0.00051543	0.00243078
NUBP2	-0.116029	9.40108	12.0615	0.00051581	0.00243078
OST4	-0.105355	9.67591	12.0564	0.00051723	0.00243311
IK	0.131004	9.2738	12.8445	0.00051993	0.00244146
PABPN1	-0.110805	9.38617	12.026	0.00052571	0.00246421
BID	-0.104946	9.61257	12.019	0.00052771	0.00246919
TMEM14B	-0.0974742	9.73025	12.0018	0.00053259	0.00248761
SIGIRR	-0.1463	9.21527	14.1325	0.00053677	0.00249862
ACAT1	0.137546	9.20226	14.2025	0.00053684	0.00249862
LYRM4	-0.115987	9.5073	11.92	0.00055648	0.00258546
SUPT4H1	-0.100199	9.66877	11.9066	0.00056049	0.00259954
TMUB1	-0.121892	9.2931	12.4721	0.00057562	0.00266504
DAXX	-0.117265	9.35691	11.8465	0.00057887	0.00267537
NUSAP1	0.124143	9.34481	11.7904	0.00059656	0.00275233
CNOT7	-0.123372	9.34294	11.7836	0.00059874	0.00275363
DNAJC19	-0.106407	9.60806	11.783	0.00059893	0.00275363
BLOC1S1	-0.118398	9.46515	11.7714	0.00060266	0.00276595
RCN2	0.063381	10.3762	11.7278	0.00061694	0.00282658
FUS	0.0952708	9.76806	11.7241	0.00061817	0.0028273
UBXN1	-0.0936041	9.7259	11.7207	0.0006193	0.00282759
ANXA2	-0.119787	9.39381	11.6971	0.00062722	0.00285877
NSMCE4A	0.120205	9.33233	11.6771	0.00063399	0.00288466
BPHL	0.140457	9.20136	14.1103	0.00066302	0.00301155
TXN	-0.0612261	10.6075	11.5881	0.00066503	0.0030155
MFGE8	0.0811705	10.0953	11.518	0.00069057	0.00312591
RBBP7	0.113702	9.47962	11.5033	0.00069604	0.00313865
TRA2B	0.09646	9.7002	11.5012	0.00069683	0.00313865
SUMO2	-0.0555984	10.6703	11.5009	0.00069695	0.00313865
MRPL12	-0.0751392	10.1236	11.4812	0.00070435	0.00316659
SF3B14	-0.0892387	9.84302	11.4203	0.00072783	0.00326429
PUF60	0.113678	9.4717	11.4184	0.00072856	0.00326429
ANP32E	0.0989939	9.64137	11.3835	0.00074239	0.00332061
CCT8	0.084996	9.97394	11.3796	0.00074395	0.00332198
PSMG4	-0.136967	9.28522	12.0992	0.00075064	0.00334263
ECI2	0.100772	9.64503	11.3618	0.00075111	0.00334263
APOA1BP	0.1097	9.48999	11.3386	0.00076053	0.00337883
POLR2E	-0.0739606	10.0829	11.3166	0.00076958	0.00341127
ACAT2	0.0709837	10.5032	11.3146	0.00077041	0.00341127
FASN	-0.102364	9.53019	11.3082	0.00077306	0.00341237
THRAP3	0.0842964	9.8861	11.3078	0.00077325	0.00341237
VBP1	0.1065	9.50794	11.3027	0.00077538	0.00341606
HMGCR	0.132682	9.21779	12.9986	0.00077711	0.003418
ZBTB8OS	0.117469	9.30723	11.2975	0.00078443	0.00344446
POLR2I	-0.0951436	9.80543	11.2658	0.00079092	0.00346716
PDHB	0.0963688	9.7021	11.2532	0.00079629	0.00348494
CCDC90B	-0.115246	9.4137	11.2114	0.00081444	0.00355847
TLCD1	-0.1239	9.25215	12.2106	0.00081603	0.00355949
FGFR1	-0.104388	9.5309	11.19	0.00082387	0.00358777
SHFM1	-0.0783382	10.057	11.1819	0.00082749	0.0035976
POLR3H	-0.136234	9.21016	13.5447	0.00083216	0.00361195
SET	0.0541089	10.7927	11.1525	0.00084068	0.00364295
MCM4	0.130924	9.23076	12.3797	0.00085253	0.00368746
COX6B1	-0.0673001	10.3342	11.1239	0.00085375	0.00368746
PTN	0.108616	9.58264	11.093	0.00086809	0.00374327
STK25	-0.111706	9.4384	11.0609	0.00088325	0.00379815
KIF1A	-0.121818	9.24392	12.2336	0.00088468	0.00379815
USO1	-0.122966	9.28549	11.5739	0.00088513	0.00379815
FUCA2	0.133754	9.23901	12.307	0.00092591	0.00396668
TADA3	-0.122828	9.23232	12.3101	0.00097856	0.00418545
CDC5L	0.122818	9.28545	11.3099	0.00099881	0.00426513
SUCLG2	0.128723	9.22681	12.2559	0.00100312	0.00427665
PAIP2	-0.0928915	9.70461	10.8144	0.00100887	0.0042942
UBE2E3	-0.0860293	9.798	10.7932	0.00102043	0.00433643
MCUR1	-0.116059	9.39275	10.7897	0.00102239	0.00433778
CCNI	-0.0650206	10.3197	10.7819	0.0010267	0.0043487
KHDRBS1	0.0808848	9.93743	10.7791	0.00102826	0.0043487
MGME1	-0.127412	9.2229	12.7223	0.00103638	0.004376
MOB4	0.111765	9.40024	10.7418	0.00104915	0.00442285
SAFB2	0.134018	9.21019	12.5432	0.00105222	0.00442871
CSTF3	0.118585	9.27869	10.9596	0.00105925	0.00445123
C7orf73	-0.115358	9.46779	10.7032	0.00107128	0.00449462
C8orf33	-0.121243	9.24134	11.8687	0.00109331	0.00457909
C14orf1	-0.0845995	9.8213	10.6629	0.00109489	0.00457909
FXR1	0.109244	9.41779	10.656	0.00109896	0.00458886
TOP1	0.104792	9.50012	10.6268	0.00111641	0.00465434
PERP	-0.108101	9.45807	10.6235	0.00111844	0.00465548
FBXO2	-0.133804	9.27129	11.2124	0.00112123	0.00465803
TUBB2B	-0.0582845	10.6571	10.6162	0.00112284	0.00465803
TAF9	-0.0795759	9.96278	10.6125	0.00112513	0.00465803
SERBP1	0.0445589	11.0159	10.6108	0.00112612	0.00465803
CALR	0.0791781	10.0011	10.5969	0.00113465	0.00468599
APOC1	-0.112338	9.45138	10.5519	0.00116255	0.00479369
SEC61A1	-0.118782	9.21746	12.2856	0.00118813	0.00489156
GDI2	0.0864795	9.84188	10.4925	0.00120054	0.00493491
ITGB1BP1	-0.118751	9.29146	10.7071	0.00121647	0.00499264
PPHLN1	0.118062	9.29926	10.6945	0.00122159	0.00500584
TMEM14C	-0.0761794	9.96595	10.4511	0.00122771	0.00502312
ISOC1	0.120246	9.28893	10.9221	0.00122971	0.00502352
DLGAP5	0.123404	9.23943	11.2314	0.00124295	0.00506201
AIF1L	-0.103282	9.49393	10.428	0.00124316	0.00506201
CDIPT	-0.116096	9.28507	10.741	0.00124488	0.00506201
LAMTOR4	-0.0809603	9.93577	10.4021	0.00126071	0.00511846
UBAC1	-0.133898	9.2172	12.2399	0.00126573	0.00513097
CHCHD3	-0.0813574	9.85469	10.3813	0.00127498	0.00516053
PSMD11	0.0936419	9.67126	10.3772	0.00127783	0.00516414
G6PC3	0.108394	9.42663	10.3123	0.00132351	0.0053406
PDCD2	-0.0894168	9.75868	10.2495	0.00136928	0.00551686
HMGB2	0.0562313	10.6603	10.2319	0.00138241	0.00555344
ZNHIT1	-0.0956195	9.64075	10.2317	0.00138257	0.00555344
H2AFJ	-0.12493	9.39155	10.1891	0.00141484	0.00567441
MAL2	-0.160879	9.20927	12.0503	0.00142044	0.00568823
TSR3	-0.125959	9.24797	11.2886	0.00143258	0.00572814
CNDP2	0.112191	9.37081	10.1103	0.00147664	0.0058954
CDC6	0.12619	9.25373	11.2963	0.00148174	0.0059068
ACTB	0.0359528	11.93	10.0956	0.00148846	0.00592465
NXT1	-0.111607	9.30194	10.3795	0.00150337	0.00597497
SNX2	0.113994	9.3238	10.0634	0.00151467	0.00601085
RP4-792G4.2	-0.0992836	9.64353	10.0383	0.00153546	0.00608193
CDK1	-0.126817	9.34941	10.0362	0.00153719	0.00608193
UTP11L	0.108744	9.40501	9.96218	0.00160021	0.00631634
GTF3C6	-0.066987	10.1895	9.96102	0.00160122	0.00631634
PPP2CA	0.0982753	9.58097	9.95651	0.00160515	0.00632236
SAT1	-0.12711	9.27515	9.97905	0.00161875	0.00636643
SRSF5	0.0901564	9.67832	9.92029	0.00163703	0.00642876
PDLIM2	-0.116875	9.3611	9.91174	0.00164464	0.00644906
ABCE1	0.118216	9.2571	10.8353	0.00165689	0.00648744
PRMT5	0.125764	9.25612	11.0604	0.00169048	0.00660914
COX7A2	-0.0709814	10.1629	9.84613	0.00170432	0.0066534
PMPCA	0.121563	9.26678	10.5173	0.00171382	0.00668062
CA14	0.130141	9.21351	11.3881	0.00173925	0.00676973
ANAPC5	-0.0987258	9.42785	9.78052	0.00176619	0.00686446
C4orf27	0.112099	9.32448	9.74716	0.00179852	0.00697984
RWDD1	-0.0988933	9.61157	9.73449	0.00181095	0.00701776
PCMT1	0.0899716	9.65924	9.72778	0.00181757	0.00703308
E2F4	-0.117882	9.23512	11.0601	0.00183975	0.0071085
PYURF	-0.0988782	9.54372	9.67642	0.00186906	0.00721118
SF3B5	-0.0852092	9.77256	9.67278	0.00187276	0.00721493
MAD2L2	-0.0584668	10.3843	9.64947	0.00189666	0.00728872
ARPC5L	-0.0858631	9.69573	9.64871	0.00189744	0.00728872
GDE1	-0.113775	9.26333	10.356	0.00190982	0.00732561
SMIM15	-0.113434	9.28888	10.1087	0.00192343	0.0073671
MRPS16	-0.0955032	9.62979	9.6096	0.00193827	0.00741316
NONO	0.0924407	9.62701	9.57306	0.0019772	0.00755114
PSMD12	0.111102	9.39575	9.56341	0.00198763	0.00757294
DNTTIP2	0.112852	9.33107	9.56246	0.00198865	0.00757294
C16orf13	-0.0900779	9.71237	9.51109	0.00204507	0.00777656
THOC6	-0.10056	9.46382	9.50708	0.00204954	0.00778237
TOMM40	-0.0624716	10.184	9.48569	0.00207357	0.00786228
LSM2	-0.0797623	9.82797	9.47993	0.00208009	0.00787568
FARSA	0.115074	9.33025	9.50347	0.00209932	0.00793711
EGLN2	-0.10202	9.35954	9.448	0.00211659	0.00799095
METAP1	0.12152	9.21509	10.9441	0.00214266	0.00807781
DGUOK	-0.0829167	9.77185	9.41501	0.00215498	0.0081127
SRI	0.0664167	10.1304	9.40726	0.00216411	0.00813546
DUSP12	0.119378	9.24608	10.1321	0.00219366	0.00823481
GCHFR	-0.118557	9.35666	9.3764	0.00220083	0.00825
USP14	0.11314	9.30089	9.49801	0.00220606	0.00825784
AP3S1	-0.106505	9.44614	9.36488	0.0022147	0.00827845
ACP1	-0.0620221	10.2203	9.33063	0.00225646	0.00842261
MAP1LC3B	-0.104537	9.41812	9.32722	0.00226066	0.00842638
ADK	0.121298	9.20881	11.0368	0.00228321	0.00849843
FH	0.121353	9.27737	10.1718	0.00230716	0.0085755
MRPL4	-0.0868755	9.63999	9.28543	0.00231279	0.00858433
PDHA1	0.107881	9.36909	9.28146	0.00231781	0.00858879
ELOF1	-0.0996368	9.47764	9.27933	0.0023205	0.00858879
AES	-0.10888	9.25075	10.6099	0.00234414	0.00866412
RNH1	-0.115182	9.27122	10.0632	0.00236292	0.00872133
SUPT16H	0.0959115	9.51169	9.23102	0.00238251	0.00878134
TMEM50A	0.0937573	9.55517	9.20465	0.00241705	0.00889622
VDAC1	0.0707433	10.0158	9.19015	0.00243627	0.00895447
TMEM219	-0.103056	9.43362	9.18462	0.00244363	0.00896904
NT5DC2	-0.114699	9.23204	10.6042	0.0024604	0.00901803
EDF1	-0.0533803	10.5009	9.14696	0.00249441	0.00913003
TSTA3	-0.108332	9.33136	9.25195	0.00251338	0.00918671
GNAS	-0.0618888	10.302	9.12267	0.00252774	0.00922643
EPB41L4A-AS1	-0.105182	9.44638	9.11619	0.00253671	0.00924637
RRP1	0.109223	9.32976	9.11108	0.0025438	0.00925944
UQCR10	-0.0679702	10.1429	9.08082	0.00258621	0.00940084
POLD2	-0.0863668	9.65775	9.06404	0.00261004	0.00947442
MRPL36	-0.100363	9.55365	9.05384	0.00262465	0.00951434
CALD1	-0.0885416	9.71333	9.03016	0.00265884	0.00962507
SCD	-0.0938068	9.52884	9.01954	0.00267433	0.0096679
GCA	0.114087	9.24959	9.51599	0.00273687	0.00988045
CDC20	0.0988795	9.60141	8.94957	0.00277867	0.0100067
CLPP	-0.0956007	9.47479	8.94907	0.00277943	0.0100067
DPM1	0.101976	9.41868	8.93948	0.00279405	0.0100456
SERPINH1	0.0785192	9.83569	8.90164	0.00285252	0.0102419
METTL9	-0.0766775	9.82543	8.89328	0.00286561	0.0102749
GSTT1	0.118903	9.262	9.62686	0.00291458	0.0104363
CKS2	-0.0743457	10.189	8.85423	0.00292753	0.0104685
ATOX1	-0.107795	9.45423	8.84728	0.0029387	0.0104942
DBN1	0.102228	9.45031	8.83	0.00296664	0.0105752
PSMG3	-0.0972377	9.48742	8.82831	0.00296939	0.0105752
HIGD2A	-0.0840224	9.71234	8.81068	0.00299821	0.0106546
CLDN7	-0.125369	9.34623	8.80974	0.00299976	0.0106546
ISCA1	-0.100483	9.33425	8.80226	0.00301207	0.0106614
TSPAN3	0.114207	9.24346	9.55526	0.00301208	0.0106614
PLIN3	0.117115	9.24689	9.71999	0.00301381	0.0106614
C6orf211	0.109568	9.31518	8.78101	0.00304735	0.0107628
BAG1	-0.0933392	9.43339	8.77906	0.0030506	0.0107628
SDHB	0.094198	9.52147	8.76622	0.00307215	0.0108243
KLHDC3	-0.0914429	9.53123	8.75562	0.00309004	0.0108728
ZSCAN10	-0.105319	9.28236	9.08692	0.00309844	0.0108878
NBEAL1	-0.121375	9.23073	10.1076	0.00313102	0.0109877
GUK1	-0.0725469	9.87898	8.71377	0.00316176	0.0110809
RUVBL1	0.0876104	9.65967	8.68902	0.00320496	0.0112174
GFER	-0.121108	9.24561	9.6575	0.00322459	0.0112711
UQCRQ	-0.0887697	9.71356	8.64883	0.00327639	0.011437
EIF3B	-0.109631	9.22751	10.0743	0.00328429	0.0114494
POR	0.117716	9.24213	9.9135	0.00331892	0.0115549
SUMO1	-0.0596291	10.2566	8.61522	0.00333737	0.0116039
C11orf31	-0.0637111	10.1319	8.59514	0.00337437	0.011717
KHSRP	-0.11369	9.20061	10.3935	0.00341694	0.0118493
ARG2	0.106954	9.30122	8.55054	0.00346974	0.0120166
SRSF3	0.0460984	10.9791	8.53186	0.00349365	0.0120835
CLU	0.101587	9.43334	8.51354	0.00352898	0.0121898
ACADVL	0.120199	9.21151	10.4296	0.00356459	0.0122967
HAT1	0.111284	9.25596	9.21947	0.00357073	0.0123018
AHSA1	0.0999581	9.42317	8.46226	0.00362984	0.0124891
PEX19	0.116018	9.24873	9.22031	0.00368827	0.0126736
SPINT2	-0.0645572	10.1853	8.38264	0.00379224	0.0130139
ZNF511	-0.0946463	9.4659	8.37696	0.0038041	0.0130377
USMG5	-0.0921747	9.67631	8.37104	0.00381651	0.0130633
SLC25A5	-0.0362968	11.2649	8.36834	0.00382218	0.0130657
TMEM223	-0.0941723	9.4928	8.36415	0.00383101	0.0130733
SGTA	-0.103989	9.22762	10.1123	0.00383431	0.0130733
HIST1H4C	-0.0976072	9.88975	8.35789	0.00384422	0.0130902
EWSR1	0.0810556	9.71472	8.34339	0.00387501	0.013146
BCL7B	-0.100204	9.23827	9.88652	0.00387522	0.013146
MKKS	-0.0955594	9.53957	8.34313	0.00387556	0.013146
CHCHD7	-0.111837	9.26128	8.88772	0.00390236	0.0132199
PLS3	0.111451	9.27891	8.47444	0.00390995	0.0132287
LSM7	-0.0623592	10.2258	8.31697	0.00393176	0.0132854
SMC4	0.0887451	9.58301	8.30055	0.00396744	0.0133888
HINT2	-0.100019	9.32648	8.40925	0.00397272	0.0133895
MRPL47	0.0838722	9.6537	8.28125	0.00400981	0.0134973
MRPL23	-0.0638035	10.1124	8.27669	0.00401989	0.0135098
GNB1	-0.0959625	9.3432	8.35072	0.00402375	0.0135098
EMC8	-0.0937023	9.51661	8.26035	0.00405623	0.0136015
CYBA	0.0597471	10.29	8.25757	0.00406243	0.013605
TOMM22	-0.070536	9.92692	8.24302	0.00409512	0.0136971
SBNO1	0.112593	9.21608	9.55309	0.00410328	0.0137071
C19orf60	-0.0812765	9.70247	8.21046	0.00416923	0.0139097
EMC9	-0.104065	9.32899	8.18986	0.00421682	0.0140507
PPIE	0.108909	9.27146	8.62438	0.00428229	0.0142509
PIH1D1	-0.0841699	9.61188	8.15486	0.00429892	0.0142882
DERA	0.109448	9.24662	8.67061	0.00433745	0.0143981
RNASEH1	-0.0932939	9.47777	8.12791	0.00436328	0.0144657
DHCR7	0.106412	9.31787	8.11746	0.00438848	0.014531
BCL2L12	-0.078291	9.75131	8.10573	0.00441697	0.0145948
TRAPPC1	-0.0906881	9.46066	8.10497	0.00441882	0.0145948
BEX4	-0.0945575	9.44531	8.09113	0.00445269	0.0146883
CXXC5	-0.088769	9.51992	8.08717	0.0044624	0.014702
MANBAL	-0.0938285	9.36829	8.07985	0.00448046	0.0147431
RANBP1	-0.0305885	11.5939	8.06657	0.00451341	0.014833
TMEM97	-0.0864845	9.56218	8.00829	0.00466092	0.0152987
TMX2	0.103444	9.32089	8.00145	0.00467855	0.0153375
CENPH	0.0932263	9.44641	7.99585	0.00469305	0.0153659
RNASEH2B	-0.094702	9.40257	7.98021	0.00473374	0.01548
SCAND1	-0.0622856	10.1063	7.97369	0.00475081	0.0155166
MZT2B	-0.0706667	9.9326	7.96967	0.00476136	0.0155318
HM13	0.113241	9.26023	8.72806	0.00477127	0.0155449
PPIB	0.0599128	10.202	7.92702	0.00487486	0.0158628
NDUFA2	-0.0869982	9.66099	7.89612	0.00495882	0.0161162
LAMTOR2	-0.0904277	9.47985	7.88945	0.00497714	0.0161558
NTAN1	-0.114387	9.24137	8.8523	0.00507131	0.0164413
CAPZA2	0.0938865	9.4277	7.84369	0.00510464	0.0165113
IER2	0.0879803	9.60664	7.84341	0.00510542	0.0165113
TEAD2	-0.0989862	9.26738	8.41352	0.00514797	0.0166285
PGAP2	-0.111302	9.22256	9.01898	0.00516738	0.016656
MED28	-0.080141	9.65838	7.81952	0.00517335	0.016656
LARP1	-0.0961947	9.38667	7.81879	0.00517543	0.016656
IFRD2	-0.091459	9.40845	7.80528	0.00521424	0.0167605
GIPC1	-0.104207	9.24073	8.66989	0.00523212	0.0167975
LCMT1	-0.0926164	9.44311	7.78094	0.00528493	0.0169465
FDFT1	0.0643197	10.1349	7.77022	0.00531637	0.0170266
PTGES3	0.0459797	10.6341	7.76524	0.00533105	0.0170529
SWI5	-0.101194	9.2946	8.12558	0.00535446	0.017107
MT2A	-0.142927	9.44231	7.73756	0.00541334	0.0172571
RBM25	0.0869499	9.55913	7.73503	0.00542093	0.0172571
JTB	-0.0627853	10.0351	7.735	0.00542104	0.0172571
TMEM203	-0.105077	9.24691	8.6117	0.00547754	0.0174159
RAB4A	-0.0873358	9.48817	7.69786	0.00553367	0.0175732
DDX27	-0.100877	9.26449	8.3286	0.00554717	0.0175949
CHCHD1	-0.0767688	9.75637	7.67474	0.00560499	0.017757
FKBP3	0.0574954	10.1713	7.65272	0.00567379	0.0179534
MYO10	-0.106972	9.21794	8.72704	0.00571215	0.0180531
USP10	-0.0998201	9.25177	8.60648	0.00574467	0.0181342
HN1L	-0.0872623	9.44086	7.62065	0.00577553	0.0182098
VPS29	0.0892344	9.44918	7.60068	0.00583981	0.0183905
EMC7	0.0965813	9.37901	7.57114	0.00593626	0.018672
RTCB	0.0942034	9.46846	7.55956	0.00597451	0.0187699
CMTM7	-0.109402	9.24574	8.55494	0.00598638	0.0187848
ATP5G2	-0.0445869	10.677	7.51613	0.00612022	0.019182
THAP11	-0.110451	9.20968	9.18524	0.00613783	0.0192144
MBD4	-0.106957	9.21247	8.79877	0.00616841	0.0192664
CENPN	-0.10096	9.37607	7.50182	0.00616903	0.0192664
TIMM10	-0.10104	9.5045	7.47193	0.00627223	0.0195655
LAP3	0.10426	9.2826	7.78132	0.00631704	0.0196746
DNAJB6	-0.0743189	9.76788	7.45766	0.00632213	0.0196746
SMIM12	-0.089742	9.34159	7.7354	0.00641095	0.0199275
IFITM3	-0.0890636	9.57128	7.42476	0.00643872	0.0199904
UCK1	-0.0983002	9.21057	9.16437	0.00661883	0.0205053
FAM96B	-0.0711131	9.80525	7.37476	0.00662014	0.0205053
ALKBH7	-0.0858975	9.59035	7.36885	0.00664194	0.0205487
ARF6	-0.102353	9.22791	8.24159	0.00669089	0.020676
TRAF4	-0.0816649	9.51096	7.35077	0.00670903	0.0207078
UNC50	0.107924	9.21298	8.61803	0.00672022	0.0207181
PRPF38B	0.0935037	9.41217	7.34399	0.00673435	0.0207272
EHMT2	-0.102322	9.20296	8.93899	0.00673889	0.0207272
RBMX	0.0597701	10.1159	7.33167	0.00678066	0.0208314
MPST	-0.0748912	9.71465	7.30932	0.00686548	0.0210674
PSMB3	0.0558455	10.1972	7.25719	0.00706754	0.0216623
HARS	0.115275	9.23777	8.48366	0.00712162	0.0218027
VRTN	-0.0975947	9.2821	7.69297	0.00719107	0.0219898
PPAP2C	-0.101902	9.34259	7.21221	0.00724678	0.0221345
SLC2A1	0.102051	9.22869	7.75476	0.00725939	0.0221474
SNHG7	-0.0805952	9.64726	7.20678	0.00726875	0.0221504
PCID2	0.0994653	9.3013	7.25912	0.00729054	0.0221662
GAR1	0.0982397	9.29598	7.49824	0.00729074	0.0221662
MRS2	-0.104971	9.26792	7.48508	0.00733395	0.0222719
DDX1	0.09373	9.43243	7.18688	0.00734976	0.0222758
NTMT1	-0.0914479	9.4389	7.18631	0.00735212	0.0222758
NUDCD2	-0.0810822	9.63991	7.18133	0.00737252	0.022312
EIF3J	0.0935166	9.33343	7.17474	0.00739964	0.0223685
CACYBP	0.0527763	10.3191	7.15809	0.00746861	0.0225511
CLTB	-0.0949895	9.32457	7.14487	0.00752385	0.0226919
TIMM17A	0.0855823	9.5326	7.13311	0.00757334	0.0228151
POLR3G	0.0672764	9.93268	7.11805	0.00763721	0.0229813
ZFAS1	-0.0738408	9.95432	7.11278	0.0076597	0.0230227
C11orf73	-0.080886	9.65385	7.07558	0.00782028	0.0234786
ORMDL2	0.102015	9.2276	8.11162	0.00788417	0.0236436
ECH1	0.0691644	9.84259	7.05435	0.00791347	0.0237045
NPC2	-0.0686934	9.88568	7.04623	0.00794939	0.0237851
SNRPB	-0.0391939	10.8311	7.04035	0.00797551	0.0238362
MRPL15	0.0759127	9.63954	7.02796	0.00803089	0.0239746
LIMD2	-0.0704819	9.73947	7.0256	0.00804145	0.0239789
SRRM2	-0.0720794	9.70518	7.02011	0.00806614	0.0240254
EXOSC7	0.0810606	9.58692	7.00045	0.00815518	0.0242633
ATP5A1	0.045999	10.588	6.99638	0.00817372	0.0242911
RPP30	0.0919463	9.38527	6.9903	0.00820154	0.0243463
ZC3H14	0.107978	9.2055	8.40042	0.00822267	0.0243583
SALL2	-0.0974159	9.23533	8.16007	0.00822403	0.0243583
TXNDC12	0.0711371	9.77043	6.97092	0.00829082	0.024486
ATIC	0.0921187	9.46058	6.9699	0.00829554	0.024486
PMVK	-0.0852055	9.32395	7.628	0.00829643	0.024486
PYCR1	-0.0769062	9.58933	6.96801	0.00830428	0.024486
RBCK1	-0.106959	9.23272	7.77813	0.00833798	0.024558
TRAPPC2L	-0.0855774	9.57274	6.94763	0.00839939	0.0247113
PTMS	-0.0699993	9.74185	6.91621	0.0085482	0.025121
ARF5	-0.0954643	9.2817	7.48657	0.00859173	0.0252209
TMEM208	-0.0795983	9.63696	6.89564	0.00864708	0.0253552
SUMO3	-0.0721538	9.69635	6.87922	0.00872688	0.0255118
NUCKS1	0.0398976	11.0945	6.87898	0.00872802	0.0255118
HSPA4	0.0951604	9.35658	6.87868	0.00872951	0.0255118
MRPL44	0.0943138	9.32553	6.88333	0.00879547	0.0256698
COPZ1	0.0872291	9.42315	6.86368	0.00880302	0.0256698
ADM	-0.0866421	9.61702	6.85706	0.00883569	0.0257262
PDZD11	-0.0984148	9.27663	7.43498	0.00884185	0.0257262
HDLBP	-0.0974548	9.24753	7.56699	0.00886897	0.0257717
VDAC3	0.0763499	9.66537	6.84872	0.00887702	0.0257717
ZDHHC4	-0.100016	9.2383	7.85467	0.00894636	0.0259444
C19orf70	-0.112506	9.22536	7.83753	0.00900159	0.026076
TNIP2	-0.0998361	9.24605	7.49828	0.00910814	0.0263557
CHCHD10	-0.0718843	9.84944	6.79503	0.00914783	0.0264258
HELLS	-0.0894452	9.50085	6.79415	0.00915238	0.0264258
COX8A	-0.0565712	10.1391	6.78578	0.00919535	0.0265208
GRAMD1A	-0.0952557	9.27343	7.02253	0.00926318	0.0266873
ZNF207	0.0814337	9.55667	6.76743	0.00929034	0.0267123
ZNF738	-0.0994881	9.2806	6.94688	0.00929213	0.0267123
UQCRB	0.0771583	9.6605	6.76238	0.00931666	0.0267537
LSM3	-0.0723463	9.94758	6.7585	0.00933693	0.0267828
PIN1	-0.0680132	9.79273	6.75538	0.0093533	0.026783
CCDC124	-0.0899658	9.36639	6.75461	0.0093573	0.026783
ARL6IP5	0.0950769	9.2674	7.19122	0.00939737	0.0268685
TWISTNB	0.0999603	9.22281	7.68035	0.0094128	0.0268835
SRRM1	0.0709628	9.73318	6.73597	0.00945555	0.0269764
POMP	-0.0550877	10.2604	6.72437	0.00951724	0.0271231
TRAP1	0.0922341	9.39589	6.69295	0.00968634	0.0275752
VKORC1	-0.0790729	9.55475	6.68303	0.0097404	0.027662
TBCA	-0.0760168	9.71257	6.68184	0.00974688	0.027662
AIG1	-0.101669	9.23698	7.52705	0.00975206	0.027662
TBCB	-0.0651276	9.82215	6.67967	0.00975874	0.027662
TMCO1	0.0910202	9.33706	6.66179	0.00985714	0.0279109
EIF3A	0.0739348	9.67542	6.65859	0.00987484	0.0279311
C1orf122	-0.0863244	9.45009	6.63756	0.00999203	0.0282126
TNFRSF12A	-0.0728102	9.74713	6.6369	0.00999576	0.0282126
YY1	-0.0882759	9.37505	6.62095	0.0100856	0.028403
USP1	0.0909585	9.34166	6.61964	0.010093	0.028403
GGPS1	0.095855	9.2741	6.83568	0.0100955	0.028403
GARS	-0.0866002	9.39242	6.61625	0.0101123	0.0284199
DDX24	0.0888711	9.36592	6.59541	0.0102313	0.0287238
ASNSD1	-0.0987886	9.20394	7.78142	0.0102461	0.0287347
SSR3	-0.0781426	9.58565	6.58681	0.0102808	0.0288014
SKA3	-0.0929768	9.22258	7.97837	0.0102981	0.0288193
ALG3	-0.0812905	9.43644	6.56509	0.010407	0.0290932
RHNO1	-0.092432	9.32344	6.65796	0.0104574	0.029176
TARBP2	-0.0951975	9.21956	7.49959	0.0104587	0.029176
MRPS26	-0.0603947	9.98042	6.55273	0.0104795	0.0292031
ANAPC13	-0.0958586	9.26277	7.05341	0.0105436	0.0293506
EIF5	-0.0513494	10.3506	6.52725	0.0106306	0.0295614
NRBP1	0.0943253	9.35105	6.5254	0.0106417	0.0295614
VPS25	0.0781185	9.5852	6.52087	0.0106688	0.0296057
DEF8	-0.0912808	9.4098	6.49704	0.0108127	0.0299734
AAMP	0.083514	9.48444	6.49348	0.0108344	0.030002
AMD1	-0.0742573	9.69989	6.48749	0.0108709	0.0300709
EIF4B	-0.0846784	9.44036	6.48567	0.0108821	0.0300709
NDUFAF4	0.0834019	9.40958	6.47829	0.0109273	0.0301644
PRPF40A	0.0666772	9.82612	6.44322	0.0111451	0.0307333
COA4	-0.06963	9.79355	6.43626	0.0111888	0.0308217
ACTG1	-0.0293271	11.9317	6.42464	0.0112622	0.0309917
FABP5	-0.0845424	9.66774	6.41598	0.0113172	0.0311106
PSMC3	0.0725848	9.72069	6.41406	0.0113295	0.0311118
VPS4A	-0.0955941	9.20208	7.90327	0.0114631	0.0314236
FAM177A1	-0.100198	9.2737	6.68218	0.0114668	0.0314236
SRSF9	-0.0494054	10.2643	6.37716	0.0115674	0.0316635
NDUFB7	-0.0626071	10.0208	6.37547	0.0115783	0.0316635
PRDX2	0.041253	10.6988	6.34972	0.0117476	0.0320931
DPM2	-0.0878046	9.36045	6.34673	0.0117674	0.0321138
AATF	0.106467	9.24227	7.20766	0.0119211	0.0324737
NOP16	-0.0817382	9.49523	6.3233	0.0119238	0.0324737
GNL3	0.0772762	9.59013	6.30478	0.012049	0.0327806
CMPK1	0.0928343	9.26319	6.4128	0.0120878	0.0328523
TPM3	0.0639288	9.91997	6.29666	0.0121043	0.0328633
ATP5L	-0.0496576	10.3264	6.29242	0.0121333	0.0329082
MTA3	-0.0810664	9.41689	6.2863	0.0121752	0.0329881
UROS	-0.0763868	9.43399	6.25481	0.0123935	0.033545
MDH2	0.0650178	9.85073	6.24902	0.012434	0.0336202
CCNB2	0.0882231	9.39365	6.23682	0.01252	0.0338027
LGMN	0.0975099	9.21927	7.26372	0.0125271	0.0338027
STIP1	0.0961344	9.313	6.27568	0.012561	0.0338594
SPNS1	-0.088926	9.27512	6.4567	0.0126629	0.0340993
CCZ1	0.100658	9.24167	6.95763	0.012747	0.0342908
NR2F6	-0.0705847	9.68731	6.19425	0.0128245	0.0344642
C20orf24	-0.0725721	9.62538	6.18044	0.0129249	0.0346699
SEMA6A	-0.107477	9.22696	6.82186	0.0129273	0.0346699
PPIA	0.0514715	10.2457	6.15505	0.0131118	0.0351289
NENF	-0.0800794	9.48411	6.14497	0.0131867	0.0352937
EMC4	-0.0649824	9.81499	6.14178	0.0132105	0.0353216
HIBCH	0.101484	9.20782	7.36093	0.0133951	0.0357791
FADS1	0.0772875	9.57234	6.11442	0.0134165	0.0357999
PAK1IP1	0.0861955	9.42119	6.09323	0.0135782	0.0361949
CDC34	-0.0966303	9.24066	6.90288	0.0137824	0.0367022
HNRNPUL1	-0.0833725	9.32891	6.42448	0.0138494	0.0368434
RSRC2	0.0774177	9.51615	6.03002	0.0140728	0.0374
NAA10	-0.0693491	9.70123	6.02063	0.0141479	0.0375618
DUSP23	-0.077635	9.51664	6.01638	0.014182	0.0375663
CYP2S1	-0.0959601	9.21021	7.1803	0.0141838	0.0375663
GNPNAT1	-0.101567	9.2497	6.54623	0.0141942	0.0375663
CALM2	0.0396059	10.8192	6.01332	0.0142066	0.0375663
TSFM	0.0921677	9.29916	6.04545	0.0142409	0.0376194
MCRS1	-0.0870284	9.27559	6.63807	0.01434	0.0378433
FANCL	0.098795	9.20395	7.15401	0.0143784	0.0379068
COPS5	0.0746894	9.58106	5.97118	0.01455	0.0382998
TMED10	0.0778116	9.50352	5.97038	0.0145565	0.0382998
SMAP1	-0.0971378	9.30876	6.01826	0.0147301	0.038718
CHMP1B	-0.092622	9.24783	6.42406	0.014836	0.0389574
CDC123	0.0547667	10.079	5.8922	0.0152167	0.0399175
C1orf109	0.101476	9.19872	7.15319	0.0153547	0.0402393
MAPKAPK5	-0.0916491	9.24152	6.49538	0.0154161	0.0403603
PCBP2	-0.05498	10.0303	5.86417	0.0154608	0.0404372
PPAT	0.0951753	9.23759	6.60037	0.0155173	0.0405341
MKI67	-0.093003	9.22762	6.73018	0.0155286	0.0405341
MTHFD2	-0.0696174	9.71328	5.85215	0.0155667	0.0405935
CPSF3	0.104024	9.20235	7.06799	0.0155973	0.0406331
HAUS1	0.0702651	9.62877	5.84292	0.0156486	0.0407264
SDC2	-0.0892466	9.28155	5.83796	0.0156927	0.040801
NOP56	0.0733499	9.64064	5.83466	0.0157222	0.0408375
NUP54	0.0876804	9.35356	5.80989	0.0159451	0.0413758
BRD3	-0.08972	9.24438	6.4176	0.0160748	0.0416713
PPP4R2	0.0872238	9.30872	5.85493	0.0161008	0.0416977
CCNC	-0.0737797	9.70118	5.79059	0.016121	0.0417091
IWS1	0.0909585	9.25914	6.19535	0.0162687	0.0420502
RANGRF	-0.0946667	9.22218	6.66629	0.0164599	0.0425025
CUEDC2	0.0847148	9.37096	5.73781	0.0166124	0.0428138
TMED2	-0.0572533	9.95926	5.73777	0.0166128	0.0428138
ADRM1	-0.0494832	10.1799	5.72633	0.0167213	0.0430514
SMIM7	-0.0804846	9.3613	5.71902	0.0167911	0.0431889
CRLS1	-0.0889852	9.30094	5.84445	0.0169148	0.0434646
RNF26	-0.0946364	9.2574	6.33656	0.0169477	0.0435068
UBE2I	-0.0460068	10.2973	5.69797	0.0169937	0.0435824
NUDT22	-0.0863082	9.30965	5.69066	0.0170645	0.0437216
MPHOSPH10	0.0965168	9.2357	6.43951	0.0170853	0.0437325
MRPL54	-0.0916514	9.33223	5.68431	0.0171264	0.043795
PAICS	0.0553208	10.0582	5.68073	0.0171613	0.043842
CCND1	0.0846606	9.47463	5.67833	0.0171848	0.0438442
ANP32B	-0.0872901	9.34377	5.67724	0.0171955	0.0438442
SREK1	0.0915118	9.27975	5.89556	0.0172635	0.0439752
SOD2	-0.0973821	9.21911	6.62382	0.017329	0.0440996
ACOT13	-0.088124	9.46825	5.64844	0.0174801	0.0444413
UFC1	0.0722007	9.61136	5.642	0.0175444	0.0445617
NME1	-0.0417241	10.51	5.63782	0.0175863	0.0446252
MARCKS	0.086814	9.31251	5.63428	0.0176218	0.0446724
CAPZA1	0.0963609	9.21547	6.49875	0.0176667	0.0447432
ANKRD39	-0.108725	9.2043	6.86681	0.0177574	0.0449299
APH1A	-0.0716331	9.40938	5.61346	0.0178323	0.0450762
GEMIN6	-0.0992382	9.20703	6.75664	0.0179533	0.0453385
ZFP42	0.1046	9.25817	5.59266	0.0180452	0.0455271
TARS	0.0775432	9.53606	5.57317	0.0182471	0.0459924
HSPE1	-0.0362279	11.1386	5.55824	0.0184033	0.0463418
ZFAND1	-0.100568	9.20635	6.72245	0.0187388	0.0471078
MGST1	0.039816	10.6932	5.52621	0.0187432	0.0471078
NDUFS7	-0.0653742	9.71061	5.52385	0.0187684	0.0471264
PPIG	0.0633895	9.76008	5.51511	0.0188624	0.0473173
RND2	-0.0818454	9.34149	5.56117	0.0191938	0.048103
ACTR3	0.0806501	9.40712	5.47688	0.0192792	0.0482711
STARD7	-0.0777575	9.38479	5.44961	0.0195823	0.0489041
SLC25A4	-0.0651726	9.77576	5.44955	0.019583	0.0489041
TPD52	-0.100087	9.22401	6.21767	0.0195876	0.0489041
NOB1	-0.0750973	9.44377	5.44721	0.0196093	0.0489121
BCAP31	0.0685541	9.64051	5.43679	0.0197265	0.0491305
WDR12	0.0889665	9.25975	5.83077	0.0197341	0.0491305
CPSF3L	0.0875185	9.30603	5.42739	0.0198331	0.0493303
NDUFS4	0.0661349	9.6388	5.41307	0.0199963	0.0496894
NOL11	0.103447	9.22029	6.4334	0.0200175	0.0496953
ATG5	-0.0863243	9.27064	5.81151	0.0201157	0.0498796
KIF22	0.0841481	9.33856	5.39996	0.020147	0.0498796
POLDIP2	-0.0779403	9.36188	5.39984	0.0201484	0.0498796
PTGES2	-0.0747322	9.43996	5.39695	0.0201818	0.0499155

## Sheet: iPSC_FTLlo_SNHG8hi
genes	logFC	logCPM	F	PValue	FDR
FTL	-1.08361	13.383	2784.27	0	0
FTH1	-0.826999	12.9371	1840.42	0	0
HMGA1	-0.561741	12.8924	1071.51	4.3e-229	3.78e-226
TMSB4X	-0.781659	12.7394	859.222	4.93e-185	3.25e-182
GAPDH	-0.415004	13.043	577.528	7.28e-126	3.84e-123
GNB2L1	-0.3968	12.6617	545.417	4.57e-119	2.01e-116
NACA	-0.411791	12.1435	455.009	7.24e-100	2.73e-97
PFN1	-0.445588	11.7987	397.481	1.33e-87	4.4e-85
TPT1	-0.484776	11.5555	374.747	9.59e-83	2.81e-80
OAZ1	-0.464799	11.4543	337.052	1.12e-74	2.96e-72
SLC25A6	-0.452944	11.4448	296.073	6.9e-66	1.66e-63
YBX1	-0.317834	12.5871	287.48	4.84e-64	1.07e-61
EEF2	-0.489001	11.0917	274.697	2.71e-61	5.5e-59
TMSB10	-0.547759	11.054	269.76	3.12e-60	5.89e-58
UBA52	-0.413837	11.4275	267.997	7.48e-60	1.32e-57
SERF2	-0.419884	11.2696	251.569	2.57e-56	4.23e-54
PTMA	-0.277802	12.6957	244.783	7.43e-55	1.15e-52
HSPA5	0.954991	9.71878	228.146	2.87e-51	4.2e-49
HSP90AA1	0.511268	11.0887	207.849	6.89e-47	9.57e-45
L1TD1	0.506867	10.7874	204.471	3.69e-46	4.88e-44
POU5F1	-0.488261	10.8667	203.012	7.64e-46	9.6e-44
UQCRH	-0.362801	11.4484	191.332	2.56e-43	3.07e-41
HSPD1	0.430291	11.0731	185.657	4.31e-42	4.95e-40
HSP90B1	0.677347	10.1057	184.841	6.48e-42	7.12e-40
FAU	-0.307026	11.6266	183.56	1.23e-41	1.29e-39
PABPC1	-0.345174	11.3946	178.259	1.72e-40	1.75e-38
H2AFZ	-0.24851	12.4851	169.543	1.33e-38	1.3e-36
GPX4	-0.410236	10.8768	165.792	8.63e-38	8.13e-36
PRELID1	-0.41108	10.7979	152.999	5.12e-35	4.66e-33
HNRNPA2B1	0.35424	11.2518	152.381	6.97e-35	6.13e-33
EEF1D	-0.406173	10.7506	148.678	4.43e-34	3.77e-32
TUBA1B	0.344016	12.2009	145.554	2.11e-33	1.74e-31
MYL6	-0.320524	11.5063	145.395	2.29e-33	1.83e-31
SSB	0.485742	10.4155	140.132	3.18e-32	2.47e-30
CTSC	0.592604	10.0477	136.585	1.87e-31	1.41e-29
HMGN1	-0.343602	10.9685	126.567	2.82e-29	2.07e-27
HLA-A	0.597437	9.93495	125.299	5.32e-29	3.79e-27
SEPW1	-0.43006	10.5061	123.588	1.25e-28	8.7e-27
NCL	0.438081	10.4358	121.875	2.96e-28	2e-26
TAGLN	-0.936135	9.70129	120.226	6.75e-28	4.46e-26
PDIA3	0.626171	9.76333	120.014	7.51e-28	4.78e-26
H3F3B	-0.256308	11.7322	119.988	7.61e-28	4.78e-26
GSTP1	-0.236716	11.9177	118.263	1.81e-27	1.11e-25
EEF1B2	-0.281885	11.2759	115.471	7.32e-27	4.39e-25
EIF3L	-0.453515	10.2484	112.929	2.62e-26	1.54e-24
HMGN3	-0.391608	10.5395	110.081	1.09e-25	6.28e-24
GPX1	-0.458603	10.191	109.912	1.19e-25	6.68e-24
NASP	0.46826	10.2476	106.912	5.36e-25	2.95e-23
CCT5	0.446279	10.3038	106.359	7.08e-25	3.81e-23
PFDN5	-0.395458	10.4042	105.677	9.97e-25	5.26e-23
UBC	0.579646	9.90494	104.36	1.93e-24	1e-22
XRCC5	0.452778	10.1471	98.4903	3.69e-23	1.87e-21
LSM4	-0.300863	10.9366	96.4439	1.03e-22	5.13e-21
NUCKS1	0.307989	11.0945	95.0727	2.05e-22	1e-20
DDX5	0.434063	10.3122	94.9017	2.24e-22	1.07e-20
SLC25A5	-0.252561	11.2649	93.1076	5.52e-22	2.6e-20
SRP14	-0.251096	11.2551	92.948	5.98e-22	2.77e-20
HNRNPD	0.497413	9.97972	90.9723	1.62e-21	7.35e-20
PDIA6	0.314065	10.804	90.4213	2.13e-21	9.54e-20
MT1X	-0.814228	9.40003	90.3184	2.25e-21	9.88e-20
MORF4L1	0.330314	10.6239	88.5332	5.51e-21	2.39e-19
ACTG1	-0.227206	11.9317	86.9727	1.21e-20	5.15e-19
CCT6A	0.385505	10.3509	86.6505	1.42e-20	5.96e-19
GAL	-0.653467	9.81149	86.5281	1.51e-20	6.24e-19
EEF1A1	-0.44837	10.0001	86.2078	1.78e-20	7.22e-19
CCT2	0.42138	10.1727	85.8005	2.18e-20	8.73e-19
ACTL6A	0.651185	9.46427	85.4394	2.62e-20	1.03e-18
NDUFA4	-0.240401	11.3324	85.4074	2.66e-20	1.03e-18
PSMC2	0.593295	9.58289	84.2871	4.68e-20	1.79e-18
NUDC	0.396992	10.2444	83.5075	6.93e-20	2.61e-18
NME4	-0.402537	10.2519	83.1543	8.28e-20	3.08e-18
ADH5	0.425133	10.1302	82.8699	9.55e-20	3.5e-18
SNHG8	0.641106	9.56047	81.8632	1.59e-19	5.73e-18
ENO1	0.265295	11.7588	81.6797	1.74e-19	6.2e-18
MSH2	0.647763	9.41476	80.9303	2.54e-19	8.93e-18
DDIT4	0.755197	9.36767	80.8275	2.67e-19	9.28e-18
HSPA9	0.547665	9.68179	80.6137	2.98e-19	1.02e-17
HSD17B12	0.617338	9.40269	78.0604	1.08e-18	3.65e-17
MCM7	0.550496	9.58802	77.9771	1.13e-18	3.76e-17
PTPLAD1	0.555416	9.62577	77.8641	1.19e-18	3.93e-17
ATP5G2	-0.297099	10.677	77.8135	1.22e-18	3.98e-17
RAC3	-0.519543	9.79333	77.6035	1.36e-18	4.37e-17
XRCC6	0.45099	9.96938	76.2595	2.68e-18	8.51e-17
TMA7	-0.363714	10.2999	75.5576	3.81e-18	1.2e-16
YBX3	-0.457548	9.93235	75.1482	4.69e-18	1.46e-16
GLTSCR2	-0.394562	10.0988	73.6715	9.88e-18	3.03e-16
KPNA2	0.44292	10.232	73.5855	1.03e-17	3.13e-16
MLF2	-0.410765	10.063	73.5134	1.07e-17	3.21e-16
LSM7	-0.36895	10.2258	73.0751	1.33e-17	3.96e-16
PSMD12	0.640387	9.39575	72.6466	1.66e-17	4.82e-16
PSMC6	0.624107	9.42462	72.6422	1.66e-17	4.82e-16
RPN2	0.467773	9.81899	72.6131	1.69e-17	4.83e-16
COX6B1	-0.340425	10.3342	70.8531	4.1e-17	1.16e-15
CALR	0.415465	10.0011	70.2651	5.52e-17	1.55e-15
EIF4A3	0.497676	9.68807	69.7651	7.1e-17	1.97e-15
CHGA	0.624745	9.34263	69.2209	9.35e-17	2.57e-15
TUBB2B	-0.314438	10.6571	68.8869	1.11e-16	3.01e-15
CCNB1	0.561847	9.61387	68.6762	1.23e-16	3.32e-15
PSMD14	0.453452	9.82103	66.9257	2.98e-16	7.95e-15
ID1	-0.594818	9.58116	66.6746	3.39e-16	8.94e-15
TIMM13	-0.257554	10.9033	66.0544	4.63e-16	1.21e-14
SH3BGRL3	-0.359401	10.3275	65.9229	4.95e-16	1.28e-14
EI24	-0.404218	9.97409	63.1503	2.01e-15	5.16e-14
COX4I1	-0.193579	11.4074	62.6716	2.57e-15	6.51e-14
MYL6B	-0.396973	9.94582	61.9467	3.7e-15	9.31e-14
HSP90AB1	0.247145	11.3139	61.3675	4.97e-15	1.24e-13
TRMT10C	0.583303	9.38316	61.3232	5.08e-15	1.25e-13
HNRNPM	0.348134	10.2675	61.1717	5.48e-15	1.34e-13
HINT1	-0.229533	11.1213	61.1409	5.57e-15	1.35e-13
PSMA4	0.360068	10.2679	60.3464	8.33e-15	2e-13
RNF7	-0.332314	10.2664	60.0623	9.62e-15	2.29e-13
NFE2L3	0.612185	9.23704	66.3555	1.1e-14	2.58e-13
STRA13	-0.373308	10.0536	59.5753	1.23e-14	2.88e-13
C19orf53	-0.370565	10.0618	59.3801	1.36e-14	3.15e-13
MDK	-0.237956	11.224	59.1934	1.49e-14	3.43e-13
NAA15	0.647898	9.25997	63.0756	1.61e-14	3.67e-13
RCN1	0.536869	9.36827	58.4198	2.21e-14	4.99e-13
NEDD8	-0.291417	10.4169	57.8415	2.96e-14	6.63e-13
SLC3A2	0.44788	9.76524	57.7652	3.08e-14	6.83e-13
MEST	-0.45416	9.82716	57.5928	3.36e-14	7.39e-13
DHX15	0.571927	9.35162	57.285	3.93e-14	8.57e-13
PDHB	0.451274	9.7021	57.1862	4.13e-14	8.94e-13
WFDC2	-0.572631	9.29289	56.8916	4.8e-14	1.03e-12
HSBP1	-0.323703	10.2055	56.6302	5.48e-14	1.17e-12
PPP1R12A	0.545285	9.32931	56.5559	5.69e-14	1.2e-12
U2AF1	0.272816	10.5442	56.2167	6.76e-14	1.42e-12
UTP6	0.613804	9.23559	63.4013	9.7e-14	2.02e-12
MRPL11	-0.339299	10.1093	54.5474	1.58e-13	3.23e-12
SRSF11	0.363811	9.99681	54.5442	1.58e-13	3.23e-12
SMC3	0.415945	9.74996	54.4141	1.69e-13	3.42e-12
CXADR	0.369421	9.93995	53.7649	2.34e-13	4.72e-12
TUBB4B	0.452765	9.67325	53.7369	2.38e-13	4.75e-12
GADD45GIP1	-0.236167	10.7909	53.6274	2.51e-13	4.99e-12
PPDPF	-0.452066	9.64634	53.5996	2.55e-13	5.02e-12
EXOSC9	0.578786	9.2467	58.9792	2.57e-13	5.03e-12
MALAT1	0.261005	11.8203	53.3189	2.94e-13	5.7e-12
PA2G4	0.414424	9.80871	52.9853	3.48e-13	6.71e-12
CCT4	0.371124	10.0373	52.854	3.72e-13	7.12e-12
PNN	0.42748	9.65007	52.4954	4.47e-13	8.48e-12
THRAP3	0.372734	9.8861	52.0669	5.55e-13	1.05e-11
ATP5B	0.286901	10.4569	51.968	5.84e-13	1.09e-11
TPR	0.432783	9.63628	51.9677	5.84e-13	1.09e-11
MRPL51	-0.27305	10.4368	51.8183	6.3e-13	1.16e-11
ARL6IP1	0.440475	9.68141	51.5389	7.26e-13	1.33e-11
COX7A2	-0.320211	10.1629	51.4512	7.59e-13	1.38e-11
TNNT1	-0.500588	9.47173	51.4424	7.63e-13	1.38e-11
LAPTM4A	0.331517	10.1231	51.4004	7.79e-13	1.4e-11
HDAC2	0.340613	10.1391	51.2872	8.25e-13	1.47e-11
FDPS	0.327896	10.1912	50.9606	9.74e-13	1.73e-11
POMP	-0.305405	10.2604	50.8192	1.05e-12	1.84e-11
GTPBP4	0.489446	9.43	50.5209	1.22e-12	2.13e-11
DNAJB11	0.478173	9.49863	50.367	1.32e-12	2.29e-11
SERPINH1	0.381058	9.83569	50.1796	1.45e-12	2.5e-11
EIF3F	-0.344572	10.0106	50.0501	1.55e-12	2.65e-11
COX7C	-0.22483	10.8548	49.9324	1.64e-12	2.8e-11
GPX3	-0.581349	9.23519	56.7015	1.72e-12	2.91e-11
NHP2	-0.260671	10.5383	49.6974	1.85e-12	3.11e-11
EMC7	0.496302	9.37901	49.3306	2.23e-12	3.73e-11
RSL1D1	0.331202	10.0716	49.102	2.51e-12	4.16e-11
NGFRAP1	-0.190503	11.3657	49.0312	2.6e-12	4.28e-11
NOP58	0.48378	9.54114	49.0214	2.61e-12	4.28e-11
MRP63	-0.343411	10.0445	48.8994	2.78e-12	4.53e-11
HSPE1	-0.217143	11.1386	48.7585	2.98e-12	4.83e-11
PDIA4	0.452538	9.54888	48.6358	3.18e-12	5.11e-11
AHCY	-0.383081	9.84494	47.9213	4.57e-12	7.31e-11
VIM	-0.409591	10.3391	47.6894	5.14e-12	8.17e-11
EIF2S1	0.469579	9.48933	47.6146	5.34e-12	8.44e-11
NQO2	-0.483861	9.5371	47.59	5.41e-12	8.49e-11
TXLNG	0.545183	9.28776	48.8361	6.4e-12	9.99e-11
RARS	0.492089	9.41141	47.1296	6.84e-12	1.06e-10
CCT3	0.268579	10.4568	47.0697	7.05e-12	1.09e-10
UPF3B	0.46563	9.43977	46.5775	9.05e-12	1.39e-10
PSAT1	0.377556	9.9377	46.4832	9.5e-12	1.45e-10
PPP2CA	0.43579	9.58097	46.2613	1.06e-11	1.61e-10
FNTA	0.507989	9.282	47.7666	1.09e-11	1.64e-10
ZNF24	0.559098	9.20282	56.244	1.12e-11	1.68e-10
DDX1	0.480934	9.43243	46.0913	1.16e-11	1.73e-10
CCT7	0.35334	9.92015	45.9014	1.28e-11	1.89e-10
SLC16A1	0.438027	9.53723	45.821	1.33e-11	1.96e-10
ANAPC11	-0.256733	10.4757	45.473	1.59e-11	2.33e-10
EIF4EBP1	-0.289398	10.3235	45.3845	1.66e-11	2.42e-10
GNAI3	0.474266	9.37778	45.2838	1.75e-11	2.54e-10
LEO1	0.556364	9.21315	53.4241	1.78e-11	2.56e-10
PSMD7	0.334052	9.96927	45.2004	1.83e-11	2.62e-10
NOP56	0.405795	9.64064	45.1101	1.91e-11	2.73e-10
POLR2I	-0.37285	9.80543	45.0073	2.01e-11	2.86e-10
RBBP7	0.457148	9.47962	44.9393	2.09e-11	2.94e-10
NOP10	-0.286181	10.2435	44.8706	2.16e-11	3.03e-10
DLD	0.522085	9.2927	46.631	2.28e-11	3.19e-10
CCDC47	0.529869	9.24336	49.9142	2.51e-11	3.49e-10
PRDX5	-0.245679	10.5174	44.559	2.53e-11	3.5e-10
MIF	-0.334614	9.9539	44.4468	2.68e-11	3.68e-10
PGK1	0.324416	10.2084	44.4092	2.73e-11	3.74e-10
PAICS	0.326257	10.0582	44.3052	2.88e-11	3.92e-10
KIF20B	0.523334	9.31046	44.5084	3.24e-11	4.37e-10
HDAC1	0.506157	9.2487	49.9272	3.25e-11	4.37e-10
TCP1	0.329198	10.0392	44.0371	3.3e-11	4.42e-10
EIF4A1	0.173137	11.7257	43.8748	3.59e-11	4.78e-10
DCAF13	0.417604	9.66504	43.8283	3.67e-11	4.87e-10
BRIX1	0.417627	9.63566	43.8154	3.7e-11	4.88e-10
MZT2A	-0.358078	9.84147	43.5871	4.15e-11	5.46e-10
NOL11	0.547227	9.22029	50.9663	4.41e-11	5.76e-10
HIF1A	0.507908	9.27151	45.6584	4.89e-11	6.36e-10
PLS3	0.505965	9.27891	44.5851	5.05e-11	6.53e-10
RDH11	0.442716	9.50203	43.197	5.07e-11	6.53e-10
DEGS1	0.495245	9.25319	46.6992	5.21e-11	6.67e-10
ALG8	0.523816	9.28054	45.9004	5.34e-11	6.81e-10
PRPF40A	0.351792	9.82612	42.999	5.61e-11	7.12e-10
TPM3	0.334296	9.91997	42.9675	5.7e-11	7.2e-10
MYBL2	-0.490606	9.33649	42.6579	6.67e-11	8.39e-10
SON	0.458556	9.47431	42.6099	6.84e-11	8.55e-10
PLA2G16	-0.467679	9.50706	42.5847	6.93e-11	8.62e-10
SIVA1	-0.26666	10.3551	42.4762	7.32e-11	9.07e-10
LAMTOR1	-0.303852	10.0954	41.9255	9.7e-11	1.2e-09
NMRK2	-0.540971	9.20887	48.4349	9.96e-11	1.22e-09
CDC123	0.303539	10.079	41.7792	1.05e-10	1.28e-09
NIFK	0.436284	9.53342	41.5666	1.16e-10	1.42e-09
PLRG1	0.530452	9.24144	46.9319	1.3e-10	1.57e-09
C11orf31	-0.288785	10.1319	41.2252	1.39e-10	1.67e-09
NPC2	-0.33761	9.88568	41.1519	1.44e-10	1.73e-09
EPRS	0.450579	9.37309	41.0728	1.5e-10	1.79e-09
HNRNPH1	0.440813	9.39029	41.0619	1.51e-10	1.79e-09
PHGDH	0.311438	10.1139	40.94	1.6e-10	1.9e-09
TXN	-0.233933	10.6075	40.551	1.96e-10	2.3e-09
C4orf27	0.466276	9.32448	40.1238	2.43e-10	2.85e-09
SF3A3	0.413888	9.55531	40.0574	2.52e-10	2.94e-09
C1orf86	-0.347406	9.86465	39.9032	2.72e-10	3.17e-09
H2AFJ	-0.464629	9.39155	39.86	2.78e-10	3.22e-09
SDAD1	0.509049	9.22025	46.3718	3.01e-10	3.47e-09
MAGED2	0.401828	9.5725	39.6255	3.14e-10	3.59e-09
HMMR	0.477318	9.31183	39.621	3.15e-10	3.59e-09
PAK1IP1	0.453698	9.42119	39.4808	3.38e-10	3.84e-09
ILF2	0.225362	10.6734	39.3824	3.55e-10	4.03e-09
SNF8	-0.31911	9.95424	39.1163	4.07e-10	4.59e-09
BUB3	0.335483	9.92506	38.6618	5.14e-10	5.77e-09
SNRNP25	-0.350983	9.80228	38.6099	5.28e-10	5.9e-09
ASNS	0.488342	9.2541	40.7358	5.45e-10	6.07e-09
ANP32E	0.368924	9.64137	38.5086	5.56e-10	6.16e-09
PSMD13	0.426789	9.39494	38.0855	6.9e-10	7.62e-09
COX7A2L	-0.301239	9.9916	37.9785	7.29e-10	8.01e-09
TTC1	0.44235	9.38174	37.9295	7.47e-10	8.18e-09
CACYBP	0.252886	10.3191	37.8307	7.86e-10	8.57e-09
SUMO2	-0.208727	10.6703	37.6628	8.56e-10	9.3e-09
DBI	-0.231686	10.4892	37.5969	8.86e-10	9.58e-09
OST4	-0.361571	9.67591	37.4245	9.68e-10	1.04e-08
MAD2L1	0.381233	9.66227	37.3908	9.84e-10	1.06e-08
ALDH9A1	0.448193	9.29782	38.399	1e-09	1.07e-08
AURKB	0.424043	9.47075	37.3498	1.01e-09	1.07e-08
ALKBH7	-0.38753	9.59035	37.2207	1.07e-09	1.14e-08
MFAP1	0.496084	9.22212	42.871	1.15e-09	1.22e-08
FKBP1B	-0.404206	9.51847	36.9097	1.26e-09	1.32e-08
CYBA	0.267094	10.29	36.8254	1.31e-09	1.38e-08
C11orf83	-0.348893	9.80912	36.5258	1.53e-09	1.6e-08
RUVBL1	0.363561	9.65967	36.4175	1.62e-09	1.68e-08
USP14	0.460904	9.30089	37.3573	1.71e-09	1.77e-08
AURKAIP1	-0.211471	10.6352	36.2412	1.77e-09	1.83e-08
LMAN1	0.460809	9.2908	37.5214	1.84e-09	1.89e-08
C20orf27	-0.331007	9.84049	36.0207	1.99e-09	2.03e-08
HSD17B4	0.430778	9.35421	35.9926	2.01e-09	2.05e-08
EXOSC8	0.373193	9.62927	35.9469	2.06e-09	2.09e-08
MANF	0.382126	9.62048	35.9187	2.09e-09	2.11e-08
AHSA1	0.426773	9.42317	35.9134	2.1e-09	2.11e-08
BAX	-0.385239	9.63092	35.8298	2.19e-09	2.2e-08
UQCR11.1	-0.286666	10.0081	35.7871	2.24e-09	2.24e-08
ARL6IP4	-0.325993	9.85187	35.7426	2.29e-09	2.28e-08
SERP1	-0.268011	10.1684	35.6227	2.43e-09	2.42e-08
CENPW	-0.388792	9.52116	35.4176	2.7e-09	2.67e-08
DHX36	0.40686	9.4817	35.3691	2.77e-09	2.72e-08
PSMB6	-0.200934	10.6785	35.3664	2.78e-09	2.72e-08
PCBP2	-0.290555	10.0303	35.3155	2.85e-09	2.79e-08
SNRPD2	-0.234128	10.3541	35.2209	2.99e-09	2.91e-08
CCNG1	-0.321661	9.8908	34.9503	3.44e-09	3.33e-08
G3BP1	0.386947	9.52015	34.8681	3.58e-09	3.46e-08
ACSL3	0.479117	9.23257	39.1531	4.1e-09	3.95e-08
SMARCC1	0.36768	9.60424	34.5142	4.3e-09	4.12e-08
C9orf16	-0.322437	9.8197	34.3679	4.63e-09	4.43e-08
DKC1	0.382073	9.54801	34.2591	4.9e-09	4.67e-08
COTL1	-0.342851	9.81704	34.2406	4.94e-09	4.69e-08
FH	0.442042	9.27737	36.6761	5.04e-09	4.76e-08
NARS	0.427335	9.44708	34.1732	5.12e-09	4.81e-08
TMEM160	-0.30456	9.90703	34.1728	5.12e-09	4.81e-08
PPAT	0.470044	9.23759	38.6465	5.18e-09	4.85e-08
SFPQ	0.335849	9.71709	34.0864	5.35e-09	4.99e-08
SMC6	0.466081	9.22952	38.6783	5.56e-09	5.17e-08
PSIP1	0.226272	10.4507	33.8141	6.15e-09	5.7e-08
SSNA1	-0.33465	9.74526	33.6883	6.56e-09	6.05e-08
UCHL1	0.224844	10.5932	33.6848	6.58e-09	6.05e-08
TSN	0.397647	9.42603	33.6098	6.83e-09	6.26e-08
PRMT5	0.461515	9.25612	37.6581	7.03e-09	6.42e-08
TDGF1	-0.234904	10.6258	33.4819	7.3e-09	6.64e-08
BZW1	0.417936	9.34324	33.3408	7.85e-09	7.12e-08
TOMM7	-0.302813	9.94225	33.301	8.01e-09	7.24e-08
XRN2	0.321039	9.8078	33.0532	9.1e-09	8.19e-08
PFDN2	0.309928	9.85388	33.0449	9.13e-09	8.2e-08
BCAS2	0.38339	9.50929	32.9007	9.84e-09	8.8e-08
ALDH7A1	0.406125	9.3718	32.8155	1.03e-08	9.16e-08
CCDC85B	-0.294662	9.98642	32.7012	1.09e-08	9.68e-08
SREK1	0.431727	9.27975	33.7835	1.26e-08	1.11e-07
CLSPN	0.375243	9.53596	32.3901	1.28e-08	1.13e-07
DLGAP5	0.475213	9.23943	35.7545	1.35e-08	1.19e-07
LDHA	0.244346	10.5682	32.2687	1.36e-08	1.19e-07
NINJ1	-0.448661	9.27509	34.2631	1.38e-08	1.21e-07
CTSV	0.368592	9.61421	32.1837	1.42e-08	1.24e-07
FUCA2	0.438785	9.23901	36.2682	1.43e-08	1.24e-07
TMBIM6	0.253055	10.169	32.0949	1.49e-08	1.29e-07
KIAA0020	0.456077	9.25839	35.3513	1.55e-08	1.33e-07
MTHFD1	0.4296	9.2522	35.4846	1.7e-08	1.46e-07
GCHFR	-0.413255	9.35666	31.8238	1.71e-08	1.47e-07
SMC2	0.424403	9.32929	31.6986	1.82e-08	1.56e-07
RNPS1	-0.243785	10.2396	31.6822	1.84e-08	1.57e-07
ATP5D	-0.271851	10.0353	31.6494	1.87e-08	1.59e-07
TAX1BP1	0.422092	9.29607	32.0784	1.89e-08	1.6e-07
CENPV	-0.24376	10.2793	31.5823	1.94e-08	1.63e-07
PHPT1	-0.26263	10.1215	31.569	1.95e-08	1.64e-07
HAT1	0.466363	9.25596	34.3843	1.98e-08	1.66e-07
SEC61B	-0.240133	10.1995	31.4384	2.09e-08	1.74e-07
ALDOA	-0.180578	10.8661	31.3284	2.21e-08	1.84e-07
STUB1	-0.365524	9.56063	31.1162	2.46e-08	2.04e-07
UQCR10	-0.248211	10.1429	31.1094	2.47e-08	2.04e-07
VRK1	0.434319	9.3243	31.1125	2.58e-08	2.13e-07
SF3B1	0.387014	9.42704	30.9679	2.66e-08	2.18e-07
DNTTIP2	0.40813	9.33107	30.9527	2.68e-08	2.19e-07
PTGES3	0.194954	10.6341	30.9074	2.74e-08	2.24e-07
ATP5G1	-0.269364	10.0478	30.8873	2.77e-08	2.26e-07
VTI1B	-0.393062	9.40637	30.7687	2.94e-08	2.39e-07
FKBP1A	-0.238439	10.2219	30.7343	3e-08	2.42e-07
ARPC2	-0.213727	10.4372	30.695	3.06e-08	2.46e-07
PSMA7	-0.141351	11.4382	30.689	3.07e-08	2.46e-07
CDC20	0.360559	9.60141	30.6884	3.07e-08	2.46e-07
MCM3	0.35803	9.52166	30.6773	3.08e-08	2.47e-07
DNAJA1	0.314034	9.88454	30.6359	3.15e-08	2.51e-07
GCA	0.437534	9.24959	32.8367	3.16e-08	2.52e-07
SERBP1	0.156544	11.0159	30.5964	3.22e-08	2.55e-07
ATP5E	-0.273811	10.0409	30.4691	3.43e-08	2.71e-07
ANP32A	0.389527	9.35257	30.4357	3.49e-08	2.75e-07
AIMP1	0.444267	9.2879	31.55	3.51e-08	2.76e-07
LSM3	-0.303364	9.94758	30.3915	3.57e-08	2.8e-07
LYRM4	-0.37136	9.5073	30.3728	3.61e-08	2.82e-07
LTV1	0.439977	9.26391	32.9162	3.63e-08	2.82e-07
CCND1	0.385486	9.47463	30.3513	3.65e-08	2.83e-07
RFC4	0.387506	9.39969	30.3048	3.74e-08	2.89e-07
CARHSP1	-0.29623	9.85936	30.2826	3.78e-08	2.92e-07
MPHOSPH10	0.445987	9.2357	34.8044	3.83e-08	2.95e-07
CNN2	-0.305332	9.83892	30.2269	3.89e-08	2.98e-07
C19orf43	-0.311961	9.78177	30.006	4.36e-08	3.33e-07
APRT	-0.18216	10.757	29.9783	4.42e-08	3.37e-07
YTHDF2	0.315125	9.71627	29.9522	4.48e-08	3.41e-07
KXD1	-0.338545	9.64149	29.8725	4.67e-08	3.54e-07
NT5C3B	-0.319823	9.72551	29.8103	4.82e-08	3.64e-07
PMPCB	0.385204	9.41936	29.8061	4.83e-08	3.64e-07
AATF	0.425187	9.24227	33.9602	5.15e-08	3.87e-07
SNX2	0.406757	9.3238	29.6014	5.41e-08	4.06e-07
SYNCRIP	0.338915	9.63112	29.4957	5.67e-08	4.24e-07
POR	0.436457	9.24213	33.4373	6.16e-08	4.59e-07
EXOSC7	0.34631	9.58692	29.3197	6.21e-08	4.61e-07
RCN2	0.211793	10.3762	29.255	6.42e-08	4.76e-07
SPCS2	0.334442	9.6251	29.1794	6.67e-08	4.93e-07
TMEM147	-0.222464	10.3157	29.1603	6.74e-08	4.97e-07
PRR13	-0.342564	9.62727	29.1497	6.77e-08	4.98e-07
COMMD6	-0.310487	9.71327	28.8602	7.86e-08	5.77e-07
COPS3	0.369167	9.43402	28.8525	7.9e-08	5.77e-07
CAPZA2	0.388038	9.4277	28.8419	7.94e-08	5.79e-07
RRP15	0.428916	9.23892	32.2448	8.12e-08	5.9e-07
ITM2B	0.343459	9.63929	28.7322	8.4e-08	6.09e-07
YWHAB	0.223122	10.3306	28.6814	8.62e-08	6.24e-07
SMC4	0.354034	9.58301	28.4574	9.68e-08	6.98e-07
CCAR1	0.375022	9.36762	28.4032	9.95e-08	7.16e-07
CIRH1A	0.429303	9.2479	32.3948	1e-07	7.21e-07
ATP2B1	0.383422	9.30713	28.5104	1.02e-07	7.33e-07
SLC25A39	-0.318181	9.69996	28.2989	1.05e-07	7.49e-07
RPA2	0.346686	9.49404	28.2641	1.07e-07	7.61e-07
CCNI	-0.221971	10.3197	28.1428	1.14e-07	8.08e-07
RARRES2	-0.250201	10.264	28.1246	1.15e-07	8.13e-07
sep'07	0.341305	9.58612	28.097	1.17e-07	8.23e-07
DNAJC8	0.272033	9.90818	27.9951	1.23e-07	8.65e-07
AIMP2	0.377798	9.33184	27.9893	1.23e-07	8.65e-07
C12orf57	-0.296874	9.79571	27.98	1.24e-07	8.67e-07
FUS	0.298424	9.76806	27.9644	1.25e-07	8.72e-07
GGH	0.396645	9.29809	28.5387	1.27e-07	8.84e-07
COA3	-0.340759	9.57573	27.9266	1.27e-07	8.84e-07
ATP5L	-0.210094	10.3264	27.8582	1.32e-07	9.13e-07
KIAA0101	-0.286287	9.91719	27.7746	1.38e-07	9.51e-07
TMX2	0.389021	9.32089	28.7769	1.45e-07	9.96e-07
PRMT1	0.18683	10.6167	27.5974	1.51e-07	1.04e-06
C12orf75	-0.388924	9.33585	27.5054	1.58e-07	1.08e-06
LSM10	-0.315681	9.72867	27.4831	1.6e-07	1.09e-06
SEC63	0.379798	9.38908	27.4239	1.65e-07	1.13e-06
PIF1	-0.407812	9.27838	27.3883	1.68e-07	1.14e-06
RTCB	0.358299	9.46846	27.2308	1.82e-07	1.24e-06
ABRACL	-0.294672	9.79903	27.1876	1.86e-07	1.26e-06
GNL3	0.329247	9.59013	27.0893	1.96e-07	1.32e-06
WDR77	0.344814	9.45425	27.0821	1.97e-07	1.33e-06
MARCKS	0.386138	9.31251	27.0725	1.98e-07	1.33e-06
TUFM	0.247393	10.0288	26.9875	2.07e-07	1.38e-06
RABGGTB	0.397497	9.25706	28.4085	2.26e-07	1.51e-06
ATXN10	0.347225	9.46972	26.7936	2.29e-07	1.52e-06
EMC6	-0.269483	9.90028	26.7885	2.29e-07	1.52e-06
SMARCA5	0.362208	9.40217	26.7598	2.33e-07	1.54e-06
ATIC	0.35563	9.46058	26.7136	2.38e-07	1.58e-06
EPCAM	0.289711	10.2178	26.6718	2.43e-07	1.61e-06
STOML2	-0.21947	10.2562	26.5925	2.54e-07	1.67e-06
HNRNPU	0.259952	9.91923	26.5191	2.63e-07	1.73e-06
PSMD1	0.366362	9.42764	26.4605	2.71e-07	1.78e-06
RRM2	0.362632	9.42709	26.4499	2.73e-07	1.78e-06
HIBCH	0.436621	9.20782	31.602	2.95e-07	1.92e-06
HNRNPC	0.243546	10.0327	26.243	3.04e-07	1.97e-06
GUK1	-0.274524	9.87898	26.2011	3.1e-07	2.01e-06
PWP1	0.382685	9.33006	26.0314	3.39e-07	2.19e-06
GNL2	0.382571	9.30958	26.9105	3.5e-07	2.26e-06
MSH6	0.405254	9.22269	29.4403	3.56e-07	2.29e-06
VCP	0.312576	9.6276	25.8884	3.65e-07	2.34e-06
PPIG	0.290397	9.76008	25.8835	3.66e-07	2.34e-06
DDRGK1	0.368511	9.32252	26.8303	3.78e-07	2.42e-06
PSMD6	0.36414	9.45206	25.7428	3.93e-07	2.51e-06
COQ5	0.422036	9.22055	30.588	3.95e-07	2.51e-06
OCIAD2	-0.255742	10.0101	25.6169	4.2e-07	2.66e-06
FANCL	0.417413	9.20395	30.3394	4.37e-07	2.77e-06
CPVL	0.407424	9.23497	28.3044	4.87e-07	3.07e-06
ENSA	-0.236433	10.094	25.3268	4.88e-07	3.07e-06
NDUFB7	-0.243768	10.0208	25.29	4.97e-07	3.13e-06
SUCLG2	0.403303	9.22681	28.7789	5.1e-07	3.19e-06
CALM3	-0.255994	9.91461	25.1411	5.37e-07	3.36e-06
NDUFA2	-0.300718	9.66099	25.0286	5.7e-07	3.55e-06
RAB13	-0.257342	10.0463	25.0162	5.73e-07	3.57e-06
UGP2	0.262776	10.0542	25.0074	5.76e-07	3.58e-06
TCEB2	-0.24031	9.99405	24.9962	5.79e-07	3.59e-06
GNAS	-0.214589	10.302	24.9893	5.81e-07	3.59e-06
ARPC1A	-0.27122	9.84895	24.9789	5.84e-07	3.6e-06
HNRNPH3	0.261851	9.88038	24.9506	5.93e-07	3.65e-06
THY1	0.243674	10.0622	24.939	5.97e-07	3.66e-06
JTB	-0.244158	10.0351	24.9375	5.97e-07	3.66e-06
SCG5	0.388591	9.23428	27.5456	6.07e-07	3.7e-06
HCFC1R1	-0.362575	9.37552	24.9037	6.08e-07	3.7e-06
HIST1H4C	-0.329106	9.88975	24.8554	6.23e-07	3.79e-06
RBM25	0.317198	9.55913	24.8108	6.38e-07	3.87e-06
CEBPZ	0.382593	9.35335	24.7676	6.52e-07	3.95e-06
COA1	-0.256493	9.92256	24.7432	6.6e-07	3.99e-06
CD9	0.276794	9.87809	24.7385	6.62e-07	3.99e-06
HNRNPF	0.220682	10.1926	24.7099	6.72e-07	4.04e-06
TPGS2	-0.302197	9.65944	24.6901	6.79e-07	4.07e-06
PPT1	0.307942	9.56335	24.5614	7.26e-07	4.34e-06
DMKN	-0.252865	9.96649	24.4197	7.81e-07	4.66e-06
UMPS	0.400057	9.261	27.1645	8.28e-07	4.93e-06
ATP6AP2	0.373163	9.30071	24.8137	8.32e-07	4.95e-06
MRPL14	-0.22467	10.1421	24.2391	8.58e-07	5.08e-06
NDUFS8	-0.243166	9.96083	24.2368	8.59e-07	5.08e-06
TMX1	0.323692	9.48438	24.2263	8.63e-07	5.1e-06
FGFR1	-0.326171	9.5309	24.101	9.21e-07	5.43e-06
CFL1	-0.115136	11.5785	24.0738	9.34e-07	5.49e-06
POLR2J	-0.265867	9.82944	24.0607	9.41e-07	5.52e-06
RND2	-0.362968	9.34149	24.0449	9.48e-07	5.55e-06
DARS	0.378439	9.33551	24.013	9.64e-07	5.63e-06
TARS	0.329281	9.53606	23.982	9.8e-07	5.71e-06
MIR302B	-0.348778	9.42995	23.9447	9.99e-07	5.81e-06
AP2S1	-0.197287	10.3384	23.9338	1e-06	5.83e-06
ARL2	-0.226543	10.0918	23.8338	1.06e-06	6.12e-06
NUP54	0.354127	9.35356	23.8133	1.07e-06	6.18e-06
TIMM8B	-0.304688	9.61949	23.7898	1.08e-06	6.24e-06
ETFA	0.349458	9.35253	23.7816	1.09e-06	6.25e-06
DNAJA2	0.359493	9.30497	24.3725	1.1e-06	6.29e-06
MRPS31	0.412477	9.22116	27.7643	1.13e-06	6.45e-06
EDF1	-0.178699	10.5009	23.7022	1.13e-06	6.47e-06
PLEKHJ1	-0.24494	9.96281	23.6533	1.16e-06	6.62e-06
EMC3	0.373703	9.25329	26.0307	1.17e-06	6.64e-06
ARGLU1	0.300975	9.58959	23.504	1.26e-06	7.13e-06
SUB1	-0.219263	10.2181	23.4937	1.26e-06	7.15e-06
CMAS	0.311027	9.58183	23.4611	1.28e-06	7.26e-06
MRPS9	0.338068	9.45645	23.4255	1.31e-06	7.38e-06
ASUN	0.410696	9.21561	27.5406	1.31e-06	7.38e-06
NSL1	0.342597	9.39603	23.4022	1.32e-06	7.43e-06
PUF60	0.326909	9.4717	23.3424	1.37e-06	7.65e-06
PRPF38B	0.329638	9.41217	23.3195	1.38e-06	7.73e-06
TDP2	0.393123	9.24387	26.2722	1.39e-06	7.76e-06
UBE2D2	-0.2149	10.1496	23.2939	1.4e-06	7.8e-06
ANAPC15	-0.34827	9.39861	23.2499	1.43e-06	7.96e-06
SNW1	0.352377	9.38275	23.1889	1.48e-06	8.2e-06
CANX	0.307252	9.55737	23.1853	1.48e-06	8.2e-06
TSR1	0.341397	9.33953	23.1701	1.49e-06	8.25e-06
MOB4	0.344209	9.40024	23.1611	1.5e-06	8.27e-06
PSMB5	-0.155679	10.7764	23.151	1.51e-06	8.29e-06
MPHOSPH8	0.373255	9.27278	24.7332	1.52e-06	8.35e-06
GPM6B	0.295299	9.61525	23.0618	1.58e-06	8.65e-06
POLR2L	-0.274017	9.74121	23.0535	1.59e-06	8.67e-06
ISCU	-0.272496	9.76609	22.9978	1.63e-06	8.91e-06
MRPL24	0.380451	9.20547	28.1275	1.8e-06	9.8e-06
C4orf3	-0.313518	9.52423	22.7759	1.83e-06	9.95e-06
SEMA6A	-0.389039	9.22696	25.2681	1.84e-06	9.98e-06
PDLIM1	-0.348659	9.42948	22.7586	1.85e-06	1e-05
BOD1	-0.2476	9.90908	22.6792	1.93e-06	1.04e-05
SEC62	0.334283	9.40468	22.6012	2.01e-06	1.08e-05
CDC5L	0.363667	9.28545	23.6178	2.04e-06	1.1e-05
DDA1	-0.405823	9.19673	28.0916	2.06e-06	1.11e-05
HNRNPA3	0.291291	9.69154	22.5385	2.07e-06	1.11e-05
TPM4	-0.316652	9.51571	22.5378	2.07e-06	1.11e-05
WDR43	0.377996	9.24608	24.8916	2.11e-06	1.12e-05
TERF1	-0.167241	11.13	22.509	2.11e-06	1.12e-05
MATR3	0.294491	9.62281	22.2814	2.37e-06	1.26e-05
CCNB2	0.345061	9.39365	22.2731	2.38e-06	1.26e-05
STIP1	0.344635	9.313	22.926	2.46e-06	1.3e-05
ENOPH1	0.298433	9.57414	22.1454	2.54e-06	1.34e-05
CAPZA1	0.384901	9.21547	25.8449	2.59e-06	1.37e-05
TIMM10	-0.317583	9.5045	22.0624	2.66e-06	1.4e-05
GYPC	-0.350938	9.35424	22.0371	2.69e-06	1.41e-05
ATF4	-0.266339	9.81635	22.0119	2.73e-06	1.43e-05
BRK1	-0.198894	10.2264	21.9674	2.79e-06	1.46e-05
TFG	0.318183	9.45381	21.9606	2.8e-06	1.46e-05
UTP18	0.344296	9.4274	21.9163	2.87e-06	1.49e-05
PCID2	0.360338	9.3013	22.6821	2.93e-06	1.52e-05
MT2A	-0.433251	9.44231	21.8327	2.99e-06	1.55e-05
GLRX5	-0.291328	9.62355	21.6614	3.27e-06	1.69e-05
MYL9	-0.324497	9.66545	21.6612	3.27e-06	1.69e-05
PPCS	0.360616	9.23152	24.2838	3.32e-06	1.71e-05
DSTN	-0.240257	9.93997	21.6196	3.35e-06	1.72e-05
PHAX	0.324527	9.40011	21.5133	3.54e-06	1.82e-05
LINC00678	-0.308842	9.68378	21.4962	3.57e-06	1.83e-05
HERPUD1	0.347277	9.27523	22.2758	3.67e-06	1.88e-05
HNRNPA1	-0.140395	10.8944	21.3983	3.75e-06	1.92e-05
RPF1	0.351989	9.29811	22.0802	3.91e-06	1.99e-05
LAGE3	-0.277222	9.68417	21.2881	3.98e-06	2.02e-05
PTMS	-0.26707	9.74185	21.1311	4.31e-06	2.19e-05
PPP2R2A	0.377256	9.23444	24.1917	4.4e-06	2.23e-05
LINC00665	-0.350251	9.32259	21.0546	4.49e-06	2.27e-05
HNRNPK	0.191616	10.3131	21.0514	4.5e-06	2.27e-05
FAM195A	-0.308989	9.55021	20.9573	4.72e-06	2.38e-05
PARP1	0.175335	10.4728	20.9058	4.85e-06	2.44e-05
ATP5J	-0.173037	10.4341	20.889	4.9e-06	2.46e-05
RBPMS2	-0.281596	9.66648	20.8505	4.99e-06	2.5e-05
AP3S1	-0.313546	9.44614	20.828	5.05e-06	2.53e-05
ZNF581	-0.343124	9.30249	20.9957	5.07e-06	2.53e-05
SNX3	-0.247467	9.84251	20.814	5.09e-06	2.53e-05
CAP1	0.253601	9.77696	20.7878	5.16e-06	2.56e-05
EID1	0.208164	10.1541	20.7553	5.25e-06	2.6e-05
SARS	0.339077	9.28732	21.5423	5.29e-06	2.62e-05
HNRNPR	0.244452	9.87173	20.7389	5.29e-06	2.62e-05
MCM6	0.358047	9.24684	23.0094	5.33e-06	2.63e-05
RABL6	-0.338744	9.33167	20.6928	5.42e-06	2.67e-05
WDR12	0.363954	9.25975	22.6554	5.68e-06	2.79e-05
SNRNP40	0.283572	9.54469	20.5679	5.79e-06	2.84e-05
SNX6	0.338289	9.31999	20.5128	5.99e-06	2.93e-05
MTA3	0.316698	9.41689	20.44	6.19e-06	3.02e-05
ESF1	0.364856	9.24461	22.2816	6.4e-06	3.12e-05
PTGR1	0.36557	9.22815	22.9703	6.43e-06	3.13e-05
USMG5	-0.272515	9.67631	20.3484	6.49e-06	3.15e-05
PEBP1	-0.121461	11.2802	20.3072	6.63e-06	3.22e-05
EIF3I	0.197621	10.1771	20.3037	6.64e-06	3.22e-05
C16orf13	-0.264609	9.71237	20.2539	6.82e-06	3.3e-05
PPID	0.357193	9.27284	21.8323	6.88e-06	3.32e-05
LDHB	0.102612	12.1237	20.2296	6.91e-06	3.33e-05
SET	0.153287	10.7927	20.2054	6.99e-06	3.36e-05
PSMA3	0.26294	9.87323	20.1788	7.09e-06	3.4e-05
PSMD11	0.271363	9.67126	20.1293	7.28e-06	3.49e-05
LAPTM4B	-0.233373	9.99316	20.0931	7.42e-06	3.55e-05
MDH2	0.235208	9.85073	20.0803	7.47e-06	3.56e-05
UROD	0.302387	9.43681	20.0652	7.53e-06	3.58e-05
C21orf59	0.281421	9.61207	20.0548	7.57e-06	3.6e-05
ZC3H13	0.319758	9.40137	20.0494	7.59e-06	3.6e-05
COPS5	0.294167	9.58106	20.041	7.62e-06	3.61e-05
FARSA	0.333464	9.33025	20.5803	7.71e-06	3.65e-05
ORC4	0.387348	9.2008	24.2607	7.77e-06	3.67e-05
ARL6IP6	0.304488	9.42996	19.9712	7.9e-06	3.72e-05
PGRMC2	0.362878	9.21991	23.3495	8.31e-06	3.91e-05
OAT	0.367566	9.24793	21.6196	8.34e-06	3.92e-05
PBDC1	0.332232	9.36212	19.8621	8.37e-06	3.92e-05
CPSF3	0.365634	9.20235	24.3562	8.97e-06	4.2e-05
WDR83OS	-0.264529	9.6797	19.7247	8.99e-06	4.2e-05
EGFL7	-0.323676	9.35598	19.7201	9.01e-06	4.2e-05
SAAL1	0.342395	9.27587	20.8348	9.06e-06	4.21e-05
SAE1	0.255179	9.71069	19.6867	9.17e-06	4.26e-05
NAE1	0.259595	9.74892	19.5474	9.86e-06	4.57e-05
FIS1	-0.289481	9.54886	19.4634	1.03e-05	4.77e-05
HIGD2A	-0.256219	9.71234	19.4224	1.05e-05	4.86e-05
PDLIM2	-0.325612	9.3611	19.4203	1.05e-05	4.86e-05
BAZ1A	0.338434	9.24062	20.9244	1.11e-05	5.13e-05
MED10	0.32272	9.35796	19.294	1.13e-05	5.18e-05
MORF4L2	0.231732	9.98144	19.286	1.13e-05	5.19e-05
AKAP9	0.34752	9.2067	22.511	1.14e-05	5.24e-05
PSMC3	0.24977	9.72069	19.1356	1.22e-05	5.6e-05
COPS4	0.349745	9.26467	21.0425	1.24e-05	5.66e-05
TMEM258	-0.256266	9.67038	19.0882	1.25e-05	5.72e-05
NIF3L1	0.3538	9.23321	21.9674	1.27e-05	5.77e-05
ELP5	-0.351143	9.24112	21.023	1.33e-05	6.02e-05
PCBD1	-0.30706	9.42713	18.792	1.46e-05	6.64e-05
PPIE	0.328622	9.27146	20.0375	1.57e-05	7.09e-05
ZC3H15	0.249765	9.75862	18.6536	1.57e-05	7.12e-05
SFRP1	0.178724	10.6106	18.6439	1.58e-05	7.14e-05
MTX2	0.290109	9.4753	18.6287	1.6e-05	7.19e-05
HTATSF1	0.313461	9.33966	18.5687	1.65e-05	7.4e-05
RAB34	-0.221188	9.94547	18.549	1.66e-05	7.46e-05
AIF1L	-0.298041	9.49393	18.5471	1.67e-05	7.46e-05
ACTB	0.0997987	11.93	18.5309	1.68e-05	7.51e-05
APLP2	0.276548	9.52714	18.4939	1.71e-05	7.65e-05
OAZ2	-0.180631	10.2612	18.4795	1.73e-05	7.69e-05
MAL2	-0.337007	9.20927	21.465	1.74e-05	7.76e-05
SYPL1	0.311968	9.36874	18.4	1.8e-05	7.99e-05
RTN4	0.192671	10.2054	18.3925	1.81e-05	8.01e-05
GART	0.33612	9.27758	19.4273	1.86e-05	8.25e-05
GPN3	0.31225	9.39655	18.2991	1.9e-05	8.38e-05
SLC29A1	0.314319	9.30964	19.2572	1.94e-05	8.57e-05
HDDC2	-0.23197	9.8565	18.2313	1.97e-05	8.66e-05
KARS	0.275891	9.5315	18.1989	2e-05	8.79e-05
DHCR24	-0.272379	9.63006	18.1528	2.05e-05	8.99e-05
BTF3	-0.131189	11.0585	18.0231	2.19e-05	9.61e-05
EMD	-0.366539	9.20554	21.5357	2.21e-05	9.67e-05
PRDX1	0.126909	11.4997	17.941	2.29e-05	0.0001
SNRPB	-0.132469	10.8311	17.9219	2.31e-05	0.00010083
ACTN1	0.283835	9.41553	17.9154	2.32e-05	0.00010101
RBM3	-0.220579	9.92692	17.9108	2.33e-05	0.00010109
USB1	-0.321942	9.30635	17.9868	2.39e-05	0.00010365
DHX9	0.290516	9.36161	17.7868	2.48e-05	0.00010753
SCG3	0.30523	9.37989	17.6756	2.63e-05	0.00011382
MCUR1	-0.300006	9.39275	17.647	2.67e-05	0.00011535
C7orf73	-0.284844	9.46779	17.5659	2.79e-05	0.00012017
XBP1	0.270406	9.60171	17.5428	2.82e-05	0.00012132
MZT2B	-0.216328	9.9326	17.5416	2.82e-05	0.00012132
CTNNBIP1	-0.28904	9.46511	17.4962	2.89e-05	0.00012405
MRPS6	0.256114	9.66316	17.4906	2.9e-05	0.00012421
DPM1	0.312371	9.41868	17.4571	2.95e-05	0.00012621
DYNC1LI1	0.34817	9.23559	19.9297	3.04e-05	0.00012967
RALY	-0.284592	9.50159	17.3953	3.05e-05	0.00012986
CPSF6	0.268609	9.54234	17.3937	3.05e-05	0.00012986
UNC50	0.35302	9.21298	20.4915	3.12e-05	0.00013251
UPP1	-0.318347	9.28475	17.4353	3.23e-05	0.00013698
TMEM165	0.265708	9.51958	17.2794	3.24e-05	0.00013711
SRSF5	0.246385	9.67832	17.2782	3.24e-05	0.00013711
UNC119	-0.307382	9.31112	17.2681	3.26e-05	0.00013762
SUCLA2	0.332623	9.2983	17.8967	3.36e-05	0.00014184
WDR46	0.321229	9.28144	18.7485	3.42e-05	0.00014376
RAD50	0.347693	9.20171	20.6393	3.45e-05	0.00014505
C1orf35	0.279424	9.4114	17.108	3.55e-05	0.00014875
ZDHHC12	-0.281067	9.50226	17.0378	3.68e-05	0.00015411
CSE1L	0.301237	9.36041	17.0069	3.74e-05	0.00015639
TIMM23	0.328891	9.24476	19.3828	3.76e-05	0.00015682
MTAP	0.34552	9.20321	20.8566	3.8e-05	0.00015833
TACC3	0.32172	9.22776	19.6283	3.81e-05	0.00015851
VMP1	0.326845	9.26002	18.2685	3.84e-05	0.00015969
ACTR3	0.29007	9.40712	16.9046	3.95e-05	0.00016374
NT5DC1	0.342142	9.21868	19.791	4.04e-05	0.00016734
SLC25A1	-0.272778	9.53825	16.8573	4.05e-05	0.00016734
RBM42	0.306432	9.31002	17.1714	4.09e-05	0.00016889
ATOX1	-0.276696	9.45423	16.8338	4.1e-05	0.00016889
DEF8	-0.294024	9.4098	16.8282	4.11e-05	0.00016913
CUTA	-0.181079	10.1681	16.7892	4.19e-05	0.00017236
SCAF11	0.328556	9.20788	19.6184	4.38e-05	0.00017957
NDUFA11	-0.205184	9.92809	16.694	4.41e-05	0.00018067
BCL2L12	-0.232723	9.75131	16.6758	4.45e-05	0.00018212
NDUFB2	-0.209231	9.90142	16.6037	4.62e-05	0.00018887
GAMT	-0.340423	9.21426	19.6055	4.65e-05	0.00018974
KRT19	0.265446	9.6068	16.5812	4.68e-05	0.00019054
RNF34	0.319832	9.23371	18.9222	4.76e-05	0.00019363
SUPT4H1	-0.246094	9.66877	16.5312	4.8e-05	0.00019472
TMEM219	-0.286214	9.43362	16.5287	4.81e-05	0.00019472
CAMTA1	-0.237412	9.72284	16.5283	4.81e-05	0.00019472
PSMD3	0.258398	9.54503	16.5093	4.86e-05	0.00019638
PRPF31	0.258729	9.56632	16.5061	4.87e-05	0.00019642
RWDD1	-0.251562	9.61157	16.491	4.91e-05	0.00019768
CA14	0.314317	9.21351	19.2161	4.94e-05	0.00019872
HSPA14	0.334555	9.2425	18.506	4.95e-05	0.00019875
USP10	0.308091	9.25177	18.1642	5e-05	0.00020041
ARF4	0.251161	9.65601	16.4498	5.01e-05	0.0002008
RBM8A	0.188793	10.0731	16.4149	5.11e-05	0.00020421
SMS	-0.204105	10.0287	16.3898	5.18e-05	0.00020661
CHORDC1	0.323238	9.29145	16.8188	5.25e-05	0.00020945
ENY2	-0.183372	10.1373	16.3086	5.4e-05	0.00021482
METTL9	-0.219747	9.82543	16.3057	5.41e-05	0.00021482
ZNF706	-0.239487	9.69193	16.3045	5.41e-05	0.00021482
MAEA	0.309084	9.26627	17.9253	5.5e-05	0.00021803
MRTO4	0.262538	9.49734	16.2405	5.6e-05	0.00022153
PIN1	-0.225079	9.79273	16.2212	5.66e-05	0.00022346
ACP1	-0.170484	10.2203	16.2006	5.72e-05	0.00022557
MAGEF1	0.277368	9.37436	16.1767	5.79e-05	0.00022808
UBA2	0.264088	9.51054	16.162	5.84e-05	0.00022952
APEX1	0.18349	10.1324	16.1278	5.94e-05	0.00023335
UBL5	-0.209459	9.86101	16.1219	5.96e-05	0.00023373
EIF3H	-0.176837	10.1597	16.1029	6.02e-05	0.00023573
CSTF3	0.309224	9.27869	16.5025	6.1e-05	0.00023833
NTAN1	-0.323001	9.24137	18.0952	6.26e-05	0.00024448
MRPL23	-0.183153	10.1124	16.0054	6.34e-05	0.00024708
DDX21	0.253032	9.64075	15.9854	6.41e-05	0.00024933
VAT1	-0.332859	9.24596	18.1029	6.43e-05	0.00024986
TIMM17A	0.260569	9.5326	15.9437	6.55e-05	0.00025413
TAX1BP3	-0.302299	9.34709	15.9291	6.6e-05	0.00025572
ANXA7	0.290618	9.33403	15.8997	6.7e-05	0.00025918
CYYR1	-0.328921	9.21543	18.6672	6.71e-05	0.00025918
CYB5A	-0.217464	9.88951	15.8663	6.82e-05	0.00026318
GDI2	0.22107	9.84188	15.8315	6.95e-05	0.00026768
MITD1	0.343977	9.20066	18.9244	7.13e-05	0.00027419
PSMD2	0.240201	9.61324	15.7699	7.18e-05	0.00027572
RABAC1	-0.197583	9.99204	15.7402	7.29e-05	0.00027941
PYCR2	0.296472	9.30492	15.9862	7.29e-05	0.00027941
MRPL27	-0.23901	9.69534	15.7204	7.37e-05	0.00028176
NUSAP1	0.304207	9.34481	15.7179	7.38e-05	0.00028176
BOLA3	-0.254371	9.57127	15.6709	7.56e-05	0.00028842
WBSCR22	0.236409	9.65441	15.6126	7.8e-05	0.00029701
PYCARD	-0.271837	9.48887	15.592	7.88e-05	0.00029983
ATP1B3	0.198069	9.96315	15.4641	8.44e-05	0.00032035
THAP9-AS1	0.317184	9.21237	17.6689	8.56e-05	0.00032475
JARID2	-0.290398	9.35494	15.4306	8.59e-05	0.00032514
H2AFV	-0.188523	10.0201	15.3705	8.86e-05	0.00033515
ACADM	0.281536	9.3235	15.3627	8.9e-05	0.00033606
ZWINT	0.239146	9.63634	15.2938	9.23e-05	0.00034759
DEK	0.166506	10.2193	15.2935	9.23e-05	0.00034759
SUGT1	0.257793	9.57374	15.2777	9.31e-05	0.00035001
SPATC1L	-0.286621	9.38335	15.2493	9.45e-05	0.0003548
SHFM1	-0.182163	10.057	15.2093	9.65e-05	0.00036187
C4orf48	-0.292505	9.26637	16.3597	0.00010067	0.00037683
SNRPG	-0.21537	9.77612	15.1104	0.00010172	0.00038004
GNB2	-0.252398	9.56846	15.1087	0.00010181	0.00038004
TRMT112	-0.175017	10.0992	15.0778	0.0001035	0.00038577
POLR3G	0.204019	9.93268	14.9947	0.00010815	0.00040255
PPP4R2	0.29851	9.30872	15.146	0.00010839	0.00040286
BAD	-0.301778	9.28001	15.6253	0.00011157	0.00041412
C11orf48	-0.189864	10.028	14.8972	0.00011388	0.0004221
PSMC4	0.214475	9.82058	14.8934	0.00011411	0.00042236
MYEOV2	-0.234588	9.62058	14.8847	0.00011464	0.00042372
TUBA1A	0.178754	10.576	14.8685	0.00011563	0.00042678
NRBF2	0.312377	9.20331	17.9	0.0001173	0.00043235
HRAS	-0.331859	9.20568	18.1625	0.00012157	0.00044745
UBE2T	0.245953	9.62374	14.7674	0.00012199	0.00044826
EIF3K	-0.132208	10.6443	14.7652	0.00012213	0.00044826
ATP6V0E1	-0.236551	9.67191	14.7438	0.00012352	0.00045275
NDUFB10	-0.132325	10.6805	14.6864	0.00012734	0.00046609
LITAF	-0.255612	9.60674	14.5655	0.00013577	0.00049627
LYPLA1	-0.19591	9.93441	14.5604	0.00013614	0.00049693
DNAJC7	0.248488	9.49184	14.5371	0.00013783	0.00050241
POLR1D	-0.214984	9.78837	14.5122	0.00013966	0.00050837
ZNHIT1	-0.233272	9.64075	14.5091	0.00013989	0.00050852
CTPS1	0.294908	9.24986	16.3771	0.00014072	0.00051082
ELP6	0.292913	9.2303	16.8124	0.00014421	0.00052276
PHF14	0.23941	9.59601	14.4228	0.00014645	0.00053015
S100A10	-0.283821	9.42777	14.4174	0.00014687	0.00053094
FERMT2	0.309572	9.2289	16.3035	0.00015131	0.00054626
MRPS30	0.27829	9.36263	14.3174	0.00015487	0.00055834
LBR	0.294482	9.2403	15.7506	0.00015523	0.00055886
LGMN	0.308152	9.21927	16.8472	0.00015702	0.00056456
NPM3	-0.191114	9.98181	14.2694	0.00015887	0.00057042
NBEAL1	-0.307107	9.23073	16.4585	0.00015912	0.00057055
SAMM50	0.312733	9.22885	17.118	0.00016	0.00057292
ATP5A1	0.135515	10.588	14.1931	0.00016544	0.0005916
SSBP1	0.142298	10.552	14.1641	0.00016801	0.00059996
PNO1	0.283709	9.36289	14.1389	0.00017027	0.00060722
SUPT16H	0.243952	9.51169	14.1214	0.00017186	0.00061206
ATRX	0.274112	9.31085	14.2254	0.0001724	0.00061316
KPNB1	0.231238	9.56269	14.0427	0.0001792	0.00063647
NOLC1	0.261916	9.40042	14.0302	0.00018039	0.00063985
GTF3A	-0.214078	9.76461	14.0106	0.00018228	0.00064568
UBE2A	0.274812	9.32278	14.0423	0.00018711	0.0006619
DCXR	-0.26377	9.43204	13.9485	0.0001884	0.00066558
NENF	-0.256818	9.48411	13.9291	0.00019036	0.0006716
NSD1	-0.284074	9.27622	14.4341	0.00019514	0.00068754
HSPA4	0.276612	9.35658	13.8762	0.00019579	0.0006889
PKM	0.207735	9.8377	13.8701	0.00019642	0.00069022
TOMM22	-0.191022	9.92692	13.8537	0.00019814	0.00069533
PGP	-0.208261	9.7888	13.8359	0.00020003	0.00070009
EXOSC3	0.249675	9.48668	13.8359	0.00020003	0.00070009
PSMB2	0.160921	10.2324	13.8031	0.00020355	0.00071148
NT5DC2	-0.313051	9.23204	15.9873	0.0002048	0.00071405
PCMT1	0.230221	9.65924	13.7913	0.00020483	0.00071405
MAF1	-0.227768	9.6337	13.7278	0.00021187	0.00073762
MPP6	0.296799	9.24062	15.4396	0.00021499	0.00074752
DBN1	0.250178	9.45031	13.6963	0.00021545	0.00074769
RTN3	0.228682	9.626	13.6949	0.00021561	0.00074769
SOCS1	-0.275927	9.29011	13.6789	0.00021745	0.00075308
CLTB	-0.277588	9.32457	13.6905	0.00021976	0.00076008
UQCRC2	0.235594	9.58373	13.6519	0.0002206	0.00076198
MRPS12	-0.208329	9.80257	13.6238	0.00022391	0.00077243
SNRPA1	0.188619	9.93631	13.6177	0.00022465	0.00077396
GRSF1	0.265425	9.40463	13.5658	0.00023094	0.00079458
SSU72	-0.173592	10.0975	13.5511	0.00023275	0.00079979
PRKCDBP	-0.292962	9.23785	13.9304	0.0002354	0.00080783
BLOC1S2	-0.277642	9.3117	13.5026	0.00023885	0.0008186
GCC2	0.308353	9.19943	16.1862	0.0002432	0.00083243
PPP1CB	0.297977	9.20071	15.9829	0.00024794	0.00084613
FKBP8	-0.223465	9.65083	13.4319	0.00024801	0.00084613
EIF5B	0.208898	9.7662	13.4294	0.00024835	0.00084613
LUC7L3	0.235641	9.59537	13.4283	0.00024848	0.00084613
C14orf1	-0.206283	9.8213	13.3608	0.00025758	0.00087598
PODXL2	0.270562	9.25056	14.4979	0.00025881	0.00087903
IGF2BP3	0.269757	9.28657	13.6815	0.00025938	0.00087981
SNRPC	-0.182201	9.97127	13.3234	0.00026278	0.0008902
USP48	0.283289	9.23961	14.7722	0.00026373	0.00089228
sep'09	-0.274301	9.31845	13.2921	0.00026719	0.0009017
NDUFS3	0.225059	9.61014	13.2921	0.00026719	0.0009017
PCCB	0.298068	9.20649	16.2613	0.00026765	0.00090207
DNMT3B	-0.220252	9.7439	13.2546	0.00027259	0.00091613
TXN2	-0.242344	9.5177	13.2532	0.00027278	0.00091613
MYH10	0.246487	9.40572	13.2527	0.00027286	0.00091613
COX5A	-0.113494	10.8393	13.25	0.00027325	0.00091628
TSG101	0.263971	9.34056	13.183	0.00028319	0.00094839
PSMD4	0.178237	9.95503	13.1387	0.00028996	0.00096984
DAP3	0.265087	9.27102	13.9852	0.00029196	0.00097529
TMEM14B	-0.207918	9.73025	13.0988	0.0002962	0.00098775
LARS	0.255585	9.40944	13.0973	0.00029644	0.00098775
RTF1	0.22979	9.59562	13.0907	0.00029748	0.00098997
CCNA2	0.268163	9.39525	13.0433	0.0003051	0.00101406
LYAR	0.232504	9.62452	13.0376	0.00030603	0.00101587
NRBP1	0.256725	9.35105	13.0346	0.00030653	0.00101624
COX20	-0.263561	9.33809	12.9933	0.00031336	0.00103758
RP11-660L16.2	-0.27656	9.2655	13.2878	0.00031621	0.0010457
HSPA8	0.143866	11.0001	12.9718	0.00031697	0.00104691
MYO10	-0.289569	9.21794	14.6023	0.00031861	0.001051
MTF2	0.235124	9.49293	12.9533	0.00032011	0.00105466
PPM1B	0.286847	9.23833	14.6576	0.00032382	0.00106553
SF3B4	0.252317	9.40093	12.9202	0.00032582	0.00107078
HARS	0.293324	9.23777	15.1781	0.00032812	0.00107699
GNG5	-0.162583	10.1369	12.8963	0.00033001	0.00108186
TMEM50A	0.227361	9.55517	12.8771	0.0003334	0.00109162
TWISTNB	0.307764	9.22281	14.6776	0.00033694	0.00110185
RAB1A	0.231078	9.5598	12.8501	0.00033825	0.00110477
PRKAR1A	0.263383	9.31564	12.9785	0.00034622	0.00112938
SRM	-0.210161	9.77069	12.7759	0.00035193	0.00114659
TRIAP1	-0.259435	9.38265	12.7291	0.00036084	0.00117417
GRTP1	0.280874	9.23217	14.6248	0.000365	0.00118625
TSFM	0.269246	9.29916	13.1629	0.00036854	0.00119627
NUTF2	-0.19061	9.84558	12.6872	0.00036901	0.00119633
MTCH1	-0.155276	10.1832	12.6476	0.0003769	0.00122043
RHOC	-0.265196	9.31504	12.6013	0.00038634	0.00124945
BCLAF1	0.258192	9.32634	12.5331	0.00040069	0.00129428
RNF167	-0.301462	9.2096	15.097	0.0004036	0.00130207
SUMO3	-0.210667	9.69635	12.5101	0.00040567	0.00130714
LCK	0.253647	9.27911	12.8016	0.00041834	0.00134634
ABI2	-0.258387	9.32117	12.4299	0.00042345	0.00136112
HEBP2	-0.254683	9.34781	12.41	0.00042797	0.00137397
LAMTOR4	-0.178777	9.93577	12.4068	0.0004287	0.00137465
EIF3A	0.207051	9.67542	12.386	0.00043351	0.0013884
EZH2	0.264402	9.24381	13.842	0.00043744	0.00139928
GLRX3	0.193645	9.82795	12.3635	0.00043875	0.00140178
DDX27	0.270768	9.26449	13.3334	0.00044291	0.00141239
PSMA5	0.173922	9.9916	12.3449	0.00044314	0.00141239
CENPN	-0.253564	9.37607	12.3254	0.00044781	0.00142553
HM13	0.263751	9.26023	13.6777	0.00045029	0.0014317
PLK1	0.267111	9.25305	12.8992	0.00045529	0.00144588
DGUOK	-0.196608	9.77185	12.2556	0.00046486	0.00147449
KHDRBS1	0.176401	9.93743	12.2341	0.00047024	0.00148977
MFSD10	0.222316	9.52109	12.2025	0.00047826	0.00151335
ACAD8	0.288028	9.20899	14.4847	0.00048233	0.00152355
RSF1	0.24669	9.38674	12.1855	0.00048264	0.00152355
PPHLN1	0.272798	9.29926	12.4779	0.00048689	0.00153512
PARK7	-0.101653	11.036	12.1494	0.00049206	0.00154959
PSMG1	0.230576	9.53157	12.1465	0.00049285	0.00155021
HMGB1	0.090611	11.3613	12.139	0.00049482	0.00155456
PDAP1	-0.169399	10.019	12.1177	0.00050051	0.00157056
SF3B2	0.232646	9.45114	12.0836	0.00050972	0.00159758
PRKCI	0.297224	9.21131	14.4099	0.00051849	0.00162311
POLD2	-0.212337	9.65775	12.0442	0.00052061	0.00162782
VCL	-0.257748	9.35163	12.0357	0.00052299	0.00163334
LAP3	0.273465	9.2826	12.7179	0.00053833	0.00167925
SUDS3	-0.248897	9.36942	11.9397	0.00055062	0.00171557
ATRAID	0.189213	9.76514	11.8463	0.00057891	0.00180158
ECI2	0.205737	9.64503	11.8069	0.00059128	0.00183792
TMEM230	-0.208881	9.64544	11.7946	0.00059521	0.00184795
SCD	-0.22557	9.52884	11.7422	0.0006122	0.00189848
RCHY1	0.264372	9.26385	12.6162	0.00063294	0.00196048
MEA1	-0.218194	9.59416	11.6719	0.00063575	0.00196688
BABAM1	-0.222224	9.54904	11.6446	0.00064514	0.0019936
TOP1	0.224944	9.50012	11.624	0.00065231	0.00201339
CCDC109B	-0.287357	9.21196	13.6806	0.00065984	0.00203426
EIF3J	0.261572	9.33343	11.6868	0.00066311	0.00204196
LUZP1	0.230451	9.42084	11.5812	0.00066751	0.0020531
FBXO2	-0.268472	9.27129	12.1297	0.00067453	0.00207229
CAMLG	-0.233313	9.45578	11.5194	0.00069007	0.00211754
RAD21	0.245188	9.33088	11.4972	0.00069834	0.00214044
NDUFC1	-0.217676	9.52145	11.4273	0.00072507	0.00221979
DDX24	0.254574	9.36592	11.4057	0.00073356	0.00224317
SLC39A1	0.166704	9.92828	11.402	0.00073504	0.00224509
POLR2E	-0.156832	10.0829	11.3907	0.00073949	0.00225465
TRAPPC4	0.227349	9.5044	11.3898	0.00073987	0.00225465
MYC	0.260731	9.37787	11.3842	0.0007421	0.00225808
SQLE	0.194094	9.76398	11.3827	0.00074271	0.00225808
SUMO1	-0.139243	10.2566	11.3563	0.00075331	0.00228766
ZRANB2	0.250177	9.34903	11.3225	0.00076713	0.00232696
CHCHD2	-0.171506	10.5331	11.3187	0.00076874	0.00232916
ACOT7	0.198352	9.67421	11.2967	0.00077786	0.00235411
C1orf122	-0.233036	9.45009	11.2736	0.00078759	0.00238082
PDLIM7	-0.2347	9.50497	11.2602	0.0007933	0.00239508
TMEM70	0.270301	9.24456	12.6424	0.00079412	0.00239508
PPP1CC	-0.14682	10.2337	11.2436	0.00080042	0.0024113
SSR1	0.275406	9.24883	12.6063	0.0008088	0.00243378
TKT	-0.145956	10.2654	11.2134	0.00081357	0.00244534
RBM39	0.20622	9.62232	11.1311	0.00085043	0.00255321
RAB4A	-0.22531	9.48817	11.1182	0.00085639	0.00256819
PMPCA	0.262728	9.26678	12.1246	0.00086319	0.00258556
ATP5O	-0.12547	10.4413	11.1014	0.00086414	0.00258556
C7orf50	-0.221862	9.53605	11.0316	0.00089728	0.00268168
CSNK1A1	0.206301	9.59036	11.0034	0.00091103	0.00271971
CAPZB	0.153542	10.0798	10.993	0.00091619	0.002732
ISOC1	0.248681	9.28893	11.6444	0.00092098	0.0027432
FAM50A	0.258921	9.21257	12.8276	0.00094055	0.00279833
USO1	0.258382	9.28549	11.5511	0.00094588	0.00281102
GSTT1	0.245962	9.262	11.8538	0.00095284	0.00282852
ANAPC16	-0.197741	9.67345	10.9168	0.00095463	0.00283062
TCERG1	0.257329	9.27617	11.7216	0.00095621	0.00283214
LSR	0.211627	9.48418	10.8815	0.00097298	0.00287859
AK2	0.229258	9.39679	10.8769	0.00097538	0.00288244
IK	0.260096	9.2738	11.725	0.00098325	0.00290246
TMEM98	-0.231559	9.44342	10.8098	0.00101133	0.00298202
TALDO1	0.159731	10.0546	10.8021	0.00101557	0.00299116
NSFL1C	0.225987	9.44101	10.7667	0.00103515	0.00304545
TCEA1	-0.21322	9.55378	10.6684	0.00109161	0.00320798
MRPS34	-0.138532	10.2773	10.6578	0.00109787	0.00322279
GLO1	0.172574	9.9202	10.632	0.0011133	0.00326445
YEATS4	0.233368	9.38249	10.6254	0.00111728	0.00327246
TFAM	0.24155	9.37127	10.5707	0.00115083	0.00336482
TRAF7	-0.262927	9.24568	11.7406	0.00115136	0.00336482
ZNF326	0.235085	9.30479	10.8368	0.00117025	0.00341626
UBAC1	-0.27045	9.2172	12.2696	0.00117632	0.00343016
HMGCR	0.260119	9.21779	12.1833	0.00117883	0.00343369
RNF26	-0.261615	9.2574	11.3292	0.00119595	0.00347973
CAPN1	0.253415	9.21216	12.6976	0.00123342	0.00358481
TAF1D	0.262843	9.25951	11.22	0.00123825	0.00359488
HLA-B	0.227642	9.32706	10.4306	0.0012414	0.00360007
ELOF1	-0.223461	9.47764	10.4241	0.00124577	0.00360698
CALU	0.221741	9.44855	10.423	0.00124652	0.00360698
APP	0.231566	9.3453	10.4004	0.00126188	0.00364742
STARD3NL	-0.252624	9.25815	11.1522	0.00126659	0.00365704
C6orf211	0.244892	9.31518	10.3995	0.00129671	0.00373991
KLHDC3	-0.215576	9.53123	10.3471	0.00129877	0.00374177
FAM177A1	-0.244763	9.2737	10.9023	0.00130228	0.00374779
EEF1E1	0.180117	9.84506	10.3217	0.00131682	0.0037855
PAFAH1B1	0.257085	9.22203	12.0708	0.00132491	0.0038046
FAM118B	0.258005	9.2036	12.6419	0.00133004	0.0038152
HMGB3	-0.163177	10.0007	10.2999	0.00133244	0.00381793
NME3	-0.190886	9.68731	10.2646	0.00135813	0.00388732
PRPSAP2	0.251301	9.24792	11.4912	0.00137419	0.00392742
SHISA5	-0.234801	9.40293	10.2417	0.00137512	0.00392742
AP1S1	-0.275971	9.20434	12.4734	0.00139514	0.00398028
DPH3	-0.229888	9.36358	10.1883	0.00141546	0.00403392
FASN	-0.214321	9.53019	10.1631	0.00143496	0.00408508
H2AFY	0.172413	9.79022	10.0743	0.00150576	0.00428088
AKT1S1	-0.263979	9.2314	11.3844	0.00150699	0.00428088
PDHA1	0.222022	9.36909	10.0523	0.00152381	0.00432401
FIBP	-0.200091	9.59872	10.0433	0.00153131	0.00434062
FGFBP3	-0.201237	9.6462	10.0145	0.00155538	0.00440412
CCT8	0.168232	9.97394	10.0109	0.00155848	0.00440818
UTP11L	0.224532	9.40501	9.99663	0.00157057	0.00443761
S100A13	-0.2231	9.39364	9.96422	0.00159844	0.00451154
FHL2	-0.241214	9.31512	10.0086	0.00161603	0.00455629
ECHDC1	0.24449	9.29055	10.2401	0.00164166	0.00462363
EIF4G2	0.163382	9.89589	9.91202	0.00164439	0.00462639
VPS28	0.231867	9.28802	10.2659	0.00165448	0.00464981
SC5D	0.242707	9.26737	10.3703	0.00166816	0.00468327
YARS	0.208763	9.43371	9.87553	0.00167732	0.00470204
DHRS7	0.272781	9.21715	11.5934	0.00167841	0.00470204
NCBP2	0.201308	9.54321	9.85808	0.00169329	0.0047387
CRABP2	-0.224361	9.47695	9.85415	0.00169691	0.00474379
METAP2	0.209589	9.52506	9.84613	0.00170432	0.00475948
RNASEH2C	-0.207874	9.51586	9.8434	0.00170685	0.0047615
AGPAT1	-0.264111	9.22916	11.3085	0.00173376	0.00483147
PSENEN	-0.203957	9.50432	9.8048	0.00174303	0.00485217
INSIG1	-0.236282	9.30492	9.78798	0.00175904	0.00489158
BZW2	0.226212	9.3892	9.76284	0.00178324	0.00495366
KRT18	0.116224	10.7491	9.74237	0.00180321	0.00500385
GEMIN7	-0.265458	9.20536	11.7552	0.00182248	0.00505201
MPST	-0.184527	9.71465	9.71901	0.00182625	0.00505717
LECT1	0.185397	9.77696	9.71634	0.00182891	0.00505923
TSR3	-0.252102	9.24797	10.6257	0.00184712	0.00510424
WDR74	0.227405	9.35953	9.60415	0.00194427	0.00536707
SETD5-AS1	-0.242958	9.24751	10.2256	0.00195065	0.00537906
DDOST	0.188401	9.59704	9.5907	0.00195831	0.00539455
USP1	0.219438	9.34166	9.56568	0.00198517	0.00546285
CCDC90B	-0.217878	9.4137	9.53885	0.00201438	0.00553745
CCDC51	0.24608	9.20297	11.6698	0.00205078	0.00563163
MLLT11	-0.195806	9.65308	9.48037	0.00207959	0.00570168
AES	-0.255784	9.25075	10.7781	0.00208061	0.00570168
SAC3D1	-0.233373	9.30357	9.76677	0.00209387	0.00573208
FXN	-0.243419	9.26332	10.169	0.00209924	0.00574082
NDFIP1	0.221881	9.32398	9.53694	0.00211965	0.00579063
MRPL44	0.228624	9.32553	9.5836	0.00212474	0.00579855
SLC38A2	0.241679	9.24143	10.5371	0.00216781	0.00590996
C2orf47	0.260007	9.22312	10.9962	0.00217368	0.00591985
PRDX4	0.136138	10.2496	9.39252	0.00218157	0.00593521
EGLN2	-0.233269	9.35954	9.38921	0.00218551	0.00593981
SNAP23	0.236685	9.27967	10.0873	0.0022388	0.00607838
CWC27	0.222525	9.41379	9.3011	0.0022931	0.00621941
GRN	0.234766	9.24542	10.2863	0.00230081	0.00623392
PFDN6	0.212176	9.39859	9.2629	0.00234141	0.00633741
ARID4B	0.219715	9.28537	9.46532	0.00234934	0.00635238
LSM5	-0.173914	9.74165	9.24298	0.002367	0.00639358
EIF4E2	-0.193146	9.57412	9.22262	0.00239346	0.00645842
POP7	-0.161619	9.91348	9.19634	0.00242804	0.00654505
DDT	-0.15863	9.8754	9.17864	0.00245163	0.00660189
OCIAD1	0.199367	9.54079	9.16016	0.00247649	0.00666204
APMAP	0.227688	9.25978	10.1168	0.00248124	0.00666801
CDC6	0.235706	9.25373	10.0329	0.00253674	0.00680913
UGDH	0.225702	9.31063	9.42785	0.00253891	0.00680913
FXYD6	-0.246408	9.2646	10.1519	0.0025457	0.00682041
NR6A1	-0.201028	9.54821	9.09557	0.00256545	0.00686635
FBLN1	0.210403	9.35956	9.08937	0.00257417	0.0068827
TMED2	-0.152165	9.95926	9.02644	0.00266426	0.00711637
DGCR6L	-0.229055	9.31735	9.07858	0.00273153	0.00728868
NUPL2	0.234702	9.22738	10.4082	0.00274282	0.00731141
ZFP42	0.22581	9.25817	8.97084	0.00274653	0.00731391
TBC1D7	0.245814	9.23578	10.2587	0.00279859	0.00744504
NDUFA12	-0.172578	9.72531	8.9036	0.00284946	0.00757273
TRAF4	-0.204838	9.51096	8.88702	0.00287544	0.00763409
FUBP1	0.220871	9.28989	9.26002	0.00291315	0.00772644
PPP1R7	0.223156	9.29113	9.21373	0.00292775	0.00775735
KNSTRN	0.24266	9.24879	9.7023	0.00294146	0.00778586
CDK4	-0.152295	9.95704	8.78095	0.00304744	0.00805831
COX6A1	-0.12593	10.1813	8.77143	0.00306338	0.00809236
ARL5A	-0.18054	9.65317	8.76754	0.00306992	0.00810151
MAP2K1	0.237006	9.242	9.80119	0.00308383	0.0081301
GSPT1	0.192994	9.53244	8.74636	0.00310577	0.00817977
FKBP4	0.193968	9.56978	8.74287	0.00311171	0.00818723
LY6E	-0.198796	9.53235	8.73727	0.00312128	0.00820425
ADSS	0.222972	9.30268	8.89626	0.00313482	0.00823164
RPP30	0.217461	9.38527	8.7948	0.00316015	0.00828265
POLR2F	-0.160565	9.82303	8.71448	0.00316053	0.00828265
CBR1	-0.1602	9.98372	8.71024	0.00316788	0.00829369
PTRHD1	-0.203321	9.45577	8.69272	0.00319845	0.00836543
NUBP2	-0.214199	9.40108	8.68525	0.00321159	0.00839146
RDH14	0.212618	9.31531	8.95657	0.00325549	0.00849777
GID8	-0.237319	9.24242	9.7228	0.00329666	0.00859672
NDN	0.23381	9.21504	10.058	0.00332761	0.00866888
UBE2E3	-0.162035	9.798	8.59764	0.00336973	0.00876993
SDHD	-0.190751	9.52936	8.56081	0.00343856	0.00894027
U2SURP	0.202809	9.46155	8.54393	0.00347057	0.00901461
NDUFS6	-0.126539	10.1667	8.53596	0.00348579	0.00904524
TMEM141	-0.214841	9.31727	8.48547	0.00358384	0.00929052
LEPROTL1	0.222598	9.27147	9.06436	0.00360488	0.00933589
VCAN	-0.234098	9.2365	9.28166	0.00363677	0.00940925
CCZ1	0.228557	9.24167	9.93985	0.00368102	0.0095144
ARL1	0.245828	9.2768	8.90994	0.00368514	0.00951573
MAPKAP1	-0.23018	9.25985	9.11721	0.00372145	0.00960011
YIPF6	0.22839	9.24929	9.31481	0.0037287	0.00960942
NSMCE4A	0.216636	9.33233	8.49135	0.00377066	0.00970807
ESD	0.230021	9.34013	8.38549	0.0037863	0.00973755
FDFT1	0.136446	10.1349	8.38396	0.00378949	0.00973755
ZFR	0.22831	9.21398	9.83386	0.00379409	0.00973989
RALA	0.191566	9.5696	8.37822	0.00380147	0.00974934
HSPB1	-0.179746	9.61819	8.36336	0.00383266	0.00981981
GLOD4	0.210296	9.38856	8.35562	0.00384902	0.00984945
CYB5B	0.189165	9.49675	8.35436	0.0038517	0.00984945
EIF1	-0.0780886	11.2584	8.34415	0.0038734	0.00989534
BLOC1S1	-0.194104	9.46515	8.3245	0.0039155	0.00999323
MRPS16	-0.175237	9.62979	8.31943	0.00392643	0.0100069
UBE3A	0.234084	9.22206	9.59555	0.00392844	0.0100069
PHF5A	-0.175568	9.65488	8.31026	0.0039463	0.0100427
CHCHD10	-0.162044	9.84944	8.30807	0.00395106	0.0100451
PAFAH1B3	-0.140055	10.0364	8.29755	0.00397401	0.0100938
FUNDC2	-0.20925	9.36224	8.2905	0.00398944	0.0101232
RAN	0.0569851	11.989	8.2518	0.00407536	0.0103268
SCO1	0.235108	9.25805	9.2567	0.00407752	0.0103268
FDX1	-0.214592	9.31531	8.38594	0.0041545	0.0105117
C16orf80	0.212571	9.30232	8.57792	0.00418099	0.0105686
ECSIT	-0.225286	9.27448	8.58736	0.00418745	0.0105748
BCAP31	0.1718	9.64051	8.18766	0.00422192	0.0106517
TPM1	0.127014	10.4179	8.164	0.00427733	0.0107812
AKR1B1	0.14206	9.99162	8.13715	0.0043411	0.0109237
RBX1	-0.142383	9.93667	8.1367	0.00434217	0.0109237
BAG1	-0.202806	9.43339	8.12797	0.00436313	0.0109569
CLIC4	0.205881	9.30975	8.28061	0.00436367	0.0109569
VPS26A	0.252176	9.22751	9.3378	0.00438091	0.0109839
ATP5F1	0.150951	9.86397	8.11983	0.00438276	0.0109839
TECR	0.198266	9.35563	8.1089	0.00440924	0.0110398
CSNK2A1	0.217087	9.28163	8.74887	0.00443965	0.0111054
PPP1CA	-0.118379	10.2381	8.07188	0.0045002	0.0112462
DHCR7	0.20327	9.31787	8.43391	0.00450497	0.0112475
PCNA	0.178986	9.68197	8.03648	0.00458897	0.0114464
CLIC1	-0.13541	10.0618	8.01432	0.00464544	0.0115763
LAMP1	0.203964	9.31181	8.30848	0.00469848	0.0116974
TMEM177	0.218463	9.27029	8.55364	0.0047529	0.0118218
MRPL34	-0.152108	9.85113	7.97107	0.0047577	0.0118226
RHEB	-0.156692	9.76947	7.94538	0.00482569	0.0119802
CMTM7	-0.231572	9.24574	8.87676	0.00489905	0.0121509
LRRC47	0.206129	9.27689	8.72657	0.00493916	0.0122389
MPHOSPH6	0.211592	9.32695	7.89424	0.00496398	0.0122889
IWS1	0.220337	9.25914	8.58705	0.00501997	0.0124158
C17orf89	-0.196291	9.46028	7.85169	0.00508213	0.0125578
SNRPD3	-0.145569	9.90153	7.84627	0.00509736	0.0125837
FBL	-0.135347	10.0293	7.83456	0.00513048	0.0126536
APEH	0.211364	9.25548	8.61042	0.00513853	0.0126616
SBNO1	0.245416	9.21608	9.26304	0.00516516	0.0127154
MCM5	0.198651	9.34132	7.84841	0.00519969	0.0127884
COX5B	-0.107706	10.3831	7.76954	0.00531837	0.0130681
FAM200B	-0.229453	9.20516	9.18209	0.00533484	0.0130964
ARPC5	0.156507	9.74268	7.73313	0.00542666	0.0133094
PLA2G12A	-0.198036	9.39935	7.71115	0.00549309	0.0134599
TMEM134	-0.20582	9.32134	7.68294	0.00557959	0.0136572
MED4	0.20406	9.36027	7.68152	0.00558398	0.0136572
ARPP19	-0.191838	9.40997	7.67821	0.00559422	0.0136696
GABRB3	-0.226717	9.24165	8.67061	0.00562343	0.0137283
GARS	0.197096	9.39242	7.62916	0.00574835	0.0140186
TGIF1	0.141777	9.98921	7.62771	0.00575298	0.0140186
TMCO1	0.197312	9.33706	7.61534	0.00579254	0.014102
VKORC1	-0.178812	9.55475	7.58211	0.00590027	0.014351
NDUFAF4	0.208098	9.40958	7.57103	0.00593662	0.0144261
DNAAF2	0.190253	9.40577	7.56487	0.00595696	0.0144622
SAFB	0.214133	9.21949	8.92836	0.00597201	0.0144854
RPP25L	0.214526	9.24311	8.5287	0.00598015	0.0144918
VBP1	0.186199	9.50794	7.55212	0.00599922	0.0145247
TNPO1	0.223347	9.20328	9.14688	0.00610119	0.0147581
RAD23A	-0.193416	9.4262	7.5024	0.00616704	0.0149037
IGF2BP2	-0.22311	9.24058	8.45046	0.00621798	0.015013
BCCIP	0.205799	9.3614	7.48463	0.00622819	0.0150239
RUVBL2	0.193832	9.43351	7.47443	0.00626353	0.0150954
SRRM1	0.157341	9.73318	7.46298	0.0063035	0.0151779
EIF4B	-0.188326	9.44036	7.43936	0.00638673	0.0153642
TMEM208	-0.169885	9.63696	7.41452	0.00647547	0.0155635
KDELR2	-0.160426	9.70898	7.41105	0.00648797	0.0155794
TIMMDC1	0.185724	9.48647	7.39798	0.00653525	0.0156787
MRPL16	0.171247	9.60445	7.39333	0.00655216	0.0157049
SAT1	-0.203883	9.27515	7.56493	0.0066417	0.0159051
ODC1	-0.167625	9.71569	7.365	0.00665615	0.01592
TRA2B	0.161851	9.7002	7.36397	0.00665997	0.01592
C1orf109	0.219975	9.19872	9.02213	0.00675226	0.016126
ATP6V0B	0.113455	10.2976	7.33042	0.00678538	0.0161904
C1orf21	-0.225834	9.24071	8.2453	0.00681067	0.0162226
MRPS33	-0.186866	9.44456	7.32259	0.00681501	0.0162226
ISOC2	-0.169056	9.67292	7.32198	0.0068173	0.0162226
NAA10	-0.16118	9.70123	7.31149	0.00685721	0.0163029
KRAS	0.194555	9.40696	7.30332	0.00688843	0.0163623
FKBP2	-0.149401	9.8015	7.29126	0.00693482	0.0164577
EMC8	-0.181984	9.51661	7.25589	0.00707267	0.0167698
GMPS	0.213855	9.26206	7.9607	0.00718248	0.0170149
TMED4	0.215481	9.19923	8.84975	0.00727504	0.0172187
UBE2J2	0.173095	9.46203	7.18346	0.0073638	0.0174131
DTYMK	-0.142213	9.89369	7.17112	0.0074146	0.0175123
SDHC	0.16281	9.57286	7.17005	0.007419	0.0175123
ANKRD39	-0.222912	9.2043	8.64115	0.00750104	0.0176901
SELM	-0.213816	9.23395	8.00429	0.00754122	0.017769
TUBG1	0.18118	9.43275	7.12034	0.00762744	0.0179561
MRPL41	-0.130676	10.0102	7.1145	0.00765234	0.0179987
ARF1	0.125831	10.0028	7.11025	0.0076705	0.0180122
PDCL3	0.219807	9.23884	8.15243	0.00767844	0.0180122
UXT	-0.19165	9.31973	7.23531	0.00767858	0.0180122
CMC1	-0.192087	9.32209	7.10079	0.00771107	0.0180724
TIMM8A	-0.201319	9.23792	8.10199	0.00773095	0.0181029
SNRPB2	0.18392	9.54204	7.02402	0.00804855	0.0188299
NGDN	0.213413	9.26409	7.71543	0.00808176	0.0188908
MLST8	-0.201758	9.35723	7.00061	0.00815444	0.0190439
PTTG1	-0.122166	10.2217	6.98505	0.00822561	0.0191931
TSPAN13	0.210267	9.24968	7.69396	0.00824857	0.0192156
MAD2L2	-0.109112	10.3843	6.97979	0.00824981	0.0192156
GTF2F2	0.199144	9.38037	6.97317	0.0082804	0.0192698
UBE2I	-0.109135	10.2973	6.9632	0.00832662	0.0193603
BID	-0.169663	9.61257	6.95091	0.00838403	0.0194766
MBD4	0.211623	9.21247	8.21132	0.0084053	0.0195089
ACAT1	0.226214	9.20226	8.26976	0.00843961	0.0195713
PLIN2	0.20435	9.23022	8.33966	0.00844811	0.0195738
ITM2C	-0.117088	10.2094	6.90881	0.00858364	0.0198704
ADSL	0.150128	9.74073	6.86885	0.00877763	0.0202964
UBE2S	-0.185855	9.54129	6.86774	0.00878307	0.0202964
GAR1	0.208903	9.29598	7.18509	0.00886205	0.020461
TBCA	-0.150031	9.71257	6.82722	0.00898448	0.0207256
FAM127B	-0.218022	9.23002	7.99359	0.00907053	0.0209058
THOC2	0.211732	9.22839	7.74171	0.00913053	0.0210257
TARDBP	0.196541	9.26829	7.50195	0.00926962	0.0213274
ZNF511	-0.182088	9.4659	6.76777	0.00928858	0.0213524
ATP5G3	-0.0803164	10.8577	6.76221	0.00931757	0.0214004
STRAP	0.106197	10.3191	6.7464	0.00940045	0.0215672
ZFP36L2	-0.188351	9.42303	6.74415	0.00941231	0.0215672
SMARCE1	0.188393	9.30867	6.91035	0.00941472	0.0215672
HYAL2	-0.192461	9.3423	6.73837	0.00944285	0.0216129
KTN1	-0.180448	9.40655	6.72866	0.00949436	0.021712
TAF6	-0.214357	9.22184	7.88497	0.00953305	0.0217816
VPS72	0.177885	9.3908	6.71512	0.00956671	0.0218396
GRAMD1A	-0.204085	9.27343	6.98616	0.00960648	0.0219114
FAM96A	-0.184631	9.33913	6.69046	0.00969989	0.0221053
PAPOLA	-0.159353	9.5934	6.5974	0.0102199	0.0232702
ECHS1	0.1398	9.76087	6.59273	0.0102467	0.023301
PRKDC	0.178739	9.39576	6.59198	0.010251	0.023301
AP3D1	-0.190963	9.3166	6.5877	0.0102756	0.0233368
SLTM	0.138396	9.83457	6.57586	0.0103442	0.0234724
UQCRB	-0.161319	9.6605	6.56315	0.0104183	0.0236177
MRPL20	-0.105612	10.376	6.56182	0.0104261	0.0236177
TXNDC12	0.140079	9.77043	6.55967	0.0104387	0.0236259
NDUFB11	-0.112903	10.1556	6.5497	0.0104973	0.0237382
DNTTIP1	0.196797	9.31128	6.86288	0.0105379	0.0238095
PSMC5	0.128678	9.9148	6.5272	0.0106309	0.0239991
COX16	-0.173821	9.45321	6.52515	0.0106432	0.0240062
SLBP	0.176714	9.3893	6.48701	0.0108739	0.0245057
HAGHL	-0.200441	9.22792	7.24795	0.0109448	0.0246446
RNASEH2A	0.164754	9.5087	6.46488	0.01101	0.0247702
YWHAH	-0.12303	10.0872	6.45246	0.0110872	0.0249226
HEXB	0.205547	9.2003	7.82956	0.0111716	0.0250911
MPC2	-0.167662	9.53453	6.43545	0.0111939	0.025115
NDUFS5	-0.0800419	10.8527	6.43426	0.0112014	0.025115
SMDT1	-0.178777	9.42758	6.42958	0.0112309	0.0251599
AMD1	-0.153481	9.69989	6.42778	0.0112423	0.0251641
PDXK	-0.199722	9.24207	7.08005	0.0112945	0.0252595
SNRPD1	-0.0902418	10.5365	6.40991	0.011356	0.0253755
SRPK2	0.20716	9.25848	7.09688	0.0114082	0.0254559
MIS18A	0.166985	9.51227	6.40129	0.0114112	0.0254559
COX7B	-0.158821	9.612	6.37628	0.0115731	0.0257951
MRPL55	-0.132799	9.91211	6.35188	0.0117332	0.02613
RPF2	0.226953	9.26932	6.809	0.0118878	0.0264346
RPA3	-0.143891	9.70225	6.32833	0.0118901	0.0264346
RRM1	0.21464	9.20596	7.62728	0.0120761	0.0268257
SRSF3	0.0833671	10.9791	6.29512	0.0121148	0.0268889
ZYX	-0.193535	9.32004	6.43241	0.0122891	0.0272418
TSTA3	-0.190035	9.33136	6.27874	0.0122944	0.0272418
CHMP2B	0.198605	9.31771	6.28555	0.0123798	0.027408
POLE4	-0.179466	9.41337	6.25181	0.0124145	0.0274616
NDUFC2	-0.1079	10.1624	6.2462	0.0124538	0.0275256
DPH2	0.174272	9.23775	6.86857	0.0125554	0.0277269
LSM2	-0.135724	9.82797	6.21015	0.0127099	0.0280446
CNPY2	-0.11974	10.015	6.20343	0.0127582	0.0281277
PTN	0.168106	9.58264	6.15592	0.0131053	0.028859
DNAJC2	0.166268	9.5004	6.15505	0.0131118	0.028859
GFER	-0.195717	9.24561	6.6673	0.0131602	0.0289415
RNF2	0.194035	9.21813	7.31246	0.0132094	0.0290255
GPR160	-0.187012	9.22005	7.00524	0.0132756	0.0291467
RP4-792G4.2	-0.156154	9.64353	6.12669	0.0133237	0.0292279
MESDC2	0.159639	9.52934	6.12057	0.0133699	0.0293049
PHLDA1	-0.209969	9.24772	6.10041	0.0135231	0.0296163
FADD	0.188071	9.2336	7.07386	0.0135694	0.0296929
H2AFX	-0.191663	9.36135	6.08067	0.013675	0.0298993
S100A16	-0.209741	9.20447	7.31541	0.0137312	0.0299972
KNOP1	0.153877	9.61386	6.0662	0.0137875	0.0300953
APOC1	-0.168285	9.45138	6.06383	0.013806	0.0301108
IER2	0.158711	9.60664	6.0616	0.0138235	0.030124
STK25	-0.173938	9.4384	6.04197	0.013978	0.0304355
ANP32B	0.186637	9.34377	6.04024	0.0139917	0.0304402
GHITM	0.137164	9.78869	6.03395	0.0140416	0.0305237
RFC2	0.170455	9.37889	6.01843	0.0141656	0.0307679
TPD52	-0.195122	9.22401	6.85574	0.0142188	0.030858
BLVRA	0.221215	9.19907	7.42977	0.0142527	0.0309063
ZFP36L1	-0.178366	9.37522	6.00279	0.0142917	0.0309653
CIAPIN1	0.16917	9.41592	5.99348	0.0143672	0.0311035
CUTC	0.218393	9.20374	7.30093	0.0143926	0.0311327
C19orf25	-0.183646	9.31048	5.95656	0.0146711	0.0317093
SLC25A3	-0.0694681	11.0582	5.94903	0.0147338	0.0317955
COX8A	-0.10793	10.1391	5.94888	0.0147351	0.0317955
SMIM15	0.178795	9.28888	6.14103	0.0147711	0.0318472
PRPS1	0.174181	9.471	5.93251	0.0148726	0.0320398
CALD1	-0.14426	9.71333	5.92983	0.0148952	0.0320624
TRAPPC6A	-0.17687	9.34905	5.91596	0.0150129	0.0322894
PSPH	0.191351	9.24026	6.81406	0.0150619	0.0323685
SLC25A26	-0.196008	9.22781	6.87291	0.0152222	0.0326861
FHL1	-0.201394	9.24511	6.55118	0.0154462	0.0331403
FAM162A	-0.149795	9.61476	5.86425	0.0154601	0.0331432
CD320	0.13341	9.77206	5.85315	0.0155579	0.0333258
IGBP1	-0.179994	9.3173	6.02112	0.0156029	0.0333951
NDUFS4	-0.146903	9.6388	5.83704	0.0157009	0.0335776
NDUFA1	-0.160137	9.4059	5.81227	0.0159236	0.0340261
EZR	0.164321	9.50389	5.77899	0.0162277	0.0346481
MRPS5	0.174629	9.3585	5.77735	0.0162429	0.0346524
EBP	0.140002	9.68586	5.77079	0.0163036	0.0347537
GNB1	-0.18221	9.3432	5.76119	0.0163929	0.0349159
KDELR1	0.138769	9.71228	5.74555	0.0165394	0.0351996
DESI1	-0.202122	9.21031	6.68478	0.01668	0.0354703
RRP1	0.177032	9.32976	5.92546	0.0169061	0.0359221
EIF4E	0.180611	9.38109	5.7044	0.0169315	0.035947
TRAPPC2L	-0.151219	9.57274	5.70271	0.0169478	0.0359527
MFGE8	0.115211	10.0953	5.69946	0.0169792	0.0359904
GINS2	-0.160015	9.52716	5.68167	0.0171521	0.0363278
MGST1	0.0883445	10.6932	5.65169	0.0174477	0.0369049
BEX1	-0.130935	9.89365	5.6512	0.0174526	0.0369049
THOC7	0.165736	9.44957	5.6463	0.0175014	0.0369786
TXNDC9	0.190879	9.2766	6.05597	0.0175717	0.0370974
VDAC1	0.118222	10.0158	5.6051	0.0179175	0.0377972
RALBP1	-0.171501	9.29634	5.61137	0.0179448	0.0378246
NUDT9	0.193973	9.20835	6.58579	0.0179822	0.0378732
DNPEP	-0.192312	9.2309	6.37949	0.0181515	0.0381992
RCC1	0.168808	9.27329	6.23431	0.0182005	0.0382719
NUDT1	-0.142784	9.64961	5.57523	0.0182257	0.0382942
STMN1	0.0745563	11.1986	5.54923	0.0184982	0.038836
FEN1	0.161686	9.42075	5.52644	0.0187406	0.0392864
ROCK1	0.19424	9.21554	6.41299	0.0187425	0.0392864
MRPL42	0.160143	9.55335	5.51174	0.0188988	0.0395825
NDUFB3	-0.165072	9.35069	5.50927	0.0189255	0.039607
C1QBP	0.0621534	11.2496	5.56064	0.0189796	0.0396886
HDLBP	-0.196992	9.24753	6.26157	0.0193792	0.0404704
EAPP	0.183843	9.24195	6.13969	0.0193841	0.0404704
SMIM20	-0.146216	9.60006	5.46057	0.0194599	0.0405966
TPST2	-0.168656	9.4065	5.45675	0.0195026	0.0406534
SDCBP	0.166425	9.47662	5.45184	0.0195574	0.0407192
POLR2G	0.141134	9.68884	5.45116	0.019565	0.0407192
ACTR2	0.194572	9.23226	6.24566	0.0196752	0.0409091
NDUFB6	-0.132046	9.73366	5.44028	0.0196872	0.0409091
ALPL	-0.176472	9.32772	5.50261	0.0197625	0.0410331
TOM1L1	0.179364	9.21265	6.29085	0.0199912	0.0414755
ACAT2	0.100479	10.5032	5.40877	0.0200456	0.0415557
RP11-1144P22.1	-0.186955	9.23572	6.05468	0.0201185	0.041674
NDUFAB1	-0.0951189	10.2835	5.39662	0.0201856	0.0417603
SAP18	0.0853297	10.6216	5.39608	0.0201918	0.0417603
MRPL28	0.135202	9.6746	5.36269	0.0205819	0.0425338
PHB	-0.0819352	10.5791	5.35821	0.0206348	0.0426098
SDF2	0.171679	9.27811	5.54321	0.0207162	0.0427239
TOR1A	0.180933	9.22	6.46874	0.0207535	0.0427239
SNRPE	-0.107924	10.0785	5.34808	0.020755	0.0427239
TMEM59	0.143343	9.61022	5.34782	0.0207582	0.0427239
FAM192A	0.187353	9.21984	6.22273	0.020771	0.0427239
EIF2S2	0.104049	10.2104	5.33038	0.0209668	0.043093
GORASP2	0.185896	9.26092	5.85956	0.0210227	0.0431742
FBXO22	0.178921	9.27575	5.63007	0.0215825	0.0442895
PKIG	-0.1925	9.23167	5.89456	0.0216595	0.0444129
YIF1A	-0.132385	9.75304	5.27212	0.0216797	0.0444198
HMGCS1	0.171084	9.2782	5.32598	0.021828	0.0446891
IFRD1	0.16221	9.30783	5.23796	0.0221093	0.0452298
PSMG3	-0.161829	9.48742	5.23119	0.0221955	0.045371
LARP1	-0.165266	9.38667	5.15914	0.0231347	0.0472542
BUD31	-0.129655	9.76407	5.15019	0.0232543	0.0474617
TRAPPC1	-0.157033	9.46066	5.11167	0.023776	0.048489
EIF6	0.125288	9.76937	5.09609	0.0239904	0.0488776
ZSWIM7	-0.166308	9.34954	5.09514	0.0240036	0.0488776
NOSIP	-0.133867	9.69863	5.09326	0.0240295	0.0488928
RAB5A	0.183175	9.26766	5.49626	0.0242067	0.0492152
ELAVL1	0.123421	9.77911	5.07586	0.0242718	0.0493097
UBE2E2	-0.179133	9.27476	5.47998	0.0245117	0.0497588
MRPL3	0.120827	9.8969	5.05568	0.024556	0.0498104
TBCB	-0.122159	9.82215	5.05146	0.0246159	0.0498934

## Sheet: iPSC_FTLhi_ENO1lo
genes	logFC	logCPM	F	PValue	FDR
FTL	1.26427	13.383	5976.53	0	0
FTH1	0.845827	12.9371	2975.45	0	0
HMGA1	0.63369	12.8924	2096.77	0	0
GNB2L1	0.416578	12.6617	914.183	1.75e-196	1.15e-193
TPT1	0.571301	11.5555	897.249	5.86e-193	3.09e-190
PFN1	0.493732	11.7987	806.799	4.39e-174	1.93e-171
TMSB4X	0.608653	12.7394	800.406	9.54e-173	3.59e-170
OAZ1	0.511826	11.4543	693.785	2.2e-150	7.26e-148
TMSB10	0.651453	11.054	672.029	8.33e-146	2.44e-143
SLC25A6	0.504452	11.4448	602.648	3.57e-131	9.41e-129
HSP90AA1	-0.694209	11.0887	593.904	2.51e-129	6.03e-127
SERF2	0.489465	11.2696	576.949	9.66e-126	2.12e-123
YBX1	0.357593	12.5871	540.542	4.93e-118	1e-115
TUBA1B	-0.545701	12.2009	517.034	4.77e-113	8.98e-111
GAPDH	0.321943	13.043	508.954	2.47e-111	4.35e-109
NACA	0.345407	12.1435	506.283	9.12e-111	1.5e-108
EEF2	0.513533	11.0917	503.211	4.1e-110	6.36e-108
HSPA5	-1.12252	9.71878	475.848	2.67e-104	3.91e-102
UBA52	0.416226	11.4275	465.448	4.35e-102	6.04e-100
PRELID1	0.531188	10.7979	454.959	7.42e-100	9.8e-98
PABPC1	0.425686	11.3946	452.333	2.69e-99	3.38e-97
TAGLN	1.20474	9.70129	437.724	3.48e-96	4.17e-94
ENO1	-0.517984	11.7588	435.886	8.56e-96	9.83e-94
HNRNPA2B1	-0.474151	11.2518	416.323	1.27e-91	1.4e-89
GPX4	0.492663	10.8768	412.614	7.84e-91	8.28e-89
POU5F1	0.49254	10.8667	372.588	2.78e-82	2.82e-80
FAU	0.331442	11.6266	359.244	1.99e-79	1.94e-77
HMGN1	0.431317	10.9685	337.28	1e-74	9.43e-73
HSPD1	-0.455544	11.0731	336.799	1.27e-74	1.15e-72
HSP90B1	-0.715529	10.1057	334.12	4.76e-74	4.19e-72
CTSC	-0.690091	10.0477	304.414	1.12e-67	9.51e-66
EEF1D	0.436012	10.7506	302.234	3.28e-67	2.71e-65
EIF4A1	-0.368141	11.7257	299.888	1.05e-66	8.37e-65
PTMA	0.248845	12.6957	296.061	6.94e-66	5.39e-64
GAL	0.825559	9.81149	273.69	4.46e-61	3.36e-59
NASP	-0.603329	10.2476	271.453	1.35e-60	9.9e-59
HSP90AB1	-0.421553	11.3139	266.353	1.69e-59	1.2e-57
H2AFZ	0.24998	12.4851	261.787	1.62e-58	1.13e-56
HMGN3	0.45207	10.5395	260.346	3.31e-58	2.24e-56
L1TD1	-0.460875	10.7874	260.289	3.41e-58	2.25e-56
CCT5	-0.544669	10.3038	258.48	8.35e-58	5.37e-56
PDIA3	-0.743363	9.76333	257.959	1.08e-57	6.79e-56
GPX1	0.516654	10.191	253.916	8.02e-57	4.92e-55
SEPW1	0.460944	10.5061	252.206	1.87e-56	1.12e-54
SSB	-0.505243	10.4155	251.267	2.98e-56	1.75e-54
LSM4	0.372575	10.9366	249.092	8.77e-56	5.03e-54
UQCRH	0.322142	11.4484	245.747	4.61e-55	2.59e-53
EEF1B2	0.31688	11.2759	245.09	6.38e-55	3.51e-53
TIMM13	0.368307	10.9033	238.53	1.65e-53	8.91e-52
XRCC5	-0.537681	10.1471	228.322	2.63e-51	1.39e-49
NHP2	0.41623	10.5383	227.076	4.88e-51	2.52e-49
MT1X	0.921934	9.40003	226.238	7.39e-51	3.75e-49
RAC3	0.638829	9.79333	223.846	2.43e-50	1.21e-48
ILF2	-0.429183	10.6734	220.263	1.44e-49	7.03e-48
DDX5	-0.523146	10.3122	217.503	5.67e-49	2.72e-47
NCL	-0.463234	10.4358	215.713	1.38e-48	6.51e-47
EIF4EBP1	0.462915	10.3235	213.655	3.84e-48	1.78e-46
HLA-A	-0.621615	9.93495	210.514	1.83e-47	8.33e-46
EIF3L	0.465117	10.2484	209.928	2.45e-47	1.1e-45
PRDX1	-0.34905	11.4997	208.851	4.18e-47	1.84e-45
ADH5	-0.527297	10.1302	206.086	1.66e-46	7.16e-45
PDIA6	-0.371656	10.804	201.792	1.4e-45	5.96e-44
PHGDH	-0.550505	10.1139	198.904	5.9e-45	2.47e-43
LDHB	-0.264531	12.1237	198.128	8.68e-45	3.58e-43
UBC	-0.617	9.90494	196.254	2.2e-44	8.95e-43
H3F3B	0.2582	11.7322	195.811	2.75e-44	1.1e-42
YBX3	0.538203	9.93235	195.376	3.41e-44	1.34e-42
GLTSCR2	0.478543	10.0988	191.84	1.98e-43	7.7e-42
XRCC6	-0.552369	9.96938	190.255	4.37e-43	1.67e-41
RNF7	0.43789	10.2664	189.329	6.93e-43	2.61e-41
HNRNPM	-0.480137	10.2675	188.625	9.84e-43	3.66e-41
CHGA	-0.87993	9.34263	185.519	4.62e-42	1.69e-40
PSMA4	-0.473757	10.2679	185.382	4.95e-42	1.79e-40
MSH2	-0.763055	9.41476	183.819	1.08e-41	3.84e-40
PSMC2	-0.676945	9.58289	183.714	1.14e-41	4e-40
PGK1	-0.518635	10.2084	183.634	1.18e-41	4.1e-40
C19orf53	0.478841	10.0618	183.361	1.35e-41	4.64e-40
TMA7	0.421641	10.2999	181.4	3.6e-41	1.22e-39
LAMTOR1	0.465899	10.0954	181.064	4.25e-41	1.42e-39
NME4	0.44861	10.2519	179.839	7.83e-41	2.58e-39
RPN2	-0.589277	9.81899	178.842	1.29e-40	4.19e-39
EEF1A1	0.482678	10.0001	177.006	3.21e-40	1.03e-38
CCT6A	-0.424308	10.3509	176.974	3.27e-40	1.04e-38
CCT2	-0.466053	10.1727	176.128	4.98e-40	1.56e-38
NUDC	-0.438857	10.2444	169.237	1.55e-38	4.8e-37
ATP5B	-0.404539	10.4569	167.785	3.19e-38	9.79e-37
EIF4A3	-0.606832	9.68807	166.393	6.39e-38	1.94e-36
HSPA9	-0.608936	9.68179	163.797	2.33e-37	7e-36
MALAT1	-0.395863	11.8203	163.521	2.68e-37	7.94e-36
MLF2	0.446166	10.063	160.822	1.03e-36	3.02e-35
MYL6B	0.481752	9.94582	160.299	1.34e-36	3.88e-35
CCT4	-0.491468	10.0373	159.385	2.11e-36	6.05e-35
SIVA1	0.381989	10.3551	156.541	8.73e-36	2.48e-34
NAA15	-0.75245	9.25997	157.387	3.78e-35	1.06e-33
EI24	0.46806	9.97409	153.522	3.94e-35	1.1e-33
COX4I1	0.235758	11.4074	151.475	1.1e-34	3.01e-33
CCNB1	-0.631109	9.61387	151.365	1.16e-34	3.15e-33
PPDPF	0.559425	9.64634	151.1	1.32e-34	3.56e-33
ACTL6A	-0.652935	9.46427	150.927	1.44e-34	3.84e-33
ID1	0.642739	9.58116	150.327	1.94e-34	5.13e-33
LDHA	-0.418377	10.5682	149.998	2.29e-34	5.99e-33
MCM7	-0.60576	9.58802	148.363	5.19e-34	1.34e-32
PSMC6	-0.675904	9.42462	147.913	6.5e-34	1.67e-32
MZT2A	0.489377	9.84147	144.82	3.05e-33	7.73e-32
PTPLAD1	-0.591619	9.62577	144.693	3.25e-33	8.16e-32
PSMD14	-0.51637	9.82103	142.868	8.09e-33	2.01e-31
HDAC2	-0.443155	10.1391	142.067	1.21e-32	2.98e-31
HINT1	0.270907	11.1213	142.041	1.22e-32	2.99e-31
MORF4L1	-0.322862	10.6239	138.461	7.33e-32	1.77e-30
HSD17B12	-0.65583	9.40269	138.007	9.19e-32	2.21e-30
GSTP1	0.200407	11.9177	136.084	2.41e-31	5.72e-30
GADD45GIP1	0.284168	10.7909	135.455	3.3e-31	7.77e-30
COTL1	0.499048	9.81704	134.667	4.89e-31	1.14e-29
C1orf86	0.469586	9.86465	134.185	6.22e-31	1.44e-29
PA2G4	-0.497309	9.80871	133.669	8.06e-31	1.85e-29
NDUFA4	0.233271	11.3324	133.583	8.41e-31	1.91e-29
NOP58	-0.602353	9.54114	133.369	9.36e-31	2.11e-29
MRP63	0.420688	10.0445	133.113	1.06e-30	2.38e-29
NEDD8	0.334678	10.4169	132.978	1.14e-30	2.52e-29
LAPTM4A	-0.417861	10.1231	132.617	1.36e-30	3e-29
MAGED2	-0.591834	9.5725	132.57	1.4e-30	3.04e-29
PSMD12	-0.633954	9.39575	131.478	2.41e-30	5.22e-29
CCT3	-0.354194	10.4568	130.619	3.71e-30	7.95e-29
MYBL2	0.628275	9.33649	130.107	4.79e-30	1.02e-28
PDHB	-0.518979	9.7021	129.746	5.74e-30	1.21e-28
SNRNP25	0.474183	9.80228	129.062	8.08e-30	1.69e-28
LSM7	0.365693	10.2258	128.631	1e-29	2.08e-28
PFDN5	0.330926	10.4042	128.175	1.26e-29	2.6e-28
COX7C	0.273697	10.8548	127.409	1.85e-29	3.78e-28
SF3A3	-0.580904	9.55531	127.284	1.97e-29	4e-28
STRA13	0.406289	10.0536	127.127	2.13e-29	4.29e-28
SH3BGRL3	0.381134	10.3275	125.292	5.34e-29	1.07e-27
MRPL14	0.381066	10.1421	124.928	6.41e-29	1.27e-27
TDGF1	0.337863	10.6258	124.255	8.97e-29	1.77e-27
MRPL11	0.380415	10.1093	123.856	1.1e-28	2.13e-27
HNRNPD	-0.438352	9.97972	123.856	1.1e-28	2.13e-27
EIF3F	0.403744	10.0106	122.711	1.94e-28	3.75e-27
ALG8	-0.661927	9.28054	125.389	3.32e-28	6.34e-27
FDPS	-0.411225	10.1912	120.419	6.13e-28	1.16e-26
TUBB4B	-0.520162	9.67325	120.058	7.35e-28	1.39e-26
KPNA2	-0.422149	10.232	119.449	9.97e-28	1.87e-26
SLC3A2	-0.504514	9.76524	118.698	1.45e-27	2.7e-26
NGFRAP1	0.232801	11.3657	118.378	1.71e-27	3.15e-26
NQO2	0.552261	9.5371	118.353	1.73e-27	3.17e-26
STMN1	-0.282233	11.1986	117.814	2.26e-27	4.12e-26
ATP5E	0.403121	10.0409	117.6	2.52e-27	4.55e-26
WFDC2	0.61591	9.29289	116.071	5.42e-27	9.73e-26
RDH11	-0.563125	9.50203	115.319	7.9e-27	1.41e-25
SRSF11	-0.418041	9.99681	114.78	1.04e-26	1.83e-25
LEO1	-0.688241	9.21315	130.976	1.65e-26	2.9e-25
AP2S1	0.319334	10.3384	111.787	4.65e-26	8.12e-25
TERF1	0.284579	11.13	111.633	5.02e-26	8.72e-25
STUB1	0.503551	9.56063	110.706	7.99e-26	1.38e-24
DHX15	-0.596416	9.35162	110.474	8.98e-26	1.54e-24
ARPC2	0.302634	10.4372	110.086	1.09e-25	1.86e-24
HNRNPK	-0.348056	10.3131	110.023	1.13e-25	1.9e-24
UTP6	-0.650097	9.23559	121.905	1.18e-25	1.98e-24
CNN2	0.424774	9.83892	109.885	1.21e-25	2.02e-24
PLA2G16	0.557995	9.50706	109.467	1.49e-25	2.47e-24
NMRK2	0.642236	9.20887	124.267	1.79e-25	2.95e-24
SF3B1	-0.583644	9.42704	108.885	1.99e-25	3.27e-24
AURKAIP1	0.279422	10.6352	108.836	2.04e-25	3.33e-24
U2AF1	-0.290961	10.5442	108.733	2.15e-25	3.48e-24
SRP14	0.210409	11.2551	108.685	2.2e-25	3.55e-24
TMEM147	0.321918	10.3157	106.895	5.41e-25	8.65e-24
MYL9	0.513555	9.66545	106.867	5.49e-25	8.73e-24
TNNT1	0.534276	9.47173	105.578	1.05e-24	1.66e-23
ALDH9A1	-0.614068	9.29782	105.883	1.19e-24	1.87e-23
TMBIM6	-0.358417	10.169	104.985	1.41e-24	2.2e-23
GPX3	0.616502	9.23519	116.087	1.92e-24	2.98e-23
CENPV	0.333313	10.2793	104.273	2.02e-24	3.11e-23
SNF8	0.388091	9.95424	104.185	2.11e-24	3.24e-23
EIF2S1	-0.531556	9.48933	103.817	2.54e-24	3.87e-23
CALR	-0.397666	10.0011	103.757	2.62e-24	3.97e-23
ARL6IP4	0.412263	9.85187	102.798	4.23e-24	6.38e-23
RARS	-0.551517	9.41141	102.695	4.46e-24	6.69e-23
POLR2I	0.415649	9.80543	102.623	4.62e-24	6.89e-23
KXD1	0.462605	9.64149	102.222	5.65e-24	8.38e-23
ANAPC11	0.294762	10.4757	102.198	5.72e-24	8.44e-23
DEGS1	-0.622551	9.25319	107.921	6.34e-24	9.3e-23
TMEM160	0.392122	9.90703	101.854	6.8e-24	9.92e-23
MEST	0.454041	9.82716	101.747	7.18e-24	1.04e-22
C11orf83	0.425397	9.80912	101.002	1.04e-23	1.51e-22
DCAF13	-0.475699	9.66504	100.935	1.08e-23	1.55e-22
MAD2L1	-0.475642	9.66227	100.66	1.24e-23	1.77e-22
GNAI3	-0.5633	9.37778	99.8855	1.83e-23	2.59e-22
NARS	-0.536274	9.44708	99.4747	2.25e-23	3.17e-22
VCP	-0.492377	9.6276	99.452	2.27e-23	3.19e-22
PRDX5	0.279225	10.5174	99.321	2.43e-23	3.39e-22
MYL6	0.207097	11.5063	99.0543	2.78e-23	3.86e-22
TUBA1A	-0.383036	10.576	98.7481	3.24e-23	4.47e-22
COMMD6	0.434374	9.71327	98.489	3.69e-23	5.07e-22
COX6B1	0.299739	10.3342	97.8946	4.97e-23	6.8e-22
SSNA1	0.421943	9.74526	97.5857	5.81e-23	7.9e-22
VTI1B	0.522124	9.40637	97.4279	6.29e-23	8.51e-22
NFE2L3	-0.611208	9.23704	105.274	8.77e-23	1.18e-21
UQCR11.1	0.353019	10.0081	96.6934	9.1e-23	1.22e-21
DDIT4	-0.653392	9.36767	96.3252	1.09e-22	1.46e-21
MFAP1	-0.625242	9.22212	107.477	1.54e-22	2.04e-21
DNAJB11	-0.50369	9.49863	95.6081	1.57e-22	2.07e-21
PLRG1	-0.602005	9.24144	104.35	2.11e-22	2.78e-21
DLD	-0.564073	9.2927	95.6286	2.2e-22	2.88e-21
BUB3	-0.404908	9.92506	94.8113	2.34e-22	3.05e-21
EXOSC8	-0.465242	9.62927	94.671	2.51e-22	3.25e-21
THRAP3	-0.391846	9.8861	93.9357	3.64e-22	4.68e-21
MIF	0.363209	9.9539	93.0695	5.63e-22	7.21e-21
TOMM7	0.376558	9.94225	92.4689	7.61e-22	9.7e-21
C12orf75	0.540412	9.33585	92.3308	8.16e-22	1.04e-20
PHPT1	0.34137	10.1215	91.859	1.03e-21	1.31e-20
PDIA4	-0.489953	9.54888	91.5791	1.19e-21	1.5e-20
ISCU	0.405563	9.76609	91.3831	1.31e-21	1.64e-20
TRMT10C	-0.525883	9.38316	91.2612	1.4e-21	1.74e-20
C9orf16	0.397399	9.8197	91.0614	1.54e-21	1.91e-20
TCEB2	0.343639	9.99405	90.1829	2.4e-21	2.96e-20
CDC123	-0.341726	10.079	90.047	2.57e-21	3.16e-20
BAX	0.45126	9.63092	89.994	2.64e-21	3.23e-20
PSMD7	-0.360063	9.96927	88.9837	4.4e-21	5.35e-20
ARL6IP1	-0.450173	9.68141	88.8208	4.77e-21	5.78e-20
BRIX1	-0.446157	9.63566	88.3957	5.91e-21	7.12e-20
EXOSC9	-0.576958	9.2467	94.8742	6.05e-21	7.26e-20
SERP1	0.314705	10.1684	88.0704	6.96e-21	8.31e-20
RNPS1	0.3052	10.2396	87.9938	7.23e-21	8.6e-20
VRK1	-0.543366	9.3243	87.7597	8.14e-21	9.63e-20
DNAJA1	-0.395805	9.88454	87.5173	9.19e-21	1.08e-19
ALDH7A1	-0.536168	9.3718	87.1791	1.09e-20	1.28e-19
FKBP1B	0.466896	9.51847	86.8201	1.31e-20	1.53e-19
PAICS	-0.343063	10.0582	86.7368	1.36e-20	1.58e-19
CCT7	-0.374645	9.92015	86.6686	1.41e-20	1.63e-19
NOL11	-0.591474	9.22029	99.0134	1.44e-20	1.65e-19
SLC16A1	-0.477654	9.53723	86.5347	1.51e-20	1.73e-19
RBBP7	-0.49723	9.47962	86.3829	1.63e-20	1.86e-19
ATP6AP2	-0.547151	9.30071	86.2401	1.75e-20	1.99e-19
HNRNPF	-0.321425	10.1926	86.181	1.8e-20	2.04e-19
GNL2	-0.541908	9.30958	86.4366	1.87e-20	2.11e-19
SNX3	0.377096	9.84251	86.0062	1.97e-20	2.21e-19
CTSV	-0.465641	9.61421	85.8489	2.13e-20	2.38e-19
PSMD13	-0.514031	9.39494	85.689	2.31e-20	2.57e-19
DMKN	0.350041	9.96649	84.9652	3.32e-20	3.69e-19
NOP10	0.29568	10.2435	84.7234	3.75e-20	4.15e-19
PLS3	-0.547138	9.27891	84.6027	3.99e-20	4.39e-19
TPR	-0.444367	9.63628	84.5889	4.02e-20	4.4e-19
CCDC47	-0.565993	9.24336	91.8727	4.2e-20	4.58e-19
PSMA3	-0.402585	9.87323	84.3639	4.5e-20	4.89e-19
PLEKHJ1	0.344365	9.96281	83.9909	5.43e-20	5.87e-19
HNRNPH1	-0.51146	9.39029	83.7449	6.15e-20	6.62e-19
SLC25A39	0.402037	9.69996	83.5699	6.71e-20	7.2e-19
SSBP1	-0.26072	10.552	83.4016	7.31e-20	7.81e-19
DDX1	-0.496234	9.43243	83.3071	7.66e-20	8.15e-19
PRMT1	-0.251999	10.6167	83.2321	7.96e-20	8.43e-19
PRPF40A	-0.384565	9.82612	82.9922	8.98e-20	9.44e-19
ATF4	0.376442	9.81635	82.992	8.98e-20	9.44e-19
EID1	-0.325025	10.1541	82.7808	9.99e-20	1.05e-18
LINC00678	0.448186	9.68378	82.04	1.45e-19	1.51e-18
ANP32A	-0.512927	9.35257	81.1328	2.29e-19	2.38e-18
DKC1	-0.452285	9.54801	80.6937	2.86e-19	2.96e-18
PNN	-0.424781	9.65007	80.6237	2.96e-19	3.05e-18
UBE2D2	0.302222	10.1496	80.5278	3.11e-19	3.19e-18
C4orf27	-0.519055	9.32448	80.2075	3.65e-19	3.74e-18
MRPL51	0.257615	10.4368	80.1574	3.75e-19	3.82e-18
ACSL3	-0.558509	9.23257	87.7591	4.51e-19	4.58e-18
MYEOV2	0.412106	9.62058	79.6474	4.85e-19	4.9e-18
OCIAD2	0.339537	10.0101	79.6276	4.89e-19	4.93e-18
PRMT5	-0.548886	9.25612	86.7414	5.07e-19	5.08e-18
FUS	-0.397149	9.76806	79.1195	6.32e-19	6.32e-18
POLR2J	0.357727	9.82944	78.5298	8.51e-19	8.46e-18
PSMC4	-0.382873	9.82058	78.527	8.53e-19	8.46e-18
PPP2CA	-0.434665	9.58097	78.4321	8.94e-19	8.84e-18
RBPMS2	0.402594	9.66648	78.4027	9.08e-19	8.94e-18
GTPBP4	-0.477992	9.43	78.3193	9.47e-19	9.29e-18
FH	-0.533167	9.27737	81.9203	1.06e-18	1.04e-17
BOD1	0.343793	9.90908	77.8	1.23e-18	1.2e-17
SERBP1	-0.198629	11.0159	77.7218	1.28e-18	1.24e-17
EMC6	0.341273	9.90028	77.4952	1.43e-18	1.39e-17
ACTB	-0.165648	11.93	77.4596	1.46e-18	1.41e-17
CCDC85B	0.338752	9.98642	77.3281	1.56e-18	1.5e-17
DNAJC8	-0.349313	9.90818	76.8981	1.94e-18	1.85e-17
HSBP1	0.286814	10.2055	76.6711	2.17e-18	2.07e-17
NUCKS1	-0.218575	11.0945	76.6499	2.2e-18	2.09e-17
STOML2	0.27828	10.2562	76.5919	2.26e-18	2.14e-17
LSM10	0.392092	9.72867	76.5834	2.27e-18	2.14e-17
OST4	0.390517	9.67591	76.5054	2.36e-18	2.22e-17
ATP5G2	0.226002	10.677	76.452	2.43e-18	2.27e-17
PDLIM1	0.474033	9.42948	76.3269	2.59e-18	2.41e-17
PSMD6	-0.468473	9.45206	75.9654	3.1e-18	2.88e-17
MDK	0.215544	11.224	75.7187	3.52e-18	3.26e-17
EIF3I	-0.302442	10.1771	75.4126	4.1e-18	3.79e-17
ZDHHC12	0.435978	9.50226	75.3408	4.25e-18	3.91e-17
CAP1	-0.379432	9.77696	75.1557	4.67e-18	4.28e-17
SERPINH1	-0.36694	9.83569	74.9253	5.25e-18	4.79e-17
LINC00665	0.480083	9.32259	74.8444	5.46e-18	4.97e-17
CCNI	0.276129	10.3197	74.8405	5.48e-18	4.97e-17
ATIC	-0.468567	9.46058	74.7366	5.77e-18	5.21e-17
AURKB	-0.461496	9.47075	74.7312	5.79e-18	5.21e-17
PIF1	0.507705	9.27838	74.7241	5.81e-18	5.21e-17
CACYBP	-0.274143	10.3191	74.616	6.13e-18	5.49e-17
ATP5D	0.307761	10.0353	74.3825	6.9e-18	6.15e-17
RCN1	-0.478738	9.36827	74.3699	6.94e-18	6.17e-17
sep'07	-0.432075	9.58612	74.2615	7.33e-18	6.49e-17
UGP2	-0.334434	10.0542	74.0922	7.99e-18	7.05e-17
C19orf43	0.358713	9.78177	73.679	9.84e-18	8.66e-17
COA1	0.331627	9.92256	73.3584	1.16e-17	1.01e-16
COX7A2	0.287605	10.1629	73.3076	1.19e-17	1.03e-16
PSMA7	0.170848	11.4382	73.3062	1.19e-17	1.03e-16
H2AFJ	0.470374	9.39155	73.2903	1.2e-17	1.04e-16
HNRNPU	-0.342549	9.91923	72.8011	1.53e-17	1.33e-16
C20orf27	0.346329	9.84049	72.3925	1.88e-17	1.62e-16
TPM3	-0.342291	9.91997	72.3738	1.9e-17	1.63e-16
PTGES3	-0.227821	10.6341	72.1918	2.08e-17	1.79e-16
MDH1	-0.260924	10.5093	72.122	2.16e-17	1.84e-16
HAT1	-0.515907	9.25596	76.4299	2.31e-17	1.97e-16
TCP1	-0.317071	10.0392	71.9218	2.39e-17	2.03e-16
SEC61B	0.276203	10.1995	71.8088	2.53e-17	2.14e-16
TXLNG	-0.486994	9.28776	71.6643	2.72e-17	2.29e-16
BCAS2	-0.436632	9.50929	71.2335	3.38e-17	2.84e-16
DHCR24	0.403845	9.63006	71.142	3.54e-17	2.97e-16
TXN	0.234812	10.6075	71.1357	3.55e-17	2.97e-16
MCM3	-0.43774	9.52166	70.9487	3.91e-17	3.25e-16
YTHDF2	-0.385365	9.71627	70.0577	6.13e-17	5.08e-16
HCFC1R1	0.453962	9.37552	69.9534	6.46e-17	5.34e-16
PAK1IP1	-0.453628	9.42119	69.8279	6.88e-17	5.67e-16
DYNC1LI1	-0.530672	9.23559	77.4599	7.2e-17	5.92e-16
LYRM4	0.419156	9.5073	69.6572	7.5e-17	6.15e-16
POMP	0.269034	10.2604	69.64	7.57e-17	6.18e-16
DNTTIP2	-0.480154	9.33107	69.5731	7.83e-17	6.37e-16
RALY	0.417447	9.50159	69.5168	8.05e-17	6.54e-16
KIF20B	-0.472698	9.31046	69.0703	1.01e-16	8.17e-16
EMC7	-0.458069	9.37901	68.9002	1.1e-16	8.85e-16
PRR13	0.390964	9.62727	68.8991	1.1e-16	8.85e-16
VAT1	0.495806	9.24596	75.6434	1.31e-16	1.05e-15
DARS	-0.476133	9.33551	68.5486	1.31e-16	1.05e-15
GTF3A	0.351352	9.76461	68.3723	1.44e-16	1.14e-15
PPP1R12A	-0.470589	9.32931	68.1944	1.57e-16	1.25e-15
SLC25A5	0.169529	11.2649	68.1611	1.6e-16	1.27e-15
CPVL	-0.520706	9.23497	74.5329	1.66e-16	1.31e-15
DNMT3B	0.366822	9.7439	68.0698	1.67e-16	1.32e-15
PSIP1	-0.249064	10.4507	67.2431	2.54e-16	2e-15
NIFK	-0.410761	9.53342	66.9801	2.9e-16	2.27e-15
HNRNPR	-0.341631	9.87173	66.8444	3.11e-16	2.43e-15
RUVBL1	-0.379265	9.65967	66.7695	3.23e-16	2.51e-15
DPM1	-0.455437	9.41868	66.7285	3.3e-16	2.56e-15
RSL1D1	-0.293396	10.0716	66.5965	3.52e-16	2.73e-15
USP14	-0.469593	9.30089	66.5871	3.54e-16	2.73e-15
LAGE3	0.36886	9.68417	66.5505	3.61e-16	2.77e-15
TSR1	-0.46798	9.33953	66.4535	3.79e-16	2.91e-15
HMMR	-0.480354	9.31183	66.3775	3.94e-16	3.01e-15
APRT	0.207239	10.757	66.358	3.97e-16	3.03e-15
MRPS9	-0.435075	9.45645	66.0578	4.63e-16	3.52e-15
AIMP1	-0.470398	9.2879	66.0831	5.21e-16	3.95e-15
C11orf31	0.275569	10.1319	65.7232	5.48e-16	4.14e-15
HSD17B4	-0.462215	9.35421	65.6946	5.56e-16	4.19e-15
GCA	-0.493814	9.24959	68.4501	5.89e-16	4.43e-15
PSAT1	-0.331668	9.9377	65.4915	6.16e-16	4.62e-15
GUK1	0.329486	9.87898	65.4505	6.29e-16	4.7e-15
UCHL1	-0.2366	10.5932	65.3565	6.6e-16	4.92e-15
EPRS	-0.450391	9.37309	65.3511	6.61e-16	4.92e-15
POP7	0.315461	9.91348	65.1635	7.27e-16	5.39e-15
PPT1	-0.402739	9.56335	64.5125	1.01e-15	7.47e-15
APEX1	-0.282699	10.1324	64.4164	1.06e-15	7.82e-15
CCT8	-0.325194	9.97394	64.3825	1.08e-15	7.94e-15
PSMA5	-0.307731	9.9916	64.1474	1.22e-15	8.91e-15
RTCB	-0.42136	9.46846	63.9513	1.34e-15	9.82e-15
RFC4	-0.442496	9.39969	63.9437	1.35e-15	9.83e-15
SPCS2	-0.381529	9.6251	63.7405	1.49e-15	1.09e-14
LMAN1	-0.46469	9.2908	64.2569	1.57e-15	1.14e-14
SNX2	-0.458042	9.3238	63.5115	1.68e-15	1.21e-14
RPA2	-0.422584	9.49404	63.459	1.72e-15	1.24e-14
CYBA	-0.270234	10.29	63.332	1.84e-15	1.32e-14
NDUFB2	0.307955	9.90142	63.3179	1.85e-15	1.33e-14
GCHFR	0.442714	9.35666	63.2601	1.91e-15	1.36e-14
ATP5A1	-0.224874	10.588	63.2151	1.95e-15	1.39e-14
COX7A2L	0.292962	9.9916	63.0924	2.07e-15	1.48e-14
TUBB	-0.164847	11.6085	62.8934	2.29e-15	1.63e-14
FKBP1A	0.256149	10.2219	62.8274	2.37e-15	1.68e-14
HNRNPH3	-0.324511	9.88038	62.7962	2.41e-15	1.7e-14
TUBB2B	0.227647	10.6571	62.6302	2.62e-15	1.84e-14
CDC20	-0.40319	9.60141	62.5073	2.79e-15	1.96e-14
SMC3	-0.344646	9.74996	62.3411	3.03e-15	2.12e-14
CARHSP1	0.31299	9.85936	62.1622	3.32e-15	2.32e-14
SET	-0.207455	10.7927	61.9546	3.69e-15	2.57e-14
AHSA1	-0.42214	9.42317	61.7296	4.13e-15	2.87e-14
GYPC	0.433135	9.35424	61.7041	4.19e-15	2.9e-14
RAN	-0.125377	11.989	61.6559	4.29e-15	2.96e-14
SRM	0.334728	9.77069	61.1298	5.6e-15	3.86e-14
ANP32E	-0.380893	9.64137	61.0289	5.9e-15	4.05e-14
UBE2T	-0.383223	9.62374	61.0101	5.95e-15	4.08e-14
JTB	0.286961	10.0351	60.9828	6.03e-15	4.13e-14
H2AFV	0.283438	10.0201	60.816	6.57e-15	4.48e-14
BZW1	-0.440792	9.34324	60.3148	8.46e-15	5.76e-14
CYB5A	0.31663	9.88951	59.9694	1.01e-14	6.84e-14
G3BP1	-0.394714	9.52015	59.6193	1.2e-14	8.15e-14
HSPE1	0.183441	11.1386	59.6086	1.21e-14	8.17e-14
EMD	0.482652	9.20554	70.1288	1.26e-14	8.52e-14
NOP56	-0.361291	9.64064	59.4863	1.29e-14	8.65e-14
PUF60	-0.401711	9.4717	59.2522	1.45e-14	9.71e-14
HDAC1	-0.472478	9.2487	65.1035	1.46e-14	9.73e-14
C21orf59	-0.370036	9.61207	59.1493	1.53e-14	1.02e-13
STIP1	-0.43937	9.313	58.9671	1.68e-14	1.11e-13
ANAPC15	0.407404	9.39861	58.9283	1.71e-14	1.13e-13
SNW1	-0.42319	9.38275	58.7676	1.85e-14	1.23e-13
FGFR1	0.385567	9.5309	58.7151	1.9e-14	1.26e-13
DLGAP5	-0.462991	9.23943	62.6327	1.96e-14	1.29e-13
PSMB2	-0.262763	10.2324	58.6591	1.96e-14	1.29e-13
BRK1	0.246345	10.2264	58.6154	2e-14	1.31e-13
CAPZA2	-0.411692	9.4277	58.5442	2.08e-14	1.36e-13
LYPLA1	0.294184	9.93441	58.5033	2.12e-14	1.38e-13
ITM2B	-0.364398	9.63929	58.2581	2.4e-14	1.56e-13
EXOSC7	-0.372638	9.58692	58.1895	2.48e-14	1.61e-13
FUCA2	-0.473413	9.23901	63.7541	2.64e-14	1.71e-13
LTV1	-0.456013	9.26391	60.9544	2.65e-14	1.71e-13
GNL3	-0.373319	9.59013	57.9555	2.8e-14	1.8e-13
MTHFD1	-0.46666	9.2522	62.4362	2.9e-14	1.86e-13
FARSA	-0.433063	9.33025	57.8601	2.94e-14	1.88e-13
MANF	-0.368262	9.62048	57.7655	3.08e-14	1.97e-13
UMPS	-0.460407	9.261	62.3979	3.28e-14	2.09e-13
MRPS12	0.314906	9.80257	57.6355	3.29e-14	2.09e-13
PMPCB	-0.411779	9.41936	57.5345	3.46e-14	2.2e-13
PTGR1	-0.47994	9.22815	63.6431	3.48e-14	2.2e-13
ASNS	-0.449754	9.2541	58.6954	3.82e-14	2.41e-13
RPF1	-0.443252	9.29811	57.7417	3.85e-14	2.42e-13
UQCR10	0.255194	10.1429	57.3014	3.9e-14	2.45e-13
FNTA	-0.437966	9.282	57.3357	4.14e-14	2.59e-13
CALM3	0.291646	9.91461	56.9247	4.72e-14	2.95e-13
MATR3	-0.361662	9.62281	56.8271	4.96e-14	3.09e-13
SUMO2	0.197201	10.6703	56.8166	4.98e-14	3.1e-13
BOLA3	0.365623	9.57127	56.7131	5.25e-14	3.26e-13
PSMD2	-0.363477	9.61324	56.4794	5.91e-14	3.66e-13
C16orf13	0.328205	9.71237	56.4758	5.92e-14	3.66e-13
C19orf24	0.385766	9.47194	56.4558	5.98e-14	3.69e-13
RAB34	0.282162	9.94547	56.3463	6.33e-14	3.89e-13
SLC25A1	0.377128	9.53825	56.2495	6.64e-14	4.08e-13
PSMD4	-0.297229	9.95503	56.2181	6.75e-14	4.13e-13
ATP5G1	0.271375	10.0478	56.1763	6.9e-14	4.2e-13
HIF1A	-0.440596	9.27151	57.8394	6.9e-14	4.2e-13
NT5C3B	0.330792	9.72551	56.0979	7.18e-14	4.36e-13
SNRNP40	-0.38019	9.54469	55.9809	7.61e-14	4.62e-13
METTL9	0.306375	9.82543	55.8362	8.19e-14	4.96e-13
SSU72	0.267013	10.0975	55.7418	8.6e-14	5.19e-13
ZNF706	0.335108	9.69193	55.6336	9.08e-14	5.47e-13
GART	-0.449162	9.27758	57.6096	1.04e-13	6.27e-13
DGCR6L	0.414415	9.31735	55.3239	1.06e-13	6.37e-13
GDI2	-0.315258	9.84188	55.3196	1.07e-13	6.37e-13
HRAS	0.469109	9.20568	65.6989	1.17e-13	6.96e-13
HIBCH	-0.477032	9.20782	64.5761	1.35e-13	8.04e-13
PRPF38B	-0.409933	9.41217	54.7762	1.4e-13	8.34e-13
PSMD11	-0.33956	9.67126	54.628	1.51e-13	8.97e-13
BLOC1S2	0.417502	9.3117	54.2911	1.79e-13	1.06e-12
MRPS31	-0.465233	9.22116	61.8192	1.91e-13	1.13e-12
SYPL1	-0.416767	9.36874	54.1626	1.92e-13	1.13e-12
HNRNPC	-0.271833	10.0327	54.0905	1.99e-13	1.17e-12
HIGD2A	0.32292	9.71234	54.0826	2e-13	1.17e-12
CDC5L	-0.434424	9.28545	55.0205	2.36e-13	1.38e-12
SCG5	-0.46256	9.23428	58.4718	2.48e-13	1.45e-12
CSE1L	-0.413375	9.36041	53.5335	2.64e-13	1.54e-12
SOCS1	0.427408	9.29011	53.4397	2.77e-13	1.61e-12
PPAT	-0.449798	9.23759	59.0754	2.92e-13	1.69e-12
XBP1	-0.361477	9.60171	53.3017	2.97e-13	1.72e-12
ALKBH7	0.3464	9.59035	53.1457	3.21e-13	1.85e-12
MCM6	-0.449977	9.24684	57.0284	3.28e-13	1.89e-12
CD9	-0.308207	9.87809	53.0644	3.35e-13	1.92e-12
SMC2	-0.417357	9.32929	52.8437	3.74e-13	2.15e-12
VCL	0.405668	9.35163	52.3795	4.74e-13	2.71e-12
NAE1	-0.318204	9.74892	52.2986	4.94e-13	2.82e-12
SREK1	-0.419123	9.27975	52.8915	4.99e-13	2.85e-12
SARS	-0.421732	9.28732	52.7839	5.08e-13	2.89e-12
MPHOSPH10	-0.445422	9.2357	57.848	5.82e-13	3.3e-12
OAT	-0.447353	9.24793	55.1859	6.17e-13	3.5e-12
KIAA0020	-0.431522	9.25839	55.3781	6.43e-13	3.64e-12
MZT2B	0.281132	9.9326	51.6912	6.72e-13	3.79e-12
ENSA	0.257971	10.094	51.6677	6.8e-13	3.83e-12
COQ5	-0.453882	9.22055	59.9685	7e-13	3.93e-12
TSN	-0.381973	9.42603	51.4656	7.54e-13	4.22e-12
MAF1	0.330815	9.6337	51.4638	7.54e-13	4.22e-12
SMARCC1	-0.345086	9.60424	51.4505	7.59e-13	4.24e-12
SEMA6A	0.440441	9.22696	55.5993	7.74e-13	4.31e-12
SRSF7	-0.20689	10.7852	51.3741	7.89e-13	4.39e-12
TMX2	-0.404985	9.32089	51.3453	8.01e-13	4.44e-12
NDUFA2	0.325633	9.66099	51.2687	8.33e-13	4.61e-12
RABL6	0.398096	9.33167	51.1343	8.92e-13	4.91e-12
NDUFB7	0.258725	10.0208	51.1339	8.92e-13	4.91e-12
HEBP2	0.395782	9.34781	50.9774	9.66e-13	5.31e-12
SF3B4	-0.39535	9.40093	50.6112	1.16e-12	6.38e-12
SMC4	-0.348995	9.58301	50.3309	1.34e-12	7.34e-12
ABRACL	0.301766	9.79903	50.1803	1.45e-12	7.9e-12
CENPW	0.350876	9.52116	50.1782	1.45e-12	7.9e-12
PSMD3	-0.356431	9.54503	50.0611	1.54e-12	8.37e-12
DBI	0.203875	10.4892	49.9577	1.62e-12	8.81e-12
CTPS1	-0.444227	9.24986	55.1695	1.66e-12	9.01e-12
TAX1BP1	-0.408844	9.29607	49.8984	1.67e-12	9.04e-12
TMEM258	0.316865	9.67038	49.8835	1.68e-12	9.09e-12
POR	-0.431948	9.24213	55.389	1.75e-12	9.4e-12
PTMS	0.315201	9.74185	49.7805	1.77e-12	9.54e-12
PCID2	-0.406601	9.3013	49.837	1.79e-12	9.62e-12
PCNA	-0.345452	9.68197	49.7523	1.8e-12	9.64e-12
CCNG1	0.293449	9.8908	49.7432	1.81e-12	9.66e-12
SFPQ	-0.324919	9.71709	49.7109	1.84e-12	9.78e-12
PDLIM2	0.391732	9.3611	49.7107	1.84e-12	9.78e-12
MAL2	0.436451	9.20927	56.8664	1.91e-12	1.02e-11
ATXN10	-0.374082	9.46972	49.5691	1.98e-12	1.05e-11
TARS	-0.356047	9.53606	49.4377	2.11e-12	1.12e-11
ATP5J	0.203039	10.4341	49.4163	2.14e-12	1.13e-11
C19orf48	0.321411	9.68144	49.3906	2.16e-12	1.14e-11
RTN4	-0.243561	10.2054	49.3858	2.17e-12	1.14e-11
PGP	0.295598	9.7888	49.3171	2.25e-12	1.18e-11
SUCLA2	-0.410138	9.2983	49.8625	2.41e-12	1.26e-11
PSMD1	-0.377581	9.42764	48.8991	2.78e-12	1.45e-11
HSPA14	-0.430267	9.2425	53.2848	2.82e-12	1.47e-11
NUP54	-0.398297	9.35356	48.8547	2.84e-12	1.48e-11
ARL1	-0.416608	9.2768	49.6652	2.93e-12	1.52e-11
PTRHD1	0.361716	9.45577	48.7584	2.98e-12	1.55e-11
MRPL23	0.240955	10.1124	48.5885	3.25e-12	1.68e-11
RTN3	-0.339825	9.626	48.4403	3.51e-12	1.81e-11
RRM2	-0.377675	9.42709	48.3781	3.62e-12	1.87e-11
NPC2	0.27899	9.88568	48.2308	3.9e-12	2.01e-11
CAPZB	-0.256117	10.0798	48.1451	4.08e-12	2.09e-11
MTCH1	0.227474	10.1832	48.1385	4.09e-12	2.1e-11
UPP1	0.39855	9.28475	48.0645	4.25e-12	2.17e-11
THY1	-0.268099	10.0622	47.8574	4.72e-12	2.41e-11
S100A10	0.389602	9.42777	47.8047	4.85e-12	2.47e-11
NSL1	-0.38265	9.39603	47.7188	5.06e-12	2.58e-11
TAX1BP3	0.378354	9.34709	47.7101	5.09e-12	2.58e-11
CPSF6	-0.350436	9.54234	47.6661	5.2e-12	2.63e-11
TMEM219	0.363905	9.43362	47.654	5.23e-12	2.65e-11
FANCL	-0.443758	9.20395	55.5664	5.36e-12	2.7e-11
ESD	-0.406864	9.34013	47.5619	5.49e-12	2.76e-11
DSTN	0.263125	9.93997	47.5024	5.65e-12	2.84e-11
COX20	0.386914	9.33809	47.4369	5.85e-12	2.93e-11
FAM195A	0.340974	9.55021	47.3766	6.03e-12	3.02e-11
MOB4	-0.378589	9.40024	47.3685	6.05e-12	3.03e-11
NINJ1	0.399114	9.27509	48.8425	6.65e-12	3.32e-11
AATF	-0.419715	9.24227	52.2173	6.94e-12	3.46e-11
C11orf48	0.251525	10.028	46.863	7.83e-12	3.89e-11
ZNF581	0.385207	9.30249	46.7174	8.43e-12	4.18e-11
LITAF	0.340651	9.60674	46.6799	8.59e-12	4.26e-11
EPCAM	-0.274649	10.2178	46.5965	8.97e-12	4.43e-11
SHISA5	0.365072	9.40293	46.5575	9.15e-12	4.51e-11
NUSAP1	-0.392015	9.34481	46.3516	1.02e-11	5e-11
HSPA4	-0.388361	9.35658	46.3352	1.02e-11	5.03e-11
SAP18	-0.19343	10.6216	46.2981	1.04e-11	5.12e-11
ZNF24	-0.421124	9.20282	54.8344	1.07e-11	5.23e-11
UTP18	-0.363199	9.4274	46.2263	1.08e-11	5.29e-11
C17orf89	0.352389	9.46028	46.187	1.1e-11	5.39e-11
DDOST	-0.334508	9.59704	45.9377	1.25e-11	6.1e-11
MORF4L2	-0.271956	9.98144	45.9377	1.25e-11	6.1e-11
LAPTM4B	0.25943	9.99316	45.7224	1.4e-11	6.79e-11
ANXA5	-0.31826	9.77959	45.6982	1.42e-11	6.86e-11
POLR2L	0.28945	9.74121	45.6479	1.45e-11	7.03e-11
NDUFB10	0.1769	10.6805	45.57	1.51e-11	7.3e-11
GLRX5	0.315134	9.62355	45.5645	1.52e-11	7.3e-11
ATP5F1	-0.281125	9.86397	45.3699	1.67e-11	8.05e-11
UBE2S	0.340768	9.54129	45.1335	1.89e-11	9.06e-11
SUCLG2	-0.417633	9.22681	49.9792	2.01e-11	9.63e-11
HMGB1	-0.137065	11.3613	44.9431	2.08e-11	9.95e-11
UROD	-0.363424	9.43681	44.8891	2.14e-11	1.02e-10
CMAS	-0.328497	9.58183	44.76	2.29e-11	1.09e-10
C7orf73	0.346653	9.46779	44.6951	2.36e-11	1.12e-10
AGPAT1	0.411543	9.22916	50.5668	2.38e-11	1.13e-10
POLR1D	0.281968	9.78837	44.5958	2.48e-11	1.18e-10
FBXO2	0.389571	9.27129	45.7838	2.5e-11	1.18e-10
ODC1	0.300905	9.71569	44.5453	2.55e-11	1.2e-10
MLST8	0.362935	9.35723	44.4986	2.61e-11	1.23e-10
CANX	-0.33401	9.55737	44.3821	2.77e-11	1.3e-10
HARS	-0.423384	9.23777	50.8474	2.89e-11	1.36e-10
FKBP8	0.301106	9.65083	44.1906	3.05e-11	1.43e-10
FDFT1	-0.246449	10.1349	44.1271	3.15e-11	1.48e-10
RBM25	-0.330556	9.55913	44.063	3.26e-11	1.52e-10
NENF	0.339763	9.48411	44.0182	3.34e-11	1.56e-10
MSH6	-0.41699	9.22269	48.799	3.71e-11	1.73e-10
SON	-0.341842	9.47431	43.6558	4.01e-11	1.86e-10
LBR	-0.411401	9.2403	46.8746	4.34e-11	2.01e-10
PKM	-0.28913	9.8377	43.3559	4.67e-11	2.16e-10
EIF3H	0.220165	10.1597	43.344	4.7e-11	2.17e-10
NPM1	-0.125836	11.7762	43.3031	4.8e-11	2.22e-10
GPR160	0.40948	9.22005	48.1717	5.5e-11	2.53e-10
NR6A1	0.334962	9.54821	42.9126	5.86e-11	2.69e-10
ACTG1	0.126595	11.9317	42.7853	6.25e-11	2.87e-10
OAZ2	0.207463	10.2612	42.6591	6.67e-11	3.06e-10
AP3S1	0.342577	9.44614	42.6474	6.71e-11	3.07e-10
PCBD1	0.346603	9.42713	42.5662	6.99e-11	3.19e-10
GEMIN7	0.409705	9.20536	50.5762	7.04e-11	3.21e-10
RRM1	-0.43332	9.20596	50.0926	7.08e-11	3.22e-10
XRN2	-0.275353	9.8078	42.4841	7.29e-11	3.31e-10
PYCARD	0.337523	9.48887	42.4463	7.43e-11	3.37e-10
KHDRBS1	-0.259479	9.93743	42.3986	7.62e-11	3.45e-10
PSMC3	-0.291859	9.72069	42.3624	7.76e-11	3.5e-10
HSPA8	-0.201947	11.0001	42.3602	7.77e-11	3.5e-10
MRPL55	0.257144	9.91211	42.3589	7.77e-11	3.5e-10
WDR77	-0.341566	9.45425	42.3552	7.79e-11	3.5e-10
TTC1	-0.352264	9.38174	42.2705	8.13e-11	3.65e-10
FASN	0.330082	9.53019	42.2627	8.16e-11	3.66e-10
APLP2	-0.336276	9.52714	42.2041	8.41e-11	3.76e-10
PYCR2	-0.379813	9.30492	42.1044	8.85e-11	3.95e-10
ZC3H13	-0.35703	9.40137	42.0787	8.97e-11	4e-10
WDR43	-0.396813	9.24608	45.2631	9.21e-11	4.1e-10
YWHAB	-0.201408	10.3306	41.9805	9.43e-11	4.19e-10
CSTF3	-0.384248	9.27869	42.1123	9.78e-11	4.34e-10
SNRPB	0.154566	10.8311	41.8477	1.01e-10	4.47e-10
VPS26A	-0.412517	9.22751	47.0146	1.11e-10	4.91e-10
SAE1	-0.290547	9.71069	41.607	1.14e-10	5.04e-10
SNRPB2	-0.334528	9.54204	41.5067	1.2e-10	5.29e-10
PCCB	-0.419951	9.20649	49.7943	1.23e-10	5.41e-10
USMG5	0.29452	9.67631	41.4157	1.26e-10	5.52e-10
GNAS	0.209345	10.302	41.2187	1.39e-10	6.1e-10
CCNB2	-0.35575	9.39365	41.1574	1.44e-10	6.28e-10
PBDC1	-0.356451	9.36212	40.9965	1.56e-10	6.81e-10
C12orf57	0.272193	9.79571	40.9872	1.57e-10	6.83e-10
PDAP1	0.230868	10.019	40.9356	1.61e-10	7e-10
MDH2	-0.261649	9.85073	40.8564	1.67e-10	7.28e-10
RBM8A	-0.234236	10.0731	40.8528	1.68e-10	7.28e-10
SUPT4H1	0.287689	9.66877	40.8498	1.68e-10	7.28e-10
JARID2	0.356152	9.35494	40.7261	1.79e-10	7.74e-10
DEF8	0.3412	9.4098	40.5688	1.94e-10	8.37e-10
TUFM	-0.234267	10.0288	40.3358	2.18e-10	9.42e-10
SMARCA5	-0.349874	9.40217	40.2725	2.26e-10	9.71e-10
TMEM14B	0.276605	9.73025	40.2653	2.26e-10	9.73e-10
CXADR	-0.24611	9.93995	40.2315	2.3e-10	9.88e-10
PCBP2	0.234849	10.0303	40.2067	2.33e-10	9.99e-10
C14orf1	0.267247	9.8213	40.1006	2.46e-10	1.05e-09
PIN1	0.26233	9.79273	39.9201	2.7e-10	1.15e-09
PPHLN1	-0.367329	9.29926	39.8452	2.84e-10	1.21e-09
CAPZA1	-0.40101	9.21547	45.2355	3.24e-10	1.38e-09
CLSPN	-0.323628	9.53596	39.5401	3.28e-10	1.39e-09
KRT19	-0.311359	9.6068	39.5238	3.31e-10	1.4e-09
ARL5A	0.290761	9.65317	39.5171	3.32e-10	1.41e-09
ATP1B3	-0.240738	9.96315	39.3304	3.65e-10	1.54e-09
COPS5	-0.304365	9.58106	39.3197	3.67e-10	1.55e-09
UBL5	0.248978	9.86101	39.226	3.85e-10	1.62e-09
ZWINT	-0.297387	9.63634	39.1946	3.91e-10	1.65e-09
LAP3	-0.373866	9.2826	40.1877	3.92e-10	1.65e-09
BST2	-0.380451	9.4068	39.1003	4.11e-10	1.72e-09
NPM3	0.235841	9.98181	39.095	4.12e-10	1.72e-09
LSM3	0.25561	9.94758	39.0122	4.29e-10	1.8e-09
UBB	-0.138843	11.1739	38.9457	4.44e-10	1.86e-09
TIMM10	0.314886	9.5045	38.8589	4.65e-10	1.94e-09
COPS4	-0.376783	9.26467	41.3894	4.66e-10	1.94e-09
AHCY	0.255415	9.84494	38.8054	4.77e-10	1.98e-09
PCMT1	-0.289493	9.65924	38.7202	4.99e-10	2.07e-09
UPF3B	-0.327392	9.43977	38.6899	5.06e-10	2.1e-09
TMEM141	0.347845	9.31727	38.6652	5.13e-10	2.12e-09
SYNCRIP	-0.293277	9.63112	38.6036	5.29e-10	2.19e-09
RWDD1	0.291846	9.61157	38.5614	5.41e-10	2.23e-09
WDR12	-0.374118	9.25975	41.244	5.47e-10	2.25e-09
COPS3	-0.328294	9.43402	38.5355	5.48e-10	2.25e-09
AIF1L	0.313291	9.49393	38.4096	5.85e-10	2.4e-09
CHORDC1	-0.3585	9.29145	38.3306	6.09e-10	2.49e-09
PFDN2	-0.258619	9.85388	38.3179	6.13e-10	2.51e-09
DBN1	-0.331917	9.45031	38.2286	6.41e-10	2.62e-09
PPIG	-0.26925	9.76008	38.2217	6.43e-10	2.62e-09
C7orf50	0.303766	9.53605	38.1604	6.64e-10	2.7e-09
BZW2	-0.345743	9.3892	38.1496	6.68e-10	2.71e-09
MCUR1	0.330862	9.39275	38.1473	6.68e-10	2.71e-09
TUSC2	0.342459	9.34456	38.0826	6.91e-10	2.8e-09
PGRMC2	-0.38023	9.21991	43.3065	7.07e-10	2.86e-09
SRSF3	-0.158469	10.9791	37.8626	7.73e-10	3.12e-09
ASUN	-0.382166	9.21561	43.0675	8.01e-10	3.23e-09
VDAC1	-0.232888	10.0158	37.7772	8.08e-10	3.25e-09
ETFA	-0.347495	9.35253	37.7745	8.09e-10	3.25e-09
ZNF593	0.318692	9.45923	37.7306	8.27e-10	3.32e-09
NT5DC1	-0.388562	9.21868	42.8482	8.87e-10	3.56e-09
HLA-B	-0.361622	9.32706	37.5714	8.97e-10	3.59e-09
MRPL41	0.227819	10.0102	37.4999	9.31e-10	3.72e-09
POLR3G	-0.251207	9.93268	37.4445	9.58e-10	3.82e-09
SUMO3	0.271765	9.69635	37.3567	1e-09	3.99e-09
RND2	0.335165	9.34149	37.3546	1e-09	3.99e-09
NT5DC2	0.370107	9.23204	41.6638	1.14e-09	4.54e-09
FUBP1	-0.362354	9.28989	37.6089	1.18e-09	4.68e-09
UBAC1	0.378407	9.2172	42.4767	1.18e-09	4.68e-09
SEC63	-0.333341	9.38908	36.9643	1.22e-09	4.84e-09
CCAR1	-0.338892	9.36762	36.9553	1.23e-09	4.86e-09
BCL2L12	0.259433	9.75131	36.943	1.24e-09	4.88e-09
ARPC1A	0.247931	9.84895	36.7873	1.34e-09	5.28e-09
SNHG7	0.290985	9.64726	36.7851	1.34e-09	5.28e-09
MEA1	0.287008	9.59416	36.7721	1.35e-09	5.31e-09
RBM42	-0.346239	9.31002	36.7105	1.39e-09	5.47e-09
MRPS34	0.190119	10.2773	36.6927	1.41e-09	5.5e-09
ATOX1	0.314819	9.45423	36.6919	1.41e-09	5.5e-09
ELOF1	0.30813	9.47764	36.6653	1.43e-09	5.57e-09
ITM2C	0.202976	10.2094	36.6367	1.45e-09	5.65e-09
TIMM8B	0.282207	9.61949	36.5962	1.48e-09	5.75e-09
HNRNPA3	-0.277172	9.69154	36.5132	1.54e-09	6e-09
ECI2	-0.289634	9.64503	36.4614	1.58e-09	6.15e-09
C4orf3	0.305744	9.52423	36.287	1.73e-09	6.71e-09
CNPY2	0.217763	10.015	36.255	1.76e-09	6.81e-09
COA3	0.288898	9.57573	36.2038	1.81e-09	6.98e-09
TPM4	0.298924	9.51571	36.1188	1.89e-09	7.28e-09
TMEM134	0.339649	9.32134	36.0432	1.96e-09	7.56e-09
TOMM22	0.228091	9.92692	36.0415	1.96e-09	7.56e-09
FIBP	0.284498	9.59872	35.9661	2.04e-09	7.84e-09
MPST	0.265069	9.71465	35.9636	2.04e-09	7.84e-09
YWHAH	0.213631	10.0872	35.8883	2.12e-09	8.14e-09
PHLDA1	0.362817	9.24772	35.8379	2.18e-09	8.34e-09
ATP6V1F	0.248462	9.79905	35.6501	2.4e-09	9.17e-09
PABPN1	0.320155	9.38617	35.6109	2.45e-09	9.34e-09
RP11-660L16.2	0.349513	9.2655	35.6181	2.58e-09	9.81e-09
PLA2G12A	0.321915	9.39935	35.4334	2.68e-09	1.02e-08
POLR2E	0.206292	10.0829	35.2582	2.93e-09	1.11e-08
MPHOSPH8	-0.347769	9.27278	36.5158	3.02e-09	1.14e-08
CPSF3	-0.381077	9.20235	42.1082	3.19e-09	1.21e-08
SUPT16H	-0.306451	9.51169	35.0292	3.3e-09	1.25e-08
ANXA7	-0.337824	9.33403	34.9803	3.38e-09	1.28e-08
WDR46	-0.352883	9.28144	37.3995	3.41e-09	1.29e-08
SKP1	-0.214922	10.1396	34.9507	3.44e-09	1.29e-08
CIRH1A	-0.355845	9.2479	38.6999	3.54e-09	1.33e-08
ARF4	-0.271379	9.65601	34.8937	3.54e-09	1.33e-08
SHFM1	0.210795	10.057	34.8357	3.64e-09	1.37e-08
RAB4A	0.304192	9.48817	34.8256	3.66e-09	1.37e-08
SPATS2L	0.349495	9.26086	36.005	3.68e-09	1.38e-08
MARCKS	-0.336609	9.31251	34.8118	3.69e-09	1.38e-08
AES	0.356013	9.25075	38.6657	3.78e-09	1.41e-08
HDDC2	0.24068	9.8565	34.6644	3.98e-09	1.48e-08
NDUFS8	0.217649	9.96083	34.4467	4.45e-09	1.65e-08
ATP5L	0.179741	10.3264	34.4337	4.48e-09	1.66e-08
SMIM20	0.280342	9.60006	34.3468	4.68e-09	1.74e-08
PNO1	-0.326331	9.36289	34.3043	4.79e-09	1.77e-08
YIF1A	0.251133	9.75304	34.2725	4.86e-09	1.8e-08
POLR2F	0.237375	9.82303	34.2556	4.91e-09	1.81e-08
HTATSF1	-0.335025	9.33966	34.2154	5.01e-09	1.85e-08
ACTR3	-0.31809	9.40712	34.154	5.17e-09	1.9e-08
PPIE	-0.349132	9.27146	35.6465	5.18e-09	1.91e-08
FKBP4	-0.289101	9.56978	34.1273	5.24e-09	1.92e-08
DDA1	0.371952	9.19673	41.65	5.56e-09	2.04e-08
VBP1	-0.300752	9.50794	33.9184	5.83e-09	2.14e-08
CAMTA1	0.261674	9.72284	33.9072	5.87e-09	2.14e-08
VMP1	-0.349334	9.26002	35.5894	5.9e-09	2.15e-08
TSFM	-0.338829	9.29916	33.9295	6.16e-09	2.24e-08
TRAF7	0.347481	9.24568	36.8835	6.25e-09	2.27e-08
C1QBP	-0.119457	11.2496	33.5105	7.19e-09	2.61e-08
SFRP1	-0.191275	10.6106	33.5052	7.21e-09	2.62e-08
SRSF4	-0.321613	9.41797	33.2894	8.06e-09	2.92e-08
TCERG1	-0.346417	9.27617	34.5973	8.26e-09	2.99e-08
DNAJA2	-0.327743	9.30497	33.22	8.35e-09	3.02e-08
UQCRC2	-0.282446	9.58373	33.1967	8.45e-09	3.05e-08
PRKCDBP	0.342763	9.23785	33.6781	8.51e-09	3.07e-08
SCD	0.290519	9.52884	33.0847	8.95e-09	3.22e-08
FIS1	0.279427	9.54886	33.0422	9.15e-09	3.29e-08
ACP1	0.183617	10.2203	33.0395	9.16e-09	3.29e-08
MAD2L2	0.180004	10.3843	33.0372	9.17e-09	3.29e-08
IK	-0.346418	9.2738	34.6511	9.31e-09	3.33e-08
SPATC1L	0.311451	9.38335	32.9917	9.39e-09	3.36e-08
PMPCA	-0.345601	9.26678	34.6766	1.08e-08	3.85e-08
TIMM17A	-0.290495	9.5326	32.6593	1.11e-08	3.97e-08
MRPS16	0.264415	9.62979	32.548	1.18e-08	4.2e-08
SRSF5	-0.262706	9.67832	32.5424	1.18e-08	4.21e-08
ELP5	0.340181	9.24112	35.408	1.31e-08	4.67e-08
GLOD4	-0.315135	9.38856	32.2994	1.34e-08	4.75e-08
RRP15	-0.344021	9.23892	35.3585	1.38e-08	4.89e-08
PDHA1	-0.315975	9.36909	32.1683	1.43e-08	5.07e-08
FXN	0.334008	9.26332	33.9321	1.47e-08	5.18e-08
SDCBP	-0.303589	9.47662	32.1189	1.47e-08	5.19e-08
UNC50	-0.356119	9.21298	36.8835	1.49e-08	5.25e-08
ZRANB2	-0.320441	9.34903	32.0128	1.55e-08	5.46e-08
RCN2	-0.170953	10.3762	31.9941	1.57e-08	5.51e-08
NTAN1	0.342499	9.24137	35.4821	1.6e-08	5.6e-08
SMS	0.210062	10.0287	31.8436	1.69e-08	5.93e-08
COX5B	0.167617	10.3831	31.8337	1.7e-08	5.96e-08
NBEAL1	0.343963	9.23073	35.9375	1.73e-08	6.05e-08
C4orf48	0.331818	9.26637	33.2968	1.74e-08	6.07e-08
MT2A	0.394378	9.44231	31.7358	1.79e-08	6.24e-08
ANAPC16	0.255037	9.67345	31.7215	1.8e-08	6.28e-08
TMEM230	0.259573	9.64544	31.6805	1.84e-08	6.4e-08
BAD	0.322384	9.28001	32.2235	1.91e-08	6.65e-08
COMMD7	0.308354	9.35033	31.5945	1.92e-08	6.67e-08
TSR3	0.336552	9.24797	34.0741	1.96e-08	6.79e-08
POLE4	0.299613	9.41337	31.5289	1.99e-08	6.88e-08
SMDT1	0.29823	9.42758	31.344	2.19e-08	7.56e-08
EGFL7	0.309362	9.35598	31.271	2.27e-08	7.84e-08
TMED2	0.21225	9.95926	31.2416	2.31e-08	7.95e-08
MYO10	0.347178	9.21794	34.6947	2.46e-08	8.47e-08
CCDC90B	0.297876	9.4137	31.0171	2.59e-08	8.9e-08
SOX4	0.282819	9.52989	30.9867	2.63e-08	9.03e-08
KRT18	-0.160641	10.7491	30.9165	2.73e-08	9.35e-08
KLHDC3	0.274335	9.53123	30.883	2.77e-08	9.5e-08
ACAT2	-0.190584	10.5032	30.7363	2.99e-08	1.02e-07
ACADM	-0.320949	9.3235	30.7114	3.03e-08	1.03e-07
MRPL24	-0.36013	9.20547	37.087	3.07e-08	1.05e-07
C1orf122	0.290129	9.45009	30.6707	3.1e-08	1.05e-07
NIF3L1	-0.33853	9.23321	34.2492	3.1e-08	1.06e-07
AIMP2	-0.310426	9.33184	30.6486	3.13e-08	1.06e-07
SMC6	-0.338104	9.22952	33.9315	3.17e-08	1.07e-07
BABAM1	0.267357	9.54904	30.6209	3.18e-08	1.08e-07
NRBP1	-0.311295	9.35105	30.5234	3.34e-08	1.13e-07
USB1	0.309879	9.30635	30.3934	3.57e-08	1.21e-07
TMEM50A	-0.276846	9.55517	30.2135	3.92e-08	1.32e-07
DDX24	-0.310329	9.36592	30.2062	3.93e-08	1.32e-07
FEN1	-0.304714	9.42075	30.1809	3.98e-08	1.34e-07
C6orf211	-0.319123	9.31518	30.154	4.04e-08	1.36e-07
TRAF4	0.278911	9.51096	30.1533	4.04e-08	1.36e-07
CNDP2	-0.311953	9.37081	30.127	4.09e-08	1.37e-07
RRP9	-0.34214	9.24656	33.3217	4.1e-08	1.37e-07
WBSCR22	-0.251605	9.65441	30.0274	4.31e-08	1.44e-07
TPI1	-0.109422	11.47	29.9829	4.41e-08	1.47e-07
PRKAR1A	-0.312401	9.31564	29.9157	4.57e-08	1.52e-07
TCEA1	0.267775	9.55378	29.7342	5.01e-08	1.67e-07
BAG1	0.284771	9.43339	29.7254	5.04e-08	1.68e-07
KRT10	0.247082	9.68557	29.6722	5.18e-08	1.72e-07
UBE2E3	0.227532	9.798	29.6486	5.24e-08	1.74e-07
TOP1	-0.286112	9.50012	29.5936	5.39e-08	1.79e-07
MRPL27	0.242299	9.69534	29.5389	5.54e-08	1.84e-07
UTP11L	-0.299355	9.40501	29.5068	5.64e-08	1.86e-07
HIST1H4C	0.27389	9.88975	29.4849	5.7e-08	1.88e-07
COX14	0.30531	9.33151	29.4546	5.79e-08	1.91e-07
MFGE8	-0.21042	10.0953	29.4463	5.81e-08	1.92e-07
PRPF31	-0.263734	9.56632	29.3227	6.2e-08	2.04e-07
PAFAH1B3	0.196699	10.0364	29.3067	6.25e-08	2.05e-07
CHCHD10	0.226614	9.84944	29.2132	6.56e-08	2.15e-07
CA14	-0.34821	9.21351	33.0187	6.56e-08	2.15e-07
MITD1	-0.338729	9.20066	34.3539	6.65e-08	2.18e-07
TCF7L1	0.311038	9.29647	29.2471	6.67e-08	2.18e-07
SLC29A1	-0.309331	9.30964	29.7269	6.7e-08	2.19e-07
PHAX	-0.293185	9.40011	29.1213	6.87e-08	2.24e-07
CLTB	0.300198	9.32457	29.0484	7.14e-08	2.33e-07
POLD2	0.244528	9.65775	29.0014	7.31e-08	2.38e-07
ACAD8	-0.344162	9.20899	33.6818	7.43e-08	2.42e-07
NSMCE4A	-0.305704	9.33233	28.932	7.58e-08	2.46e-07
NDUFA11	0.203111	9.92809	28.8878	7.75e-08	2.51e-07
DGUOK	0.228406	9.77185	28.8213	8.02e-08	2.6e-07
C6orf48	0.264806	9.58026	28.8022	8.1e-08	2.62e-07
TPGS2	0.246069	9.65944	28.7326	8.4e-08	2.71e-07
PWP1	-0.297388	9.33006	28.732	8.4e-08	2.71e-07
SCO1	-0.327743	9.25805	30.8122	9.57e-08	3.08e-07
EIF3A	-0.24827	9.67542	28.4198	9.87e-08	3.18e-07
HM13	-0.323668	9.26023	30.7885	1.01e-07	3.25e-07
RABGGTB	-0.312263	9.25706	28.8881	1.05e-07	3.39e-07
ZNF207	-0.266075	9.55667	28.2888	1.06e-07	3.39e-07
NSD1	0.309388	9.27622	28.6579	1.07e-07	3.42e-07
PDLIM7	0.271752	9.50497	28.2328	1.09e-07	3.48e-07
GLO1	-0.213269	9.9202	28.1614	1.13e-07	3.6e-07
CIAPIN1	-0.287877	9.41592	28.0666	1.18e-07	3.78e-07
AMD1	0.239032	9.69989	28.0543	1.19e-07	3.8e-07
TXN2	0.261447	9.5177	28.0061	1.22e-07	3.89e-07
PODXL	0.283854	9.44921	28.0012	1.22e-07	3.89e-07
DAP3	-0.311462	9.27102	28.4443	1.25e-07	3.96e-07
CYYR1	0.331195	9.21543	32.206	1.26e-07	3.99e-07
C1orf21	0.321339	9.24071	30.6264	1.28e-07	4.05e-07
SAAL1	-0.310738	9.27587	28.7754	1.31e-07	4.13e-07
HAGHL	0.328451	9.22792	30.5396	1.32e-07	4.16e-07
ORC4	-0.333648	9.2008	33.0439	1.33e-07	4.19e-07
RAD50	-0.335991	9.20171	32.5025	1.33e-07	4.2e-07
CTNNBIP1	0.275119	9.46511	27.7969	1.36e-07	4.29e-07
HMGCS1	-0.321406	9.2782	27.7174	1.42e-07	4.46e-07
TRA2B	-0.243111	9.7002	27.7091	1.42e-07	4.47e-07
EGLN2	0.286656	9.35954	27.705	1.43e-07	4.48e-07
PPP4R2	-0.300004	9.30872	27.5666	1.53e-07	4.8e-07
SNRNP70	-0.242664	9.66779	27.4283	1.65e-07	5.15e-07
NOLC1	-0.286567	9.40042	27.359	1.71e-07	5.34e-07
DPH3	0.287214	9.36358	27.2664	1.79e-07	5.59e-07
LSM2	0.211214	9.82797	27.2042	1.85e-07	5.77e-07
CALU	-0.278584	9.44855	27.1719	1.88e-07	5.86e-07
SUMO1	0.163892	10.2566	27.0739	1.98e-07	6.15e-07
RPP30	-0.287242	9.38527	27.0301	2.02e-07	6.29e-07
ENY2	0.179763	10.1373	26.9078	2.15e-07	6.69e-07
SAFB2	-0.338577	9.21019	31.4081	2.16e-07	6.69e-07
BLOC1S1	0.268066	9.46515	26.7325	2.36e-07	7.31e-07
PKIG	0.320254	9.23167	29.7214	2.39e-07	7.4e-07
LAMTOR4	0.19838	9.93577	26.691	2.41e-07	7.45e-07
SC5D	-0.310033	9.26737	27.0697	2.42e-07	7.45e-07
RAB13	0.203717	10.0463	26.6646	2.44e-07	7.53e-07
BCCIP	-0.292283	9.3614	26.6427	2.47e-07	7.61e-07
NUBP2	0.27412	9.40108	26.5258	2.62e-07	8.07e-07
NME3	0.231282	9.68731	26.4919	2.67e-07	8.21e-07
TSTA3	0.284873	9.33136	26.4669	2.71e-07	8.3e-07
CENPN	0.282022	9.37607	26.4652	2.71e-07	8.3e-07
COPS6	-0.229003	9.74731	26.3856	2.82e-07	8.64e-07
COX8A	0.173757	10.1391	26.3136	2.93e-07	8.96e-07
TALDO1	-0.187527	10.0546	26.3011	2.95e-07	9e-07
ACAT1	-0.330875	9.20226	30.683	3e-07	9.15e-07
MIDN	0.308033	9.25856	28.2028	3.13e-07	9.53e-07
ATP5I	0.25639	9.50333	26.1579	3.17e-07	9.66e-07
ZNHIT1	0.234293	9.64075	26.1258	3.23e-07	9.81e-07
CBR1	0.207214	9.98372	26.1116	3.25e-07	9.87e-07
THOC6	0.263387	9.46382	26.0903	3.29e-07	9.97e-07
ISOC2	0.232206	9.67292	26.0417	3.37e-07	1.02e-06
GPM6B	-0.2451	9.61525	26.0392	3.38e-07	1.02e-06
EIF3J	-0.286353	9.33343	25.9306	3.57e-07	1.08e-06
POLR3H	0.320689	9.21016	30.3184	3.66e-07	1.1e-06
MRPL47	-0.241752	9.6537	25.802	3.82e-07	1.15e-06
PSMG3	0.261588	9.48742	25.7661	3.89e-07	1.17e-06
TWISTNB	-0.312845	9.22281	28.7243	3.96e-07	1.19e-06
ACOT7	-0.236369	9.67421	25.69	4.04e-07	1.22e-06
sep'09	0.284324	9.31845	25.665	4.1e-07	1.23e-06
STK25	0.267385	9.4384	25.6093	4.22e-07	1.26e-06
RARRES2	0.184351	10.264	25.565	4.31e-07	1.29e-06
CMTM7	0.30751	9.24574	28.1002	4.37e-07	1.31e-06
PPP2R2A	-0.306372	9.23444	28.3652	4.42e-07	1.32e-06
GNG5	0.178073	10.1369	25.4619	4.55e-07	1.36e-06
AKR1B1	-0.189349	9.99162	25.3747	4.76e-07	1.42e-06
ARL6IP6	-0.272127	9.42996	25.2776	5.01e-07	1.49e-06
GNB2	0.241588	9.56846	25.0992	5.49e-07	1.63e-06
NDUFS3	-0.237445	9.61014	25.013	5.74e-07	1.71e-06
HADHB	-0.325468	9.20753	29.3752	5.95e-07	1.76e-06
GRSF1	-0.268612	9.40463	24.9282	6e-07	1.78e-06
CAMLG	0.260956	9.45578	24.8936	6.11e-07	1.81e-06
RP11-1144P22.1	0.312398	9.23572	26.4831	6.12e-07	1.81e-06
SUGT1	-0.243539	9.57374	24.8859	6.13e-07	1.81e-06
FKBP3	-0.169565	10.1713	24.8696	6.18e-07	1.83e-06
DHX36	-0.253998	9.4817	24.8644	6.2e-07	1.83e-06
NUDCD2	0.231808	9.63991	24.8012	6.41e-07	1.89e-06
BID	0.23527	9.61257	24.7996	6.41e-07	1.89e-06
GGCT	0.196287	9.88807	24.6473	6.94e-07	2.04e-06
ISOC1	-0.295067	9.28893	25.4743	6.95e-07	2.04e-06
ZNF511	0.25477	9.4659	24.5986	7.12e-07	2.09e-06
DDX21	-0.231081	9.64075	24.5496	7.3e-07	2.14e-06
UBE2C	0.230684	10.1097	24.4834	7.55e-07	2.21e-06
MLLT11	0.241536	9.65308	24.4809	7.56e-07	2.21e-06
YWHAE	-0.187713	9.96146	24.4664	7.62e-07	2.23e-06
NDUFB11	0.165542	10.1556	24.45	7.69e-07	2.24e-06
TRMT112	0.169507	10.0992	24.4339	7.75e-07	2.26e-06
RNF26	0.291915	9.2574	25.8191	8.16e-07	2.37e-06
MSMO1	-0.254019	9.59706	24.3242	8.2e-07	2.38e-06
TMEM98	0.260905	9.44342	24.3242	8.21e-07	2.38e-06
PSAP	-0.250438	9.54424	24.3227	8.21e-07	2.38e-06
MRPS30	-0.273423	9.36263	24.3052	8.29e-07	2.4e-06
ENOPH1	-0.239469	9.57414	24.2965	8.32e-07	2.41e-06
RBCK1	0.303748	9.23272	26.8962	8.38e-07	2.42e-06
CHCHD5	0.283895	9.29469	24.6545	8.44e-07	2.44e-06
CEBPZ	-0.271754	9.35335	24.154	8.96e-07	2.58e-06
ADSS	-0.284244	9.30268	24.0375	9.52e-07	2.74e-06
APOC1	0.261111	9.45138	23.9817	9.8e-07	2.82e-06
GFER	0.294956	9.24561	25.9335	9.89e-07	2.84e-06
STARD3NL	0.291814	9.25815	24.9742	9.96e-07	2.86e-06
BUD31	0.207337	9.76407	23.9367	1e-06	2.88e-06
PPP1CC	0.162794	10.2337	23.9319	1.01e-06	2.88e-06
CDC6	-0.299586	9.25373	25.6936	1.05e-06	3.02e-06
MAEA	-0.290096	9.26627	25.3791	1.06e-06	3.03e-06
RBBP4	-0.269161	9.41469	23.6361	1.17e-06	3.35e-06
PPID	-0.284614	9.27284	24.8772	1.19e-06	3.39e-06
EMC8	0.243297	9.51661	23.6054	1.19e-06	3.4e-06
SYNGR1	0.296258	9.23284	25.2367	1.2e-06	3.4e-06
ARG2	-0.285701	9.30122	23.3934	1.33e-06	3.78e-06
LY6E	0.240984	9.53235	23.3656	1.35e-06	3.83e-06
TMED10	-0.251663	9.50352	23.3587	1.35e-06	3.84e-06
UBA2	-0.244231	9.51054	23.3197	1.38e-06	3.92e-06
HMGCR	-0.309894	9.21779	26.4737	1.4e-06	3.96e-06
APP	-0.273099	9.3453	23.2755	1.41e-06	4e-06
CCNB1IP1	0.233782	9.58784	23.2646	1.42e-06	4.02e-06
GLRX3	-0.200391	9.82795	23.2545	1.43e-06	4.03e-06
SCG3	-0.266498	9.37989	23.2091	1.46e-06	4.12e-06
TMX1	-0.252111	9.48438	23.2084	1.46e-06	4.12e-06
GPN3	-0.260038	9.39655	23.2056	1.47e-06	4.12e-06
LECT1	-0.219215	9.77696	23.1202	1.53e-06	4.31e-06
RPF2	-0.286758	9.26932	23.761	1.56e-06	4.38e-06
MIB2	0.302446	9.2224	26.299	1.58e-06	4.43e-06
PEBP1	0.0998301	11.2802	22.9903	1.64e-06	4.59e-06
USP1	-0.277734	9.34166	22.959	1.67e-06	4.66e-06
ABCE1	-0.297135	9.2571	24.6558	1.75e-06	4.89e-06
GGH	-0.267834	9.29809	22.8409	1.77e-06	4.95e-06
KIAA0101	0.198535	9.91719	22.8124	1.8e-06	5.02e-06
SLC25A3	0.105504	11.0582	22.8088	1.8e-06	5.02e-06
RP4-792G4.2	0.228757	9.64353	22.8077	1.8e-06	5.02e-06
VCAN	0.293174	9.2365	24.5099	1.82e-06	5.07e-06
RRP1	-0.272521	9.32976	22.6775	1.93e-06	5.37e-06
PPIB	-0.163599	10.202	22.447	2.17e-06	6.03e-06
GRAMD1A	0.275776	9.27343	22.8523	2.2e-06	6.11e-06
LARS	-0.257374	9.40944	22.4068	2.22e-06	6.15e-06
CDIPT	0.269387	9.28507	22.3902	2.24e-06	6.2e-06
ZC3H15	-0.202566	9.75862	22.3769	2.26e-06	6.23e-06
EEF1E1	-0.193826	9.84506	22.3694	2.26e-06	6.25e-06
RNF167	0.288585	9.2096	26.2308	2.3e-06	6.33e-06
SAT1	0.276465	9.27515	22.2699	2.42e-06	6.65e-06
LUC7L3	-0.228814	9.59537	22.2429	2.42e-06	6.65e-06
REXO2	0.206922	9.74833	22.2344	2.43e-06	6.68e-06
EMC3	-0.275443	9.25329	23.5926	2.57e-06	7.06e-06
EMC9	0.265371	9.32899	22.1086	2.59e-06	7.11e-06
G3BP2	-0.26084	9.40442	22.0822	2.63e-06	7.21e-06
ATP6V0E1	0.216448	9.67191	22.0177	2.72e-06	7.44e-06
TDP2	-0.277995	9.24387	24.0673	2.74e-06	7.48e-06
ECSIT	0.271553	9.27448	22.5181	2.84e-06	7.76e-06
SBNO1	-0.297767	9.21608	25.2537	2.88e-06	7.86e-06
LGMN	-0.296117	9.21927	25.3053	3.01e-06	8.2e-06
TSPAN6	-0.280192	9.28805	22.5632	3.02e-06	8.22e-06
SSR1	-0.282363	9.24883	23.7097	3.11e-06	8.47e-06
TRAP1	-0.259811	9.39589	21.7516	3.12e-06	8.49e-06
TADA3	0.283314	9.23232	23.8762	3.16e-06	8.59e-06
ZDHHC3	0.29361	9.20773	26.1375	3.23e-06	8.76e-06
LIMD2	0.205938	9.73947	21.6796	3.24e-06	8.79e-06
RNASEH2C	0.23382	9.51586	21.6467	3.3e-06	8.93e-06
TRAPPC1	0.238571	9.46066	21.6344	3.32e-06	8.98e-06
IWS1	-0.283562	9.25914	23.028	3.4e-06	9.18e-06
MIR302B	0.257122	9.42995	21.5585	3.45e-06	9.31e-06
UBE2I	0.14511	10.2973	21.5575	3.46e-06	9.31e-06
MRTO4	-0.238557	9.49734	21.5256	3.51e-06	9.46e-06
EIF4EBP2	0.276906	9.26165	22.6535	3.64e-06	9.78e-06
FAM177A1	0.269274	9.2737	21.8926	3.67e-06	9.86e-06
SNRPA1	-0.178578	9.93631	21.2998	3.95e-06	1.06e-05
FAM207A	0.239497	9.45876	21.2404	4.08e-06	1.09e-05
NREP	0.251974	9.37598	21.1325	4.31e-06	1.16e-05
EIF4B	0.240197	9.44036	21.099	4.39e-06	1.17e-05
MRPL44	-0.259519	9.32553	21.0388	4.53e-06	1.21e-05
SRRM1	-0.206733	9.73318	20.9863	4.65e-06	1.24e-05
TUBA1C	-0.206348	9.76025	20.9847	4.66e-06	1.24e-05
SNRPA	-0.252187	9.41205	20.968	4.7e-06	1.25e-05
PSMB6	0.118297	10.6785	20.9463	4.75e-06	1.27e-05
FBL	0.166072	10.0293	20.8931	4.89e-06	1.3e-05
IGF2BP3	-0.264609	9.28657	20.8555	4.98e-06	1.32e-05
WDR74	-0.25403	9.35953	20.7877	5.16e-06	1.37e-05
MRPL34	0.18542	9.85113	20.7463	5.27e-06	1.4e-05
DHCR7	-0.264475	9.31787	20.702	5.4e-06	1.43e-05
ADSL	-0.197763	9.74073	20.625	5.62e-06	1.49e-05
SAMM50	-0.280288	9.22885	23.9992	5.63e-06	1.49e-05
SNX6	-0.255683	9.31999	20.5962	5.7e-06	1.51e-05
BCLAF1	-0.259205	9.32634	20.5863	5.73e-06	1.51e-05
EDF1	0.126068	10.5009	20.5784	5.76e-06	1.52e-05
CALD1	0.207317	9.71333	20.5297	5.9e-06	1.56e-05
CCND1	-0.247296	9.47463	20.5177	5.94e-06	1.56e-05
CRABP1	-0.259933	9.44084	20.5065	5.98e-06	1.57e-05
EIF3K	0.118298	10.6443	20.4405	6.19e-06	1.62e-05
GNB1	0.252028	9.3432	20.3337	6.54e-06	1.72e-05
IGF2BP2	0.273246	9.24058	22.3417	6.63e-06	1.74e-05
NDUFS6	0.148061	10.1667	20.2452	6.85e-06	1.79e-05
NOC2L	-0.250551	9.38245	20.2336	6.89e-06	1.8e-05
PEX19	-0.279381	9.24873	21.8166	7.17e-06	1.87e-05
ANKRD39	0.283954	9.2043	23.9636	7.19e-06	1.88e-05
USP48	-0.272673	9.23961	21.6651	7.23e-06	1.89e-05
VKORC1	0.218986	9.55475	20.1123	7.34e-06	1.91e-05
GMPS	-0.273532	9.26206	21.6857	7.38e-06	1.92e-05
NUTF2	0.179434	9.84558	20.0701	7.51e-06	1.95e-05
BAZ1A	-0.272427	9.24062	21.1922	7.7e-06	2e-05
AKT1S1	0.266681	9.2314	21.9639	8e-06	2.08e-05
CENPH	-0.238519	9.44641	19.9342	8.06e-06	2.09e-05
DDRGK1	-0.248535	9.32252	20.2195	8.33e-06	2.16e-05
NGDN	-0.27145	9.26409	21.383	8.51e-06	2.2e-05
MGST1	-0.123509	10.6932	19.822	8.54e-06	2.21e-05
KPNB1	-0.218935	9.56269	19.7864	8.71e-06	2.25e-05
METAP1	-0.286139	9.21509	22.7714	8.72e-06	2.25e-05
LARP1	0.241783	9.38667	19.7082	9.07e-06	2.34e-05
ARL2	0.156643	10.0918	19.6842	9.18e-06	2.36e-05
FXYD5	0.222791	9.5222	19.5556	9.82e-06	2.53e-05
ESF1	-0.259973	9.24461	20.6333	1e-05	2.57e-05
CUTA	0.149689	10.1681	19.4649	1.03e-05	2.64e-05
PRDX2	-0.117891	10.6988	19.4557	1.03e-05	2.65e-05
KIF22	-0.251686	9.33856	19.4277	1.05e-05	2.69e-05
CSNK1E	0.266347	9.26482	20.6578	1.06e-05	2.71e-05
SNHG8	-0.228086	9.56047	19.3955	1.07e-05	2.73e-05
SNRPD2	0.134606	10.3541	19.3872	1.07e-05	2.74e-05
NONO	-0.208387	9.62701	19.3563	1.09e-05	2.78e-05
ACTR2	-0.276284	9.23226	21.5674	1.09e-05	2.79e-05
MAGEF1	-0.242689	9.37436	19.2847	1.13e-05	2.88e-05
ARPP19	0.235204	9.40997	19.2666	1.14e-05	2.91e-05
TACC3	-0.272164	9.22776	21.5982	1.16e-05	2.95e-05
TOMM40	0.144337	10.184	19.1869	1.19e-05	3.03e-05
SAFB	-0.280641	9.21949	22.0634	1.2e-05	3.05e-05
RABAC1	0.164575	9.99204	19.1616	1.21e-05	3.06e-05
UNC119	0.244046	9.31112	19.1401	1.22e-05	3.09e-05
PPCS	-0.264598	9.23152	20.727	1.3e-05	3.29e-05
ATP2B1	-0.245613	9.30713	18.8691	1.41e-05	3.55e-05
WDR61	-0.243484	9.38852	18.8668	1.41e-05	3.55e-05
GCC2	-0.276101	9.19943	22.1751	1.41e-05	3.55e-05
SEC62	-0.231143	9.40468	18.7851	1.47e-05	3.71e-05
TMEM208	0.202004	9.63696	18.7741	1.48e-05	3.72e-05
PDCD2	0.187028	9.75868	18.7585	1.49e-05	3.75e-05
GSTT1	-0.270302	9.262	20.1708	1.49e-05	3.75e-05
DTYMK	0.170593	9.89369	18.7036	1.53e-05	3.85e-05
MTAP	-0.271215	9.20321	22.3346	1.59e-05	4e-05
CXXC5	0.221932	9.51992	18.6063	1.61e-05	4.05e-05
SALL2	0.266046	9.23533	21.3018	1.62e-05	4.05e-05
PGAP2	0.265014	9.22256	20.882	1.63e-05	4.08e-05
SIGIRR	0.275067	9.21527	21.3009	1.65e-05	4.12e-05
UBE2F	0.245466	9.2962	18.6343	1.67e-05	4.16e-05
HOOK2	0.250934	9.284	18.5332	1.68e-05	4.18e-05
ZFP36L2	0.235966	9.42303	18.5145	1.69e-05	4.22e-05
EIF2AK4	0.239953	9.37553	18.4138	1.79e-05	4.45e-05
TEAD2	0.249114	9.26738	19.0807	1.81e-05	4.49e-05
ACTN1	-0.231789	9.41553	18.3705	1.83e-05	4.54e-05
RNASEH1	0.219146	9.47777	18.3279	1.87e-05	4.64e-05
C1orf109	-0.28109	9.19872	22.1699	1.89e-05	4.68e-05
MCM5	-0.246297	9.34132	18.2809	1.91e-05	4.74e-05
FUNDC2	0.235323	9.36224	18.2477	1.95e-05	4.82e-05
SLC39A1	-0.170914	9.92828	18.2453	1.95e-05	4.82e-05
ATP6V1E1	-0.273617	9.20948	21.202	1.95e-05	4.82e-05
BCAP31	-0.199879	9.64051	18.2053	1.99e-05	4.92e-05
BPHL	-0.280656	9.20136	21.697	2.07e-05	5.1e-05
FAM136A	0.17318	9.85132	18.0899	2.12e-05	5.22e-05
IDH1	-0.19412	9.71222	18.0858	2.12e-05	5.22e-05
AKAP9	-0.270537	9.2067	20.8184	2.22e-05	5.45e-05
CHPF	0.268532	9.21449	20.8881	2.23e-05	5.49e-05
MCTS1	-0.275021	9.21777	20.8582	2.24e-05	5.51e-05
DNAJC7	-0.21644	9.49184	17.9612	2.26e-05	5.55e-05
PTS	0.261376	9.23541	19.8446	2.29e-05	5.61e-05
PHF5A	0.190798	9.65488	17.8579	2.39e-05	5.85e-05
OCIAD1	-0.209895	9.54079	17.8452	2.41e-05	5.89e-05
ZFP42	-0.266158	9.25817	17.8331	2.42e-05	5.92e-05
ARF6	0.257394	9.22791	19.6822	2.48e-05	6.07e-05
TFG	-0.217702	9.45381	17.7735	2.5e-05	6.09e-05
HMGB3	0.160544	10.0007	17.7497	2.53e-05	6.17e-05
EIF3M	-0.169051	9.90398	17.7347	2.55e-05	6.21e-05
GAMT	0.26307	9.21426	20.5433	2.57e-05	6.24e-05
DNAJC19	0.199453	9.60806	17.6977	2.6e-05	6.32e-05
TIMM23	-0.257602	9.24476	19.8387	2.66e-05	6.46e-05
CWC27	-0.226001	9.41379	17.6536	2.66e-05	6.46e-05
RANGRF	0.25984	9.22218	19.8388	2.71e-05	6.56e-05
EWSR1	-0.189252	9.71472	17.5631	2.79e-05	6.76e-05
ZDHHC4	0.255941	9.2383	19.4294	2.82e-05	6.83e-05
MRPS33	0.221801	9.44456	17.5051	2.88e-05	6.95e-05
PRPS1	-0.220214	9.471	17.4853	2.91e-05	7.02e-05
TRIAP1	0.227192	9.38265	17.4293	2.99e-05	7.22e-05
LRRC47	-0.251268	9.27689	18.5463	3e-05	7.22e-05
ARGLU1	-0.203275	9.58959	17.4149	3.02e-05	7.26e-05
AP1S1	0.260395	9.20434	20.7716	3.04e-05	7.31e-05
SDAD1	-0.245953	9.22025	19.7968	3.06e-05	7.36e-05
HN1	0.120711	10.6209	17.3736	3.08e-05	7.4e-05
EPB41L4A-AS1	0.224872	9.44638	17.3651	3.1e-05	7.43e-05
KIF1A	0.250901	9.24392	18.6213	3.14e-05	7.52e-05
SELM	0.257189	9.23395	18.9516	3.17e-05	7.6e-05
SLC25A26	0.25881	9.22781	19.7301	3.23e-05	7.73e-05
ZC3H14	-0.269178	9.2055	20.7803	3.24e-05	7.74e-05
GULP1	0.235233	9.35598	17.2105	3.36e-05	8.02e-05
MRPS15	0.159011	9.91307	17.1785	3.42e-05	8.15e-05
WDR83OS	0.188557	9.6797	17.1759	3.42e-05	8.16e-05
MIIP	0.230387	9.34076	17.129	3.51e-05	8.35e-05
PRDX3	-0.146588	10.15	17.0808	3.6e-05	8.56e-05
TBRG4	-0.237063	9.33341	17.2124	3.68e-05	8.75e-05
LSM5	0.180765	9.74165	17.0296	3.69e-05	8.78e-05
DUSP23	0.210717	9.51664	16.9413	3.87e-05	9.19e-05
CCDC109B	0.255949	9.21196	19.5898	3.89e-05	9.23e-05
UBXN1	0.17831	9.7259	16.9065	3.94e-05	9.34e-05
FAM127B	0.256995	9.23002	19.2908	3.97e-05	9.4e-05
DUSP6	-0.219432	9.57196	16.8314	4.1e-05	9.7e-05
TJP1	0.239119	9.28545	16.8241	4.12e-05	9.73e-05
WDR45B	0.22592	9.36504	16.7957	4.18e-05	9.86e-05
FXR1	-0.223409	9.41779	16.7894	4.19e-05	9.89e-05
RALBP1	0.2356	9.29634	16.7493	4.28e-05	0.0001009
EIF5B	-0.177409	9.7662	16.7411	4.3e-05	0.00010124
TBCA	0.180962	9.71257	16.725	4.34e-05	0.00010202
TMUB1	0.233871	9.2931	16.9079	4.37e-05	0.00010277
NAA10	0.179938	9.70123	16.6979	4.4e-05	0.0001033
C2orf47	-0.252779	9.22312	18.9302	4.55e-05	0.00010671
CNOT7	0.226858	9.34294	16.6104	4.61e-05	0.00010798
FAM200B	0.259095	9.20516	19.2314	4.67e-05	0.00010944
DHX9	-0.227824	9.36161	16.5707	4.7e-05	0.00011007
RBM3	0.15774	9.92692	16.4683	4.97e-05	0.00011607
TMEM177	-0.241403	9.27029	17.05	5.23e-05	0.00012206
MSRB1	0.226262	9.33296	16.3641	5.25e-05	0.00012241
ATP6V1D	-0.233702	9.34347	16.3445	5.3e-05	0.00012357
SDHC	-0.198997	9.57286	16.325	5.36e-05	0.00012473
MPDU1	-0.230365	9.32164	16.307	5.41e-05	0.00012581
EIF4E	-0.223047	9.38109	16.3018	5.42e-05	0.00012604
HDLBP	0.246296	9.24753	18.0033	5.56e-05	0.0001292
SURF2	0.210631	9.43794	16.2501	5.57e-05	0.0001293
RHEB	0.171034	9.76947	16.2367	5.61e-05	0.0001301
COA4	0.168448	9.79355	16.1549	5.86e-05	0.00013572
RANBP1	0.0713229	11.5939	16.1492	5.88e-05	0.00013601
RNF126	0.203369	9.51344	16.1422	5.9e-05	0.0001364
VPS28	-0.233339	9.28802	16.285	5.96e-05	0.00013782
LCK	-0.233068	9.27911	16.1084	6e-05	0.0001386
METAP2	-0.200007	9.52506	16.0565	6.17e-05	0.00014233
SZRD1	0.242135	9.25049	17.5048	6.19e-05	0.00014273
YARS2	-0.25856	9.21036	18.481	6.3e-05	0.0001451
GAR1	-0.229952	9.29598	16.244	6.49e-05	0.00014925
FBLN1	-0.225491	9.35956	15.9505	6.53e-05	0.00015
PSMG1	-0.197401	9.53157	15.8914	6.73e-05	0.00015461
WHSC1L1	0.228059	9.31588	15.8843	6.76e-05	0.00015506
DHRS7	-0.249134	9.21715	18.2775	6.82e-05	0.00015644
DDT	0.158481	9.8754	15.8523	6.87e-05	0.00015742
CDK4	0.151375	9.95704	15.8291	6.96e-05	0.00015923
KARS	-0.195799	9.5315	15.8115	7.02e-05	0.00016058
RUVBL2	-0.212381	9.43351	15.7872	7.11e-05	0.00016251
C19orf25	0.225081	9.31048	15.7821	7.13e-05	0.00016281
MRPL3	-0.158596	9.8969	15.7262	7.35e-05	0.00016745
ZFP36L1	0.219748	9.37522	15.7256	7.35e-05	0.00016745
FXYD6	0.239447	9.2646	17.1171	7.69e-05	0.00017511
FKBP2	0.166759	9.8015	15.632	7.72e-05	0.00017563
IDI1	-0.198459	9.63581	15.6016	7.85e-05	0.00017833
KDELR2	0.174606	9.70898	15.5934	7.88e-05	0.00017894
MYL12A	-0.143789	10.0734	15.5854	7.91e-05	0.00017954
CALM2	-0.104158	10.8192	15.5766	7.95e-05	0.00018023
ABT1	0.214292	9.36448	15.5319	8.14e-05	0.00018438
SUB1	0.134431	10.2181	15.5052	8.26e-05	0.00018684
UGDH	-0.224923	9.31063	15.4953	8.3e-05	0.00018766
SETD5-AS1	0.238422	9.24751	16.0259	8.39e-05	0.00018964
SRSF9	0.125005	10.2643	15.4645	8.43e-05	0.00019041
MKKS	0.19563	9.53957	15.3785	8.83e-05	0.0001991
C11orf73	0.180183	9.65385	15.3345	9.03e-05	0.00020362
SFRP2	-0.132316	10.3185	15.3278	9.07e-05	0.00020411
GRN	-0.240026	9.24542	16.4478	9.07e-05	0.00020411
TMCO1	-0.221026	9.33706	15.3106	9.15e-05	0.00020568
TNFRSF12A	0.179579	9.74713	15.2869	9.27e-05	0.0002081
MTA1	0.243988	9.2127	17.5886	9.38e-05	0.00021038
UBE2A	-0.216319	9.32278	15.1808	9.8e-05	0.00021974
RNASEH2A	-0.199286	9.5087	15.1724	9.84e-05	0.00022053
TMED3	0.216978	9.33341	15.1671	9.87e-05	0.00022096
HN1L	0.201989	9.44086	15.128	0.00010078	0.00022539
MTF2	-0.199326	9.49293	15.114	0.00010153	0.00022687
PPP1R7	-0.221292	9.29113	15.0472	0.00010519	0.00023484
EIF4G2	-0.156643	9.89589	14.9722	0.00010945	0.00024415
DCXR	0.204078	9.43204	14.9562	0.00011038	0.00024601
UQCRQ	0.170236	9.71356	14.9499	0.00011075	0.00024663
DRAP1	0.196141	9.48655	14.9408	0.00011128	0.00024761
TDRP	0.245454	9.2147	16.9583	0.00011288	0.00025095
GRPEL1	-0.216277	9.37271	14.9016	0.00011362	0.00025238
NOSIP	0.170622	9.69863	14.8945	0.00011404	0.00025312
ZSWIM7	0.21467	9.34954	14.8585	0.00011624	0.00025778
RAB1A	-0.188526	9.5598	14.8542	0.00011651	0.00025815
FAM104A	0.215175	9.34668	14.8243	0.00011837	0.00026199
LMNB2	0.243275	9.20909	16.9967	0.00011844	0.00026199
TBCB	0.154558	9.82215	14.7937	0.0001203	0.00026589
TOM1L1	-0.247592	9.21265	16.9645	0.00012118	0.00026745
FHL2	0.215666	9.31512	14.7795	0.00012121	0.00026745
ELAVL1	-0.163155	9.77911	14.7651	0.00012214	0.00026927
VPS72	-0.213607	9.3908	14.7361	0.00012403	0.00027321
SF3B2	-0.204927	9.45114	14.711	0.00012569	0.00027665
MRPL54	0.214538	9.33223	14.6755	0.00012808	0.00028166
NDUFS7	0.167703	9.71061	14.6707	0.0001284	0.00028207
SMAP1	0.219801	9.30876	14.6697	0.00012847	0.00028207
TAF1D	-0.225802	9.25951	15.3009	0.0001359	0.00029811
SNRPG	0.162421	9.77612	14.4904	0.00014129	0.00030968
UROS	0.199654	9.43399	14.4485	0.00014446	0.00031638
BEX1	0.156992	9.89365	14.4344	0.00014555	0.00031849
TPST2	0.206826	9.4065	14.4191	0.00014674	0.00032083
G6PC3	-0.205619	9.42663	14.4135	0.00014717	0.00032152
RHOC	0.213396	9.31504	14.3891	0.00014909	0.00032544
TNIP2	0.23044	9.24605	15.3744	0.00015025	0.00032769
CYB5B	-0.194081	9.49675	14.3163	0.00015496	0.00033769
JADE1	0.217072	9.30018	14.2897	0.00015717	0.00034222
LAMTOR2	0.194827	9.47985	14.2692	0.00015889	0.00034568
SAC3D1	0.213087	9.30357	14.3277	0.00016404	0.0003566
TRAPPC2L	0.181084	9.57274	14.2011	0.00016474	0.00035782
YARS	-0.199572	9.43371	14.1795	0.00016663	0.00036163
TMEM14C	0.141077	9.96595	14.1654	0.00016789	0.00036407
BRD3	0.229285	9.24438	15.2871	0.0001713	0.00037085
SUDS3	0.209144	9.36942	14.1275	0.0001713	0.00037085
PDZD11	0.219149	9.27663	14.8245	0.0001716	0.00037119
PCGF2	0.240385	9.20106	16.6727	0.00017814	0.00038502
DDX39A	-0.201728	9.41331	14.0029	0.00018303	0.00039526
TPD52	0.227979	9.22401	15.5701	0.00018545	0.00040016
RNF34	-0.226737	9.23371	15.4217	0.00018946	0.00040849
PAPOLA	0.180911	9.5934	13.9345	0.0001898	0.00040889
SCAND1	0.130788	10.1063	13.911	0.0001922	0.00041371
FEZ1	-0.202264	9.56343	13.8587	0.00019761	0.00042502
FAM49B	0.171212	9.65865	13.8082	0.000203	0.00043624
URM1	0.202442	9.36005	13.7819	0.00020585	0.00044203
ARF1	-0.141374	10.0028	13.7687	0.0002073	0.00044477
FHL1	0.224361	9.24511	14.8923	0.00020941	0.00044893
POLR2G	-0.168338	9.68884	13.7393	0.00021057	0.00045106
KHSRP	0.235698	9.20061	16.0713	0.00021322	0.00045635
MRPL13	-0.189154	9.53405	13.6798	0.00021734	0.00046468
RAD21	-0.207382	9.33088	13.6788	0.00021746	0.00046468
EIF3D	-0.1756	9.62121	13.6674	0.00021878	0.00046711
FDX1	0.207025	9.31531	13.6478	0.00022108	0.00047165
ABI2	0.207937	9.32117	13.6025	0.00022647	0.00048275
EIF1B	-0.18895	9.53917	13.5941	0.00022749	0.00048454
AP3D1	0.207566	9.3166	13.5712	0.00023027	0.00049007
MED4	-0.203737	9.36027	13.5684	0.00023062	0.00049042
THOC2	-0.229096	9.22839	15.2186	0.00023104	0.00049092
EZH2	-0.225217	9.24381	14.7885	0.00023959	0.00050868
ZFAS1	0.155212	9.95432	13.4475	0.00024596	0.00052178
PSMC5	-0.144488	9.9148	13.4249	0.00024894	0.00052767
PRPSAP2	-0.21973	9.24792	14.5443	0.00025232	0.0005344
PDXK	0.218776	9.24207	14.2173	0.0002632	0.000557
ANXA2	0.206254	9.39381	13.2793	0.00026901	0.00056885
TBPL1	0.192095	9.45311	13.2627	0.00027141	0.00057346
TAF6	0.223059	9.22184	15.1994	0.00027429	0.00057907
MPG	0.188975	9.47075	13.1682	0.00028543	0.00060212
IGF2BP1	0.205705	9.31547	13.1572	0.00028711	0.00060518
RRAS2	0.185478	9.48682	13.1409	0.00028962	0.00060998
UBE2L6	0.207237	9.31014	13.1214	0.00029265	0.00061586
VIM	0.176971	10.3391	13.1098	0.00029446	0.00061919
ITGAE	0.199614	9.38451	13.0507	0.0003039	0.00063853
VPS25	-0.175103	9.5852	13.0089	0.00031076	0.00065242
C1orf35	-0.193481	9.4114	12.9892	0.00031405	0.0006588
RAD23A	0.192607	9.4262	12.9849	0.00031476	0.00065978
COX16	0.190331	9.45321	12.9813	0.00031537	0.00066052
FAM96A	0.202117	9.33913	12.9548	0.00031986	0.00066941
CKS2	0.137613	10.189	12.8867	0.00033171	0.00069364
MYH10	-0.194859	9.40572	12.878	0.00033324	0.0006963
ACAA2	-0.168878	9.63184	12.8585	0.00033673	0.00070302
MRS2	0.211226	9.26792	13.0184	0.00034033	0.00070999
HAUS1	-0.169548	9.62877	12.7934	0.00034865	0.00072676
U2SURP	-0.187843	9.46155	12.7884	0.00034958	0.00072813
HDAC3	0.191582	9.40502	12.776	0.0003519	0.00073238
PSENEN	0.179609	9.50432	12.7115	0.00036424	0.00075715
NDUFAF4	-0.190743	9.40958	12.7109	0.00036437	0.00075715
CHCHD6	0.199761	9.33447	12.6991	0.00036666	0.00076131
SDHB	-0.181903	9.52147	12.6734	0.00037174	0.00077125
LCMT1	0.185818	9.44311	12.6429	0.00037785	0.00078331
CCZ1	-0.219373	9.24167	14.37	0.00038697	0.00080158
WIBG	0.203953	9.30423	12.8142	0.00039197	0.0008113
TUBG1	-0.188968	9.43275	12.5308	0.00040119	0.00082972
BTF3L4	-0.168687	9.62752	12.5116	0.00040533	0.00083763
FABP5	0.166015	9.66774	12.4112	0.00042769	0.00088317
PSMG4	0.208438	9.28522	12.7186	0.00042823	0.00088358
TRAPPC4	-0.17833	9.5044	12.4057	0.00042897	0.00088441
SRRM2	0.160246	9.70518	12.3729	0.00043655	0.00089934
AGPAT2	0.196356	9.36332	12.3274	0.00044733	0.00092084
NDUFB9	0.104897	10.3602	12.3083	0.00045192	0.00092956
TFAM	-0.191192	9.37127	12.2762	0.00045977	0.00094496
APOPT1	0.193143	9.35941	12.2361	0.00046973	0.00096453
CSTB	0.121649	10.1285	12.2335	0.00047038	0.00096453
DESI1	0.217207	9.21031	13.8833	0.00047039	0.00096453
CREM	0.21595	9.23563	13.6401	0.00047414	0.00097147
STRAP	-0.109214	10.3191	12.2147	0.00047516	0.0009728
TSG101	-0.192346	9.34056	12.2081	0.00047682	0.00097545
TMEM167A	0.179573	9.4939	12.2037	0.00047797	0.00097705
COPRS	0.192431	9.36106	12.1624	0.00048866	0.00099813
RFC2	-0.194022	9.37889	12.1603	0.00048921	0.00099848
SCP2	-0.192156	9.40009	12.1521	0.00049136	0.00100209
MRPL36	0.172974	9.55365	12.1419	0.00049405	0.0010068
MGST3	-0.144972	9.95409	12.1181	0.00050039	0.00101892
STARD7	0.18842	9.38479	12.1122	0.00050198	0.00102138
CTNNA1	-0.202847	9.29216	12.1005	0.00050514	0.00102701
NDN	-0.216631	9.21504	13.7164	0.00050943	0.00103493
IFRD2	0.184977	9.40845	12.083	0.0005099	0.00103511
FBXW5	0.220744	9.21534	13.9858	0.00051156	0.00103767
MRPL20	0.108602	10.376	12.0627	0.00051548	0.00104481
PLEKHB2	-0.225244	9.2089	14.0539	0.00053188	0.00107724
CSNK2A1	-0.204871	9.28163	12.6337	0.00053424	0.00108117
GTF2F2	-0.18935	9.38037	11.9741	0.00054057	0.00109315
ASF1A	-0.193961	9.3611	11.9667	0.00054271	0.00109663
PYURF	0.173545	9.54372	11.9562	0.00054576	0.00110195
IER2	-0.17735	9.60664	11.9444	0.00054924	0.00110815
FAM50A	-0.213218	9.21257	13.6323	0.00055093	0.00111071
SLC7A8	0.197404	9.29955	11.8441	0.00057961	0.00116763
GTF2A2	0.146086	9.77452	11.8181	0.00058775	0.00118311
SPG21	0.18307	9.43365	11.8084	0.00059083	0.00118842
CHEK1	-0.204612	9.26831	12.3196	0.00059651	0.00119892
GORASP2	-0.205167	9.26092	12.5723	0.00060168	0.00120839
GHITM	-0.144765	9.78869	11.7669	0.00060411	0.00121236
THAP11	0.220667	9.20968	13.9087	0.00061042	0.00122408
MPC2	0.172721	9.53453	11.743	0.00061192	0.00122616
PFDN1	0.185374	9.39944	11.7314	0.00061577	0.00123293
RNH1	0.200734	9.27122	12.4934	0.00061632	0.00123311
CSNK1A1	-0.163933	9.59036	11.7002	0.00062615	0.00125145
SURF1	0.187955	9.35225	11.6994	0.00062643	0.00125145
MAPKAP1	0.202394	9.25985	12.5465	0.00062917	0.00125596
ACOT13	0.180751	9.46825	11.6853	0.00063119	0.00125905
ZNF326	-0.199187	9.30479	11.8659	0.00063663	0.00126893
ARID4B	-0.200273	9.28537	11.6201	0.00065369	0.00130196
MRPL12	0.117297	10.1236	11.5956	0.00066237	0.00131824
CHMP2B	-0.192644	9.31771	11.5805	0.00066775	0.00132795
DDX27	-0.201742	9.26449	11.976	0.00068924	0.00136965
CCNA2	-0.183416	9.39525	11.5025	0.00069636	0.00138276
THAP7	0.212013	9.22027	13.2191	0.00071477	0.00141825
HSF1	0.199501	9.27531	11.6463	0.00072455	0.00143659
ARL6IP5	-0.202675	9.2674	11.7861	0.00072747	0.00144128
SLC2A1	-0.211367	9.22869	12.1685	0.00073129	0.00144777
JPX	0.199499	9.27542	11.7771	0.00073763	0.00145922
NUDT3	0.199118	9.27295	11.8831	0.00073986	0.00146255
CIRBP	0.124657	10.0441	11.3674	0.00074883	0.00147916
CASP3	-0.193505	9.3543	11.3428	0.00075879	0.00149772
SNAP23	-0.196346	9.27967	11.8194	0.00076832	0.00151539
ATRAID	-0.143684	9.76514	11.3066	0.00077375	0.00152443
MFSD10	-0.170921	9.52109	11.3058	0.00077406	0.00152443
PPP1CB	-0.21187	9.20071	13.1973	0.00077611	0.00152733
TRUB2	-0.226415	9.21285	13.7263	0.00079464	0.00156263
COMMD10	-0.199806	9.2783	11.5747	0.00079863	0.00156931
BTF3	0.0808067	11.0585	11.2461	0.00079937	0.0015696
CCDC124	0.183463	9.36639	11.2357	0.00080386	0.00157724
NDUFA1	0.179116	9.4059	11.2108	0.00081469	0.0015973
PODXL2	-0.202524	9.25056	11.9384	0.00081722	0.00160108
C9orf142	0.211324	9.21415	13.2122	0.00082789	0.00162077
LAMP1	-0.192273	9.31181	11.3492	0.0008409	0.00164502
TECR	-0.182793	9.35563	11.1506	0.00084154	0.00164505
SMCO4	0.189058	9.33253	11.1432	0.0008449	0.0016504
MAP2K1	-0.199464	9.242	11.9548	0.00086362	0.00168573
NDUFB8.1	0.124097	9.96494	11.0797	0.00087434	0.00170538
PTGES2	0.173856	9.43996	11.0614	0.000883	0.001721
GMNN	-0.15704	9.62967	11.054	0.00088655	0.00172664
TNPO1	-0.205257	9.20328	12.6679	0.00094037	0.00183011
RSF1	-0.180584	9.38674	10.941	0.00094221	0.00183235
BTG1	0.184439	9.39432	10.9379	0.00094382	0.00183412
NDFIP1	-0.1858	9.32398	10.9293	0.00094819	0.00184126
HADHA	-0.192949	9.29705	10.9222	0.00095185	0.001847
NSFL1C	-0.171842	9.44101	10.9206	0.00095264	0.00184718
PAFAH1B1	-0.202601	9.22203	12.3819	0.00096232	0.00186458
BLVRA	-0.209411	9.19907	13.0162	0.00097971	0.00189688
NDUFB3	0.182785	9.35069	10.779	0.00102832	0.00198954
STX10	0.206505	9.22429	11.9758	0.00104821	0.00202654
DUSP12	-0.201863	9.24608	11.491	0.00105057	0.00202962
HERPUD1	-0.19275	9.27523	10.9893	0.00105808	0.00204182
APMAP	-0.196626	9.25978	11.5114	0.00105848	0.00204182
ARPC5	-0.147997	9.74268	10.7242	0.00105921	0.00204182
UBE3A	-0.2028	9.22206	11.8794	0.00106747	0.00205625
MRPL19	-0.17223	9.45225	10.6953	0.00107586	0.00207089
PTN	-0.181852	9.58264	10.688	0.00108009	0.00207752
LPCAT3	-0.214579	9.21483	12.8493	0.00110281	0.00211967
PLK1	-0.187535	9.25305	10.6853	0.001112	0.00213578
CUTC	-0.206307	9.20374	12.7042	0.00111468	0.00213937
CUEDC2	-0.183026	9.37096	10.5998	0.00113286	0.00217269
MTA3	-0.17145	9.41689	10.5826	0.00114344	0.00219138
GABRB3	0.197256	9.24165	11.6367	0.00114958	0.00220155
DNTTIP1	-0.185402	9.31128	10.8025	0.00115621	0.00221264
CDC34	0.205771	9.24066	11.9246	0.00115931	0.00221697
RAB11A	-0.172049	9.46732	10.5455	0.0011666	0.0022293
DSCC1	-0.213132	9.20486	12.2761	0.00117495	0.00224356
MPHOSPH6	-0.181497	9.32695	10.531	0.00117576	0.00224356
KTN1	0.178466	9.40655	10.5021	0.00119431	0.0022773
SEC13	-0.190085	9.33612	10.5003	0.00119545	0.00227783
NDUFAB1	0.101566	10.2835	10.4843	0.00120584	0.00229596
OSBPL9	-0.209488	9.21031	12.072	0.00122487	0.00233052
HNRNPA1	0.0764285	10.8944	10.416	0.00125125	0.00237899
TRABD	0.18409	9.30656	10.3988	0.00126299	0.00239959
TXNDC12	-0.139601	9.77043	10.3746	0.00127964	0.00242947
H2AFX	0.174974	9.36135	10.3626	0.00128796	0.00244351
TRAPPC6A	0.178985	9.34905	10.3247	0.00131468	0.00249242
MTX2	-0.163347	9.4753	10.3051	0.00132867	0.00251713
PARP1	-0.0982764	10.4728	10.2869	0.00134188	0.00254034
RCHY1	-0.188553	9.26385	10.7762	0.00137616	0.00260337
MRPL16	-0.15193	9.60445	10.238	0.00137787	0.00260473
PLIN2	-0.203166	9.23022	11.8975	0.00140029	0.00264521
SRA1	0.16981	9.4149	10.2034	0.00140396	0.00265026
ARIH2	0.177575	9.36005	10.1914	0.00141315	0.00266569
ITGB1BP1	0.185546	9.29146	10.1686	0.0014307	0.00269688
UBE2E2	0.185269	9.27476	10.441	0.00145761	0.00274564
IMMT	-0.185762	9.28473	10.1573	0.00146187	0.00275169
CLPP	0.161439	9.47479	10.1248	0.00146506	0.00275572
CPNE1	-0.192555	9.27307	10.6415	0.00149483	0.00280972
SPNS1	0.180781	9.27512	10.2711	0.00150363	0.00282426
FOXH1	0.178946	9.31573	10.0695	0.00150967	0.00283358
CKB	-0.110645	10.4186	10.0597	0.00151769	0.00284662
NUDT1	0.145868	9.64961	10.0462	0.00152892	0.00286563
TMED4	-0.208049	9.19923	12.1865	0.00153551	0.00287594
PERP	0.166921	9.45807	10.0315	0.00154116	0.00288449
IMP4	0.166683	9.42474	9.91814	0.00163894	0.00306532
BAG2	0.197186	9.20675	11.1691	0.00166446	0.00311085
ECHS1	-0.135667	9.76087	9.85949	0.00169199	0.00316006
MAPKAPK5	0.191212	9.24152	10.7494	0.00169996	0.00317269
COMMD2	-0.176654	9.32928	9.82447	0.00172449	0.00321621
ELP6	-0.191843	9.2303	11.1859	0.00180044	0.00335548
INSIG1	0.179822	9.30492	9.73999	0.00180554	0.00336262
ARF3	0.179192	9.29364	10.164	0.00180899	0.00336666
EIF4E2	0.147174	9.57412	9.7017	0.00184353	0.00342852
GNG4	0.183445	9.25481	10.447	0.00184554	0.00342984
BCL7B	0.19181	9.23827	10.771	0.00184924	0.00343431
NHP2L1	0.0910764	10.3849	9.65745	0.00188845	0.00350465
GRWD1	-0.197679	9.22128	11.3397	0.00190473	0.00353237
TIMM8A	0.188545	9.23792	10.7643	0.00190614	0.00353251
RAC1	0.0865307	10.5061	9.63779	0.00190875	0.00353461
COX17	0.183448	9.28652	10.0617	0.00190995	0.00353461
CYSTM1	0.183135	9.28588	9.86297	0.00191677	0.00354474
PPP1CA	0.0979739	10.2381	9.62153	0.00192573	0.00355882
RUSC1	0.189668	9.21945	10.8848	0.0019424	0.00358711
SMARCE1	-0.177667	9.30867	9.67766	0.00195784	0.00361311
PDCL3	-0.188437	9.23884	10.7578	0.00198594	0.0036624
ERAL1	-0.196975	9.23143	11.183	0.00202165	0.00372565
ADM	0.166734	9.61702	9.49976	0.00205773	0.0037895
ARF5	0.177999	9.2817	10.0293	0.00207968	0.00382725
CHMP5	-0.160698	9.4533	9.39725	0.00217596	0.00400164
ZSCAN10	0.176058	9.28236	9.39125	0.00218308	0.00401194
C16orf80	-0.176868	9.30232	9.73413	0.00218698	0.00401631
DPY30	0.129848	9.78123	9.3687	0.00221009	0.00405593
MFF	0.164595	9.4208	9.34898	0.00223399	0.00409694
RHNO1	0.173488	9.32344	9.33607	0.00224977	0.00412301
DNPEP	0.185203	9.2309	10.2604	0.00233279	0.0042722
CHCHD7	0.183388	9.26128	9.61238	0.00244456	0.00447379
PWAR6	0.189393	9.2248	9.98514	0.00244742	0.00447591
CHRAC1	0.190579	9.21202	10.904	0.00245325	0.00448347
BRMS1	0.176364	9.2808	9.60633	0.00247386	0.004518
sep'15	-0.140687	9.67646	9.14343	0.00249923	0.00456118
SF3B5	0.128265	9.77256	9.13039	0.00251711	0.00459063
C20orf24	0.140527	9.62538	9.11932	0.00253237	0.00461528
PRKCI	-0.18841	9.21131	10.7019	0.00253745	0.00462134
PSMB3	-0.102515	10.1972	9.10753	0.00254873	0.00463869
COX7B	0.149861	9.612	9.1011	0.0025577	0.00465181
CCNC	0.135034	9.70118	9.0208	0.00267249	0.00485722
AKR7A2	-0.172896	9.32543	9.01601	0.0026795	0.00486662
NCBP2-AS2	0.147628	9.57128	9.00668	0.00269321	0.00488816
DCTN6	-0.187494	9.2104	10.1566	0.00270819	0.00491197
PDCD10	-0.180828	9.25555	9.47515	0.00272646	0.00494171
WIPI2	0.171031	9.29585	9.00545	0.00273356	0.00495119
GPC4	-0.183869	9.26566	9.13332	0.00281944	0.00510322
MED10	-0.158308	9.35796	8.8845	0.00287942	0.00520822
UQCRC1	-0.136683	9.68396	8.88245	0.00288265	0.00521049
LYPLA2	0.184875	9.2106	10.6754	0.00288581	0.00521263
GRTP1	-0.181745	9.23217	9.93509	0.00288924	0.00521526
ACADVL	-0.19891	9.21151	10.7598	0.00291159	0.005252
ECHDC1	-0.168041	9.29055	8.85877	0.00292026	0.00526405
CHCHD2	0.114399	10.5331	8.84956	0.00293503	0.00528706
NDUFA12	0.132259	9.72531	8.84499	0.00294239	0.0052967
TLCD1	0.177472	9.25215	9.17209	0.00294525	0.00529825
NDUFC2	0.0991244	10.1624	8.82263	0.00297864	0.00535466
MTHFD1L	0.1906	9.203	10.4668	0.00306192	0.00550061
EIF3B	0.183501	9.22751	9.99671	0.00316336	0.00567898
CLU	-0.163072	9.43334	8.69023	0.00320283	0.00574594
TMPO	-0.17025	9.33991	8.68253	0.00321638	0.00576633
ING2	0.181839	9.24612	9.49649	0.00322861	0.00578432
AK2	-0.157747	9.39679	8.65298	0.00326895	0.00585017
PPAP2C	0.169604	9.34259	8.65141	0.00327176	0.00585017
USP10	-0.175437	9.25177	9.17166	0.00327202	0.00585017
DEPDC1B	-0.188832	9.20106	10.4073	0.00329082	0.00587981
RBX1	0.114201	9.93667	8.63003	0.00331037	0.00591073
SPCS3	-0.180168	9.26625	9.13793	0.0033146	0.00591429
FAM173A	0.169834	9.31478	8.60567	0.00335491	0.00598217
RMI2	0.166007	9.34122	8.59433	0.00337586	0.00601546
NIPSNAP1	-0.162855	9.40661	8.58268	0.00339751	0.00604995
CLDN6	-0.146916	9.60543	8.5463	0.00346606	0.00616785
FERMT2	-0.174304	9.2289	9.48903	0.00349208	0.00620998
IMPA2	0.154498	9.42853	8.52926	0.00349865	0.00621747
UCHL3	0.146197	9.52849	8.50377	0.00354798	0.00630088
MRPL1	-0.182648	9.21263	9.7616	0.00358357	0.00635981
SAR1A	-0.185816	9.23322	9.64763	0.00360606	0.00639543
NDUFC1	0.145635	9.52145	8.45664	0.00364106	0.00645316
ATRX	-0.16311	9.31085	8.43887	0.00367679	0.00651211
NDUFS5	0.0712178	10.8527	8.43564	0.00368332	0.00651931
PIH1D1	0.136128	9.61188	8.42906	0.00369668	0.00653857
DMAP1	-0.180525	9.22828	9.20892	0.00372716	0.00658806
PHIP	-0.175429	9.26002	8.7403	0.00373612	0.00659538
TMEM203	0.178556	9.24691	9.41384	0.0037363	0.00659538
WDR33	-0.173977	9.2544	8.65111	0.00377446	0.0066583
EIF4A2	-0.118352	9.98505	8.37553	0.0038071	0.00671137
NAP1L1	0.0736767	10.7348	8.35322	0.00385411	0.00678971
PIGT	-0.181634	9.24817	9.31472	0.00387414	0.00682046
HES6	0.150644	9.53097	8.29878	0.00397132	0.00698687
ILF3-AS1	0.176392	9.2381	8.66016	0.00399387	0.00702186
CLIC4	-0.163633	9.30975	8.2827	0.00400662	0.0070396
TSSC4	0.17675	9.24572	9.31502	0.00407265	0.00715084
TFB1M	-0.173864	9.23161	9.01207	0.00414589	0.00727461
MAPK1IP1L	-0.157801	9.39676	8.21281	0.00416383	0.00730007
TXNL4A	0.123952	9.76497	8.21189	0.00416593	0.00730007
SCAF11	-0.174871	9.20788	9.32097	0.00429216	0.00751627
DAXX	0.159709	9.35691	8.15602	0.00429618	0.00751831
NR2F6	0.130691	9.68731	8.15361	0.0043019	0.00752334
TARDBP	-0.169857	9.26829	8.74891	0.00435166	0.00759945
PFDN6	-0.151828	9.39859	8.13239	0.0043525	0.00759945
FGFBP3	0.144824	9.6462	8.13174	0.00435406	0.00759945
IFITM3	0.142374	9.57128	8.13018	0.00435781	0.00760096
MRPL46	-0.173612	9.24794	8.83701	0.00454165	0.0079164
ATAD3A	-0.185359	9.20937	9.84409	0.00455087	0.00792722
NIP7	-0.163689	9.31426	8.09305	0.00460327	0.00801322
THAP9-AS1	-0.169439	9.21237	8.94559	0.0046163	0.00803059
EXOSC3	-0.141188	9.48668	8.02412	0.00462039	0.00803241
NAA50	-0.149617	9.43477	7.93757	0.00484655	0.00842004
NUDT9	-0.175208	9.20835	9.05326	0.00487314	0.00845527
IDH3B	-0.170501	9.32059	8.17845	0.00487324	0.00845527
SSSCA1	0.144555	9.46111	7.91152	0.00491679	0.00852523
HMGB2	-0.081852	10.6603	7.90988	0.00492125	0.00852736
DBF4	-0.167261	9.25587	8.23051	0.00493197	0.00854033
GSPT1	-0.13779	9.53244	7.90238	0.0049417	0.00855157
SLC25A4	0.122352	9.77576	7.87082	0.00502865	0.00869634
TK1	-0.15553	9.41483	7.86138	0.00505495	0.00873609
APH1A	0.148509	9.40938	7.8532	0.00507786	0.00876994
ADK	-0.18454	9.20881	9.20742	0.0050861	0.00877431
GTF2E2	0.171228	9.22981	8.58569	0.00508704	0.00877431
MMADHC	-0.134862	9.61243	7.83644	0.00512514	0.00883426
MRPL28	-0.127469	9.6746	7.82443	0.00515931	0.00888735
ID2	-0.177555	9.27099	7.81458	0.00518749	0.00892592
LRPAP1	-0.157197	9.35839	7.81424	0.00518847	0.00892592
SF3B14	0.114228	9.84302	7.79317	0.00524928	0.00902467
PPP1R11	0.177729	9.21299	9.12209	0.00527641	0.0090654
RHOA	-0.109726	9.91503	7.77948	0.00528921	0.00907582
CFL1	0.0511361	11.5785	7.77943	0.00528935	0.00907582
KRT8	-0.127826	9.71538	7.77282	0.00530872	0.00910313
SEC11C	0.138314	9.55468	7.73684	0.0054155	0.00928021
VPS4A	0.175905	9.20208	9.34363	0.00542126	0.00928403
SUCLG1	-0.16633	9.27739	8.03391	0.00546968	0.00936089
LSM1	0.138025	9.54632	7.69014	0.00555739	0.00950483
DPPA4	-0.105224	10.0169	7.67905	0.00559162	0.00955719
TRIM28	0.138929	9.49879	7.66119	0.00564723	0.00964598
SS18L2	0.145653	9.48801	7.64649	0.0056934	0.00971855
RABL5	0.174984	9.20711	8.91573	0.00571824	0.00975464
MRPL10	0.14631	9.4344	7.63675	0.00572423	0.00975856
SCFD1	-0.171094	9.22115	8.57157	0.00578879	0.00986225
PPIA	-0.0927539	10.2457	7.60854	0.00581443	0.00989953
ISCA1	0.157137	9.33425	7.59291	0.00586503	0.00997924
MRPS23	-0.117959	9.7664	7.5825	0.00589898	0.0100305
ZYX	0.151688	9.32004	7.54563	0.00602086	0.0102312
MESDC2	-0.137674	9.52934	7.5239	0.00609389	0.0103486
PEPD	-0.145583	9.4717	7.52215	0.00609981	0.010352
RTCA	-0.155642	9.33535	7.48643	0.00622196	0.0105525
PINX1	-0.166315	9.23972	8.12293	0.00625807	0.010607
POLR2C	-0.142929	9.45432	7.45502	0.00633141	0.0107244
COMMD5	0.156853	9.30134	7.43831	0.00639045	0.0108174
RNF130	0.15484	9.31028	7.43116	0.0064159	0.0108536
PNKD	0.146788	9.40528	7.40609	0.00650586	0.0109987
RAB8A	-0.175991	9.21642	8.78626	0.00654736	0.0110618
S100A6	0.166676	9.25802	7.66734	0.00660864	0.0111582
ATP5SL	0.146134	9.38247	7.37077	0.00663486	0.0111953
FAM192A	-0.166651	9.21984	8.23504	0.00669278	0.0112858
C19orf60	0.123158	9.70247	7.3412	0.00674483	0.0113663
TMEM165	-0.134171	9.51958	7.33905	0.0067529	0.0113726
CENPF	-0.129718	9.80054	7.33303	0.00677555	0.0114035
VDAC3	-0.126672	9.66537	7.31241	0.0068537	0.0115277
MRPS5	-0.149826	9.3585	7.30377	0.0068867	0.0115758
AKAP12	-0.147973	9.42119	7.28282	0.00696744	0.0117041
EIF6	-0.115688	9.76937	7.26521	0.00703608	0.0118119
CRELD2	0.153127	9.32899	7.26157	0.00705035	0.0118283
ADRM1	0.0895634	10.1799	7.25304	0.00708389	0.011877
OXA1L	0.146618	9.38506	7.24374	0.00712068	0.0119311
TMEM9	-0.150727	9.38881	7.21115	0.00725106	0.0121348
ADIPOR1	0.160019	9.27503	7.74923	0.00725146	0.0121348
COX6A1	0.0888344	10.1813	7.20168	0.00728941	0.0121906
GID8	0.155771	9.24242	7.93239	0.0073053	0.0122094
COPS8	-0.134934	9.51821	7.18431	0.00736029	0.0122936
TMED9	-0.10848	9.88437	7.17091	0.00741544	0.0123778
NCBP2	-0.130767	9.54321	7.1661	0.00743536	0.0124032
KDELR1	-0.118192	9.71228	7.16117	0.00745581	0.0124295
CRLS1	0.152542	9.30094	7.14161	0.00753756	0.0125578
RCC1	-0.161658	9.27329	7.85481	0.00766934	0.0127693
CISD2	0.147825	9.38662	7.10936	0.00767429	0.0127695
DSG2	0.17232	9.19928	8.40042	0.00776119	0.012906
NELFCD	-0.173623	9.21192	8.4987	0.00777345	0.0129182
MRPS26	0.0994178	9.98042	7.05875	0.00789406	0.0131104
DPM2	0.148376	9.36045	7.05719	0.00790093	0.0131135
NDUFA10	-0.143622	9.41625	7.00135	0.00815107	0.0135202
AAMP	-0.138188	9.48444	6.9727	0.00828257	0.0137297
NXT1	0.150914	9.30194	6.95488	0.00836546	0.0138584
HSPB1	0.126508	9.61819	6.94455	0.00841386	0.0139299
SRP72	-0.135516	9.48099	6.93817	0.00844391	0.0139708
CTSD	-0.141554	9.45016	6.92922	0.00848625	0.0140321
GTF3C6	0.088817	10.1895	6.92431	0.0085096	0.0140619
C12orf44	0.146853	9.33668	6.91896	0.00853507	0.0140952
FUOM	0.16619	9.22176	7.97273	0.00854212	0.014098
PSME2	-0.117046	9.72393	6.88029	0.00872163	0.0143852
MRPS28	-0.155228	9.26594	7.26207	0.00872928	0.0143889
YIPF3	-0.147772	9.34117	6.85701	0.00883595	0.0145556
MAGOH	-0.130858	9.55402	6.83717	0.0089346	0.0147089
UBE2R2	0.162352	9.23543	7.5118	0.00905909	0.0149046
PAWR	0.13719	9.47171	6.78752	0.0091864	0.0151046
PTPRF	0.164483	9.21353	7.68378	0.00931971	0.0153143
IMPDH2	-0.108368	9.88169	6.75602	0.00934992	0.0153543
RNF2	-0.163193	9.21813	7.6985	0.00945895	0.0155232
PGRMC1	-0.0915457	10.1732	6.73374	0.00946738	0.0155232
MRPS6	-0.115825	9.66316	6.73317	0.00947041	0.0155232
GIPC1	0.155164	9.24073	7.20455	0.00953315	0.0156092
MAGOHB	-0.146994	9.31452	6.7211	0.00953469	0.0156092
GDE1	0.156748	9.26333	7.01788	0.00963776	0.0157682
SHMT2	-0.14532	9.39183	6.7008	0.00964384	0.0157683
CMC1	0.147671	9.32209	6.67083	0.00980728	0.0160256
QARS	0.144482	9.37274	7.00669	0.00999471	0.0163218
EHMT1	0.162213	9.20929	7.70396	0.0100159	0.0163463
HMOX2	-0.153107	9.26829	7.06351	0.0100759	0.016434
SRI	-0.0916375	10.1304	6.61267	0.0101326	0.0165163
FBXO5	-0.158848	9.23388	7.19274	0.010192	0.0166028
TMEM70	-0.149925	9.24456	7.1912	0.0102443	0.0166778
EZR	-0.13083	9.50389	6.55569	0.0104621	0.0170218
EIF1	0.0543312	11.2584	6.52498	0.0106442	0.0173074
NDUFB5	-0.130801	9.51181	6.52069	0.0106699	0.0173385
TM2D2	-0.143159	9.35358	6.51246	0.0107193	0.0174082
AUP1	0.136731	9.38823	6.50128	0.010787	0.0175073
PSMA1	-0.10136	9.93314	6.49077	0.0108509	0.0176002
MRPS18B	-0.137246	9.42124	6.47374	0.0109553	0.0177586
YEATS4	-0.135315	9.38249	6.47052	0.0109751	0.0177799
CHCHD3	0.102135	9.85469	6.45916	0.0110455	0.0178829
ORC6	-0.1406	9.3891	6.43797	0.011178	0.0180863
PHB	0.0682947	10.5791	6.43241	0.011213	0.0181318
E2F4	0.154649	9.23512	7.07975	0.0112881	0.0182421
C19orf70	0.16497	9.22536	7.26345	0.0113007	0.0182513
TMEM59	-0.121037	9.61022	6.40181	0.0114079	0.0184131
HYAL2	0.139393	9.3423	6.39235	0.0114688	0.0184897
ARPC1B	0.120873	9.59764	6.39226	0.0114694	0.0184897
C1orf43	0.111152	9.75472	6.38212	0.011535	0.0185842
DNAAF2	-0.134989	9.40577	6.34593	0.0117727	0.0189555
PPP2R2B	0.146202	9.29092	6.65496	0.0118484	0.0190657
NUPL2	-0.151077	9.22738	7.0939	0.0119012	0.0191391
KDM1A	-0.146149	9.32158	6.31788	0.0119603	0.0192224
HDGFRP3	0.150872	9.2563	6.74105	0.0119732	0.0192315
YIPF6	-0.145979	9.24929	6.81427	0.0119913	0.0192428
C1orf123	-0.142535	9.32502	6.31277	0.0119948	0.0192428
TXNL1	-0.115087	9.67411	6.29986	0.0120825	0.0193716
SHC1	0.150381	9.2768	6.88324	0.0121986	0.0195429
ALPL	0.138947	9.32772	6.28972	0.0122041	0.0195429
PXDN	0.155028	9.20581	7.08087	0.012272	0.0196397
PARK7	0.057083	11.036	6.31124	0.0123868	0.0198115
BCKDK	0.137644	9.36874	6.22602	0.0125965	0.0201345
TBC1D7	-0.147958	9.23578	6.84601	0.0126293	0.0201748
LSM6	0.116808	9.63953	6.21448	0.0126789	0.0202417
SNRPD1	0.0682022	10.5365	6.16131	0.0130654	0.0208462
POLDIP2	0.137422	9.36188	6.1552	0.0131106	0.0209057
COX5A	0.0598381	10.8393	6.15251	0.0131306	0.0209249
ZNF146	0.148405	9.26044	6.4803	0.0131474	0.0209391
CD164	-0.140844	9.33466	6.12189	0.0133599	0.0212646
NRBF2	-0.144416	9.20331	7.02061	0.0135046	0.0214821
PDRG1	-0.145753	9.27741	6.1857	0.0135182	0.0214907
ZFR	-0.15604	9.21398	7.07263	0.013613	0.0216284
CLN6	0.151063	9.23257	6.9	0.0140771	0.0223522
ROCK1	-0.149755	9.21554	6.81237	0.0141985	0.0225314
MAP1LC3B	0.132697	9.41812	5.99235	0.0143764	0.0228001
USO1	-0.138792	9.28549	5.99998	0.0147672	0.0234057
CD320	-0.107	9.77206	5.93137	0.0148822	0.0235739
GNAI2	0.133694	9.36989	5.92131	0.0149674	0.0236946
FBXO22	-0.140744	9.27575	6.10556	0.0150296	0.0237786
SSR4	0.085462	10.1111	5.91296	0.0150385	0.0237786
MPP6	-0.139002	9.24062	6.32015	0.0150684	0.0238117
UBE2D3	0.0834381	10.1209	5.90542	0.015103	0.023852
SLC9A3R1	0.152579	9.23674	6.59428	0.015128	0.0238772
TXNDC9	-0.141334	9.2766	6.13669	0.015251	0.0240571
DRG1	-0.141931	9.30361	6.30875	0.0153639	0.0242207
KNOP1	-0.114065	9.61386	5.86941	0.0154148	0.0242864
C12orf45	0.125773	9.47915	5.85811	0.0155141	0.0244282
PNKP	-0.160382	9.21163	7.13784	0.0155456	0.0244632
NFYB	-0.145515	9.27553	5.93455	0.0155915	0.0245208
FAM118B	-0.148306	9.2036	7.00798	0.0156667	0.0246245
ATP6V1G1	0.0742035	10.3229	5.73872	0.0166039	0.0260819
PES1	-0.159427	9.21345	7.00543	0.0166199	0.0260916
METTL21A	0.128247	9.43031	5.68622	0.0171078	0.0268415
TMEM223	0.122985	9.4928	5.67587	0.0172089	0.0269841
CLIC1	0.0857395	10.0618	5.66218	0.0173437	0.0271794
NDUFV2	0.080847	10.1266	5.63849	0.0175796	0.0275326
H2AFY	-0.102575	9.79022	5.61168	0.0178504	0.0279402
TSPAN3	-0.145443	9.24346	6.02649	0.0183672	0.0287321
SWI5	0.139098	9.2946	5.67214	0.0183879	0.0287475
NDUFB1	0.136869	9.31494	5.53981	0.0185981	0.0290588
NDUFAF2	0.12815	9.36976	5.5217	0.0187915	0.0293436
RSRC2	-0.120478	9.51615	5.51612	0.0188515	0.0294199
CYB5R3	0.124903	9.40295	5.50968	0.018921	0.029511
CAPRIN1	-0.145774	9.27129	5.82485	0.0191059	0.0297817
CNN3	-0.0874374	10.081	5.48168	0.0192264	0.0299519
PRPSAP1	-0.153397	9.20076	6.5352	0.0192701	0.0300023
RPN1	-0.144337	9.25276	5.79991	0.0193331	0.0300754
TIMMDC1	-0.118124	9.48647	5.47139	0.0193399	0.0300754
BASP1	0.107897	9.68525	5.44177	0.0196704	0.0305714
AIG1	0.14578	9.23698	5.99351	0.0197962	0.0307488
PPA1	-0.07814	10.2496	5.41929	0.0199252	0.0309309
LGALS1	-0.151325	9.25621	5.41785	0.0199417	0.0309383
CDC42	-0.132944	9.34944	5.41186	0.0200102	0.0310264
PPIL1	-0.11604	9.50282	5.3967	0.0201846	0.0312785
MTHFS	0.13343	9.28074	5.46935	0.0205033	0.0317537
BFAR	0.131365	9.32333	5.36624	0.0205401	0.0317919
MRPL43	0.114976	9.53058	5.36392	0.0205674	0.0318155
TAF9	0.0891422	9.96278	5.36004	0.0206132	0.0318677
SSRP1	0.10604	9.64485	5.35315	0.0206948	0.0319752
KATNBL1	0.141554	9.25675	5.65314	0.0208023	0.0321225
TIAL1	-0.130337	9.32366	5.33581	0.0209016	0.0322569
ZBTB8OS	-0.133899	9.30723	5.33378	0.0209259	0.0322756
RTF1	-0.107742	9.59562	5.33142	0.0209542	0.0323004
SQLE	-0.103312	9.76398	5.32328	0.0210524	0.0324327
ARPC3	-0.0892846	9.93724	5.32047	0.0210863	0.032466
GOLGA7	0.134595	9.29071	5.3688	0.0216078	0.0332495
PLIN3	-0.145328	9.24689	5.63212	0.0216513	0.0332971
PRDX6	-0.0639783	10.6734	5.26581	0.0217584	0.0334423
KRAS	-0.122281	9.40696	5.25072	0.0219479	0.0337139
MGMT	-0.147949	9.22685	5.95186	0.022256	0.0341673
CENPK	0.134604	9.3022	5.22992	0.0225156	0.0345457
PGLS	0.102858	9.68028	5.18276	0.0228224	0.0349961
TSPAN4	0.130008	9.31239	5.17179	0.0229668	0.0351972
COX6C	0.081021	10.0711	5.16133	0.0231055	0.0353892
PSRC1	-0.131402	9.29085	5.14431	0.0233332	0.0357171
STMN3	0.138076	9.20574	5.926	0.0234684	0.0359033
SNX17	-0.128198	9.32288	5.12873	0.0235434	0.0359972
TAF11	0.12481	9.3496	5.11715	0.0237009	0.036217
MRPS35	-0.123814	9.36556	5.11178	0.0237745	0.0363084
PPA2	-0.131751	9.2822	5.312	0.0238415	0.0363897
RBPMS	0.108859	9.57399	5.09834	0.0239593	0.0365274
ATP6V0B	-0.0761478	10.2976	5.09833	0.0239594	0.0365274
CHTOP	0.11383	9.50134	5.08207	0.0241851	0.0368501
CELF1	0.127576	9.31336	5.06606	0.0244094	0.0371705
ZFAND5	0.132089	9.28832	5.13452	0.0246031	0.0374439
CERS2	-0.141216	9.20621	5.68603	0.0246295	0.0374623
RTFDC1	-0.13793	9.25118	5.51674	0.0250914	0.038143
GJA1	-0.121985	9.40648	5.01619	0.0251221	0.0381676
GRHPR	-0.119686	9.45722	5.01236	0.0251777	0.0382302
UCK1	0.144665	9.21057	6.07642	0.0254343	0.0385975
HEXB	-0.142774	9.2003	6.01385	0.0254826	0.0386486
PMAIP1	0.0875437	10.1349	4.98217	0.0256207	0.0388357
RBM7	0.127909	9.31916	4.96904	0.0258158	0.039109
RP11-1094M14.11	0.137098	9.23583	5.28011	0.0258473	0.0391342
CTC-524C5.2	-0.141751	9.2344	5.92954	0.0260891	0.0394777
MZT1	0.12127	9.43033	4.9465	0.0261545	0.039554
NTPCR	0.113899	9.48404	4.90562	0.0267804	0.0404618
ZDHHC16	0.125371	9.25522	4.9053	0.0267854	0.0404618
NAP1L4	-0.116433	9.44964	4.89953	0.0268751	0.040574
MAPK6	0.138962	9.22757	5.48721	0.0270528	0.0408189
RPP25	0.140462	9.21744	6.039	0.0270958	0.0408604
MCM4	-0.142752	9.23076	5.39115	0.0275857	0.0415755
TARBP2	0.140412	9.21956	5.54221	0.0276291	0.0416171
VPS29	-0.118067	9.44918	4.83508	0.0278975	0.0419974
TIMM10B	0.13764	9.21962	5.49006	0.0279812	0.0420994
SOX2	-0.0953903	9.82451	4.82838	0.0280061	0.0421129
CAPN1	-0.135367	9.21216	5.6569	0.0282769	0.0424959
NDUFV1	-0.121335	9.33972	4.80709	0.0283542	0.0425878
MANBAL	0.120857	9.36829	4.78331	0.0287482	0.0431551
CPSF3L	-0.126127	9.30603	4.76559	0.0290455	0.0435765
LRRC42	-0.136292	9.24162	5.32232	0.0295834	0.0443583
PTTG1	0.0775249	10.2217	4.68098	0.03051	0.0457216
RPP25L	-0.129613	9.24311	5.13272	0.0313417	0.0469414
LUC7L	-0.119015	9.35719	4.58651	0.0322363	0.0482539
PEF1	-0.124523	9.30732	4.55263	0.0328801	0.0491897
GGPS1	-0.124585	9.2741	4.54236	0.033078	0.0494577
NAA20	-0.117965	9.36307	4.52996	0.0333183	0.0497888
