# Supplementary material for: Single cell eQTL analysis identifies cell type-specific genetic control of gene expression in fibroblasts and reprogrammed induced pluripotent stem cells
Source: Genome Biol. 2021 Mar 5;22:76. doi: 10.1186/s13059-021-02293-3 (PMC7934233; doi:10.1186/s13059-021-02293-3)
Supplement: Supplementary file 6 — Additional file 6: Table S5. Significant fibroblast type eQTLs. [file 13059_2021_2293_MOESM6_ESM.xlsx]

## Sheet: fibro_eQTLs
rsID	Gene	ENSG_ID	Chromosome	SNP Location (bp)	Gene Start (bp)	Gene End (bp)	Strand	Allele 1	Allele 2	MAF	SIX5+_beta	SIX5+_t-stat	SIX5+_p-value	SIX5+_FDR	HOXC6+_beta	HOXC6+_t-stat	HOXC6+_p-value	HOXC6+_FDR	ATF1+_beta	ATF1+_t-stat	ATF1+_p-value	ATF1+_FDR	TEAD2+_beta	TEAD2+_t-stat	TEAD2+_p-value	TEAD2+_FDR	KLF10+_beta	KLF10+_t-stat	KLF10+_p-value	KLF10+_FDR	RXRB+_beta	RXRB+_t-stat	RXRB+_p-value	RXRB+_FDR
rs222843	ELP5	ENSG00000170291	17	7145981	7154735	7163259	+	C	T	0.4313	1.15752	12.3479	7.59646e-20	3.83154e-13	1.14924	13.9985	9.7501e-23	4.9178e-16	1.05661	11.504	2.5873e-18	1.02313e-12	1.10049	10.6976	8.07731e-17	1.66667e-10	1.0129	8.66438	6.4791e-13	1.68066e-07	0.842216	6.13212	4.57224e-08	0.00638632
rs34926505	ELP5	ENSG00000170291	17	7147350	7154735	7163259	+	TC	T	0.4313	1.15752	12.3479	7.59646e-20	3.83154e-13	1.14924	13.9985	9.7501e-23	4.9178e-16	1.05661	11.504	2.5873e-18	1.02313e-12	1.10049	10.6976	8.07731e-17	1.66667e-10	1.0129	8.66438	6.4791e-13	1.68066e-07	0.842216	6.13212	4.57224e-08	0.00638632
rs2654186	ELP5	ENSG00000170291	17	7151111	7154735	7163259	+	A	C	0.4313	1.15752	12.3479	7.59646e-20	3.83154e-13	1.14924	13.9985	9.7501e-23	4.9178e-16	1.05661	11.504	2.5873e-18	1.02313e-12	1.10049	10.6976	8.07731e-17	1.66667e-10	1.0129	8.66438	6.4791e-13	1.68066e-07	0.842216	6.13212	4.57224e-08	0.00638632
rs414206	ELP5	ENSG00000170291	17	7154534	7154735	7163259	+	G	A	0.4313	1.15752	12.3479	7.59646e-20	3.83154e-13	1.14924	13.9985	9.7501e-23	4.9178e-16	1.05661	11.504	2.5873e-18	1.02313e-12	1.10049	10.6976	8.07731e-17	1.66667e-10	1.0129	8.66438	6.4791e-13	1.68066e-07	0.842216	6.13212	4.57224e-08	0.00638632
rs2074219	ELP5	ENSG00000170291	17	7156447	7154735	7163259	+	A	G	0.4313	1.15752	12.3479	7.59646e-20	3.83154e-13	1.14924	13.9985	9.7501e-23	4.9178e-16	1.05661	11.504	2.5873e-18	1.02313e-12	1.10049	10.6976	8.07731e-17	1.66667e-10	1.0129	8.66438	6.4791e-13	1.68066e-07	0.842216	6.13212	4.57224e-08	0.00638632
rs112679038	ELP5	ENSG00000170291	17	7157346	7154735	7163259	+	G	GAGAACC	0.4313	1.15752	12.3479	7.59646e-20	3.83154e-13	1.14924	13.9985	9.7501e-23	4.9178e-16	1.05661	11.504	2.5873e-18	1.02313e-12	1.10049	10.6976	8.07731e-17	1.66667e-10	1.0129	8.66438	6.4791e-13	1.68066e-07	0.842216	6.13212	4.57224e-08	0.00638632
rs2654183	ELP5	ENSG00000170291	17	7161611	7154735	7163259	+	G	T	0.4313	1.15752	12.3479	7.59646e-20	3.83154e-13	1.14924	13.9985	9.7501e-23	4.9178e-16	1.05661	11.504	2.5873e-18	1.02313e-12	1.10049	10.6976	8.07731e-17	1.66667e-10	1.0129	8.66438	6.4791e-13	1.68066e-07	0.842216	6.13212	4.57224e-08	0.00638632
rs2521989	ELP5	ENSG00000170291	17	7161628	7154735	7163259	+	T	C	0.4313	1.15752	12.3479	7.59646e-20	3.83154e-13	1.14924	13.9985	9.7501e-23	4.9178e-16	1.05661	11.504	2.5873e-18	1.02313e-12	1.10049	10.6976	8.07731e-17	1.66667e-10	1.0129	8.66438	6.4791e-13	1.68066e-07	0.842216	6.13212	4.57224e-08	0.00638632
rs4562	ELP5	ENSG00000170291	17	7163739	7154735	7163259	+	A	G	0.4313	1.15752	12.3479	7.59646e-20	3.83154e-13	1.14924	13.9985	9.7501e-23	4.9178e-16	1.05661	11.504	2.5873e-18	1.02313e-12	1.10049	10.6976	8.07731e-17	1.66667e-10	1.0129	8.66438	6.4791e-13	1.68066e-07	0.842216	6.13212	4.57224e-08	0.00638632
rs145660663	ELP5	ENSG00000170291	17	7145229	7154735	7163259	+	T	TAATC	0.4375	1.15217	11.8532	5.9513e-19	1.92969e-12	1.15129	13.6614	3.69455e-22	1.19795e-15	1.05069	11.1071	1.39626e-17	2.37389e-12	1.12349	11.0109	2.10572e-17	1.54007e-10	1.01483	8.532	1.15786e-12	2.14534e-07	0.842216	6.13212	4.57224e-08	0.00638632
rs62059170	ELP5	ENSG00000170291	17	7155056	7154735	7163259	+	T	C	0.4375	1.15217	11.8532	5.9513e-19	1.92969e-12	1.15129	13.6614	3.69455e-22	1.19795e-15	1.05069	11.1071	1.39626e-17	2.37389e-12	1.12349	11.0109	2.10572e-17	1.54007e-10	1.01483	8.532	1.15786e-12	2.14534e-07	0.842216	6.13212	4.57224e-08	0.00638632
rs427784	ELP5	ENSG00000170291	17	7157516	7154735	7163259	+	C	T	0.4375	1.15217	11.8532	5.9513e-19	1.92969e-12	1.15129	13.6614	3.69455e-22	1.19795e-15	1.05069	11.1071	1.39626e-17	2.37389e-12	1.12349	11.0109	2.10572e-17	1.54007e-10	1.01483	8.532	1.15786e-12	2.14534e-07	0.842216	6.13212	4.57224e-08	0.00638632
rs2106842	ELP5	ENSG00000170291	17	7162451	7154735	7163259	+	G	A	0.4375	1.15217	11.8532	5.9513e-19	1.92969e-12	1.15129	13.6614	3.69455e-22	1.19795e-15	1.05069	11.1071	1.39626e-17	2.37389e-12	1.12349	11.0109	2.10572e-17	1.54007e-10	1.01483	8.532	1.15786e-12	2.14534e-07	0.842216	6.13212	4.57224e-08	0.00638632
rs56219105	ELP5	ENSG00000170291	17	7165395	7154735	7163259	+	CG	C	0.4375	1.15217	11.8532	5.9513e-19	1.92969e-12	1.15129	13.6614	3.69455e-22	1.19795e-15	1.05069	11.1071	1.39626e-17	2.37389e-12	1.12349	11.0109	2.10572e-17	1.54007e-10	1.01483	8.532	1.15786e-12	2.14534e-07	0.842216	6.13212	4.57224e-08	0.00638632
rs7120445	TRAPPC4	ENSG00000196655	11	118879285	118889142	118896164	+	C	A	0.2188	1.26854	11.7036	1.11547e-18	2.97862e-12	0.996455	7.72729	3.65682e-11	9.62878e-07	0.946896	8.18028	4.9716e-12	1.69178e-07	0.710706	4.05221	0.000121399	0.321042	0.933336	6.28989	1.92482e-08	0.00188004	0.586915	3.05138	0.00321708	0.772413
rs11217122	TRAPPC4	ENSG00000196655	11	118880740	118889142	118896164	+	C	T	0.2188	1.26854	11.7036	1.11547e-18	2.97862e-12	0.996455	7.72729	3.65682e-11	9.62878e-07	0.946896	8.18028	4.9716e-12	1.69178e-07	0.710706	4.05221	0.000121399	0.321042	0.933336	6.28989	1.92482e-08	0.00188004	0.586915	3.05138	0.00321708	0.772413
rs12280288	TRAPPC4	ENSG00000196655	11	118892940	118889142	118896164	+	C	T	0.2188	1.26854	11.7036	1.11547e-18	2.97862e-12	0.996455	7.72729	3.65682e-11	9.62878e-07	0.946896	8.18028	4.9716e-12	1.69178e-07	0.710706	4.05221	0.000121399	0.321042	0.933336	6.28989	1.92482e-08	0.00188004	0.586915	3.05138	0.00321708	0.772413
rs143488286	ELP5	ENSG00000170291	17	7175716	7154735	7163259	+	AC	A	0.3937	1.21045	11.5684	1.97134e-18	4.97157e-12	1.18763	12.377	6.73447e-20	6.79352e-14	1.12325	11.2724	6.90555e-18	1.21502e-12	1.12162	9.52557	1.32264e-14	1.81942e-08	1.02011	7.7308	3.8755e-11	6.3283e-06	0.820777	5.34781	1.06116e-06	0.0452733
rs5819151	ELP5	ENSG00000170291	17	7160750	7154735	7163259	+	GT	G	0.4437	1.15248	11.5495	2.1353e-18	5.10163e-12	1.14731	13.0318	4.62249e-21	6.55738e-15	1.05118	10.806	5.06849e-17	7.59347e-12	1.13106	10.9208	3.0972e-17	1.54007e-10	1.0136	8.34135	2.67206e-12	4.85189e-07	0.843427	6.04032	6.6496e-08	0.00831559
rs222850	ELP5	ENSG00000170291	17	7137950	7154735	7163259	+	G	C	0.425	1.11948	11.5207	2.41124e-18	5.47286e-12	1.12849	13.5072	6.829e-22	1.44612e-15	1.0198	10.7514	6.40972e-17	9.5399e-12	1.10856	11.1519	1.1537e-17	1.54007e-10	1.00006	8.60902	8.2595e-13	1.76741e-07	0.830915	6.10911	5.02311e-08	0.00668686
rs402514	ELP5	ENSG00000170291	17	7158203	7154735	7163259	+	T	G	0.425	1.1446	11.3842	4.29648e-18	6.31681e-12	1.13417	12.63	2.37747e-20	2.84012e-14	1.067	11.3147	5.76986e-18	1.02313e-12	1.05924	9.39859	2.3097e-14	2.32995e-08	0.993379	8.06772	8.86909e-12	1.52503e-06	0.794655	5.48076	6.28846e-07	0.0331933
rs409942	ELP5	ENSG00000170291	17	7168993	7154735	7163259	+	T	C	0.425	1.1446	11.3842	4.29648e-18	6.31681e-12	1.13417	12.63	2.37747e-20	2.84012e-14	1.067	11.3147	5.76986e-18	1.02313e-12	1.05924	9.39859	2.3097e-14	2.32995e-08	0.993379	8.06772	8.86909e-12	1.52503e-06	0.794655	5.48076	6.28846e-07	0.0331933
rs35130201	ELP5	ENSG00000170291	17	7170003	7154735	7163259	+	CAA	C	0.425	1.1446	11.3842	4.29648e-18	6.31681e-12	1.13417	12.63	2.37747e-20	2.84012e-14	1.067	11.3147	5.76986e-18	1.02313e-12	1.05924	9.39859	2.3097e-14	2.32995e-08	0.993379	8.06772	8.86909e-12	1.52503e-06	0.794655	5.48076	6.28846e-07	0.0331933
rs8067500	ELP5	ENSG00000170291	17	7172631	7154735	7163259	+	C	T	0.425	1.1446	11.3842	4.29648e-18	6.31681e-12	1.13417	12.63	2.37747e-20	2.84012e-14	1.067	11.3147	5.76986e-18	1.02313e-12	1.05924	9.39859	2.3097e-14	2.32995e-08	0.993379	8.06772	8.86909e-12	1.52503e-06	0.794655	5.48076	6.28846e-07	0.0331933
rs1056692	PFDN5	ENSG00000123349	12	53687387	53689075	53693234	+	G	A	0.3187	0.98771	11.3586	4.78883e-18	6.31681e-12	1.02666	10.9635	2.57915e-17	8.53804e-12	0.95544	10.4176	2.70578e-16	3.71082e-11	0.84139	7.13827	4.8154e-10	4.86844e-05	0.664409	6.36634	1.39393e-08	0.00146564	0.467578	3.16812	0.00227464	0.720795
rs35604817	PFDN5	ENSG00000123349	12	53692252	53689075	53693234	+	T	TG	0.3187	0.98771	11.3586	4.78883e-18	6.31681e-12	1.02666	10.9635	2.57915e-17	8.53804e-12	0.95544	10.4176	2.70578e-16	3.71082e-11	0.84139	7.13827	4.8154e-10	4.86844e-05	0.664409	6.36634	1.39393e-08	0.00146564	0.467578	3.16812	0.00227464	0.720795
rs6580945	PFDN5	ENSG00000123349	12	53698874	53689075	53693234	+	G	T	0.3187	0.98771	11.3586	4.78883e-18	6.31681e-12	1.02666	10.9635	2.57915e-17	8.53804e-12	0.95544	10.4176	2.70578e-16	3.71082e-11	0.84139	7.13827	4.8154e-10	4.86844e-05	0.664409	6.36634	1.39393e-08	0.00146564	0.467578	3.16812	0.00227464	0.720795
rs4759021	PFDN5	ENSG00000123349	12	53714868	53689075	53693234	+	A	G	0.3187	0.98771	11.3586	4.78883e-18	6.31681e-12	1.02666	10.9635	2.57915e-17	8.53804e-12	0.95544	10.4176	2.70578e-16	3.71082e-11	0.84139	7.13827	4.8154e-10	4.86844e-05	0.664409	6.36634	1.39393e-08	0.00146564	0.467578	3.16812	0.00227464	0.720795
rs222851	ELP5	ENSG00000170291	17	7139238	7154735	7163259	+	A	G	0.4437	1.11464	11.3299	5.41001e-18	6.31681e-12	1.11933	13.1272	3.14199e-21	4.90748e-15	1.00856	10.4343	2.51653e-16	3.49348e-11	1.10066	10.8995	3.39263e-17	1.54007e-10	0.984943	8.31508	2.99832e-12	5.37974e-07	0.802038	5.84369	1.47544e-07	0.0146238
rs139127661	ELP5	ENSG00000170291	17	7155138	7154735	7163259	+	GA	G	0.4437	1.11464	11.3299	5.41001e-18	6.31681e-12	1.11933	13.1272	3.14199e-21	4.90748e-15	1.00856	10.4343	2.51653e-16	3.49348e-11	1.10066	10.8995	3.39263e-17	1.54007e-10	0.984943	8.31508	2.99832e-12	5.37974e-07	0.802038	5.84369	1.47544e-07	0.0146238
rs2074218	ELP5	ENSG00000170291	17	7156186	7154735	7163259	+	A	G	0.4437	1.11464	11.3299	5.41001e-18	6.31681e-12	1.11933	13.1272	3.14199e-21	4.90748e-15	1.00856	10.4343	2.51653e-16	3.49348e-11	1.10066	10.8995	3.39263e-17	1.54007e-10	0.984943	8.31508	2.99832e-12	5.37974e-07	0.802038	5.84369	1.47544e-07	0.0146238
rs4796397	EIF5A	ENSG00000132507	17	7207063	7210318	7215774	+	T	C	0.3125	1.30802	11.3227	5.57668e-18	6.31681e-12	1.33826	13.5641	5.44209e-22	1.44612e-15	1.31051	12.3774	6.72519e-20	8.96667e-13	1.26769	10.7567	6.26293e-17	1.66667e-10	1.4178	14.1287	7.80559e-23	1.18111e-15	1.23046	9.19902	1.14242e-13	1.29649e-06
rs7220464	EIF5A	ENSG00000132507	17	7210836	7210318	7215774	+	T	G	0.3125	1.30802	11.3227	5.57668e-18	6.31681e-12	1.33826	13.5641	5.44209e-22	1.44612e-15	1.31051	12.3774	6.72519e-20	8.96667e-13	1.26769	10.7567	6.26293e-17	1.66667e-10	1.4178	14.1287	7.80559e-23	1.18111e-15	1.23046	9.19902	1.14242e-13	1.29649e-06
rs11658072	EIF5A	ENSG00000132507	17	7214824	7210318	7215774	+	C	T	0.3125	1.30802	11.3227	5.57668e-18	6.31681e-12	1.33826	13.5641	5.44209e-22	1.44612e-15	1.31051	12.3774	6.72519e-20	8.96667e-13	1.26769	10.7567	6.26293e-17	1.66667e-10	1.4178	14.1287	7.80559e-23	1.18111e-15	1.23046	9.19902	1.14242e-13	1.29649e-06
rs4445645	TRAPPC4	ENSG00000196655	11	118868750	118889142	118896164	+	C	G	0.2125	1.25953	11.2525	7.51617e-18	6.31681e-12	1.01553	7.96156	1.30409e-11	3.91784e-07	0.970279	8.56426	9.1287e-13	4.78515e-08	0.726723	4.1342	9.08798e-05	0.28536	0.902623	5.96142	7.60697e-08	0.00589487	0.566978	2.92544	0.00463345	0.821767
rs58709307	TRAPPC4	ENSG00000196655	11	118877563	118889142	118896164	+	T	C	0.2125	1.25953	11.2525	7.51617e-18	6.31681e-12	1.01553	7.96156	1.30409e-11	3.91784e-07	0.970279	8.56426	9.1287e-13	4.78515e-08	0.726723	4.1342	9.08798e-05	0.28536	0.902623	5.96142	7.60697e-08	0.00589487	0.566978	2.92544	0.00463345	0.821767
rs11606357	TRAPPC4	ENSG00000196655	11	118878222	118889142	118896164	+	C	T	0.2125	1.25953	11.2525	7.51617e-18	6.31681e-12	1.01553	7.96156	1.30409e-11	3.91784e-07	0.970279	8.56426	9.1287e-13	4.78515e-08	0.726723	4.1342	9.08798e-05	0.28536	0.902623	5.96142	7.60697e-08	0.00589487	0.566978	2.92544	0.00463345	0.821767
rs73559119	TRAPPC4	ENSG00000196655	11	118879824	118889142	118896164	+	C	T	0.2125	1.25953	11.2525	7.51617e-18	6.31681e-12	1.01553	7.96156	1.30409e-11	3.91784e-07	0.970279	8.56426	9.1287e-13	4.78515e-08	0.726723	4.1342	9.08798e-05	0.28536	0.902623	5.96142	7.60697e-08	0.00589487	0.566978	2.92544	0.00463345	0.821767
rs11825284	TRAPPC4	ENSG00000196655	11	118880012	118889142	118896164	+	A	G	0.2125	1.25953	11.2525	7.51617e-18	6.31681e-12	1.01553	7.96156	1.30409e-11	3.91784e-07	0.970279	8.56426	9.1287e-13	4.78515e-08	0.726723	4.1342	9.08798e-05	0.28536	0.902623	5.96142	7.60697e-08	0.00589487	0.566978	2.92544	0.00463345	0.821767
rs11607569	TRAPPC4	ENSG00000196655	11	118880668	118889142	118896164	+	C	T	0.2125	1.25953	11.2525	7.51617e-18	6.31681e-12	1.01553	7.96156	1.30409e-11	3.91784e-07	0.970279	8.56426	9.1287e-13	4.78515e-08	0.726723	4.1342	9.08798e-05	0.28536	0.902623	5.96142	7.60697e-08	0.00589487	0.566978	2.92544	0.00463345	0.821767
rs60065241	TRAPPC4	ENSG00000196655	11	118883491	118889142	118896164	+	A	C	0.2125	1.25953	11.2525	7.51617e-18	6.31681e-12	1.01553	7.96156	1.30409e-11	3.91784e-07	0.970279	8.56426	9.1287e-13	4.78515e-08	0.726723	4.1342	9.08798e-05	0.28536	0.902623	5.96142	7.60697e-08	0.00589487	0.566978	2.92544	0.00463345	0.821767
rs10111	TRAPPC4	ENSG00000196655	11	118886117	118889142	118896164	+	T	C	0.2125	1.25953	11.2525	7.51617e-18	6.31681e-12	1.01553	7.96156	1.30409e-11	3.91784e-07	0.970279	8.56426	9.1287e-13	4.78515e-08	0.726723	4.1342	9.08798e-05	0.28536	0.902623	5.96142	7.60697e-08	0.00589487	0.566978	2.92544	0.00463345	0.821767
rs7131534	TRAPPC4	ENSG00000196655	11	118886656	118889142	118896164	+	A	G	0.2125	1.25953	11.2525	7.51617e-18	6.31681e-12	1.01553	7.96156	1.30409e-11	3.91784e-07	0.970279	8.56426	9.1287e-13	4.78515e-08	0.726723	4.1342	9.08798e-05	0.28536	0.902623	5.96142	7.60697e-08	0.00589487	0.566978	2.92544	0.00463345	0.821767
rs4938621	TRAPPC4	ENSG00000196655	11	118892277	118889142	118896164	+	T	C	0.2125	1.25953	11.2525	7.51617e-18	6.31681e-12	1.01553	7.96156	1.30409e-11	3.91784e-07	0.970279	8.56426	9.1287e-13	4.78515e-08	0.726723	4.1342	9.08798e-05	0.28536	0.902623	5.96142	7.60697e-08	0.00589487	0.566978	2.92544	0.00463345	0.821767
rs117289748	TRAPPC4	ENSG00000196655	11	118892757	118889142	118896164	+	G	C	0.2125	1.25953	11.2525	7.51617e-18	6.31681e-12	1.01553	7.96156	1.30409e-11	3.91784e-07	0.970279	8.56426	9.1287e-13	4.78515e-08	0.726723	4.1342	9.08798e-05	0.28536	0.902623	5.96142	7.60697e-08	0.00589487	0.566978	2.92544	0.00463345	0.821767
rs143660533	TRAPPC4	ENSG00000196655	11	118892759	118889142	118896164	+	C	A	0.2125	1.25953	11.2525	7.51617e-18	6.31681e-12	1.01553	7.96156	1.30409e-11	3.91784e-07	0.970279	8.56426	9.1287e-13	4.78515e-08	0.726723	4.1342	9.08798e-05	0.28536	0.902623	5.96142	7.60697e-08	0.00589487	0.566978	2.92544	0.00463345	0.821767
rs61179449	TRAPPC4	ENSG00000196655	11	118892835	118889142	118896164	+	C	G	0.2125	1.25953	11.2525	7.51617e-18	6.31681e-12	1.01553	7.96156	1.30409e-11	3.91784e-07	0.970279	8.56426	9.1287e-13	4.78515e-08	0.726723	4.1342	9.08798e-05	0.28536	0.902623	5.96142	7.60697e-08	0.00589487	0.566978	2.92544	0.00463345	0.821767
rs58955701	TRAPPC4	ENSG00000196655	11	118892872	118889142	118896164	+	T	C	0.2125	1.25953	11.2525	7.51617e-18	6.31681e-12	1.01553	7.96156	1.30409e-11	3.91784e-07	0.970279	8.56426	9.1287e-13	4.78515e-08	0.726723	4.1342	9.08798e-05	0.28536	0.902623	5.96142	7.60697e-08	0.00589487	0.566978	2.92544	0.00463345	0.821767
rs7127188	TRAPPC4	ENSG00000196655	11	118893023	118889142	118896164	+	C	A	0.2125	1.25953	11.2525	7.51617e-18	6.31681e-12	1.01553	7.96156	1.30409e-11	3.91784e-07	0.970279	8.56426	9.1287e-13	4.78515e-08	0.726723	4.1342	9.08798e-05	0.28536	0.902623	5.96142	7.60697e-08	0.00589487	0.566978	2.92544	0.00463345	0.821767
rs111322300	TRAPPC4	ENSG00000196655	11	118893878	118889142	118896164	+	C	T	0.2125	1.25953	11.2525	7.51617e-18	6.31681e-12	1.01553	7.96156	1.30409e-11	3.91784e-07	0.970279	8.56426	9.1287e-13	4.78515e-08	0.726723	4.1342	9.08798e-05	0.28536	0.902623	5.96142	7.60697e-08	0.00589487	0.566978	2.92544	0.00463345	0.821767
rs569	TRAPPC4	ENSG00000196655	11	118894287	118889142	118896164	+	G	A	0.2125	1.25953	11.2525	7.51617e-18	6.31681e-12	1.01553	7.96156	1.30409e-11	3.91784e-07	0.970279	8.56426	9.1287e-13	4.78515e-08	0.726723	4.1342	9.08798e-05	0.28536	0.902623	5.96142	7.60697e-08	0.00589487	0.566978	2.92544	0.00463345	0.821767
rs11006	TRAPPC4	ENSG00000196655	11	118895202	118889142	118896164	+	G	A	0.2125	1.25953	11.2525	7.51617e-18	6.31681e-12	1.01553	7.96156	1.30409e-11	3.91784e-07	0.970279	8.56426	9.1287e-13	4.78515e-08	0.726723	4.1342	9.08798e-05	0.28536	0.902623	5.96142	7.60697e-08	0.00589487	0.566978	2.92544	0.00463345	0.821767
rs2654190	ELP5	ENSG00000170291	17	7177220	7154735	7163259	+	A	G	0.4	1.20874	11.2358	8.07088e-18	6.31681e-12	1.18035	11.7888	7.79649e-19	4.91554e-13	1.12049	10.9026	3.34888e-17	5.31643e-12	1.12466	9.40133	2.28212e-14	2.32995e-08	1.01425	7.52542	9.49893e-11	1.39097e-05	0.817886	5.24241	1.60139e-06	0.0554739
rs416100	ELP5	ENSG00000170291	17	7179147	7154735	7163259	+	G	A	0.4	1.20874	11.2358	8.07088e-18	6.31681e-12	1.18035	11.7888	7.79649e-19	4.91554e-13	1.12049	10.9026	3.34888e-17	5.31643e-12	1.12466	9.40133	2.28212e-14	2.32995e-08	1.01425	7.52542	9.49893e-11	1.39097e-05	0.817886	5.24241	1.60139e-06	0.0554739
rs6503010	ELP5	ENSG00000170291	17	7180435	7154735	7163259	+	C	T	0.4	1.20874	11.2358	8.07088e-18	6.31681e-12	1.18035	11.7888	7.79649e-19	4.91554e-13	1.12049	10.9026	3.34888e-17	5.31643e-12	1.12466	9.40133	2.28212e-14	2.32995e-08	1.01425	7.52542	9.49893e-11	1.39097e-05	0.817886	5.24241	1.60139e-06	0.0554739
rs62059190	ELP5	ENSG00000170291	17	7181460	7154735	7163259	+	A	G	0.4	1.20874	11.2358	8.07088e-18	6.31681e-12	1.18035	11.7888	7.79649e-19	4.91554e-13	1.12049	10.9026	3.34888e-17	5.31643e-12	1.12466	9.40133	2.28212e-14	2.32995e-08	1.01425	7.52542	9.49893e-11	1.39097e-05	0.817886	5.24241	1.60139e-06	0.0554739
rs56025918	ELP5	ENSG00000170291	17	7181564	7154735	7163259	+	G	C	0.4	1.20874	11.2358	8.07088e-18	6.31681e-12	1.18035	11.7888	7.79649e-19	4.91554e-13	1.12049	10.9026	3.34888e-17	5.31643e-12	1.12466	9.40133	2.28212e-14	2.32995e-08	1.01425	7.52542	9.49893e-11	1.39097e-05	0.817886	5.24241	1.60139e-06	0.0554739
rs222849	ELP5	ENSG00000170291	17	7185861	7154735	7163259	+	T	C	0.4	1.20874	11.2358	8.07088e-18	6.31681e-12	1.18035	11.7888	7.79649e-19	4.91554e-13	1.12049	10.9026	3.34888e-17	5.31643e-12	1.12466	9.40133	2.28212e-14	2.32995e-08	1.01425	7.52542	9.49893e-11	1.39097e-05	0.817886	5.24241	1.60139e-06	0.0554739
rs4758965	PFDN5	ENSG00000123349	12	53662735	53689075	53693234	+	C	T	0.325	0.958155	11.0286	1.95228e-17	1.45284e-11	0.98634	10.3837	3.13265e-16	7.33019e-11	0.933098	10.2919	4.66404e-16	6.26397e-11	0.799952	6.78036	2.27022e-09	0.000151108	0.661089	6.50801	7.64511e-09	0.00090142	0.516154	3.63997	0.000518185	0.507848
rs11170495	PFDN5	ENSG00000123349	12	53665202	53689075	53693234	+	G	A	0.325	0.958155	11.0286	1.95228e-17	1.45284e-11	0.98634	10.3837	3.13265e-16	7.33019e-11	0.933098	10.2919	4.66404e-16	6.26397e-11	0.799952	6.78036	2.27022e-09	0.000151108	0.661089	6.50801	7.64511e-09	0.00090142	0.516154	3.63997	0.000518185	0.507848
rs11170496	PFDN5	ENSG00000123349	12	53666195	53689075	53693234	+	G	A	0.325	0.958155	11.0286	1.95228e-17	1.45284e-11	0.98634	10.3837	3.13265e-16	7.33019e-11	0.933098	10.2919	4.66404e-16	6.26397e-11	0.799952	6.78036	2.27022e-09	0.000151108	0.661089	6.50801	7.64511e-09	0.00090142	0.516154	3.63997	0.000518185	0.507848
rs2521991	ELP5	ENSG00000170291	17	7168980	7154735	7163259	+	C	A	0.4313	1.13804	10.9401	2.85171e-17	2.08794e-11	1.13514	12.3336	8.05886e-20	7.62144e-14	1.06074	10.9218	3.08394e-17	5.18497e-12	1.08155	9.63792	8.08148e-15	1.283e-08	0.994471	7.93936	1.55621e-11	2.6658e-06	0.794655	5.48076	6.28846e-07	0.0331933
rs8192696	TRAPPC4	ENSG00000196655	11	118895686	118889142	118896164	+	T	C	0.2063	1.24715	10.8357	4.46145e-17	3.20023e-11	1.02124	8.00043	1.09879e-11	3.34984e-07	0.960368	8.3239	2.63784e-12	1.03799e-07	0.742132	4.22874	6.48342e-05	0.243515	0.920241	6.09654	4.33329e-08	0.00364275	0.546741	2.79754	0.00664507	0.865183
rs2654188	ELP5	ENSG00000170291	17	7180457	7154735	7163259	+	T	G	0.4062	1.16776	10.8331	4.51187e-17	3.20023e-11	1.1328	11.153	1.14835e-17	4.04099e-12	1.05718	9.95323	2.03585e-15	2.28754e-10	1.06003	8.68382	5.38521e-13	3.81968e-07	0.963726	7.1433	4.99813e-10	7.09026e-05	0.767994	4.95419	4.8544e-06	0.0896516
rs8301	TRAPPC4	ENSG00000196655	11	118895495	118889142	118896164	+	G	C	0.225	1.23048	10.789	5.45198e-17	3.80755e-11	0.976181	7.47972	1.08389e-10	2.53231e-06	0.916889	7.7535	3.25883e-11	8.66627e-07	0.682387	3.85952	0.0002367	0.415938	0.899225	5.9737	7.22889e-08	0.00587035	0.513532	2.63328	0.0103995	0.915371
rs2074217	ELP5	ENSG00000170291	17	7150552	7154735	7163259	+	A	G	0.4313	1.12152	10.4944	1.94038e-16	1.33459e-10	1.1524	12.9588	6.21613e-21	8.55088e-15	1.04638	10.5521	1.51246e-16	2.1727e-11	1.08153	9.6347	8.19634e-15	1.283e-08	1.02156	8.35037	2.5684e-12	4.6824e-07	0.826657	5.80655	1.71362e-07	0.0164459
rs138524862	ELP5	ENSG00000170291	17	7170481	7154735	7163259	+	TAAATTGC	T	0.4375	1.09917	10.48	2.06519e-16	1.35867e-10	1.1019	11.8886	5.13203e-19	3.72856e-13	1.0161	10.2449	5.7209e-16	7.59351e-11	1.05858	9.55452	1.16489e-14	1.6525e-08	0.96358	7.74017	3.72003e-11	6.09637e-06	0.754143	5.22202	1.73342e-06	0.0577592
rs55868524	ELP5	ENSG00000170291	17	7170665	7154735	7163259	+	G	A	0.4375	1.09917	10.48	2.06519e-16	1.35867e-10	1.1019	11.8886	5.13203e-19	3.72856e-13	1.0161	10.2449	5.7209e-16	7.59351e-11	1.05858	9.55452	1.16489e-14	1.6525e-08	0.96358	7.74017	3.72003e-11	6.09637e-06	0.754143	5.22202	1.73342e-06	0.0577592
rs12601936	ELP5	ENSG00000170291	17	7172609	7154735	7163259	+	A	G	0.4375	1.09917	10.48	2.06519e-16	1.35867e-10	1.1019	11.8886	5.13203e-19	3.72856e-13	1.0161	10.2449	5.7209e-16	7.59351e-11	1.05858	9.55452	1.16489e-14	1.6525e-08	0.96358	7.74017	3.72003e-11	6.09637e-06	0.754143	5.22202	1.73342e-06	0.0577592
rs34958987	ELP5	ENSG00000170291	17	7166932	7154735	7163259	+	T	TG	0.4313	1.08902	10.4428	2.42592e-16	1.5732e-10	1.11608	12.7272	1.59731e-20	2.13262e-14	1.00862	10.248	5.64274e-16	7.55605e-11	1.03646	9.3141	3.34843e-14	3.04002e-08	0.987733	8.25247	3.94583e-12	7.05195e-07	0.78504	5.52831	5.20946e-07	0.0313562
rs71157272	EIF5A	ENSG00000132507	17	7207818	7210318	7215774	+	CT	C	0.3063	1.30497	10.3788	3.20071e-16	2.04641e-10	1.32422	11.8866	5.1746e-19	3.72856e-13	1.30986	11.2914	6.37095e-18	1.12532e-12	1.26563	9.92399	2.31284e-15	4.5648e-09	1.40545	12.2306	1.53545e-19	9.95729e-13	1.27949	9.32177	6.81537e-14	1.29649e-06
rs58154146	PFDN5	ENSG00000123349	12	53654349	53689075	53693234	+	C	CT	0.3438	0.9225	10.3207	4.11606e-16	2.5951e-10	0.949877	9.74096	5.14682e-15	8.34422e-10	0.89639	9.58657	1.01214e-14	1.09655e-09	0.74704	6.20223	2.67591e-08	0.0011503	0.66823	6.73808	2.86374e-09	0.00035616	0.507829	3.61838	0.000555916	0.518692
rs1634381	ELP5	ENSG00000170291	17	7180007	7154735	7163259	+	C	T	0.4125	1.15241	10.2473	5.66087e-16	3.47261e-10	1.13701	11.013	2.08765e-17	7.1794e-12	1.05645	9.773	4.47369e-15	5.002e-10	1.11732	9.5054	1.44499e-14	1.87414e-08	0.976691	7.18354	4.19863e-10	5.99356e-05	0.769451	4.96604	4.6403e-06	0.0874771
rs2654185	ELP5	ENSG00000170291	17	7183362	7154735	7163259	+	A	C	0.4125	1.15241	10.2473	5.66087e-16	3.47261e-10	1.13701	11.013	2.08765e-17	7.1794e-12	1.05645	9.773	4.47369e-15	5.002e-10	1.11732	9.5054	1.44499e-14	1.87414e-08	0.976691	7.18354	4.19863e-10	5.99356e-05	0.769451	4.96604	4.6403e-06	0.0874771
rs7502384	EIF5A	ENSG00000132507	17	7203141	7210318	7215774	+	G	C	0.3	1.2462	10.1974	7.02959e-16	4.25474e-10	1.28895	12.3608	7.2022e-20	6.95619e-14	1.26306	11.4021	3.98361e-18	1.02313e-12	1.20384	9.70325	6.07039e-15	1.0206e-08	1.34571	12.1921	1.79867e-19	1.02062e-12	1.14601	8.14308	9.95747e-12	3.37329e-05
rs1054378	EIF5A	ENSG00000132507	17	7215536	7210318	7215774	+	T	C	0.3438	1.15754	9.97633	1.84067e-15	1.09943e-09	1.176	11.3769	4.43197e-18	1.66271e-12	1.17345	10.8098	4.98603e-17	7.49467e-12	1.09606	9.04515	1.09405e-13	9.19706e-08	1.21476	11.1649	1.3066e-17	3.95417e-11	0.986083	6.93086	1.66908e-09	0.00161207
rs7503161	EIF5A	ENSG00000132507	17	7207964	7210318	7215774	+	A	C	0.3563	1.16859	9.9044	2.51939e-15	1.44768e-09	1.21193	11.9475	4.01134e-19	3.08633e-13	1.19999	11.2001	9.39505e-18	1.6278e-12	1.14742	9.73645	5.24942e-15	9.16521e-09	1.28262	12.604	3.33563e-20	2.52366e-13	1.03917	7.39025	2.41504e-10	0.000421654
rs4796398	EIF5A	ENSG00000132507	17	7208197	7210318	7215774	+	C	T	0.3563	1.16859	9.9044	2.51939e-15	1.44768e-09	1.21193	11.9475	4.01134e-19	3.08633e-13	1.19999	11.2001	9.39505e-18	1.6278e-12	1.14742	9.73645	5.24942e-15	9.16521e-09	1.28262	12.604	3.33563e-20	2.52366e-13	1.03917	7.39025	2.41504e-10	0.000421654
rs28636077	EIF5A	ENSG00000132507	17	7209386	7210318	7215774	+	G	A	0.3563	1.16859	9.9044	2.51939e-15	1.44768e-09	1.21193	11.9475	4.01134e-19	3.08633e-13	1.19999	11.2001	9.39505e-18	1.6278e-12	1.14742	9.73645	5.24942e-15	9.16521e-09	1.28262	12.604	3.33563e-20	2.52366e-13	1.03917	7.39025	2.41504e-10	0.000421654
rs10747662	PFDN5	ENSG00000123349	12	53669821	53689075	53693234	+	A	T	0.3063	0.970865	9.83834	3.36205e-15	1.83878e-09	1.02605	9.87005	2.92706e-15	4.88503e-10	0.942973	9.20586	5.39082e-14	4.77247e-09	0.837073	6.62063	4.51192e-09	0.000256021	0.665659	5.99388	6.64745e-08	0.00546157	0.472315	3.0442	0.00328558	0.774612
rs77269929	PFDN5	ENSG00000123349	12	53673424	53689075	53693234	+	TTGG	T	0.3063	0.970865	9.83834	3.36205e-15	1.83878e-09	1.02605	9.87005	2.92706e-15	4.88503e-10	0.942973	9.20586	5.39082e-14	4.77247e-09	0.837073	6.62063	4.51192e-09	0.000256021	0.665659	5.99388	6.64745e-08	0.00546157	0.472315	3.0442	0.00328558	0.774612
rs72096698	PFDN5	ENSG00000123349	12	53673425	53689075	53693234	+	ACCC	A	0.3063	0.970865	9.83834	3.36205e-15	1.83878e-09	1.02605	9.87005	2.92706e-15	4.88503e-10	0.942973	9.20586	5.39082e-14	4.77247e-09	0.837073	6.62063	4.51192e-09	0.000256021	0.665659	5.99388	6.64745e-08	0.00546157	0.472315	3.0442	0.00328558	0.774612
rs1379610	PFDN5	ENSG00000123349	12	53681683	53689075	53693234	+	G	A	0.3063	0.970865	9.83834	3.36205e-15	1.83878e-09	1.02605	9.87005	2.92706e-15	4.88503e-10	0.942973	9.20586	5.39082e-14	4.77247e-09	0.837073	6.62063	4.51192e-09	0.000256021	0.665659	5.99388	6.64745e-08	0.00546157	0.472315	3.0442	0.00328558	0.774612
rs6589713	TRAPPC4	ENSG00000196655	11	118872404	118889142	118896164	+	C	T	0.275	1.12179	9.66654	7.1293e-15	3.59591e-09	0.814586	5.93869	8.07522e-08	0.000763343	0.772922	6.28145	1.91477e-08	0.000233468	0.408986	2.25945	0.0267212	0.93042	0.882067	6.16316	3.27895e-08	0.00295331	0.485624	2.59629	0.0114754	0.925401
rs4558175	TRAPPC4	ENSG00000196655	11	118872581	118889142	118896164	+	A	G	0.275	1.12179	9.66654	7.1293e-15	3.59591e-09	0.814586	5.93869	8.07522e-08	0.000763343	0.772922	6.28145	1.91477e-08	0.000233468	0.408986	2.25945	0.0267212	0.93042	0.882067	6.16316	3.27895e-08	0.00295331	0.485624	2.59629	0.0114754	0.925401
rs10892320	TRAPPC4	ENSG00000196655	11	118873385	118889142	118896164	+	T	C	0.275	1.12179	9.66654	7.1293e-15	3.59591e-09	0.814586	5.93869	8.07522e-08	0.000763343	0.772922	6.28145	1.91477e-08	0.000233468	0.408986	2.25945	0.0267212	0.93042	0.882067	6.16316	3.27895e-08	0.00295331	0.485624	2.59629	0.0114754	0.925401
rs11602764	TRAPPC4	ENSG00000196655	11	118888619	118889142	118896164	+	G	A	0.275	1.12179	9.66654	7.1293e-15	3.59591e-09	0.814586	5.93869	8.07522e-08	0.000763343	0.772922	6.28145	1.91477e-08	0.000233468	0.408986	2.25945	0.0267212	0.93042	0.882067	6.16316	3.27895e-08	0.00295331	0.485624	2.59629	0.0114754	0.925401
rs11820805	TRAPPC4	ENSG00000196655	11	118888831	118889142	118896164	+	C	T	0.275	1.12179	9.66654	7.1293e-15	3.59591e-09	0.814586	5.93869	8.07522e-08	0.000763343	0.772922	6.28145	1.91477e-08	0.000233468	0.408986	2.25945	0.0267212	0.93042	0.882067	6.16316	3.27895e-08	0.00295331	0.485624	2.59629	0.0114754	0.925401
rs7113753	TRAPPC4	ENSG00000196655	11	118889378	118889142	118896164	+	A	G	0.275	1.12179	9.66654	7.1293e-15	3.59591e-09	0.814586	5.93869	8.07522e-08	0.000763343	0.772922	6.28145	1.91477e-08	0.000233468	0.408986	2.25945	0.0267212	0.93042	0.882067	6.16316	3.27895e-08	0.00295331	0.485624	2.59629	0.0114754	0.925401
rs10696222	TRAPPC4	ENSG00000196655	11	118890542	118889142	118896164	+	AAAT	A	0.275	1.12179	9.66654	7.1293e-15	3.59591e-09	0.814586	5.93869	8.07522e-08	0.000763343	0.772922	6.28145	1.91477e-08	0.000233468	0.408986	2.25945	0.0267212	0.93042	0.882067	6.16316	3.27895e-08	0.00295331	0.485624	2.59629	0.0114754	0.925401
rs541032500	GBP3	ENSG00000117226	1	89475929	89472349	89488577	-	C	T	0.3063	-0.997627	-9.59815	9.62026e-15	4.74683e-09	-1.20109	-13.1113	3.35132e-21	4.90748e-15	-0.836879	-5.82282	1.30614e-07	0.00112771	-0.841082	-6.69073	3.33914e-09	0.000208107	-0.727803	-5.27608	1.23548e-06	0.0259955	-0.513741	-3.13323	0.00252506	0.734194
rs559773277	GBP3	ENSG00000117226	1	89475930	89472349	89488577	-	A	G	0.3063	-0.997627	-9.59815	9.62026e-15	4.74683e-09	-1.20109	-13.1113	3.35132e-21	4.90748e-15	-0.836879	-5.82282	1.30614e-07	0.00112771	-0.841082	-6.69073	3.33914e-09	0.000208107	-0.727803	-5.27608	1.23548e-06	0.0259955	-0.513741	-3.13323	0.00252506	0.734194
rs10783562	PFDN5	ENSG00000123349	12	53657467	53689075	53693234	+	G	A	0.3125	0.938509	9.56751	1.10036e-14	4.75718e-09	0.981509	9.35757	2.766e-14	4.08995e-09	0.918248	9.09421	8.81385e-14	6.45325e-09	0.791429	6.27392	1.97672e-08	0.000862813	0.661098	6.12603	3.83067e-08	0.00329966	0.524374	3.52633	0.000748143	0.562629
rs6580939	PFDN5	ENSG00000123349	12	53658515	53689075	53693234	+	C	A	0.3125	0.938509	9.56751	1.10036e-14	4.75718e-09	0.981509	9.35757	2.766e-14	4.08995e-09	0.918248	9.09421	8.81385e-14	6.45325e-09	0.791429	6.27392	1.97672e-08	0.000862813	0.661098	6.12603	3.83067e-08	0.00329966	0.524374	3.52633	0.000748143	0.562629
rs201075429	PFDN5	ENSG00000123349	12	53658601	53689075	53693234	+	T	TCTGTTGC	0.3125	0.938509	9.56751	1.10036e-14	4.75718e-09	0.981509	9.35757	2.766e-14	4.08995e-09	0.918248	9.09421	8.81385e-14	6.45325e-09	0.791429	6.27392	1.97672e-08	0.000862813	0.661098	6.12603	3.83067e-08	0.00329966	0.524374	3.52633	0.000748143	0.562629
rs7311217	PFDN5	ENSG00000123349	12	53658721	53689075	53693234	+	C	T	0.3125	0.938509	9.56751	1.10036e-14	4.75718e-09	0.981509	9.35757	2.766e-14	4.08995e-09	0.918248	9.09421	8.81385e-14	6.45325e-09	0.791429	6.27392	1.97672e-08	0.000862813	0.661098	6.12603	3.83067e-08	0.00329966	0.524374	3.52633	0.000748143	0.562629
rs7398996	PFDN5	ENSG00000123349	12	53659448	53689075	53693234	+	C	T	0.3125	0.938509	9.56751	1.10036e-14	4.75718e-09	0.981509	9.35757	2.766e-14	4.08995e-09	0.918248	9.09421	8.81385e-14	6.45325e-09	0.791429	6.27392	1.97672e-08	0.000862813	0.661098	6.12603	3.83067e-08	0.00329966	0.524374	3.52633	0.000748143	0.562629
rs7398228	PFDN5	ENSG00000123349	12	53660285	53689075	53693234	+	T	C	0.3125	0.938509	9.56751	1.10036e-14	4.75718e-09	0.981509	9.35757	2.766e-14	4.08995e-09	0.918248	9.09421	8.81385e-14	6.45325e-09	0.791429	6.27392	1.97672e-08	0.000862813	0.661098	6.12603	3.83067e-08	0.00329966	0.524374	3.52633	0.000748143	0.562629
rs1976938	PFDN5	ENSG00000123349	12	53661925	53689075	53693234	+	C	T	0.3125	0.938509	9.56751	1.10036e-14	4.75718e-09	0.981509	9.35757	2.766e-14	4.08995e-09	0.918248	9.09421	8.81385e-14	6.45325e-09	0.791429	6.27392	1.97672e-08	0.000862813	0.661098	6.12603	3.83067e-08	0.00329966	0.524374	3.52633	0.000748143	0.562629
rs6580941	PFDN5	ENSG00000123349	12	53662199	53689075	53693234	+	T	C	0.3125	0.938509	9.56751	1.10036e-14	4.75718e-09	0.981509	9.35757	2.766e-14	4.08995e-09	0.918248	9.09421	8.81385e-14	6.45325e-09	0.791429	6.27392	1.97672e-08	0.000862813	0.661098	6.12603	3.83067e-08	0.00329966	0.524374	3.52633	0.000748143	0.562629
rs6580942	PFDN5	ENSG00000123349	12	53662624	53689075	53693234	+	C	A	0.3125	0.938509	9.56751	1.10036e-14	4.75718e-09	0.981509	9.35757	2.766e-14	4.08995e-09	0.918248	9.09421	8.81385e-14	6.45325e-09	0.791429	6.27392	1.97672e-08	0.000862813	0.661098	6.12603	3.83067e-08	0.00329966	0.524374	3.52633	0.000748143	0.562629
rs11378245	PFDN5	ENSG00000123349	12	53664885	53689075	53693234	+	G	GT	0.3125	0.938509	9.56751	1.10036e-14	4.75718e-09	0.981509	9.35757	2.766e-14	4.08995e-09	0.918248	9.09421	8.81385e-14	6.45325e-09	0.791429	6.27392	1.97672e-08	0.000862813	0.661098	6.12603	3.83067e-08	0.00329966	0.524374	3.52633	0.000748143	0.562629
rs201137605	PFDN5	ENSG00000123349	12	53664955	53689075	53693234	+	T	TG	0.3125	0.938509	9.56751	1.10036e-14	4.75718e-09	0.981509	9.35757	2.766e-14	4.08995e-09	0.918248	9.09421	8.81385e-14	6.45325e-09	0.791429	6.27392	1.97672e-08	0.000862813	0.661098	6.12603	3.83067e-08	0.00329966	0.524374	3.52633	0.000748143	0.562629
rs142712441	PFDN5	ENSG00000123349	12	53665870	53689075	53693234	+	CAA	C	0.3125	0.938509	9.56751	1.10036e-14	4.75718e-09	0.981509	9.35757	2.766e-14	4.08995e-09	0.918248	9.09421	8.81385e-14	6.45325e-09	0.791429	6.27392	1.97672e-08	0.000862813	0.661098	6.12603	3.83067e-08	0.00329966	0.524374	3.52633	0.000748143	0.562629
rs4759086	PFDN5	ENSG00000123349	12	53666713	53689075	53693234	+	A	G	0.3125	0.938509	9.56751	1.10036e-14	4.75718e-09	0.981509	9.35757	2.766e-14	4.08995e-09	0.918248	9.09421	8.81385e-14	6.45325e-09	0.791429	6.27392	1.97672e-08	0.000862813	0.661098	6.12603	3.83067e-08	0.00329966	0.524374	3.52633	0.000748143	0.562629
rs12823515	PFDN5	ENSG00000123349	12	53651934	53689075	53693234	+	T	G	0.3063	0.958641	9.54401	1.21984e-14	5.08021e-09	0.995144	9.25584	4.32646e-14	5.94151e-09	0.953878	9.44458	1.88722e-14	1.89116e-09	0.794401	6.11591	3.84837e-08	0.00154735	0.679755	6.17976	3.05855e-08	0.00280489	0.524374	3.52633	0.000748143	0.562629
rs7397757	PFDN5	ENSG00000123349	12	53652684	53689075	53693234	+	C	T	0.3063	0.958641	9.54401	1.21984e-14	5.08021e-09	0.995144	9.25584	4.32646e-14	5.94151e-09	0.953878	9.44458	1.88722e-14	1.89116e-09	0.794401	6.11591	3.84837e-08	0.00154735	0.679755	6.17976	3.05855e-08	0.00280489	0.524374	3.52633	0.000748143	0.562629
rs6421176	PFDN5	ENSG00000123349	12	53654052	53689075	53693234	+	A	G	0.3063	0.958641	9.54401	1.21984e-14	5.08021e-09	0.995144	9.25584	4.32646e-14	5.94151e-09	0.953878	9.44458	1.88722e-14	1.89116e-09	0.794401	6.11591	3.84837e-08	0.00154735	0.679755	6.17976	3.05855e-08	0.00280489	0.524374	3.52633	0.000748143	0.562629
rs7308162	PFDN5	ENSG00000123349	12	53654956	53689075	53693234	+	G	A	0.3063	0.958641	9.54401	1.21984e-14	5.08021e-09	0.995144	9.25584	4.32646e-14	5.94151e-09	0.953878	9.44458	1.88722e-14	1.89116e-09	0.794401	6.11591	3.84837e-08	0.00154735	0.679755	6.17976	3.05855e-08	0.00280489	0.524374	3.52633	0.000748143	0.562629
rs10747666	PFDN5	ENSG00000123349	12	53716836	53689075	53693234	+	G	A	0.3563	0.919056	9.53926	1.24549e-14	5.13988e-09	0.962622	9.35579	2.78774e-14	4.10872e-09	0.913804	9.34557	2.91578e-14	2.8014e-09	0.846785	7.20553	3.59253e-10	3.97697e-05	0.680794	6.60933	4.96568e-09	0.000597918	0.488947	3.25274	0.00176051	0.685933
rs1318648	PFDN5	ENSG00000123349	12	53670545	53689075	53693234	+	C	A	0.3625	0.923671	9.51094	1.41029e-14	5.47176e-09	0.955227	9.12401	7.72979e-14	6.24066e-09	0.910305	9.17389	6.20537e-14	4.81662e-09	0.851733	7.22282	3.33169e-10	3.78102e-05	0.692513	6.74147	2.82248e-09	0.000352963	0.463867	3.04339	0.0032933	0.774712
rs2272313	PFDN5	ENSG00000123349	12	53671549	53689075	53693234	+	A	G	0.3625	0.923671	9.51094	1.41029e-14	5.47176e-09	0.955227	9.12401	7.72979e-14	6.24066e-09	0.910305	9.17389	6.20537e-14	4.81662e-09	0.851733	7.22282	3.33169e-10	3.78102e-05	0.692513	6.74147	2.82248e-09	0.000352963	0.463867	3.04339	0.0032933	0.774712
rs2045473	PFDN5	ENSG00000123349	12	53672634	53689075	53693234	+	T	G	0.3625	0.923671	9.51094	1.41029e-14	5.47176e-09	0.955227	9.12401	7.72979e-14	6.24066e-09	0.910305	9.17389	6.20537e-14	4.81662e-09	0.851733	7.22282	3.33169e-10	3.78102e-05	0.692513	6.74147	2.82248e-09	0.000352963	0.463867	3.04339	0.0032933	0.774712
rs1609474	PFDN5	ENSG00000123349	12	53676814	53689075	53693234	+	T	C	0.3625	0.923671	9.51094	1.41029e-14	5.47176e-09	0.955227	9.12401	7.72979e-14	6.24066e-09	0.910305	9.17389	6.20537e-14	4.81662e-09	0.851733	7.22282	3.33169e-10	3.78102e-05	0.692513	6.74147	2.82248e-09	0.000352963	0.463867	3.04339	0.0032933	0.774712
rs3080422	PFDN5	ENSG00000123349	12	53682267	53689075	53693234	+	CAA	C	0.3625	0.923671	9.51094	1.41029e-14	5.47176e-09	0.955227	9.12401	7.72979e-14	6.24066e-09	0.910305	9.17389	6.20537e-14	4.81662e-09	0.851733	7.22282	3.33169e-10	3.78102e-05	0.692513	6.74147	2.82248e-09	0.000352963	0.463867	3.04339	0.0032933	0.774712
rs1110720	PFDN5	ENSG00000123349	12	53682326	53689075	53693234	+	G	A	0.3625	0.923671	9.51094	1.41029e-14	5.47176e-09	0.955227	9.12401	7.72979e-14	6.24066e-09	0.910305	9.17389	6.20537e-14	4.81662e-09	0.851733	7.22282	3.33169e-10	3.78102e-05	0.692513	6.74147	2.82248e-09	0.000352963	0.463867	3.04339	0.0032933	0.774712
rs61754164	PFDN5	ENSG00000123349	12	53684619	53689075	53693234	+	G	A	0.3625	0.923671	9.51094	1.41029e-14	5.47176e-09	0.955227	9.12401	7.72979e-14	6.24066e-09	0.910305	9.17389	6.20537e-14	4.81662e-09	0.851733	7.22282	3.33169e-10	3.78102e-05	0.692513	6.74147	2.82248e-09	0.000352963	0.463867	3.04339	0.0032933	0.774712
rs11352274	PFDN5	ENSG00000123349	12	53653966	53689075	53693234	+	AT	A	0.3312	0.92401	9.48187	1.60226e-14	6.1639e-09	0.973072	9.49883	1.48725e-14	2.3361e-09	0.892893	8.83614	2.74975e-13	1.78831e-08	0.70947	5.47505	5.42218e-07	0.0132213	0.654423	6.16045	3.31639e-08	0.00298111	0.502682	3.41371	0.00106936	0.624138
rs58144121	ELP5	ENSG00000170291	17	7182294	7154735	7163259	+	GA	G	0.425	1.13778	9.46489	1.72622e-14	6.57208e-09	1.12677	10.1553	8.442e-16	1.8603e-10	1.03984	9.02294	1.20657e-13	8.69395e-09	1.13227	9.37002	2.61873e-14	2.58427e-08	0.963783	6.77784	2.41506e-09	0.000321498	0.776547	4.87353	6.59066e-06	0.10197
rs12146148	GBP3	ENSG00000117226	1	89471892	89472349	89488577	-	T	C	0.325	-1.00213	-9.45052	1.83866e-14	6.57208e-09	-1.2218	-13.4589	8.28274e-22	1.44612e-15	-0.89823	-6.39353	1.19014e-08	0.000153526	-0.884413	-7.12693	5.05888e-10	5.02507e-05	-0.8312	-6.28875	1.9341e-08	0.00188004	-0.523922	-3.20372	0.00204326	0.704934
rs17433780	GBP3	ENSG00000117226	1	89474818	89472349	89488577	-	G	A	0.325	-1.00213	-9.45052	1.83866e-14	6.57208e-09	-1.2218	-13.4589	8.28274e-22	1.44612e-15	-0.89823	-6.39353	1.19014e-08	0.000153526	-0.884413	-7.12693	5.05888e-10	5.02507e-05	-0.8312	-6.28875	1.9341e-08	0.00188004	-0.523922	-3.20372	0.00204326	0.704934
rs10493821	GBP3	ENSG00000117226	1	89475135	89472349	89488577	-	T	C	0.325	-1.00213	-9.45052	1.83866e-14	6.57208e-09	-1.2218	-13.4589	8.28274e-22	1.44612e-15	-0.89823	-6.39353	1.19014e-08	0.000153526	-0.884413	-7.12693	5.05888e-10	5.02507e-05	-0.8312	-6.28875	1.9341e-08	0.00188004	-0.523922	-3.20372	0.00204326	0.704934
rs2390677	GBP3	ENSG00000117226	1	89475842	89472349	89488577	-	G	A	0.325	-1.00213	-9.45052	1.83866e-14	6.57208e-09	-1.2218	-13.4589	8.28274e-22	1.44612e-15	-0.89823	-6.39353	1.19014e-08	0.000153526	-0.884413	-7.12693	5.05888e-10	5.02507e-05	-0.8312	-6.28875	1.9341e-08	0.00188004	-0.523922	-3.20372	0.00204326	0.704934
esv3586751	GBP3	ENSG00000117226	1	89475930	89472349	89488577	-	<CN0>	G	0.325	-1.00213	-9.45052	1.83866e-14	6.57208e-09	-1.2218	-13.4589	8.28274e-22	1.44612e-15	-0.89823	-6.39353	1.19014e-08	0.000153526	-0.884413	-7.12693	5.05888e-10	5.02507e-05	-0.8312	-6.28875	1.9341e-08	0.00188004	-0.523922	-3.20372	0.00204326	0.704934
rs12118143	GBP3	ENSG00000117226	1	89478623	89472349	89488577	-	T	C	0.325	-1.00213	-9.45052	1.83866e-14	6.57208e-09	-1.2218	-13.4589	8.28274e-22	1.44612e-15	-0.89823	-6.39353	1.19014e-08	0.000153526	-0.884413	-7.12693	5.05888e-10	5.02507e-05	-0.8312	-6.28875	1.9341e-08	0.00188004	-0.523922	-3.20372	0.00204326	0.704934
rs12136765	GBP3	ENSG00000117226	1	89478624	89472349	89488577	-	G	A	0.325	-1.00213	-9.45052	1.83866e-14	6.57208e-09	-1.2218	-13.4589	8.28274e-22	1.44612e-15	-0.89823	-6.39353	1.19014e-08	0.000153526	-0.884413	-7.12693	5.05888e-10	5.02507e-05	-0.8312	-6.28875	1.9341e-08	0.00188004	-0.523922	-3.20372	0.00204326	0.704934
rs12121223	GBP3	ENSG00000117226	1	89481583	89472349	89488577	-	T	C	0.325	-1.00213	-9.45052	1.83866e-14	6.57208e-09	-1.2218	-13.4589	8.28274e-22	1.44612e-15	-0.89823	-6.39353	1.19014e-08	0.000153526	-0.884413	-7.12693	5.05888e-10	5.02507e-05	-0.8312	-6.28875	1.9341e-08	0.00188004	-0.523922	-3.20372	0.00204326	0.704934
rs12938311	EIF5A	ENSG00000132507	17	7201283	7210318	7215774	+	A	G	0.2938	1.24183	9.40041	2.29131e-14	8.12604e-09	1.27445	10.9527	2.7018e-17	8.53804e-12	1.26171	10.4661	2.19365e-16	3.08297e-11	1.2	8.99075	1.39049e-13	1.14765e-07	1.33144	10.7395	7.95722e-17	2.25759e-10	1.19078	8.2219	7.12798e-12	3.37329e-05
rs138616686	NQO2	ENSG00000124588	6	3003970	2988221	3019996	+	G	A	0.3688	-1.04863	-9.35858	2.75376e-14	9.69037e-09	-0.953654	-7.4545	1.21049e-10	2.80786e-06	-1.04065	-9.25504	4.34169e-14	4.10178e-09	-0.831822	-6.39077	1.20417e-08	0.000547177	-0.817458	-5.90644	9.55356e-08	0.00639647	-0.307716	-2.44639	0.0169447	0.961146
rs7399003	PFDN5	ENSG00000123349	12	53659536	53689075	53693234	+	C	T	0.3688	0.899641	9.33146	3.10241e-14	1.06691e-08	0.921043	8.75551	3.92466e-13	1.99282e-08	0.893595	9.13505	7.36291e-14	5.51545e-09	0.812666	6.87735	1.49355e-09	0.000140081	0.690671	6.90561	1.39472e-09	0.000187316	0.517231	3.5293	0.000741046	0.560655
rs3741663	PFDN5	ENSG00000123349	12	53664015	53689075	53693234	+	G	A	0.3688	0.899641	9.33146	3.10241e-14	1.06691e-08	0.921043	8.75551	3.92466e-13	1.99282e-08	0.893595	9.13505	7.36291e-14	5.51545e-09	0.812666	6.87735	1.49355e-09	0.000140081	0.690671	6.90561	1.39472e-09	0.000187316	0.517231	3.5293	0.000741046	0.560655
rs11170494	PFDN5	ENSG00000123349	12	53665164	53689075	53693234	+	C	A	0.3688	0.899641	9.33146	3.10241e-14	1.06691e-08	0.921043	8.75551	3.92466e-13	1.99282e-08	0.893595	9.13505	7.36291e-14	5.51545e-09	0.812666	6.87735	1.49355e-09	0.000140081	0.690671	6.90561	1.39472e-09	0.000187316	0.517231	3.5293	0.000741046	0.560655
rs10747660	PFDN5	ENSG00000123349	12	53649874	53689075	53693234	+	C	G	0.3625	0.912847	9.24781	4.48198e-14	1.45135e-08	0.926392	8.59805	7.86367e-13	3.30526e-08	0.919664	9.39404	2.35636e-14	2.34061e-09	0.811997	6.68605	3.40707e-09	0.000208107	0.705765	6.94585	1.1728e-09	0.000159397	0.517231	3.5293	0.000741046	0.560655
rs7486393	PFDN5	ENSG00000123349	12	53652885	53689075	53693234	+	C	T	0.3625	0.912847	9.24781	4.48198e-14	1.45135e-08	0.926392	8.59805	7.86367e-13	3.30526e-08	0.919664	9.39404	2.35636e-14	2.34061e-09	0.811997	6.68605	3.40707e-09	0.000208107	0.705765	6.94585	1.1728e-09	0.000159397	0.517231	3.5293	0.000741046	0.560655
rs4796395	EIF5A	ENSG00000132507	17	7201815	7210318	7215774	+	T	C	0.3375	1.11156	9.2318	4.80924e-14	1.45135e-08	1.16366	11.2424	7.84599e-18	2.78255e-12	1.14659	10.5049	1.85428e-16	2.61412e-11	1.07403	8.80335	3.17772e-13	2.36477e-07	1.21289	11.2975	7.46715e-18	2.42121e-11	0.957111	6.60916	6.39285e-09	0.00328154
rs4796396	EIF5A	ENSG00000132507	17	7201870	7210318	7215774	+	C	G	0.3375	1.11156	9.2318	4.80924e-14	1.45135e-08	1.16366	11.2424	7.84599e-18	2.78255e-12	1.14659	10.5049	1.85428e-16	2.61412e-11	1.07403	8.80335	3.17772e-13	2.36477e-07	1.21289	11.2975	7.46715e-18	2.42121e-11	0.957111	6.60916	6.39285e-09	0.00328154
rs7502613	EIF5A	ENSG00000132507	17	7202903	7210318	7215774	+	T	C	0.3375	1.11156	9.2318	4.80924e-14	1.45135e-08	1.16366	11.2424	7.84599e-18	2.78255e-12	1.14659	10.5049	1.85428e-16	2.61412e-11	1.07403	8.80335	3.17772e-13	2.36477e-07	1.21289	11.2975	7.46715e-18	2.42121e-11	0.957111	6.60916	6.39285e-09	0.00328154
rs11650082	EIF5A	ENSG00000132507	17	7203621	7210318	7215774	+	G	A	0.3375	1.11156	9.2318	4.80924e-14	1.45135e-08	1.16366	11.2424	7.84599e-18	2.78255e-12	1.14659	10.5049	1.85428e-16	2.61412e-11	1.07403	8.80335	3.17772e-13	2.36477e-07	1.21289	11.2975	7.46715e-18	2.42121e-11	0.957111	6.60916	6.39285e-09	0.00328154
rs7502836	EIF5A	ENSG00000132507	17	7204078	7210318	7215774	+	A	T	0.3375	1.11156	9.2318	4.80924e-14	1.45135e-08	1.16366	11.2424	7.84599e-18	2.78255e-12	1.14659	10.5049	1.85428e-16	2.61412e-11	1.07403	8.80335	3.17772e-13	2.36477e-07	1.21289	11.2975	7.46715e-18	2.42121e-11	0.957111	6.60916	6.39285e-09	0.00328154
rs12150317	EIF5A	ENSG00000132507	17	7206002	7210318	7215774	+	C	T	0.3375	1.11156	9.2318	4.80924e-14	1.45135e-08	1.16366	11.2424	7.84599e-18	2.78255e-12	1.14659	10.5049	1.85428e-16	2.61412e-11	1.07403	8.80335	3.17772e-13	2.36477e-07	1.21289	11.2975	7.46715e-18	2.42121e-11	0.957111	6.60916	6.39285e-09	0.00328154
rs368309024	TRAPPC4	ENSG00000196655	11	118873052	118889142	118896164	+	A	ATT	0.275	1.09917	9.21799	5.11048e-14	1.45135e-08	0.855408	6.38557	1.2311e-08	0.000159445	0.799013	6.63269	4.28438e-09	6.29697e-05	0.418697	2.31697	0.023201	0.922653	0.799853	5.36036	8.82855e-07	0.0256246	0.531475	2.86034	0.00557394	0.846202
rs3737504	TRAPPC4	ENSG00000196655	11	118869460	118889142	118896164	+	G	A	0.2688	1.09799	9.21777	5.11548e-14	1.45135e-08	0.825821	6.06984	4.6691e-08	0.000477585	0.788794	6.50962	7.25627e-09	9.92686e-05	0.417211	2.30453	0.0239254	0.925112	0.846874	5.81944	1.36822e-07	0.00753757	0.461929	2.46569	0.0161289	0.956218
rs4573680	TRAPPC4	ENSG00000196655	11	118872741	118889142	118896164	+	C	T	0.2688	1.09799	9.21777	5.11548e-14	1.45135e-08	0.825821	6.06984	4.6691e-08	0.000477585	0.788794	6.50962	7.25627e-09	9.92686e-05	0.417211	2.30453	0.0239254	0.925112	0.846874	5.81944	1.36822e-07	0.00753757	0.461929	2.46569	0.0161289	0.956218
rs9645664	TRAPPC4	ENSG00000196655	11	118873987	118889142	118896164	+	C	T	0.2688	1.09799	9.21777	5.11548e-14	1.45135e-08	0.825821	6.06984	4.6691e-08	0.000477585	0.788794	6.50962	7.25627e-09	9.92686e-05	0.417211	2.30453	0.0239254	0.925112	0.846874	5.81944	1.36822e-07	0.00753757	0.461929	2.46569	0.0161289	0.956218
rs4936457	TRAPPC4	ENSG00000196655	11	118875727	118889142	118896164	+	G	A	0.2688	1.09799	9.21777	5.11548e-14	1.45135e-08	0.825821	6.06984	4.6691e-08	0.000477585	0.788794	6.50962	7.25627e-09	9.92686e-05	0.417211	2.30453	0.0239254	0.925112	0.846874	5.81944	1.36822e-07	0.00753757	0.461929	2.46569	0.0161289	0.956218
rs4936458	TRAPPC4	ENSG00000196655	11	118875761	118889142	118896164	+	G	T	0.2688	1.09799	9.21777	5.11548e-14	1.45135e-08	0.825821	6.06984	4.6691e-08	0.000477585	0.788794	6.50962	7.25627e-09	9.92686e-05	0.417211	2.30453	0.0239254	0.925112	0.846874	5.81944	1.36822e-07	0.00753757	0.461929	2.46569	0.0161289	0.956218
rs11403557	TRAPPC4	ENSG00000196655	11	118875783	118889142	118896164	+	GAA	G	0.2688	1.09799	9.21777	5.11548e-14	1.45135e-08	0.825821	6.06984	4.6691e-08	0.000477585	0.788794	6.50962	7.25627e-09	9.92686e-05	0.417211	2.30453	0.0239254	0.925112	0.846874	5.81944	1.36822e-07	0.00753757	0.461929	2.46569	0.0161289	0.956218
rs11828415	TRAPPC4	ENSG00000196655	11	118884323	118889142	118896164	+	A	G	0.2688	1.09799	9.21777	5.11548e-14	1.45135e-08	0.825821	6.06984	4.6691e-08	0.000477585	0.788794	6.50962	7.25627e-09	9.92686e-05	0.417211	2.30453	0.0239254	0.925112	0.846874	5.81944	1.36822e-07	0.00753757	0.461929	2.46569	0.0161289	0.956218
rs11821562	TRAPPC4	ENSG00000196655	11	118884370	118889142	118896164	+	C	T	0.2688	1.09799	9.21777	5.11548e-14	1.45135e-08	0.825821	6.06984	4.6691e-08	0.000477585	0.788794	6.50962	7.25627e-09	9.92686e-05	0.417211	2.30453	0.0239254	0.925112	0.846874	5.81944	1.36822e-07	0.00753757	0.461929	2.46569	0.0161289	0.956218
rs61381062	TRAPPC4	ENSG00000196655	11	118884708	118889142	118896164	+	A	G	0.2688	1.09799	9.21777	5.11548e-14	1.45135e-08	0.825821	6.06984	4.6691e-08	0.000477585	0.788794	6.50962	7.25627e-09	9.92686e-05	0.417211	2.30453	0.0239254	0.925112	0.846874	5.81944	1.36822e-07	0.00753757	0.461929	2.46569	0.0161289	0.956218
rs58601794	TRAPPC4	ENSG00000196655	11	118884726	118889142	118896164	+	C	T	0.2688	1.09799	9.21777	5.11548e-14	1.45135e-08	0.825821	6.06984	4.6691e-08	0.000477585	0.788794	6.50962	7.25627e-09	9.92686e-05	0.417211	2.30453	0.0239254	0.925112	0.846874	5.81944	1.36822e-07	0.00753757	0.461929	2.46569	0.0161289	0.956218
rs59095933	TRAPPC4	ENSG00000196655	11	118885161	118889142	118896164	+	A	G	0.2688	1.09799	9.21777	5.11548e-14	1.45135e-08	0.825821	6.06984	4.6691e-08	0.000477585	0.788794	6.50962	7.25627e-09	9.92686e-05	0.417211	2.30453	0.0239254	0.925112	0.846874	5.81944	1.36822e-07	0.00753757	0.461929	2.46569	0.0161289	0.956218
rs59608621	TRAPPC4	ENSG00000196655	11	118885163	118889142	118896164	+	G	A	0.2688	1.09799	9.21777	5.11548e-14	1.45135e-08	0.825821	6.06984	4.6691e-08	0.000477585	0.788794	6.50962	7.25627e-09	9.92686e-05	0.417211	2.30453	0.0239254	0.925112	0.846874	5.81944	1.36822e-07	0.00753757	0.461929	2.46569	0.0161289	0.956218
rs7121270	TRAPPC4	ENSG00000196655	11	118887568	118889142	118896164	+	G	T	0.2688	1.09799	9.21777	5.11548e-14	1.45135e-08	0.825821	6.06984	4.6691e-08	0.000477585	0.788794	6.50962	7.25627e-09	9.92686e-05	0.417211	2.30453	0.0239254	0.925112	0.846874	5.81944	1.36822e-07	0.00753757	0.461929	2.46569	0.0161289	0.956218
rs7105187	TRAPPC4	ENSG00000196655	11	118887581	118889142	118896164	+	T	C	0.2688	1.09799	9.21777	5.11548e-14	1.45135e-08	0.825821	6.06984	4.6691e-08	0.000477585	0.788794	6.50962	7.25627e-09	9.92686e-05	0.417211	2.30453	0.0239254	0.925112	0.846874	5.81944	1.36822e-07	0.00753757	0.461929	2.46569	0.0161289	0.956218
rs3916581	TRAPPC4	ENSG00000196655	11	118887887	118889142	118896164	+	T	G	0.2688	1.09799	9.21777	5.11548e-14	1.45135e-08	0.825821	6.06984	4.6691e-08	0.000477585	0.788794	6.50962	7.25627e-09	9.92686e-05	0.417211	2.30453	0.0239254	0.925112	0.846874	5.81944	1.36822e-07	0.00753757	0.461929	2.46569	0.0161289	0.956218
rs11217124	TRAPPC4	ENSG00000196655	11	118889132	118889142	118896164	+	G	A	0.2688	1.09799	9.21777	5.11548e-14	1.45135e-08	0.825821	6.06984	4.6691e-08	0.000477585	0.788794	6.50962	7.25627e-09	9.92686e-05	0.417211	2.30453	0.0239254	0.925112	0.846874	5.81944	1.36822e-07	0.00753757	0.461929	2.46569	0.0161289	0.956218
rs11217125	TRAPPC4	ENSG00000196655	11	118889185	118889142	118896164	+	C	T	0.2688	1.09799	9.21777	5.11548e-14	1.45135e-08	0.825821	6.06984	4.6691e-08	0.000477585	0.788794	6.50962	7.25627e-09	9.92686e-05	0.417211	2.30453	0.0239254	0.925112	0.846874	5.81944	1.36822e-07	0.00753757	0.461929	2.46569	0.0161289	0.956218
rs2276072	TRAPPC4	ENSG00000196655	11	118896115	118889142	118896164	+	G	A	0.2688	1.09799	9.21777	5.11548e-14	1.45135e-08	0.825821	6.06984	4.6691e-08	0.000477585	0.788794	6.50962	7.25627e-09	9.92686e-05	0.417211	2.30453	0.0239254	0.925112	0.846874	5.81944	1.36822e-07	0.00753757	0.461929	2.46569	0.0161289	0.956218
rs2276071	TRAPPC4	ENSG00000196655	11	118896116	118889142	118896164	+	C	A	0.2688	1.09799	9.21777	5.11548e-14	1.45135e-08	0.825821	6.06984	4.6691e-08	0.000477585	0.788794	6.50962	7.25627e-09	9.92686e-05	0.417211	2.30453	0.0239254	0.925112	0.846874	5.81944	1.36822e-07	0.00753757	0.461929	2.46569	0.0161289	0.956218
esv3625265	PRKCDBP	ENSG00000170955	11	6359686	6340176	6341877	-	<INS:ME:ALU>	T	0.09375	1.52244	9.1985	5.5683e-14	1.57001e-08	1.11992	4.80893	7.50316e-06	0.0275993	1.26628	5.7851	1.52644e-07	0.00126978	0.979118	3.89747	0.000207831	0.398579	0.708929	2.93336	0.00444578	0.825748	1.10863	4.48522	2.78392e-05	0.196563
rs544834675	GBP3	ENSG00000117226	1	89465283	89472349	89488577	-	GTTCCTTCC	GTTCC	0.3063	-1.00562	-9.1931	5.70213e-14	1.59781e-08	-1.21425	-12.1996	1.40396e-19	1.27465e-13	-0.901101	-6.21814	2.50218e-08	0.000290129	-0.885248	-6.92198	1.23131e-09	0.00011718	-0.808612	-5.88256	1.05451e-07	0.00646587	-0.519835	-3.09781	0.00280549	0.752377
rs142748683	ELP5	ENSG00000170291	17	7134765	7154735	7163259	+	C	CAAA	0.475	1.02037	9.09044	8.96144e-14	2.49571e-08	1.00417	9.81613	3.70473e-15	6.02776e-10	0.931848	8.77926	3.53402e-13	2.07268e-08	1.02078	9.06052	1.02244e-13	8.75719e-08	0.890415	6.92748	1.26937e-09	0.000172008	0.727847	4.93878	5.14727e-06	0.0923622
rs7304559	GLTP	ENSG00000139433	12	110289501	110288748	110318293	-	T	G	0.45	0.750219	9.07863	9.44023e-14	2.50606e-08	0.728776	7.76638	3.07936e-11	8.37044e-07	0.77755	8.20194	4.51848e-12	1.54687e-07	0.484307	3.80321	0.000286693	0.444873	0.441163	3.36624	0.0012043	0.683437	0.39997	2.90434	0.00492094	0.830367
rs4766637	GLTP	ENSG00000139433	12	110292155	110288748	110318293	-	A	C	0.45	0.750219	9.07863	9.44023e-14	2.50606e-08	0.728776	7.76638	3.07936e-11	8.37044e-07	0.77755	8.20194	4.51848e-12	1.54687e-07	0.484307	3.80321	0.000286693	0.444873	0.441163	3.36624	0.0012043	0.683437	0.39997	2.90434	0.00492094	0.830367
rs10850883	GLTP	ENSG00000139433	12	110292513	110288748	110318293	-	G	A	0.45	0.750219	9.07863	9.44023e-14	2.50606e-08	0.728776	7.76638	3.07936e-11	8.37044e-07	0.77755	8.20194	4.51848e-12	1.54687e-07	0.484307	3.80321	0.000286693	0.444873	0.441163	3.36624	0.0012043	0.683437	0.39997	2.90434	0.00492094	0.830367
rs2193535	GLTP	ENSG00000139433	12	110297302	110288748	110318293	-	A	C	0.45	0.750219	9.07863	9.44023e-14	2.50606e-08	0.728776	7.76638	3.07936e-11	8.37044e-07	0.77755	8.20194	4.51848e-12	1.54687e-07	0.484307	3.80321	0.000286693	0.444873	0.441163	3.36624	0.0012043	0.683437	0.39997	2.90434	0.00492094	0.830367
rs35192952	GLTP	ENSG00000139433	12	110297332	110288748	110318293	-	A	AT	0.45	0.750219	9.07863	9.44023e-14	2.50606e-08	0.728776	7.76638	3.07936e-11	8.37044e-07	0.77755	8.20194	4.51848e-12	1.54687e-07	0.484307	3.80321	0.000286693	0.444873	0.441163	3.36624	0.0012043	0.683437	0.39997	2.90434	0.00492094	0.830367
rs34889804	GLTP	ENSG00000139433	12	110297409	110288748	110318293	-	AT	A	0.45	0.750219	9.07863	9.44023e-14	2.50606e-08	0.728776	7.76638	3.07936e-11	8.37044e-07	0.77755	8.20194	4.51848e-12	1.54687e-07	0.484307	3.80321	0.000286693	0.444873	0.441163	3.36624	0.0012043	0.683437	0.39997	2.90434	0.00492094	0.830367
rs10712603	GLTP	ENSG00000139433	12	110299551	110288748	110318293	-	CA	C	0.45	0.750219	9.07863	9.44023e-14	2.50606e-08	0.728776	7.76638	3.07936e-11	8.37044e-07	0.77755	8.20194	4.51848e-12	1.54687e-07	0.484307	3.80321	0.000286693	0.444873	0.441163	3.36624	0.0012043	0.683437	0.39997	2.90434	0.00492094	0.830367
rs7966820	GLTP	ENSG00000139433	12	110302270	110288748	110318293	-	C	T	0.45	0.750219	9.07863	9.44023e-14	2.50606e-08	0.728776	7.76638	3.07936e-11	8.37044e-07	0.77755	8.20194	4.51848e-12	1.54687e-07	0.484307	3.80321	0.000286693	0.444873	0.441163	3.36624	0.0012043	0.683437	0.39997	2.90434	0.00492094	0.830367
rs559412315	ELP5	ENSG00000170291	17	7136406	7154735	7163259	+	C	CAAAAAAAA	0.4938	-1.05248	-9.06413	1.0063e-13	2.65586e-08	-1.04835	-9.95523	2.01815e-15	4.40447e-10	-0.92276	-7.97966	1.20413e-11	3.61276e-07	-1.06423	-9.18107	6.0124e-14	5.24867e-08	-0.946713	-7.37147	1.85694e-10	2.67603e-05	-0.718957	-4.68053	1.35783e-05	0.143913
rs5435	ELP5	ENSG00000170291	17	7187123	7154735	7163259	+	T	C	0.4437	1.05012	9.03438	1.14724e-13	3.01033e-08	0.993265	8.79806	3.25282e-13	1.67415e-08	0.971119	8.86531	2.41772e-13	1.57916e-08	0.980323	7.87051	1.94747e-11	3.38714e-06	0.802492	5.59822	3.38319e-07	0.0147311	0.818712	5.77925	1.91258e-07	0.0180501
rs66482231	GLTP	ENSG00000139433	12	110307125	110288748	110318293	-	AG	A	0.4062	0.731613	9.01938	1.22563e-13	3.16119e-08	0.772178	8.80818	3.11069e-13	1.61013e-08	0.816749	9.05544	1.04557e-13	7.6185e-09	0.490331	3.88365	0.000217934	0.402567	0.392847	2.9781	0.00390499	0.816626	0.320154	2.28288	0.0254782	0.990039
rs7397059	GLTP	ENSG00000139433	12	110310916	110288748	110318293	-	C	T	0.4062	0.731613	9.01938	1.22563e-13	3.16119e-08	0.772178	8.80818	3.11069e-13	1.61013e-08	0.816749	9.05544	1.04557e-13	7.6185e-09	0.490331	3.88365	0.000217934	0.402567	0.392847	2.9781	0.00390499	0.816626	0.320154	2.28288	0.0254782	0.990039
rs10850914	GLTP	ENSG00000139433	12	110312651	110288748	110318293	-	G	A	0.4062	0.731613	9.01938	1.22563e-13	3.16119e-08	0.772178	8.80818	3.11069e-13	1.61013e-08	0.816749	9.05544	1.04557e-13	7.6185e-09	0.490331	3.88365	0.000217934	0.402567	0.392847	2.9781	0.00390499	0.816626	0.320154	2.28288	0.0254782	0.990039
NA	GSTT1	ENSG00000184674	22	24333461	24376133	24384680	-	G	A	0.4437	-1.04283	-8.97695	1.47769e-13	3.78977e-08	-1.17593	-11.5533	2.10135e-18	7.94918e-13	-1.09688	-10.4357	2.50157e-16	3.49348e-11	-1.06443	-9.26553	4.14593e-14	3.69026e-08	-1.06298	-9.34156	3.34451e-14	3.11275e-08	-0.887422	-6.46952	1.14094e-08	0.00328154
rs4938618	TRAPPC4	ENSG00000196655	11	118867803	118889142	118896164	+	C	G	0.2625	1.08152	8.90006	2.07412e-13	5.25999e-08	0.844075	6.28416	1.89289e-08	0.000226183	0.752166	6.06428	4.77899e-08	0.000477738	0.502271	2.82068	0.00611005	0.837323	0.856569	5.91651	9.16333e-08	0.00615334	0.476891	2.55686	0.0127329	0.934217
rs11822103	TRAPPC4	ENSG00000196655	11	118869539	118889142	118896164	+	A	G	0.2625	1.08152	8.90006	2.07412e-13	5.25999e-08	0.844075	6.28416	1.89289e-08	0.000226183	0.752166	6.06428	4.77899e-08	0.000477738	0.502271	2.82068	0.00611005	0.837323	0.856569	5.91651	9.16333e-08	0.00615334	0.476891	2.55686	0.0127329	0.934217
rs11300324	GLTP	ENSG00000139433	12	110305583	110288748	110318293	-	CT	C	0.475	0.736823	8.8853	2.21365e-13	5.58265e-08	0.665177	6.74031	2.69774e-09	4.24777e-05	0.730059	7.42145	1.3989e-10	3.1083e-06	0.434857	3.38087	0.00114366	0.665625	0.449162	3.46319	0.000885419	0.641042	0.368132	2.66998	0.00942346	0.907467
rs75067211	TRAPPC4	ENSG00000196655	11	118854372	118889142	118896164	+	T	C	0.25	1.12098	8.87744	2.29178e-13	5.71617e-08	0.861785	6.14636	3.38596e-08	0.000359034	0.746423	5.68142	2.33859e-07	0.00167023	0.430946	2.29315	0.0246057	0.926788	0.778152	4.92164	4.95516e-06	0.0615425	0.501805	2.58578	0.0117992	0.928271
rs3887652	TRAPPC4	ENSG00000196655	11	118856582	118889142	118896164	+	C	G	0.25	1.12098	8.87744	2.29178e-13	5.71617e-08	0.861785	6.14636	3.38596e-08	0.000359034	0.746423	5.68142	2.33859e-07	0.00167023	0.430946	2.29315	0.0246057	0.926788	0.778152	4.92164	4.95516e-06	0.0615425	0.501805	2.58578	0.0117992	0.928271
rs222835	ELP5	ENSG00000170291	17	7134129	7154735	7163259	+	A	G	0.4688	1.02358	8.86289	2.44363e-13	6.06162e-08	1.00763	9.56643	1.10559e-14	1.7487e-09	0.921142	8.32407	2.63582e-12	1.03799e-07	1.01962	8.75863	3.87101e-13	2.83424e-07	0.887459	6.72631	3.01188e-09	0.00037356	0.776503	5.28105	1.37758e-06	0.0507436
rs61612446	PFDN5	ENSG00000123349	12	53658407	53689075	53693234	+	AT	A	0.325	0.910695	8.85833	2.49326e-13	6.15113e-08	0.950752	8.60086	7.76694e-13	3.27066e-08	0.892381	8.45784	1.46038e-12	6.45504e-08	0.78593	6.14289	3.4358e-08	0.00139881	0.681541	6.35769	1.44584e-08	0.00146564	0.504313	3.34007	0.00134569	0.653844
rs57156480	TRAPPC4	ENSG00000196655	11	118896959	118889142	118896164	+	A	G	0.2625	1.07526	8.83775	2.73021e-13	6.69929e-08	0.822823	6.05188	5.03376e-08	0.000506553	0.77105	6.29246	1.82751e-08	0.000223723	0.426169	2.36277	0.0206978	0.917804	0.854558	5.90306	9.68813e-08	0.00646587	0.438234	2.33414	0.022464	0.983746
rs27302	ERAP2	ENSG00000164308	5	96373750	96211643	96255420	+	G	A	0.4375	0.980013	8.78475	3.44947e-13	8.41868e-08	0.8844	7.14552	4.6657e-10	9.1135e-06	0.936947	8.24951	3.66302e-12	1.27712e-07	0.829664	6.89534	1.38176e-09	0.000130738	0.611928	4.16901	8.11988e-05	0.299268	0.374259	2.244	0.0279973	0.992979
rs3916582	TRAPPC4	ENSG00000196655	11	118887888	118889142	118896164	+	T	C	0.275	1.07576	8.77521	3.5979e-13	8.73398e-08	0.784427	5.6271	2.92119e-07	0.0022307	0.795729	6.54987	6.10938e-09	8.55438e-05	0.370502	2.04297	0.0445225	0.957234	0.874201	6.06587	4.92524e-08	0.00410238	0.477179	2.54302	0.0132026	0.937605
rs112887443	GLTP	ENSG00000139433	12	110307126	110288748	110318293	-	G	A	0.4	0.729939	8.73925	4.2165e-13	9.59713e-08	0.768142	8.46019	1.44526e-12	5.92119e-08	0.819008	8.85577	2.52158e-13	1.64463e-08	0.469071	3.61871	0.000530988	0.545944	0.399659	2.98629	0.00381277	0.814265	0.27141	1.88599	0.0634455	0.992979
esv3647425	GSTT1	ENSG00000184674	22	24345244	24376133	24384680	-	<CN0>	A	0.4	-0.97935	-8.7149	4.69486e-13	9.59713e-08	-1.13271	-12.3652	7.07133e-20	6.95619e-14	-0.977551	-9.23335	4.77647e-14	4.41601e-09	-0.906509	-7.66633	4.78015e-11	6.96404e-06	-0.969433	-8.73556	4.74218e-13	1.2968e-07	-0.795346	-6.04789	6.44772e-08	0.00813033
rs1055794	GLTP	ENSG00000139433	12	110290073	110288748	110318293	-	G	A	0.3875	0.7355	8.69657	5.09057e-13	9.59713e-08	0.74835	7.91158	1.62527e-11	4.74459e-07	0.792838	8.11969	6.49474e-12	2.1599e-07	0.548575	4.31574	4.7344e-05	0.206468	0.415436	3.08451	0.00285414	0.789401	0.327428	2.32501	0.0229765	0.984965
rs4766488	GLTP	ENSG00000139433	12	110296095	110288748	110318293	-	G	C	0.3875	0.7355	8.69657	5.09057e-13	9.59713e-08	0.74835	7.91158	1.62527e-11	4.74459e-07	0.792838	8.11969	6.49474e-12	2.1599e-07	0.548575	4.31574	4.7344e-05	0.206468	0.415436	3.08451	0.00285414	0.789401	0.327428	2.32501	0.0229765	0.984965
rs57177275	GLTP	ENSG00000139433	12	110297808	110288748	110318293	-	C	CGGA	0.3875	0.7355	8.69657	5.09057e-13	9.59713e-08	0.74835	7.91158	1.62527e-11	4.74459e-07	0.792838	8.11969	6.49474e-12	2.1599e-07	0.548575	4.31574	4.7344e-05	0.206468	0.415436	3.08451	0.00285414	0.789401	0.327428	2.32501	0.0229765	0.984965
rs56329872	GLTP	ENSG00000139433	12	110297809	110288748	110318293	-	T	G	0.3875	0.7355	8.69657	5.09057e-13	9.59713e-08	0.74835	7.91158	1.62527e-11	4.74459e-07	0.792838	8.11969	6.49474e-12	2.1599e-07	0.548575	4.31574	4.7344e-05	0.206468	0.415436	3.08451	0.00285414	0.789401	0.327428	2.32501	0.0229765	0.984965
rs10850891	GLTP	ENSG00000139433	12	110299223	110288748	110318293	-	G	A	0.3875	0.7355	8.69657	5.09057e-13	9.59713e-08	0.74835	7.91158	1.62527e-11	4.74459e-07	0.792838	8.11969	6.49474e-12	2.1599e-07	0.548575	4.31574	4.7344e-05	0.206468	0.415436	3.08451	0.00285414	0.789401	0.327428	2.32501	0.0229765	0.984965
rs4766640	GLTP	ENSG00000139433	12	110300147	110288748	110318293	-	A	G	0.3875	0.7355	8.69657	5.09057e-13	9.59713e-08	0.74835	7.91158	1.62527e-11	4.74459e-07	0.792838	8.11969	6.49474e-12	2.1599e-07	0.548575	4.31574	4.7344e-05	0.206468	0.415436	3.08451	0.00285414	0.789401	0.327428	2.32501	0.0229765	0.984965
rs35739263	GLTP	ENSG00000139433	12	110304564	110288748	110318293	-	CT	C	0.3875	0.7355	8.69657	5.09057e-13	9.59713e-08	0.74835	7.91158	1.62527e-11	4.74459e-07	0.792838	8.11969	6.49474e-12	2.1599e-07	0.548575	4.31574	4.7344e-05	0.206468	0.415436	3.08451	0.00285414	0.789401	0.327428	2.32501	0.0229765	0.984965
rs4766489	GLTP	ENSG00000139433	12	110306345	110288748	110318293	-	G	A	0.3875	0.7355	8.69657	5.09057e-13	9.59713e-08	0.74835	7.91158	1.62527e-11	4.74459e-07	0.792838	8.11969	6.49474e-12	2.1599e-07	0.548575	4.31574	4.7344e-05	0.206468	0.415436	3.08451	0.00285414	0.789401	0.327428	2.32501	0.0229765	0.984965
rs4766642	GLTP	ENSG00000139433	12	110313754	110288748	110318293	-	T	C	0.3875	0.7355	8.69657	5.09057e-13	9.59713e-08	0.74835	7.91158	1.62527e-11	4.74459e-07	0.792838	8.11969	6.49474e-12	2.1599e-07	0.548575	4.31574	4.7344e-05	0.206468	0.415436	3.08451	0.00285414	0.789401	0.327428	2.32501	0.0229765	0.984965
rs72726528	GBP3	ENSG00000117226	1	89455980	89472349	89488577	-	A	C	0.3125	-0.982113	-8.68853	5.27451e-13	9.59713e-08	-1.21017	-12.106	2.07174e-19	1.67939e-13	-0.868807	-5.85845	1.12697e-07	0.00098895	-0.876053	-6.79108	2.16771e-09	0.000144922	-0.801944	-5.78267	1.59171e-07	0.00842504	-0.556213	-3.33745	0.0013567	0.655518
rs142326907	GBP3	ENSG00000117226	1	89455994	89472349	89488577	-	C	CTT	0.3125	-0.982113	-8.68853	5.27451e-13	9.59713e-08	-1.21017	-12.106	2.07174e-19	1.67939e-13	-0.868807	-5.85845	1.12697e-07	0.00098895	-0.876053	-6.79108	2.16771e-09	0.000144922	-0.801944	-5.78267	1.59171e-07	0.00842504	-0.556213	-3.33745	0.0013567	0.655518
rs10922533	GBP3	ENSG00000117226	1	89456659	89472349	89488577	-	G	C	0.3125	-0.982113	-8.68853	5.27451e-13	9.59713e-08	-1.21017	-12.106	2.07174e-19	1.67939e-13	-0.868807	-5.85845	1.12697e-07	0.00098895	-0.876053	-6.79108	2.16771e-09	0.000144922	-0.801944	-5.78267	1.59171e-07	0.00842504	-0.556213	-3.33745	0.0013567	0.655518
rs12127787	GBP3	ENSG00000117226	1	89458761	89472349	89488577	-	C	T	0.3125	-0.982113	-8.68853	5.27451e-13	9.59713e-08	-1.21017	-12.106	2.07174e-19	1.67939e-13	-0.868807	-5.85845	1.12697e-07	0.00098895	-0.876053	-6.79108	2.16771e-09	0.000144922	-0.801944	-5.78267	1.59171e-07	0.00842504	-0.556213	-3.33745	0.0013567	0.655518
rs12144445	GBP3	ENSG00000117226	1	89465238	89472349	89488577	-	T	C	0.3125	-0.982113	-8.68853	5.27451e-13	9.59713e-08	-1.21017	-12.106	2.07174e-19	1.67939e-13	-0.868807	-5.85845	1.12697e-07	0.00098895	-0.876053	-6.79108	2.16771e-09	0.000144922	-0.801944	-5.78267	1.59171e-07	0.00842504	-0.556213	-3.33745	0.0013567	0.655518
rs12140979	GBP3	ENSG00000117226	1	89467242	89472349	89488577	-	G	C	0.3125	-0.982113	-8.68853	5.27451e-13	9.59713e-08	-1.21017	-12.106	2.07174e-19	1.67939e-13	-0.868807	-5.85845	1.12697e-07	0.00098895	-0.876053	-6.79108	2.16771e-09	0.000144922	-0.801944	-5.78267	1.59171e-07	0.00842504	-0.556213	-3.33745	0.0013567	0.655518
rs10922542	GBP3	ENSG00000117226	1	89485198	89472349	89488577	-	T	C	0.3375	-0.918157	-8.62112	7.10245e-13	9.59713e-08	-1.13013	-12.2492	1.14293e-19	1.05884e-13	-0.817138	-5.992	6.46601e-08	0.000623321	-0.825406	-6.84885	1.68931e-09	0.000143236	-0.770099	-5.99623	6.58275e-08	0.00545295	-0.462133	-2.95407	0.00426829	0.811374
rs34867349	ELP5	ENSG00000170291	17	7161767	7154735	7163259	+	CA	C	0.5	-0.98531	-8.61502	7.29621e-13	9.59713e-08	-0.988456	-9.55723	1.15112e-14	1.81439e-09	-0.919509	-8.71491	4.69471e-13	2.63105e-08	-0.988755	-8.63715	6.61725e-13	4.62134e-07	-0.853399	-6.48737	8.34601e-09	0.000968962	-0.901937	-6.98914	1.30724e-09	0.00129004
rs222837	ELP5	ENSG00000170291	17	7132556	7154735	7163259	+	T	C	0.4875	-0.961581	-8.60667	7.57006e-13	9.59713e-08	-0.94716	-9.20036	5.52294e-14	5.94151e-09	-0.874011	-8.26841	3.36986e-12	1.17581e-07	-0.936583	-8.07205	8.0132e-12	1.51565e-06	-0.820467	-6.35462	1.46468e-08	0.00147425	-0.633233	-4.35788	4.4112e-05	0.240091
rs200929686	CPNE1	ENSG00000214078	20	34198350	34213953	34252878	-	CA	C	0.1437	-1.21671	-8.59864	7.84352e-13	9.59713e-08	-1.38219	-9.141	7.17254e-14	5.94151e-09	-1.55156	-11.3154	5.75384e-18	1.02313e-12	-1.12465	-6.80355	2.05413e-09	0.000143236	-0.927422	-5.263	1.30137e-06	0.0259955	-0.260841	-1.01971	0.311379	0.992979
rs143646210	CPNE1	ENSG00000214078	20	34199977	34213953	34252878	-	A	G	0.1437	-1.21671	-8.59864	7.84352e-13	9.59713e-08	-1.38219	-9.141	7.17254e-14	5.94151e-09	-1.55156	-11.3154	5.75384e-18	1.02313e-12	-1.12465	-6.80355	2.05413e-09	0.000143236	-0.927422	-5.263	1.30137e-06	0.0259955	-0.260841	-1.01971	0.311379	0.992979
rs77480798	CPNE1	ENSG00000214078	20	34203409	34213953	34252878	-	G	A	0.1437	-1.21671	-8.59864	7.84352e-13	9.59713e-08	-1.38219	-9.141	7.17254e-14	5.94151e-09	-1.55156	-11.3154	5.75384e-18	1.02313e-12	-1.12465	-6.80355	2.05413e-09	0.000143236	-0.927422	-5.263	1.30137e-06	0.0259955	-0.260841	-1.01971	0.311379	0.992979
rs61016611	CPNE1	ENSG00000214078	20	34212151	34213953	34252878	-	A	G	0.1437	-1.21671	-8.59864	7.84352e-13	9.59713e-08	-1.38219	-9.141	7.17254e-14	5.94151e-09	-1.55156	-11.3154	5.75384e-18	1.02313e-12	-1.12465	-6.80355	2.05413e-09	0.000143236	-0.927422	-5.263	1.30137e-06	0.0259955	-0.260841	-1.01971	0.311379	0.992979
rs113522583	CPNE1	ENSG00000214078	20	34212327	34213953	34252878	-	A	C	0.1437	-1.21671	-8.59864	7.84352e-13	9.59713e-08	-1.38219	-9.141	7.17254e-14	5.94151e-09	-1.55156	-11.3154	5.75384e-18	1.02313e-12	-1.12465	-6.80355	2.05413e-09	0.000143236	-0.927422	-5.263	1.30137e-06	0.0259955	-0.260841	-1.01971	0.311379	0.992979
rs147019139	CPNE1	ENSG00000214078	20	34215234	34213953	34252878	-	CA	C	0.1437	-1.21671	-8.59864	7.84352e-13	9.59713e-08	-1.38219	-9.141	7.17254e-14	5.94151e-09	-1.55156	-11.3154	5.75384e-18	1.02313e-12	-1.12465	-6.80355	2.05413e-09	0.000143236	-0.927422	-5.263	1.30137e-06	0.0259955	-0.260841	-1.01971	0.311379	0.992979
rs77120309	CPNE1	ENSG00000214078	20	34218173	34213953	34252878	-	T	C	0.1437	-1.21671	-8.59864	7.84352e-13	9.59713e-08	-1.38219	-9.141	7.17254e-14	5.94151e-09	-1.55156	-11.3154	5.75384e-18	1.02313e-12	-1.12465	-6.80355	2.05413e-09	0.000143236	-0.927422	-5.263	1.30137e-06	0.0259955	-0.260841	-1.01971	0.311379	0.992979
rs12481228	CPNE1	ENSG00000214078	20	34218673	34213953	34252878	-	C	G	0.1437	-1.21671	-8.59864	7.84352e-13	9.59713e-08	-1.38219	-9.141	7.17254e-14	5.94151e-09	-1.55156	-11.3154	5.75384e-18	1.02313e-12	-1.12465	-6.80355	2.05413e-09	0.000143236	-0.927422	-5.263	1.30137e-06	0.0259955	-0.260841	-1.01971	0.311379	0.992979
rs6060524	CPNE1	ENSG00000214078	20	34221155	34213953	34252878	-	T	G	0.1437	-1.21671	-8.59864	7.84352e-13	9.59713e-08	-1.38219	-9.141	7.17254e-14	5.94151e-09	-1.55156	-11.3154	5.75384e-18	1.02313e-12	-1.12465	-6.80355	2.05413e-09	0.000143236	-0.927422	-5.263	1.30137e-06	0.0259955	-0.260841	-1.01971	0.311379	0.992979
rs147767406	CPNE1	ENSG00000214078	20	34226526	34213953	34252878	-	T	TAACA	0.1437	-1.21671	-8.59864	7.84352e-13	9.59713e-08	-1.38219	-9.141	7.17254e-14	5.94151e-09	-1.55156	-11.3154	5.75384e-18	1.02313e-12	-1.12465	-6.80355	2.05413e-09	0.000143236	-0.927422	-5.263	1.30137e-06	0.0259955	-0.260841	-1.01971	0.311379	0.992979
rs1118233	CPNE1	ENSG00000214078	20	34228349	34213953	34252878	-	A	T	0.1437	-1.21671	-8.59864	7.84352e-13	9.59713e-08	-1.38219	-9.141	7.17254e-14	5.94151e-09	-1.55156	-11.3154	5.75384e-18	1.02313e-12	-1.12465	-6.80355	2.05413e-09	0.000143236	-0.927422	-5.263	1.30137e-06	0.0259955	-0.260841	-1.01971	0.311379	0.992979
rs7273815	CPNE1	ENSG00000214078	20	34232415	34213953	34252878	-	T	G	0.1437	-1.21671	-8.59864	7.84352e-13	9.59713e-08	-1.38219	-9.141	7.17254e-14	5.94151e-09	-1.55156	-11.3154	5.75384e-18	1.02313e-12	-1.12465	-6.80355	2.05413e-09	0.000143236	-0.927422	-5.263	1.30137e-06	0.0259955	-0.260841	-1.01971	0.311379	0.992979
rs12480408	CPNE1	ENSG00000214078	20	34234800	34213953	34252878	-	G	A	0.1437	-1.21671	-8.59864	7.84352e-13	9.59713e-08	-1.38219	-9.141	7.17254e-14	5.94151e-09	-1.55156	-11.3154	5.75384e-18	1.02313e-12	-1.12465	-6.80355	2.05413e-09	0.000143236	-0.927422	-5.263	1.30137e-06	0.0259955	-0.260841	-1.01971	0.311379	0.992979
rs6060535	CPNE1	ENSG00000214078	20	34235522	34213953	34252878	-	T	C	0.1437	-1.21671	-8.59864	7.84352e-13	9.59713e-08	-1.38219	-9.141	7.17254e-14	5.94151e-09	-1.55156	-11.3154	5.75384e-18	1.02313e-12	-1.12465	-6.80355	2.05413e-09	0.000143236	-0.927422	-5.263	1.30137e-06	0.0259955	-0.260841	-1.01971	0.311379	0.992979
rs7261284	CPNE1	ENSG00000214078	20	34244104	34213953	34252878	-	A	T	0.1437	-1.21671	-8.59864	7.84352e-13	9.59713e-08	-1.38219	-9.141	7.17254e-14	5.94151e-09	-1.55156	-11.3154	5.75384e-18	1.02313e-12	-1.12465	-6.80355	2.05413e-09	0.000143236	-0.927422	-5.263	1.30137e-06	0.0259955	-0.260841	-1.01971	0.311379	0.992979
rs11696527	CPNE1	ENSG00000214078	20	34245379	34213953	34252878	-	G	A	0.1437	-1.21671	-8.59864	7.84352e-13	9.59713e-08	-1.38219	-9.141	7.17254e-14	5.94151e-09	-1.55156	-11.3154	5.75384e-18	1.02313e-12	-1.12465	-6.80355	2.05413e-09	0.000143236	-0.927422	-5.263	1.30137e-06	0.0259955	-0.260841	-1.01971	0.311379	0.992979
rs111306810	CPNE1	ENSG00000214078	20	34245924	34213953	34252878	-	T	C	0.1437	-1.21671	-8.59864	7.84352e-13	9.59713e-08	-1.38219	-9.141	7.17254e-14	5.94151e-09	-1.55156	-11.3154	5.75384e-18	1.02313e-12	-1.12465	-6.80355	2.05413e-09	0.000143236	-0.927422	-5.263	1.30137e-06	0.0259955	-0.260841	-1.01971	0.311379	0.992979
rs73905926	CPNE1	ENSG00000214078	20	34251982	34213953	34252878	-	C	G	0.1437	-1.21671	-8.59864	7.84352e-13	9.59713e-08	-1.38219	-9.141	7.17254e-14	5.94151e-09	-1.55156	-11.3154	5.75384e-18	1.02313e-12	-1.12465	-6.80355	2.05413e-09	0.000143236	-0.927422	-5.263	1.30137e-06	0.0259955	-0.260841	-1.01971	0.311379	0.992979
rs2295356	CPNE1	ENSG00000214078	20	34252856	34213953	34252878	-	A	G	0.1437	-1.21671	-8.59864	7.84352e-13	9.59713e-08	-1.38219	-9.141	7.17254e-14	5.94151e-09	-1.55156	-11.3154	5.75384e-18	1.02313e-12	-1.12465	-6.80355	2.05413e-09	0.000143236	-0.927422	-5.263	1.30137e-06	0.0259955	-0.260841	-1.01971	0.311379	0.992979
rs113203744	CPNE1	ENSG00000214078	20	34253656	34213953	34252878	-	G	C	0.1437	-1.21671	-8.59864	7.84352e-13	9.59713e-08	-1.38219	-9.141	7.17254e-14	5.94151e-09	-1.55156	-11.3154	5.75384e-18	1.02313e-12	-1.12465	-6.80355	2.05413e-09	0.000143236	-0.927422	-5.263	1.30137e-06	0.0259955	-0.260841	-1.01971	0.311379	0.992979
rs7267759	CPNE1	ENSG00000214078	20	34257284	34213953	34252878	-	T	G	0.1437	-1.21671	-8.59864	7.84352e-13	9.59713e-08	-1.38219	-9.141	7.17254e-14	5.94151e-09	-1.55156	-11.3154	5.75384e-18	1.02313e-12	-1.12465	-6.80355	2.05413e-09	0.000143236	-0.927422	-5.263	1.30137e-06	0.0259955	-0.260841	-1.01971	0.311379	0.992979
rs6060547	CPNE1	ENSG00000214078	20	34261126	34213953	34252878	-	T	C	0.1437	-1.21671	-8.59864	7.84352e-13	9.59713e-08	-1.38219	-9.141	7.17254e-14	5.94151e-09	-1.55156	-11.3154	5.75384e-18	1.02313e-12	-1.12465	-6.80355	2.05413e-09	0.000143236	-0.927422	-5.263	1.30137e-06	0.0259955	-0.260841	-1.01971	0.311379	0.992979
rs6060557	CPNE1	ENSG00000214078	20	34270266	34213953	34252878	-	T	C	0.1437	-1.21671	-8.59864	7.84352e-13	9.59713e-08	-1.38219	-9.141	7.17254e-14	5.94151e-09	-1.55156	-11.3154	5.75384e-18	1.02313e-12	-1.12465	-6.80355	2.05413e-09	0.000143236	-0.927422	-5.263	1.30137e-06	0.0259955	-0.260841	-1.01971	0.311379	0.992979
rs11699793	CPNE1	ENSG00000214078	20	34271574	34213953	34252878	-	T	C	0.1437	-1.21671	-8.59864	7.84352e-13	9.59713e-08	-1.38219	-9.141	7.17254e-14	5.94151e-09	-1.55156	-11.3154	5.75384e-18	1.02313e-12	-1.12465	-6.80355	2.05413e-09	0.000143236	-0.927422	-5.263	1.30137e-06	0.0259955	-0.260841	-1.01971	0.311379	0.992979
rs11699690	CPNE1	ENSG00000214078	20	34271774	34213953	34252878	-	A	G	0.1437	-1.21671	-8.59864	7.84352e-13	9.59713e-08	-1.38219	-9.141	7.17254e-14	5.94151e-09	-1.55156	-11.3154	5.75384e-18	1.02313e-12	-1.12465	-6.80355	2.05413e-09	0.000143236	-0.927422	-5.263	1.30137e-06	0.0259955	-0.260841	-1.01971	0.311379	0.992979
rs141302355	CPNE1	ENSG00000214078	20	34273480	34213953	34252878	-	TTA	T	0.1437	-1.21671	-8.59864	7.84352e-13	9.59713e-08	-1.38219	-9.141	7.17254e-14	5.94151e-09	-1.55156	-11.3154	5.75384e-18	1.02313e-12	-1.12465	-6.80355	2.05413e-09	0.000143236	-0.927422	-5.263	1.30137e-06	0.0259955	-0.260841	-1.01971	0.311379	0.992979
rs143958749	CPNE1	ENSG00000214078	20	34276672	34213953	34252878	-	A	AGGAAAAGAGGGAGGGAG	0.1437	-1.21671	-8.59864	7.84352e-13	9.59713e-08	-1.38219	-9.141	7.17254e-14	5.94151e-09	-1.55156	-11.3154	5.75384e-18	1.02313e-12	-1.12465	-6.80355	2.05413e-09	0.000143236	-0.927422	-5.263	1.30137e-06	0.0259955	-0.260841	-1.01971	0.311379	0.992979
rs11483613	CPNE1	ENSG00000214078	20	34284597	34213953	34252878	-	TA	T	0.1437	-1.21671	-8.59864	7.84352e-13	9.59713e-08	-1.38219	-9.141	7.17254e-14	5.94151e-09	-1.55156	-11.3154	5.75384e-18	1.02313e-12	-1.12465	-6.80355	2.05413e-09	0.000143236	-0.927422	-5.263	1.30137e-06	0.0259955	-0.260841	-1.01971	0.311379	0.992979
rs6060564	CPNE1	ENSG00000214078	20	34284689	34213953	34252878	-	A	G	0.1437	-1.21671	-8.59864	7.84352e-13	9.59713e-08	-1.38219	-9.141	7.17254e-14	5.94151e-09	-1.55156	-11.3154	5.75384e-18	1.02313e-12	-1.12465	-6.80355	2.05413e-09	0.000143236	-0.927422	-5.263	1.30137e-06	0.0259955	-0.260841	-1.01971	0.311379	0.992979
rs56116518	CPNE1	ENSG00000214078	20	34286251	34213953	34252878	-	T	G	0.1437	-1.21671	-8.59864	7.84352e-13	9.59713e-08	-1.38219	-9.141	7.17254e-14	5.94151e-09	-1.55156	-11.3154	5.75384e-18	1.02313e-12	-1.12465	-6.80355	2.05413e-09	0.000143236	-0.927422	-5.263	1.30137e-06	0.0259955	-0.260841	-1.01971	0.311379	0.992979
rs146367992	CPNE1	ENSG00000214078	20	34289650	34213953	34252878	-	A	T	0.1437	-1.21671	-8.59864	7.84352e-13	9.59713e-08	-1.38219	-9.141	7.17254e-14	5.94151e-09	-1.55156	-11.3154	5.75384e-18	1.02313e-12	-1.12465	-6.80355	2.05413e-09	0.000143236	-0.927422	-5.263	1.30137e-06	0.0259955	-0.260841	-1.01971	0.311379	0.992979
rs6058303	CPNE1	ENSG00000214078	20	34290281	34213953	34252878	-	G	A	0.1437	-1.21671	-8.59864	7.84352e-13	9.59713e-08	-1.38219	-9.141	7.17254e-14	5.94151e-09	-1.55156	-11.3154	5.75384e-18	1.02313e-12	-1.12465	-6.80355	2.05413e-09	0.000143236	-0.927422	-5.263	1.30137e-06	0.0259955	-0.260841	-1.01971	0.311379	0.992979
rs6060572	CPNE1	ENSG00000214078	20	34294015	34213953	34252878	-	T	C	0.1437	-1.21671	-8.59864	7.84352e-13	9.59713e-08	-1.38219	-9.141	7.17254e-14	5.94151e-09	-1.55156	-11.3154	5.75384e-18	1.02313e-12	-1.12465	-6.80355	2.05413e-09	0.000143236	-0.927422	-5.263	1.30137e-06	0.0259955	-0.260841	-1.01971	0.311379	0.992979
rs59142512	CPNE1	ENSG00000214078	20	34294473	34213953	34252878	-	A	AAT	0.1437	-1.21671	-8.59864	7.84352e-13	9.59713e-08	-1.38219	-9.141	7.17254e-14	5.94151e-09	-1.55156	-11.3154	5.75384e-18	1.02313e-12	-1.12465	-6.80355	2.05413e-09	0.000143236	-0.927422	-5.263	1.30137e-06	0.0259955	-0.260841	-1.01971	0.311379	0.992979
rs35801758	CPNE1	ENSG00000214078	20	34296508	34213953	34252878	-	T	TC	0.1437	-1.21671	-8.59864	7.84352e-13	9.59713e-08	-1.38219	-9.141	7.17254e-14	5.94151e-09	-1.55156	-11.3154	5.75384e-18	1.02313e-12	-1.12465	-6.80355	2.05413e-09	0.000143236	-0.927422	-5.263	1.30137e-06	0.0259955	-0.260841	-1.01971	0.311379	0.992979
rs2425078	CPNE1	ENSG00000214078	20	34298163	34213953	34252878	-	C	T	0.1437	-1.21671	-8.59864	7.84352e-13	9.59713e-08	-1.38219	-9.141	7.17254e-14	5.94151e-09	-1.55156	-11.3154	5.75384e-18	1.02313e-12	-1.12465	-6.80355	2.05413e-09	0.000143236	-0.927422	-5.263	1.30137e-06	0.0259955	-0.260841	-1.01971	0.311379	0.992979
rs6058304	CPNE1	ENSG00000214078	20	34299851	34213953	34252878	-	T	C	0.1437	-1.21671	-8.59864	7.84352e-13	9.59713e-08	-1.38219	-9.141	7.17254e-14	5.94151e-09	-1.55156	-11.3154	5.75384e-18	1.02313e-12	-1.12465	-6.80355	2.05413e-09	0.000143236	-0.927422	-5.263	1.30137e-06	0.0259955	-0.260841	-1.01971	0.311379	0.992979
rs60646509	CPNE1	ENSG00000214078	20	34303409	34213953	34252878	-	G	T	0.1437	-1.21671	-8.59864	7.84352e-13	9.59713e-08	-1.38219	-9.141	7.17254e-14	5.94151e-09	-1.55156	-11.3154	5.75384e-18	1.02313e-12	-1.12465	-6.80355	2.05413e-09	0.000143236	-0.927422	-5.263	1.30137e-06	0.0259955	-0.260841	-1.01971	0.311379	0.992979
rs112339847	CPNE1	ENSG00000214078	20	34304224	34213953	34252878	-	C	A	0.1437	-1.21671	-8.59864	7.84352e-13	9.59713e-08	-1.38219	-9.141	7.17254e-14	5.94151e-09	-1.55156	-11.3154	5.75384e-18	1.02313e-12	-1.12465	-6.80355	2.05413e-09	0.000143236	-0.927422	-5.263	1.30137e-06	0.0259955	-0.260841	-1.01971	0.311379	0.992979
rs6060578	CPNE1	ENSG00000214078	20	34305445	34213953	34252878	-	T	C	0.1437	-1.21671	-8.59864	7.84352e-13	9.59713e-08	-1.38219	-9.141	7.17254e-14	5.94151e-09	-1.55156	-11.3154	5.75384e-18	1.02313e-12	-1.12465	-6.80355	2.05413e-09	0.000143236	-0.927422	-5.263	1.30137e-06	0.0259955	-0.260841	-1.01971	0.311379	0.992979
rs8124505	CPNE1	ENSG00000214078	20	34307247	34213953	34252878	-	G	C	0.1437	-1.21671	-8.59864	7.84352e-13	9.59713e-08	-1.38219	-9.141	7.17254e-14	5.94151e-09	-1.55156	-11.3154	5.75384e-18	1.02313e-12	-1.12465	-6.80355	2.05413e-09	0.000143236	-0.927422	-5.263	1.30137e-06	0.0259955	-0.260841	-1.01971	0.311379	0.992979
rs2425104	CPNE1	ENSG00000214078	20	34312346	34213953	34252878	-	A	C	0.1437	-1.21671	-8.59864	7.84352e-13	9.59713e-08	-1.38219	-9.141	7.17254e-14	5.94151e-09	-1.55156	-11.3154	5.75384e-18	1.02313e-12	-1.12465	-6.80355	2.05413e-09	0.000143236	-0.927422	-5.263	1.30137e-06	0.0259955	-0.260841	-1.01971	0.311379	0.992979
rs11696947	CPNE1	ENSG00000214078	20	34312658	34213953	34252878	-	G	A	0.1437	-1.21671	-8.59864	7.84352e-13	9.59713e-08	-1.38219	-9.141	7.17254e-14	5.94151e-09	-1.55156	-11.3154	5.75384e-18	1.02313e-12	-1.12465	-6.80355	2.05413e-09	0.000143236	-0.927422	-5.263	1.30137e-06	0.0259955	-0.260841	-1.01971	0.311379	0.992979
rs11699044	CPNE1	ENSG00000214078	20	34312713	34213953	34252878	-	T	C	0.1437	-1.21671	-8.59864	7.84352e-13	9.59713e-08	-1.38219	-9.141	7.17254e-14	5.94151e-09	-1.55156	-11.3154	5.75384e-18	1.02313e-12	-1.12465	-6.80355	2.05413e-09	0.000143236	-0.927422	-5.263	1.30137e-06	0.0259955	-0.260841	-1.01971	0.311379	0.992979
rs6060583	CPNE1	ENSG00000214078	20	34314114	34213953	34252878	-	T	C	0.1437	-1.21671	-8.59864	7.84352e-13	9.59713e-08	-1.38219	-9.141	7.17254e-14	5.94151e-09	-1.55156	-11.3154	5.75384e-18	1.02313e-12	-1.12465	-6.80355	2.05413e-09	0.000143236	-0.927422	-5.263	1.30137e-06	0.0259955	-0.260841	-1.01971	0.311379	0.992979
rs7263640	CPNE1	ENSG00000214078	20	34314725	34213953	34252878	-	T	C	0.1437	-1.21671	-8.59864	7.84352e-13	9.59713e-08	-1.38219	-9.141	7.17254e-14	5.94151e-09	-1.55156	-11.3154	5.75384e-18	1.02313e-12	-1.12465	-6.80355	2.05413e-09	0.000143236	-0.927422	-5.263	1.30137e-06	0.0259955	-0.260841	-1.01971	0.311379	0.992979
rs6060585	CPNE1	ENSG00000214078	20	34315505	34213953	34252878	-	T	C	0.1437	-1.21671	-8.59864	7.84352e-13	9.59713e-08	-1.38219	-9.141	7.17254e-14	5.94151e-09	-1.55156	-11.3154	5.75384e-18	1.02313e-12	-1.12465	-6.80355	2.05413e-09	0.000143236	-0.927422	-5.263	1.30137e-06	0.0259955	-0.260841	-1.01971	0.311379	0.992979
rs113014094	CPNE1	ENSG00000214078	20	34315677	34213953	34252878	-	C	T	0.1437	-1.21671	-8.59864	7.84352e-13	9.59713e-08	-1.38219	-9.141	7.17254e-14	5.94151e-09	-1.55156	-11.3154	5.75384e-18	1.02313e-12	-1.12465	-6.80355	2.05413e-09	0.000143236	-0.927422	-5.263	1.30137e-06	0.0259955	-0.260841	-1.01971	0.311379	0.992979
rs17093026	CPNE1	ENSG00000214078	20	34318911	34213953	34252878	-	T	C	0.1437	-1.21671	-8.59864	7.84352e-13	9.59713e-08	-1.38219	-9.141	7.17254e-14	5.94151e-09	-1.55156	-11.3154	5.75384e-18	1.02313e-12	-1.12465	-6.80355	2.05413e-09	0.000143236	-0.927422	-5.263	1.30137e-06	0.0259955	-0.260841	-1.01971	0.311379	0.992979
rs17093027	CPNE1	ENSG00000214078	20	34319118	34213953	34252878	-	T	A	0.1437	-1.21671	-8.59864	7.84352e-13	9.59713e-08	-1.38219	-9.141	7.17254e-14	5.94151e-09	-1.55156	-11.3154	5.75384e-18	1.02313e-12	-1.12465	-6.80355	2.05413e-09	0.000143236	-0.927422	-5.263	1.30137e-06	0.0259955	-0.260841	-1.01971	0.311379	0.992979
rs13038622	CPNE1	ENSG00000214078	20	34319343	34213953	34252878	-	G	A	0.1437	-1.21671	-8.59864	7.84352e-13	9.59713e-08	-1.38219	-9.141	7.17254e-14	5.94151e-09	-1.55156	-11.3154	5.75384e-18	1.02313e-12	-1.12465	-6.80355	2.05413e-09	0.000143236	-0.927422	-5.263	1.30137e-06	0.0259955	-0.260841	-1.01971	0.311379	0.992979
rs6058309	CPNE1	ENSG00000214078	20	34320253	34213953	34252878	-	A	G	0.1437	-1.21671	-8.59864	7.84352e-13	9.59713e-08	-1.38219	-9.141	7.17254e-14	5.94151e-09	-1.55156	-11.3154	5.75384e-18	1.02313e-12	-1.12465	-6.80355	2.05413e-09	0.000143236	-0.927422	-5.263	1.30137e-06	0.0259955	-0.260841	-1.01971	0.311379	0.992979
rs45595739	CPNE1	ENSG00000214078	20	34320759	34213953	34252878	-	T	C	0.1437	-1.21671	-8.59864	7.84352e-13	9.59713e-08	-1.38219	-9.141	7.17254e-14	5.94151e-09	-1.55156	-11.3154	5.75384e-18	1.02313e-12	-1.12465	-6.80355	2.05413e-09	0.000143236	-0.927422	-5.263	1.30137e-06	0.0259955	-0.260841	-1.01971	0.311379	0.992979
rs6058310	CPNE1	ENSG00000214078	20	34321326	34213953	34252878	-	C	T	0.1437	-1.21671	-8.59864	7.84352e-13	9.59713e-08	-1.38219	-9.141	7.17254e-14	5.94151e-09	-1.55156	-11.3154	5.75384e-18	1.02313e-12	-1.12465	-6.80355	2.05413e-09	0.000143236	-0.927422	-5.263	1.30137e-06	0.0259955	-0.260841	-1.01971	0.311379	0.992979
rs6058311	CPNE1	ENSG00000214078	20	34321895	34213953	34252878	-	G	A	0.1437	-1.21671	-8.59864	7.84352e-13	9.59713e-08	-1.38219	-9.141	7.17254e-14	5.94151e-09	-1.55156	-11.3154	5.75384e-18	1.02313e-12	-1.12465	-6.80355	2.05413e-09	0.000143236	-0.927422	-5.263	1.30137e-06	0.0259955	-0.260841	-1.01971	0.311379	0.992979
rs58448091	CPNE1	ENSG00000214078	20	34325470	34213953	34252878	-	A	G	0.1437	-1.21671	-8.59864	7.84352e-13	9.59713e-08	-1.38219	-9.141	7.17254e-14	5.94151e-09	-1.55156	-11.3154	5.75384e-18	1.02313e-12	-1.12465	-6.80355	2.05413e-09	0.000143236	-0.927422	-5.263	1.30137e-06	0.0259955	-0.260841	-1.01971	0.311379	0.992979
rs1056196	CPNE1	ENSG00000214078	20	34327159	34213953	34252878	-	A	T	0.1437	-1.21671	-8.59864	7.84352e-13	9.59713e-08	-1.38219	-9.141	7.17254e-14	5.94151e-09	-1.55156	-11.3154	5.75384e-18	1.02313e-12	-1.12465	-6.80355	2.05413e-09	0.000143236	-0.927422	-5.263	1.30137e-06	0.0259955	-0.260841	-1.01971	0.311379	0.992979
rs137947786	CPNE1	ENSG00000214078	20	34327605	34213953	34252878	-	TA	T	0.1437	-1.21671	-8.59864	7.84352e-13	9.59713e-08	-1.38219	-9.141	7.17254e-14	5.94151e-09	-1.55156	-11.3154	5.75384e-18	1.02313e-12	-1.12465	-6.80355	2.05413e-09	0.000143236	-0.927422	-5.263	1.30137e-06	0.0259955	-0.260841	-1.01971	0.311379	0.992979
rs73905955	CPNE1	ENSG00000214078	20	34332938	34213953	34252878	-	G	A	0.1437	-1.21671	-8.59864	7.84352e-13	9.59713e-08	-1.38219	-9.141	7.17254e-14	5.94151e-09	-1.55156	-11.3154	5.75384e-18	1.02313e-12	-1.12465	-6.80355	2.05413e-09	0.000143236	-0.927422	-5.263	1.30137e-06	0.0259955	-0.260841	-1.01971	0.311379	0.992979
rs111241953	CPNE1	ENSG00000214078	20	34335744	34213953	34252878	-	G	A	0.1437	-1.21671	-8.59864	7.84352e-13	9.59713e-08	-1.38219	-9.141	7.17254e-14	5.94151e-09	-1.55156	-11.3154	5.75384e-18	1.02313e-12	-1.12465	-6.80355	2.05413e-09	0.000143236	-0.927422	-5.263	1.30137e-06	0.0259955	-0.260841	-1.01971	0.311379	0.992979
rs6060588	CPNE1	ENSG00000214078	20	34337480	34213953	34252878	-	A	G	0.1437	-1.21671	-8.59864	7.84352e-13	9.59713e-08	-1.38219	-9.141	7.17254e-14	5.94151e-09	-1.55156	-11.3154	5.75384e-18	1.02313e-12	-1.12465	-6.80355	2.05413e-09	0.000143236	-0.927422	-5.263	1.30137e-06	0.0259955	-0.260841	-1.01971	0.311379	0.992979
rs1970357	CPNE1	ENSG00000214078	20	34339200	34213953	34252878	-	A	G	0.1437	-1.21671	-8.59864	7.84352e-13	9.59713e-08	-1.38219	-9.141	7.17254e-14	5.94151e-09	-1.55156	-11.3154	5.75384e-18	1.02313e-12	-1.12465	-6.80355	2.05413e-09	0.000143236	-0.927422	-5.263	1.30137e-06	0.0259955	-0.260841	-1.01971	0.311379	0.992979
rs11167275	CPNE1	ENSG00000214078	20	34340275	34213953	34252878	-	C	T	0.1437	-1.21671	-8.59864	7.84352e-13	9.59713e-08	-1.38219	-9.141	7.17254e-14	5.94151e-09	-1.55156	-11.3154	5.75384e-18	1.02313e-12	-1.12465	-6.80355	2.05413e-09	0.000143236	-0.927422	-5.263	1.30137e-06	0.0259955	-0.260841	-1.01971	0.311379	0.992979
rs79035779	CPNE1	ENSG00000214078	20	34343004	34213953	34252878	-	A	G	0.1437	-1.21671	-8.59864	7.84352e-13	9.59713e-08	-1.38219	-9.141	7.17254e-14	5.94151e-09	-1.55156	-11.3154	5.75384e-18	1.02313e-12	-1.12465	-6.80355	2.05413e-09	0.000143236	-0.927422	-5.263	1.30137e-06	0.0259955	-0.260841	-1.01971	0.311379	0.992979
rs117010355	CPNE1	ENSG00000214078	20	34343442	34213953	34252878	-	G	A	0.1437	-1.21671	-8.59864	7.84352e-13	9.59713e-08	-1.38219	-9.141	7.17254e-14	5.94151e-09	-1.55156	-11.3154	5.75384e-18	1.02313e-12	-1.12465	-6.80355	2.05413e-09	0.000143236	-0.927422	-5.263	1.30137e-06	0.0259955	-0.260841	-1.01971	0.311379	0.992979
rs56052651	CPNE1	ENSG00000214078	20	34344084	34213953	34252878	-	T	C	0.1437	-1.21671	-8.59864	7.84352e-13	9.59713e-08	-1.38219	-9.141	7.17254e-14	5.94151e-09	-1.55156	-11.3154	5.75384e-18	1.02313e-12	-1.12465	-6.80355	2.05413e-09	0.000143236	-0.927422	-5.263	1.30137e-06	0.0259955	-0.260841	-1.01971	0.311379	0.992979
rs142777818	CPNE1	ENSG00000214078	20	34344193	34213953	34252878	-	CAA	C	0.1437	-1.21671	-8.59864	7.84352e-13	9.59713e-08	-1.38219	-9.141	7.17254e-14	5.94151e-09	-1.55156	-11.3154	5.75384e-18	1.02313e-12	-1.12465	-6.80355	2.05413e-09	0.000143236	-0.927422	-5.263	1.30137e-06	0.0259955	-0.260841	-1.01971	0.311379	0.992979
rs57963833	CPNE1	ENSG00000214078	20	34344225	34213953	34252878	-	A	T	0.1437	-1.21671	-8.59864	7.84352e-13	9.59713e-08	-1.38219	-9.141	7.17254e-14	5.94151e-09	-1.55156	-11.3154	5.75384e-18	1.02313e-12	-1.12465	-6.80355	2.05413e-09	0.000143236	-0.927422	-5.263	1.30137e-06	0.0259955	-0.260841	-1.01971	0.311379	0.992979
rs55761608	CPNE1	ENSG00000214078	20	34344226	34213953	34252878	-	C	A	0.1437	-1.21671	-8.59864	7.84352e-13	9.59713e-08	-1.38219	-9.141	7.17254e-14	5.94151e-09	-1.55156	-11.3154	5.75384e-18	1.02313e-12	-1.12465	-6.80355	2.05413e-09	0.000143236	-0.927422	-5.263	1.30137e-06	0.0259955	-0.260841	-1.01971	0.311379	0.992979
rs36103066	CPNE1	ENSG00000214078	20	34344410	34213953	34252878	-	T	G	0.1437	-1.21671	-8.59864	7.84352e-13	9.59713e-08	-1.38219	-9.141	7.17254e-14	5.94151e-09	-1.55156	-11.3154	5.75384e-18	1.02313e-12	-1.12465	-6.80355	2.05413e-09	0.000143236	-0.927422	-5.263	1.30137e-06	0.0259955	-0.260841	-1.01971	0.311379	0.992979
rs78877130	CPNE1	ENSG00000214078	20	34344947	34213953	34252878	-	A	G	0.1437	-1.21671	-8.59864	7.84352e-13	9.59713e-08	-1.38219	-9.141	7.17254e-14	5.94151e-09	-1.55156	-11.3154	5.75384e-18	1.02313e-12	-1.12465	-6.80355	2.05413e-09	0.000143236	-0.927422	-5.263	1.30137e-06	0.0259955	-0.260841	-1.01971	0.311379	0.992979
rs2425141	CPNE1	ENSG00000214078	20	34350123	34213953	34252878	-	G	A	0.1437	-1.21671	-8.59864	7.84352e-13	9.59713e-08	-1.38219	-9.141	7.17254e-14	5.94151e-09	-1.55156	-11.3154	5.75384e-18	1.02313e-12	-1.12465	-6.80355	2.05413e-09	0.000143236	-0.927422	-5.263	1.30137e-06	0.0259955	-0.260841	-1.01971	0.311379	0.992979
rs7273174	CPNE1	ENSG00000214078	20	34350306	34213953	34252878	-	C	T	0.1437	-1.21671	-8.59864	7.84352e-13	9.59713e-08	-1.38219	-9.141	7.17254e-14	5.94151e-09	-1.55156	-11.3154	5.75384e-18	1.02313e-12	-1.12465	-6.80355	2.05413e-09	0.000143236	-0.927422	-5.263	1.30137e-06	0.0259955	-0.260841	-1.01971	0.311379	0.992979
rs2425142	CPNE1	ENSG00000214078	20	34350346	34213953	34252878	-	A	G	0.1437	-1.21671	-8.59864	7.84352e-13	9.59713e-08	-1.38219	-9.141	7.17254e-14	5.94151e-09	-1.55156	-11.3154	5.75384e-18	1.02313e-12	-1.12465	-6.80355	2.05413e-09	0.000143236	-0.927422	-5.263	1.30137e-06	0.0259955	-0.260841	-1.01971	0.311379	0.992979
rs2425143	CPNE1	ENSG00000214078	20	34350666	34213953	34252878	-	T	C	0.1437	-1.21671	-8.59864	7.84352e-13	9.59713e-08	-1.38219	-9.141	7.17254e-14	5.94151e-09	-1.55156	-11.3154	5.75384e-18	1.02313e-12	-1.12465	-6.80355	2.05413e-09	0.000143236	-0.927422	-5.263	1.30137e-06	0.0259955	-0.260841	-1.01971	0.311379	0.992979
rs6060591	CPNE1	ENSG00000214078	20	34351476	34213953	34252878	-	C	T	0.1437	-1.21671	-8.59864	7.84352e-13	9.59713e-08	-1.38219	-9.141	7.17254e-14	5.94151e-09	-1.55156	-11.3154	5.75384e-18	1.02313e-12	-1.12465	-6.80355	2.05413e-09	0.000143236	-0.927422	-5.263	1.30137e-06	0.0259955	-0.260841	-1.01971	0.311379	0.992979
rs145864236	CPNE1	ENSG00000214078	20	34351935	34213953	34252878	-	A	G	0.1437	-1.21671	-8.59864	7.84352e-13	9.59713e-08	-1.38219	-9.141	7.17254e-14	5.94151e-09	-1.55156	-11.3154	5.75384e-18	1.02313e-12	-1.12465	-6.80355	2.05413e-09	0.000143236	-0.927422	-5.263	1.30137e-06	0.0259955	-0.260841	-1.01971	0.311379	0.992979
rs2095818	CPNE1	ENSG00000214078	20	34353137	34213953	34252878	-	G	C	0.1437	-1.21671	-8.59864	7.84352e-13	9.59713e-08	-1.38219	-9.141	7.17254e-14	5.94151e-09	-1.55156	-11.3154	5.75384e-18	1.02313e-12	-1.12465	-6.80355	2.05413e-09	0.000143236	-0.927422	-5.263	1.30137e-06	0.0259955	-0.260841	-1.01971	0.311379	0.992979
rs2095819	CPNE1	ENSG00000214078	20	34353278	34213953	34252878	-	G	A	0.1437	-1.21671	-8.59864	7.84352e-13	9.59713e-08	-1.38219	-9.141	7.17254e-14	5.94151e-09	-1.55156	-11.3154	5.75384e-18	1.02313e-12	-1.12465	-6.80355	2.05413e-09	0.000143236	-0.927422	-5.263	1.30137e-06	0.0259955	-0.260841	-1.01971	0.311379	0.992979
rs202084633	CPNE1	ENSG00000214078	20	34353630	34213953	34252878	-	G	GAATAAAATAAAATAAAATAA	0.1437	-1.21671	-8.59864	7.84352e-13	9.59713e-08	-1.38219	-9.141	7.17254e-14	5.94151e-09	-1.55156	-11.3154	5.75384e-18	1.02313e-12	-1.12465	-6.80355	2.05413e-09	0.000143236	-0.927422	-5.263	1.30137e-06	0.0259955	-0.260841	-1.01971	0.311379	0.992979
rs2425145	CPNE1	ENSG00000214078	20	34354190	34213953	34252878	-	T	C	0.1437	-1.21671	-8.59864	7.84352e-13	9.59713e-08	-1.38219	-9.141	7.17254e-14	5.94151e-09	-1.55156	-11.3154	5.75384e-18	1.02313e-12	-1.12465	-6.80355	2.05413e-09	0.000143236	-0.927422	-5.263	1.30137e-06	0.0259955	-0.260841	-1.01971	0.311379	0.992979
rs11697455	CPNE1	ENSG00000214078	20	34355523	34213953	34252878	-	G	C	0.1437	-1.21671	-8.59864	7.84352e-13	9.59713e-08	-1.38219	-9.141	7.17254e-14	5.94151e-09	-1.55156	-11.3154	5.75384e-18	1.02313e-12	-1.12465	-6.80355	2.05413e-09	0.000143236	-0.927422	-5.263	1.30137e-06	0.0259955	-0.260841	-1.01971	0.311379	0.992979
rs67106011	CPNE1	ENSG00000214078	20	34356529	34213953	34252878	-	A	AAG	0.1437	-1.21671	-8.59864	7.84352e-13	9.59713e-08	-1.38219	-9.141	7.17254e-14	5.94151e-09	-1.55156	-11.3154	5.75384e-18	1.02313e-12	-1.12465	-6.80355	2.05413e-09	0.000143236	-0.927422	-5.263	1.30137e-06	0.0259955	-0.260841	-1.01971	0.311379	0.992979
rs1890470	CPNE1	ENSG00000214078	20	34357008	34213953	34252878	-	T	C	0.1437	-1.21671	-8.59864	7.84352e-13	9.59713e-08	-1.38219	-9.141	7.17254e-14	5.94151e-09	-1.55156	-11.3154	5.75384e-18	1.02313e-12	-1.12465	-6.80355	2.05413e-09	0.000143236	-0.927422	-5.263	1.30137e-06	0.0259955	-0.260841	-1.01971	0.311379	0.992979
rs141029053	CPNE1	ENSG00000214078	20	34357783	34213953	34252878	-	A	AATTTT	0.1437	-1.21671	-8.59864	7.84352e-13	9.59713e-08	-1.38219	-9.141	7.17254e-14	5.94151e-09	-1.55156	-11.3154	5.75384e-18	1.02313e-12	-1.12465	-6.80355	2.05413e-09	0.000143236	-0.927422	-5.263	1.30137e-06	0.0259955	-0.260841	-1.01971	0.311379	0.992979
rs28685274	CPNE1	ENSG00000214078	20	34358527	34213953	34252878	-	C	T	0.1437	-1.21671	-8.59864	7.84352e-13	9.59713e-08	-1.38219	-9.141	7.17254e-14	5.94151e-09	-1.55156	-11.3154	5.75384e-18	1.02313e-12	-1.12465	-6.80355	2.05413e-09	0.000143236	-0.927422	-5.263	1.30137e-06	0.0259955	-0.260841	-1.01971	0.311379	0.992979
rs148527013	CPNE1	ENSG00000214078	20	34358652	34213953	34252878	-	A	C	0.1437	-1.21671	-8.59864	7.84352e-13	9.59713e-08	-1.38219	-9.141	7.17254e-14	5.94151e-09	-1.55156	-11.3154	5.75384e-18	1.02313e-12	-1.12465	-6.80355	2.05413e-09	0.000143236	-0.927422	-5.263	1.30137e-06	0.0259955	-0.260841	-1.01971	0.311379	0.992979
rs2425149	CPNE1	ENSG00000214078	20	34359587	34213953	34252878	-	A	G	0.1437	-1.21671	-8.59864	7.84352e-13	9.59713e-08	-1.38219	-9.141	7.17254e-14	5.94151e-09	-1.55156	-11.3154	5.75384e-18	1.02313e-12	-1.12465	-6.80355	2.05413e-09	0.000143236	-0.927422	-5.263	1.30137e-06	0.0259955	-0.260841	-1.01971	0.311379	0.992979
rs4911519	CPNE1	ENSG00000214078	20	34362326	34213953	34252878	-	A	T	0.1437	-1.21671	-8.59864	7.84352e-13	9.59713e-08	-1.38219	-9.141	7.17254e-14	5.94151e-09	-1.55156	-11.3154	5.75384e-18	1.02313e-12	-1.12465	-6.80355	2.05413e-09	0.000143236	-0.927422	-5.263	1.30137e-06	0.0259955	-0.260841	-1.01971	0.311379	0.992979
rs6058318	CPNE1	ENSG00000214078	20	34363584	34213953	34252878	-	A	G	0.1437	-1.21671	-8.59864	7.84352e-13	9.59713e-08	-1.38219	-9.141	7.17254e-14	5.94151e-09	-1.55156	-11.3154	5.75384e-18	1.02313e-12	-1.12465	-6.80355	2.05413e-09	0.000143236	-0.927422	-5.263	1.30137e-06	0.0259955	-0.260841	-1.01971	0.311379	0.992979
rs73902908	CPNE1	ENSG00000214078	20	34365112	34213953	34252878	-	T	G	0.1437	-1.21671	-8.59864	7.84352e-13	9.59713e-08	-1.38219	-9.141	7.17254e-14	5.94151e-09	-1.55156	-11.3154	5.75384e-18	1.02313e-12	-1.12465	-6.80355	2.05413e-09	0.000143236	-0.927422	-5.263	1.30137e-06	0.0259955	-0.260841	-1.01971	0.311379	0.992979
rs2378408	CPNE1	ENSG00000214078	20	34367732	34213953	34252878	-	T	C	0.1437	-1.21671	-8.59864	7.84352e-13	9.59713e-08	-1.38219	-9.141	7.17254e-14	5.94151e-09	-1.55156	-11.3154	5.75384e-18	1.02313e-12	-1.12465	-6.80355	2.05413e-09	0.000143236	-0.927422	-5.263	1.30137e-06	0.0259955	-0.260841	-1.01971	0.311379	0.992979
rs4602287	CPNE1	ENSG00000214078	20	34368028	34213953	34252878	-	C	G	0.1437	-1.21671	-8.59864	7.84352e-13	9.59713e-08	-1.38219	-9.141	7.17254e-14	5.94151e-09	-1.55156	-11.3154	5.75384e-18	1.02313e-12	-1.12465	-6.80355	2.05413e-09	0.000143236	-0.927422	-5.263	1.30137e-06	0.0259955	-0.260841	-1.01971	0.311379	0.992979
rs6121045	CPNE1	ENSG00000214078	20	34368167	34213953	34252878	-	G	A	0.1437	-1.21671	-8.59864	7.84352e-13	9.59713e-08	-1.38219	-9.141	7.17254e-14	5.94151e-09	-1.55156	-11.3154	5.75384e-18	1.02313e-12	-1.12465	-6.80355	2.05413e-09	0.000143236	-0.927422	-5.263	1.30137e-06	0.0259955	-0.260841	-1.01971	0.311379	0.992979
rs6119649	CPNE1	ENSG00000214078	20	34369596	34213953	34252878	-	G	A	0.1437	-1.21671	-8.59864	7.84352e-13	9.59713e-08	-1.38219	-9.141	7.17254e-14	5.94151e-09	-1.55156	-11.3154	5.75384e-18	1.02313e-12	-1.12465	-6.80355	2.05413e-09	0.000143236	-0.927422	-5.263	1.30137e-06	0.0259955	-0.260841	-1.01971	0.311379	0.992979
rs6060597	CPNE1	ENSG00000214078	20	34370100	34213953	34252878	-	G	A	0.1437	-1.21671	-8.59864	7.84352e-13	9.59713e-08	-1.38219	-9.141	7.17254e-14	5.94151e-09	-1.55156	-11.3154	5.75384e-18	1.02313e-12	-1.12465	-6.80355	2.05413e-09	0.000143236	-0.927422	-5.263	1.30137e-06	0.0259955	-0.260841	-1.01971	0.311379	0.992979
rs111597121	CPNE1	ENSG00000214078	20	34371913	34213953	34252878	-	C	A	0.1437	-1.21671	-8.59864	7.84352e-13	9.59713e-08	-1.38219	-9.141	7.17254e-14	5.94151e-09	-1.55156	-11.3154	5.75384e-18	1.02313e-12	-1.12465	-6.80355	2.05413e-09	0.000143236	-0.927422	-5.263	1.30137e-06	0.0259955	-0.260841	-1.01971	0.311379	0.992979
rs11700256	CPNE1	ENSG00000214078	20	34372941	34213953	34252878	-	G	C	0.1437	-1.21671	-8.59864	7.84352e-13	9.59713e-08	-1.38219	-9.141	7.17254e-14	5.94151e-09	-1.55156	-11.3154	5.75384e-18	1.02313e-12	-1.12465	-6.80355	2.05413e-09	0.000143236	-0.927422	-5.263	1.30137e-06	0.0259955	-0.260841	-1.01971	0.311379	0.992979
rs74785978	CPNE1	ENSG00000214078	20	34373234	34213953	34252878	-	C	G	0.1437	-1.21671	-8.59864	7.84352e-13	9.59713e-08	-1.38219	-9.141	7.17254e-14	5.94151e-09	-1.55156	-11.3154	5.75384e-18	1.02313e-12	-1.12465	-6.80355	2.05413e-09	0.000143236	-0.927422	-5.263	1.30137e-06	0.0259955	-0.260841	-1.01971	0.311379	0.992979
rs78421482	CPNE1	ENSG00000214078	20	34376486	34213953	34252878	-	G	A	0.1437	-1.21671	-8.59864	7.84352e-13	9.59713e-08	-1.38219	-9.141	7.17254e-14	5.94151e-09	-1.55156	-11.3154	5.75384e-18	1.02313e-12	-1.12465	-6.80355	2.05413e-09	0.000143236	-0.927422	-5.263	1.30137e-06	0.0259955	-0.260841	-1.01971	0.311379	0.992979
rs6060605	CPNE1	ENSG00000214078	20	34378132	34213953	34252878	-	G	T	0.1437	-1.21671	-8.59864	7.84352e-13	9.59713e-08	-1.38219	-9.141	7.17254e-14	5.94151e-09	-1.55156	-11.3154	5.75384e-18	1.02313e-12	-1.12465	-6.80355	2.05413e-09	0.000143236	-0.927422	-5.263	1.30137e-06	0.0259955	-0.260841	-1.01971	0.311379	0.992979
rs11696369	CPNE1	ENSG00000214078	20	34378629	34213953	34252878	-	T	C	0.1437	-1.21671	-8.59864	7.84352e-13	9.59713e-08	-1.38219	-9.141	7.17254e-14	5.94151e-09	-1.55156	-11.3154	5.75384e-18	1.02313e-12	-1.12465	-6.80355	2.05413e-09	0.000143236	-0.927422	-5.263	1.30137e-06	0.0259955	-0.260841	-1.01971	0.311379	0.992979
rs6058324	CPNE1	ENSG00000214078	20	34388789	34213953	34252878	-	T	G	0.1437	-1.21671	-8.59864	7.84352e-13	9.59713e-08	-1.38219	-9.141	7.17254e-14	5.94151e-09	-1.55156	-11.3154	5.75384e-18	1.02313e-12	-1.12465	-6.80355	2.05413e-09	0.000143236	-0.927422	-5.263	1.30137e-06	0.0259955	-0.260841	-1.01971	0.311379	0.992979
rs6058325	CPNE1	ENSG00000214078	20	34388806	34213953	34252878	-	A	G	0.1437	-1.21671	-8.59864	7.84352e-13	9.59713e-08	-1.38219	-9.141	7.17254e-14	5.94151e-09	-1.55156	-11.3154	5.75384e-18	1.02313e-12	-1.12465	-6.80355	2.05413e-09	0.000143236	-0.927422	-5.263	1.30137e-06	0.0259955	-0.260841	-1.01971	0.311379	0.992979
rs75331436	CPNE1	ENSG00000214078	20	34391052	34213953	34252878	-	C	T	0.1437	-1.21671	-8.59864	7.84352e-13	9.59713e-08	-1.38219	-9.141	7.17254e-14	5.94151e-09	-1.55156	-11.3154	5.75384e-18	1.02313e-12	-1.12465	-6.80355	2.05413e-09	0.000143236	-0.927422	-5.263	1.30137e-06	0.0259955	-0.260841	-1.01971	0.311379	0.992979
rs80156193	CPNE1	ENSG00000214078	20	34392176	34213953	34252878	-	C	G	0.1437	-1.21671	-8.59864	7.84352e-13	9.59713e-08	-1.38219	-9.141	7.17254e-14	5.94151e-09	-1.55156	-11.3154	5.75384e-18	1.02313e-12	-1.12465	-6.80355	2.05413e-09	0.000143236	-0.927422	-5.263	1.30137e-06	0.0259955	-0.260841	-1.01971	0.311379	0.992979
rs2378409	CPNE1	ENSG00000214078	20	34392464	34213953	34252878	-	G	A	0.1437	-1.21671	-8.59864	7.84352e-13	9.59713e-08	-1.38219	-9.141	7.17254e-14	5.94151e-09	-1.55156	-11.3154	5.75384e-18	1.02313e-12	-1.12465	-6.80355	2.05413e-09	0.000143236	-0.927422	-5.263	1.30137e-06	0.0259955	-0.260841	-1.01971	0.311379	0.992979
rs733609	CPNE1	ENSG00000214078	20	34393074	34213953	34252878	-	T	A	0.1437	-1.21671	-8.59864	7.84352e-13	9.59713e-08	-1.38219	-9.141	7.17254e-14	5.94151e-09	-1.55156	-11.3154	5.75384e-18	1.02313e-12	-1.12465	-6.80355	2.05413e-09	0.000143236	-0.927422	-5.263	1.30137e-06	0.0259955	-0.260841	-1.01971	0.311379	0.992979
rs7270712	CPNE1	ENSG00000214078	20	34393816	34213953	34252878	-	G	C	0.1437	-1.21671	-8.59864	7.84352e-13	9.59713e-08	-1.38219	-9.141	7.17254e-14	5.94151e-09	-1.55156	-11.3154	5.75384e-18	1.02313e-12	-1.12465	-6.80355	2.05413e-09	0.000143236	-0.927422	-5.263	1.30137e-06	0.0259955	-0.260841	-1.01971	0.311379	0.992979
rs6060613	CPNE1	ENSG00000214078	20	34394003	34213953	34252878	-	A	T	0.1437	-1.21671	-8.59864	7.84352e-13	9.59713e-08	-1.38219	-9.141	7.17254e-14	5.94151e-09	-1.55156	-11.3154	5.75384e-18	1.02313e-12	-1.12465	-6.80355	2.05413e-09	0.000143236	-0.927422	-5.263	1.30137e-06	0.0259955	-0.260841	-1.01971	0.311379	0.992979
rs8115150	CPNE1	ENSG00000214078	20	34397189	34213953	34252878	-	T	G	0.1437	-1.21671	-8.59864	7.84352e-13	9.59713e-08	-1.38219	-9.141	7.17254e-14	5.94151e-09	-1.55156	-11.3154	5.75384e-18	1.02313e-12	-1.12465	-6.80355	2.05413e-09	0.000143236	-0.927422	-5.263	1.30137e-06	0.0259955	-0.260841	-1.01971	0.311379	0.992979
rs12479473	CPNE1	ENSG00000214078	20	34398628	34213953	34252878	-	C	T	0.1437	-1.21671	-8.59864	7.84352e-13	9.59713e-08	-1.38219	-9.141	7.17254e-14	5.94151e-09	-1.55156	-11.3154	5.75384e-18	1.02313e-12	-1.12465	-6.80355	2.05413e-09	0.000143236	-0.927422	-5.263	1.30137e-06	0.0259955	-0.260841	-1.01971	0.311379	0.992979
rs56904633	CPNE1	ENSG00000214078	20	34400757	34213953	34252878	-	A	T	0.1437	-1.21671	-8.59864	7.84352e-13	9.59713e-08	-1.38219	-9.141	7.17254e-14	5.94151e-09	-1.55156	-11.3154	5.75384e-18	1.02313e-12	-1.12465	-6.80355	2.05413e-09	0.000143236	-0.927422	-5.263	1.30137e-06	0.0259955	-0.260841	-1.01971	0.311379	0.992979
rs8122587	CPNE1	ENSG00000214078	20	34401050	34213953	34252878	-	T	C	0.1437	-1.21671	-8.59864	7.84352e-13	9.59713e-08	-1.38219	-9.141	7.17254e-14	5.94151e-09	-1.55156	-11.3154	5.75384e-18	1.02313e-12	-1.12465	-6.80355	2.05413e-09	0.000143236	-0.927422	-5.263	1.30137e-06	0.0259955	-0.260841	-1.01971	0.311379	0.992979
rs6060624	CPNE1	ENSG00000214078	20	34413663	34213953	34252878	-	G	A	0.1437	-1.21671	-8.59864	7.84352e-13	9.59713e-08	-1.38219	-9.141	7.17254e-14	5.94151e-09	-1.55156	-11.3154	5.75384e-18	1.02313e-12	-1.12465	-6.80355	2.05413e-09	0.000143236	-0.927422	-5.263	1.30137e-06	0.0259955	-0.260841	-1.01971	0.311379	0.992979
rs74784474	CPNE1	ENSG00000214078	20	34422464	34213953	34252878	-	T	C	0.1437	-1.21671	-8.59864	7.84352e-13	9.59713e-08	-1.38219	-9.141	7.17254e-14	5.94151e-09	-1.55156	-11.3154	5.75384e-18	1.02313e-12	-1.12465	-6.80355	2.05413e-09	0.000143236	-0.927422	-5.263	1.30137e-06	0.0259955	-0.260841	-1.01971	0.311379	0.992979
rs11907811	CPNE1	ENSG00000214078	20	34428078	34213953	34252878	-	T	A	0.1437	-1.21671	-8.59864	7.84352e-13	9.59713e-08	-1.38219	-9.141	7.17254e-14	5.94151e-09	-1.55156	-11.3154	5.75384e-18	1.02313e-12	-1.12465	-6.80355	2.05413e-09	0.000143236	-0.927422	-5.263	1.30137e-06	0.0259955	-0.260841	-1.01971	0.311379	0.992979
rs73902914	CPNE1	ENSG00000214078	20	34432882	34213953	34252878	-	G	A	0.1437	-1.21671	-8.59864	7.84352e-13	9.59713e-08	-1.38219	-9.141	7.17254e-14	5.94151e-09	-1.55156	-11.3154	5.75384e-18	1.02313e-12	-1.12465	-6.80355	2.05413e-09	0.000143236	-0.927422	-5.263	1.30137e-06	0.0259955	-0.260841	-1.01971	0.311379	0.992979
rs6060639	CPNE1	ENSG00000214078	20	34438183	34213953	34252878	-	T	C	0.1437	-1.21671	-8.59864	7.84352e-13	9.59713e-08	-1.38219	-9.141	7.17254e-14	5.94151e-09	-1.55156	-11.3154	5.75384e-18	1.02313e-12	-1.12465	-6.80355	2.05413e-09	0.000143236	-0.927422	-5.263	1.30137e-06	0.0259955	-0.260841	-1.01971	0.311379	0.992979
rs74355238	CPNE1	ENSG00000214078	20	34441541	34213953	34252878	-	G	A	0.1437	-1.21671	-8.59864	7.84352e-13	9.59713e-08	-1.38219	-9.141	7.17254e-14	5.94151e-09	-1.55156	-11.3154	5.75384e-18	1.02313e-12	-1.12465	-6.80355	2.05413e-09	0.000143236	-0.927422	-5.263	1.30137e-06	0.0259955	-0.260841	-1.01971	0.311379	0.992979
rs7273668	CPNE1	ENSG00000214078	20	34442731	34213953	34252878	-	A	G	0.1437	-1.21671	-8.59864	7.84352e-13	9.59713e-08	-1.38219	-9.141	7.17254e-14	5.94151e-09	-1.55156	-11.3154	5.75384e-18	1.02313e-12	-1.12465	-6.80355	2.05413e-09	0.000143236	-0.927422	-5.263	1.30137e-06	0.0259955	-0.260841	-1.01971	0.311379	0.992979
rs10485510	CPNE1	ENSG00000214078	20	34445164	34213953	34252878	-	A	G	0.1437	-1.21671	-8.59864	7.84352e-13	9.59713e-08	-1.38219	-9.141	7.17254e-14	5.94151e-09	-1.55156	-11.3154	5.75384e-18	1.02313e-12	-1.12465	-6.80355	2.05413e-09	0.000143236	-0.927422	-5.263	1.30137e-06	0.0259955	-0.260841	-1.01971	0.311379	0.992979
rs11301142	CPNE1	ENSG00000214078	20	34446683	34213953	34252878	-	C	CG	0.1437	-1.21671	-8.59864	7.84352e-13	9.59713e-08	-1.38219	-9.141	7.17254e-14	5.94151e-09	-1.55156	-11.3154	5.75384e-18	1.02313e-12	-1.12465	-6.80355	2.05413e-09	0.000143236	-0.927422	-5.263	1.30137e-06	0.0259955	-0.260841	-1.01971	0.311379	0.992979
rs7264414	CPNE1	ENSG00000214078	20	34446826	34213953	34252878	-	G	A	0.1437	-1.21671	-8.59864	7.84352e-13	9.59713e-08	-1.38219	-9.141	7.17254e-14	5.94151e-09	-1.55156	-11.3154	5.75384e-18	1.02313e-12	-1.12465	-6.80355	2.05413e-09	0.000143236	-0.927422	-5.263	1.30137e-06	0.0259955	-0.260841	-1.01971	0.311379	0.992979
rs145839824	CPNE1	ENSG00000214078	20	34448387	34213953	34252878	-	T	G	0.1437	-1.21671	-8.59864	7.84352e-13	9.59713e-08	-1.38219	-9.141	7.17254e-14	5.94151e-09	-1.55156	-11.3154	5.75384e-18	1.02313e-12	-1.12465	-6.80355	2.05413e-09	0.000143236	-0.927422	-5.263	1.30137e-06	0.0259955	-0.260841	-1.01971	0.311379	0.992979
rs4504072	CPNE1	ENSG00000214078	20	34448773	34213953	34252878	-	C	G	0.1437	-1.21671	-8.59864	7.84352e-13	9.59713e-08	-1.38219	-9.141	7.17254e-14	5.94151e-09	-1.55156	-11.3154	5.75384e-18	1.02313e-12	-1.12465	-6.80355	2.05413e-09	0.000143236	-0.927422	-5.263	1.30137e-06	0.0259955	-0.260841	-1.01971	0.311379	0.992979
rs6060642	CPNE1	ENSG00000214078	20	34449840	34213953	34252878	-	T	G	0.1437	-1.21671	-8.59864	7.84352e-13	9.59713e-08	-1.38219	-9.141	7.17254e-14	5.94151e-09	-1.55156	-11.3154	5.75384e-18	1.02313e-12	-1.12465	-6.80355	2.05413e-09	0.000143236	-0.927422	-5.263	1.30137e-06	0.0259955	-0.260841	-1.01971	0.311379	0.992979
rs6060643	CPNE1	ENSG00000214078	20	34449851	34213953	34252878	-	T	C	0.1437	-1.21671	-8.59864	7.84352e-13	9.59713e-08	-1.38219	-9.141	7.17254e-14	5.94151e-09	-1.55156	-11.3154	5.75384e-18	1.02313e-12	-1.12465	-6.80355	2.05413e-09	0.000143236	-0.927422	-5.263	1.30137e-06	0.0259955	-0.260841	-1.01971	0.311379	0.992979
rs8116836	CPNE1	ENSG00000214078	20	34453362	34213953	34252878	-	A	T	0.1437	-1.21671	-8.59864	7.84352e-13	9.59713e-08	-1.38219	-9.141	7.17254e-14	5.94151e-09	-1.55156	-11.3154	5.75384e-18	1.02313e-12	-1.12465	-6.80355	2.05413e-09	0.000143236	-0.927422	-5.263	1.30137e-06	0.0259955	-0.260841	-1.01971	0.311379	0.992979
rs10565957	CPNE1	ENSG00000214078	20	34459389	34213953	34252878	-	C	CCT	0.1437	-1.21671	-8.59864	7.84352e-13	9.59713e-08	-1.38219	-9.141	7.17254e-14	5.94151e-09	-1.55156	-11.3154	5.75384e-18	1.02313e-12	-1.12465	-6.80355	2.05413e-09	0.000143236	-0.927422	-5.263	1.30137e-06	0.0259955	-0.260841	-1.01971	0.311379	0.992979
rs6579259	CPNE1	ENSG00000214078	20	34462550	34213953	34252878	-	T	C	0.1437	-1.21671	-8.59864	7.84352e-13	9.59713e-08	-1.38219	-9.141	7.17254e-14	5.94151e-09	-1.55156	-11.3154	5.75384e-18	1.02313e-12	-1.12465	-6.80355	2.05413e-09	0.000143236	-0.927422	-5.263	1.30137e-06	0.0259955	-0.260841	-1.01971	0.311379	0.992979
rs6579260	CPNE1	ENSG00000214078	20	34462667	34213953	34252878	-	A	T	0.1437	-1.21671	-8.59864	7.84352e-13	9.59713e-08	-1.38219	-9.141	7.17254e-14	5.94151e-09	-1.55156	-11.3154	5.75384e-18	1.02313e-12	-1.12465	-6.80355	2.05413e-09	0.000143236	-0.927422	-5.263	1.30137e-06	0.0259955	-0.260841	-1.01971	0.311379	0.992979
rs6058340	CPNE1	ENSG00000214078	20	34464258	34213953	34252878	-	T	C	0.1437	-1.21671	-8.59864	7.84352e-13	9.59713e-08	-1.38219	-9.141	7.17254e-14	5.94151e-09	-1.55156	-11.3154	5.75384e-18	1.02313e-12	-1.12465	-6.80355	2.05413e-09	0.000143236	-0.927422	-5.263	1.30137e-06	0.0259955	-0.260841	-1.01971	0.311379	0.992979
rs7271036	CPNE1	ENSG00000214078	20	34467215	34213953	34252878	-	C	T	0.1437	-1.21671	-8.59864	7.84352e-13	9.59713e-08	-1.38219	-9.141	7.17254e-14	5.94151e-09	-1.55156	-11.3154	5.75384e-18	1.02313e-12	-1.12465	-6.80355	2.05413e-09	0.000143236	-0.927422	-5.263	1.30137e-06	0.0259955	-0.260841	-1.01971	0.311379	0.992979
rs3787173	CPNE1	ENSG00000214078	20	34472105	34213953	34252878	-	T	C	0.1437	-1.21671	-8.59864	7.84352e-13	9.59713e-08	-1.38219	-9.141	7.17254e-14	5.94151e-09	-1.55156	-11.3154	5.75384e-18	1.02313e-12	-1.12465	-6.80355	2.05413e-09	0.000143236	-0.927422	-5.263	1.30137e-06	0.0259955	-0.260841	-1.01971	0.311379	0.992979
rs145493020	CPNE1	ENSG00000214078	20	34477249	34213953	34252878	-	T	TC	0.1437	-1.21671	-8.59864	7.84352e-13	9.59713e-08	-1.38219	-9.141	7.17254e-14	5.94151e-09	-1.55156	-11.3154	5.75384e-18	1.02313e-12	-1.12465	-6.80355	2.05413e-09	0.000143236	-0.927422	-5.263	1.30137e-06	0.0259955	-0.260841	-1.01971	0.311379	0.992979
rs6060664	CPNE1	ENSG00000214078	20	34478884	34213953	34252878	-	C	T	0.1437	-1.21671	-8.59864	7.84352e-13	9.59713e-08	-1.38219	-9.141	7.17254e-14	5.94151e-09	-1.55156	-11.3154	5.75384e-18	1.02313e-12	-1.12465	-6.80355	2.05413e-09	0.000143236	-0.927422	-5.263	1.30137e-06	0.0259955	-0.260841	-1.01971	0.311379	0.992979
rs6060666	CPNE1	ENSG00000214078	20	34478954	34213953	34252878	-	T	C	0.1437	-1.21671	-8.59864	7.84352e-13	9.59713e-08	-1.38219	-9.141	7.17254e-14	5.94151e-09	-1.55156	-11.3154	5.75384e-18	1.02313e-12	-1.12465	-6.80355	2.05413e-09	0.000143236	-0.927422	-5.263	1.30137e-06	0.0259955	-0.260841	-1.01971	0.311379	0.992979
rs12479546	CPNE1	ENSG00000214078	20	34479277	34213953	34252878	-	T	C	0.1437	-1.21671	-8.59864	7.84352e-13	9.59713e-08	-1.38219	-9.141	7.17254e-14	5.94151e-09	-1.55156	-11.3154	5.75384e-18	1.02313e-12	-1.12465	-6.80355	2.05413e-09	0.000143236	-0.927422	-5.263	1.30137e-06	0.0259955	-0.260841	-1.01971	0.311379	0.992979
rs6060669	CPNE1	ENSG00000214078	20	34480557	34213953	34252878	-	T	G	0.1437	-1.21671	-8.59864	7.84352e-13	9.59713e-08	-1.38219	-9.141	7.17254e-14	5.94151e-09	-1.55156	-11.3154	5.75384e-18	1.02313e-12	-1.12465	-6.80355	2.05413e-09	0.000143236	-0.927422	-5.263	1.30137e-06	0.0259955	-0.260841	-1.01971	0.311379	0.992979
rs6060670	CPNE1	ENSG00000214078	20	34481143	34213953	34252878	-	T	C	0.1437	-1.21671	-8.59864	7.84352e-13	9.59713e-08	-1.38219	-9.141	7.17254e-14	5.94151e-09	-1.55156	-11.3154	5.75384e-18	1.02313e-12	-1.12465	-6.80355	2.05413e-09	0.000143236	-0.927422	-5.263	1.30137e-06	0.0259955	-0.260841	-1.01971	0.311379	0.992979
rs73902932	CPNE1	ENSG00000214078	20	34489009	34213953	34252878	-	A	G	0.1437	-1.21671	-8.59864	7.84352e-13	9.59713e-08	-1.38219	-9.141	7.17254e-14	5.94151e-09	-1.55156	-11.3154	5.75384e-18	1.02313e-12	-1.12465	-6.80355	2.05413e-09	0.000143236	-0.927422	-5.263	1.30137e-06	0.0259955	-0.260841	-1.01971	0.311379	0.992979
rs149601523	CPNE1	ENSG00000214078	20	34489481	34213953	34252878	-	A	ATGTT	0.1437	-1.21671	-8.59864	7.84352e-13	9.59713e-08	-1.38219	-9.141	7.17254e-14	5.94151e-09	-1.55156	-11.3154	5.75384e-18	1.02313e-12	-1.12465	-6.80355	2.05413e-09	0.000143236	-0.927422	-5.263	1.30137e-06	0.0259955	-0.260841	-1.01971	0.311379	0.992979
rs6058354	CPNE1	ENSG00000214078	20	34491110	34213953	34252878	-	A	C	0.1437	-1.21671	-8.59864	7.84352e-13	9.59713e-08	-1.38219	-9.141	7.17254e-14	5.94151e-09	-1.55156	-11.3154	5.75384e-18	1.02313e-12	-1.12465	-6.80355	2.05413e-09	0.000143236	-0.927422	-5.263	1.30137e-06	0.0259955	-0.260841	-1.01971	0.311379	0.992979
rs6058356	CPNE1	ENSG00000214078	20	34491530	34213953	34252878	-	G	A	0.1437	-1.21671	-8.59864	7.84352e-13	9.59713e-08	-1.38219	-9.141	7.17254e-14	5.94151e-09	-1.55156	-11.3154	5.75384e-18	1.02313e-12	-1.12465	-6.80355	2.05413e-09	0.000143236	-0.927422	-5.263	1.30137e-06	0.0259955	-0.260841	-1.01971	0.311379	0.992979
rs11167278	CPNE1	ENSG00000214078	20	34492974	34213953	34252878	-	T	C	0.1437	-1.21671	-8.59864	7.84352e-13	9.59713e-08	-1.38219	-9.141	7.17254e-14	5.94151e-09	-1.55156	-11.3154	5.75384e-18	1.02313e-12	-1.12465	-6.80355	2.05413e-09	0.000143236	-0.927422	-5.263	1.30137e-06	0.0259955	-0.260841	-1.01971	0.311379	0.992979
rs8125393	CPNE1	ENSG00000214078	20	34496162	34213953	34252878	-	T	G	0.1437	-1.21671	-8.59864	7.84352e-13	9.59713e-08	-1.38219	-9.141	7.17254e-14	5.94151e-09	-1.55156	-11.3154	5.75384e-18	1.02313e-12	-1.12465	-6.80355	2.05413e-09	0.000143236	-0.927422	-5.263	1.30137e-06	0.0259955	-0.260841	-1.01971	0.311379	0.992979
rs11696912	CPNE1	ENSG00000214078	20	34497660	34213953	34252878	-	C	G	0.1437	-1.21671	-8.59864	7.84352e-13	9.59713e-08	-1.38219	-9.141	7.17254e-14	5.94151e-09	-1.55156	-11.3154	5.75384e-18	1.02313e-12	-1.12465	-6.80355	2.05413e-09	0.000143236	-0.927422	-5.263	1.30137e-06	0.0259955	-0.260841	-1.01971	0.311379	0.992979
rs6060676	CPNE1	ENSG00000214078	20	34498551	34213953	34252878	-	C	T	0.1437	-1.21671	-8.59864	7.84352e-13	9.59713e-08	-1.38219	-9.141	7.17254e-14	5.94151e-09	-1.55156	-11.3154	5.75384e-18	1.02313e-12	-1.12465	-6.80355	2.05413e-09	0.000143236	-0.927422	-5.263	1.30137e-06	0.0259955	-0.260841	-1.01971	0.311379	0.992979
rs6060677	CPNE1	ENSG00000214078	20	34499368	34213953	34252878	-	T	C	0.1437	-1.21671	-8.59864	7.84352e-13	9.59713e-08	-1.38219	-9.141	7.17254e-14	5.94151e-09	-1.55156	-11.3154	5.75384e-18	1.02313e-12	-1.12465	-6.80355	2.05413e-09	0.000143236	-0.927422	-5.263	1.30137e-06	0.0259955	-0.260841	-1.01971	0.311379	0.992979
rs141628197	CPNE1	ENSG00000214078	20	34499996	34213953	34252878	-	A	G	0.1437	-1.21671	-8.59864	7.84352e-13	9.59713e-08	-1.38219	-9.141	7.17254e-14	5.94151e-09	-1.55156	-11.3154	5.75384e-18	1.02313e-12	-1.12465	-6.80355	2.05413e-09	0.000143236	-0.927422	-5.263	1.30137e-06	0.0259955	-0.260841	-1.01971	0.311379	0.992979
rs17431878	CPNE1	ENSG00000214078	20	34502107	34213953	34252878	-	A	G	0.1437	-1.21671	-8.59864	7.84352e-13	9.59713e-08	-1.38219	-9.141	7.17254e-14	5.94151e-09	-1.55156	-11.3154	5.75384e-18	1.02313e-12	-1.12465	-6.80355	2.05413e-09	0.000143236	-0.927422	-5.263	1.30137e-06	0.0259955	-0.260841	-1.01971	0.311379	0.992979
rs141918875	CPNE1	ENSG00000214078	20	34504992	34213953	34252878	-	T	TAC	0.1437	-1.21671	-8.59864	7.84352e-13	9.59713e-08	-1.38219	-9.141	7.17254e-14	5.94151e-09	-1.55156	-11.3154	5.75384e-18	1.02313e-12	-1.12465	-6.80355	2.05413e-09	0.000143236	-0.927422	-5.263	1.30137e-06	0.0259955	-0.260841	-1.01971	0.311379	0.992979
rs6058364	CPNE1	ENSG00000214078	20	34507890	34213953	34252878	-	C	G	0.1437	-1.21671	-8.59864	7.84352e-13	9.59713e-08	-1.38219	-9.141	7.17254e-14	5.94151e-09	-1.55156	-11.3154	5.75384e-18	1.02313e-12	-1.12465	-6.80355	2.05413e-09	0.000143236	-0.927422	-5.263	1.30137e-06	0.0259955	-0.260841	-1.01971	0.311379	0.992979
rs6060683	CPNE1	ENSG00000214078	20	34507921	34213953	34252878	-	T	C	0.1437	-1.21671	-8.59864	7.84352e-13	9.59713e-08	-1.38219	-9.141	7.17254e-14	5.94151e-09	-1.55156	-11.3154	5.75384e-18	1.02313e-12	-1.12465	-6.80355	2.05413e-09	0.000143236	-0.927422	-5.263	1.30137e-06	0.0259955	-0.260841	-1.01971	0.311379	0.992979
rs11167279	CPNE1	ENSG00000214078	20	34509107	34213953	34252878	-	C	T	0.1437	-1.21671	-8.59864	7.84352e-13	9.59713e-08	-1.38219	-9.141	7.17254e-14	5.94151e-09	-1.55156	-11.3154	5.75384e-18	1.02313e-12	-1.12465	-6.80355	2.05413e-09	0.000143236	-0.927422	-5.263	1.30137e-06	0.0259955	-0.260841	-1.01971	0.311379	0.992979
rs8125966	CPNE1	ENSG00000214078	20	34511823	34213953	34252878	-	G	A	0.1437	-1.21671	-8.59864	7.84352e-13	9.59713e-08	-1.38219	-9.141	7.17254e-14	5.94151e-09	-1.55156	-11.3154	5.75384e-18	1.02313e-12	-1.12465	-6.80355	2.05413e-09	0.000143236	-0.927422	-5.263	1.30137e-06	0.0259955	-0.260841	-1.01971	0.311379	0.992979
rs112615125	CPNE1	ENSG00000214078	20	34516285	34213953	34252878	-	G	C	0.1437	-1.21671	-8.59864	7.84352e-13	9.59713e-08	-1.38219	-9.141	7.17254e-14	5.94151e-09	-1.55156	-11.3154	5.75384e-18	1.02313e-12	-1.12465	-6.80355	2.05413e-09	0.000143236	-0.927422	-5.263	1.30137e-06	0.0259955	-0.260841	-1.01971	0.311379	0.992979
rs6060699	CPNE1	ENSG00000214078	20	34523833	34213953	34252878	-	T	C	0.1437	-1.21671	-8.59864	7.84352e-13	9.59713e-08	-1.38219	-9.141	7.17254e-14	5.94151e-09	-1.55156	-11.3154	5.75384e-18	1.02313e-12	-1.12465	-6.80355	2.05413e-09	0.000143236	-0.927422	-5.263	1.30137e-06	0.0259955	-0.260841	-1.01971	0.311379	0.992979
rs11697851	CPNE1	ENSG00000214078	20	34524494	34213953	34252878	-	C	T	0.1437	-1.21671	-8.59864	7.84352e-13	9.59713e-08	-1.38219	-9.141	7.17254e-14	5.94151e-09	-1.55156	-11.3154	5.75384e-18	1.02313e-12	-1.12465	-6.80355	2.05413e-09	0.000143236	-0.927422	-5.263	1.30137e-06	0.0259955	-0.260841	-1.01971	0.311379	0.992979
rs11699899	CPNE1	ENSG00000214078	20	34525646	34213953	34252878	-	C	G	0.1437	-1.21671	-8.59864	7.84352e-13	9.59713e-08	-1.38219	-9.141	7.17254e-14	5.94151e-09	-1.55156	-11.3154	5.75384e-18	1.02313e-12	-1.12465	-6.80355	2.05413e-09	0.000143236	-0.927422	-5.263	1.30137e-06	0.0259955	-0.260841	-1.01971	0.311379	0.992979
rs6058374	CPNE1	ENSG00000214078	20	34525838	34213953	34252878	-	C	G	0.1437	-1.21671	-8.59864	7.84352e-13	9.59713e-08	-1.38219	-9.141	7.17254e-14	5.94151e-09	-1.55156	-11.3154	5.75384e-18	1.02313e-12	-1.12465	-6.80355	2.05413e-09	0.000143236	-0.927422	-5.263	1.30137e-06	0.0259955	-0.260841	-1.01971	0.311379	0.992979
rs6060704	CPNE1	ENSG00000214078	20	34530270	34213953	34252878	-	G	A	0.1437	-1.21671	-8.59864	7.84352e-13	9.59713e-08	-1.38219	-9.141	7.17254e-14	5.94151e-09	-1.55156	-11.3154	5.75384e-18	1.02313e-12	-1.12465	-6.80355	2.05413e-09	0.000143236	-0.927422	-5.263	1.30137e-06	0.0259955	-0.260841	-1.01971	0.311379	0.992979
rs2378414	CPNE1	ENSG00000214078	20	34534374	34213953	34252878	-	A	G	0.1437	-1.21671	-8.59864	7.84352e-13	9.59713e-08	-1.38219	-9.141	7.17254e-14	5.94151e-09	-1.55156	-11.3154	5.75384e-18	1.02313e-12	-1.12465	-6.80355	2.05413e-09	0.000143236	-0.927422	-5.263	1.30137e-06	0.0259955	-0.260841	-1.01971	0.311379	0.992979
rs12118046	GBP3	ENSG00000117226	1	89499573	89472349	89488577	-	G	A	0.3375	-0.917268	-8.59444	7.99026e-13	9.69825e-08	-1.11603	-11.869	5.57199e-19	3.8324e-13	-0.796597	-5.79732	1.45132e-07	0.0012104	-0.787212	-6.34849	1.4411e-08	0.00065028	-0.723202	-5.47829	5.49796e-07	0.0175116	-0.374637	-2.34231	0.0220139	0.982946
rs17434151	GBP3	ENSG00000117226	1	89500526	89472349	89488577	-	T	G	0.3375	-0.917268	-8.59444	7.99026e-13	9.69825e-08	-1.11603	-11.869	5.57199e-19	3.8324e-13	-0.796597	-5.79732	1.45132e-07	0.0012104	-0.787212	-6.34849	1.4411e-08	0.00065028	-0.723202	-5.47829	5.49796e-07	0.0175116	-0.374637	-2.34231	0.0220139	0.982946
rs12120863	GBP3	ENSG00000117226	1	89501522	89472349	89488577	-	C	T	0.3375	-0.917268	-8.59444	7.99026e-13	9.69825e-08	-1.11603	-11.869	5.57199e-19	3.8324e-13	-0.796597	-5.79732	1.45132e-07	0.0012104	-0.787212	-6.34849	1.4411e-08	0.00065028	-0.723202	-5.47829	5.49796e-07	0.0175116	-0.374637	-2.34231	0.0220139	0.982946
rs9645838	GLTP	ENSG00000139433	12	110291572	110288748	110318293	-	A	G	0.4313	0.740815	8.59022	8.14028e-13	9.77579e-08	0.693554	6.91119	1.29016e-09	2.24736e-05	0.741404	7.28212	2.57221e-10	5.40077e-06	0.536134	4.19902	7.21263e-05	0.258867	0.460623	3.46325	0.000885246	0.640957	0.411424	2.96619	0.00412187	0.804511
rs3782893	GLTP	ENSG00000139433	12	110293678	110288748	110318293	-	G	C	0.4313	0.740815	8.59022	8.14028e-13	9.77579e-08	0.693554	6.91119	1.29016e-09	2.24736e-05	0.741404	7.28212	2.57221e-10	5.40077e-06	0.536134	4.19902	7.21263e-05	0.258867	0.460623	3.46325	0.000885246	0.640957	0.411424	2.96619	0.00412187	0.804511
rs4766638	GLTP	ENSG00000139433	12	110298858	110288748	110318293	-	T	C	0.4313	0.740815	8.59022	8.14028e-13	9.77579e-08	0.693554	6.91119	1.29016e-09	2.24736e-05	0.741404	7.28212	2.57221e-10	5.40077e-06	0.536134	4.19902	7.21263e-05	0.258867	0.460623	3.46325	0.000885246	0.640957	0.411424	2.96619	0.00412187	0.804511
rs4766639	GLTP	ENSG00000139433	12	110298925	110288748	110318293	-	A	G	0.4313	0.740815	8.59022	8.14028e-13	9.77579e-08	0.693554	6.91119	1.29016e-09	2.24736e-05	0.741404	7.28212	2.57221e-10	5.40077e-06	0.536134	4.19902	7.21263e-05	0.258867	0.460623	3.46325	0.000885246	0.640957	0.411424	2.96619	0.00412187	0.804511
rs146553888	GBP3	ENSG00000117226	1	89487524	89472349	89488577	-	GCAAGGGAGATGTCAGA	G	0.3063	-0.924416	-8.57987	8.52112e-13	1.02061e-07	-1.11108	-11.2712	6.94077e-18	2.58257e-12	-0.894832	-6.69255	3.31311e-09	5.09994e-05	-0.806672	-6.53306	6.56475e-09	0.000317702	-0.748082	-5.68575	2.36804e-07	0.0114724	-0.484592	-3.04368	0.00329058	0.774712
rs2654189	ELP5	ENSG00000170291	17	7177872	7154735	7163259	+	C	A	0.3625	1.08574	8.55177	9.64625e-13	1.15234e-07	1.07041	9.06679	9.94556e-14	6.46849e-09	0.965999	7.79019	2.77317e-11	7.42259e-07	1.05576	8.04933	8.85733e-12	1.66836e-06	0.910622	6.19164	2.90975e-08	0.00269566	0.804709	5.07184	3.09618e-06	0.0731393
rs3214461	ERAP2	ENSG00000164308	5	96339102	96211643	96255420	+	ACT	AT	0.475	1.03514	8.48451	1.29817e-12	1.54672e-07	1.06179	8.85404	2.54093e-13	1.39642e-08	1.04394	9.00737	1.29229e-13	9.22577e-09	0.888638	6.97237	9.89853e-10	9.60128e-05	0.651647	4.13556	9.14392e-05	0.310112	0.389624	2.15706	0.0344366	0.992979
rs35204857	GLTP	ENSG00000139433	12	110415625	110288748	110318293	-	T	TCAAA	0.3313	0.765364	8.48263	1.30898e-12	1.55145e-07	0.763988	7.46677	1.14716e-10	2.66346e-06	0.813224	7.78897	2.78805e-11	7.45363e-07	0.472019	3.37577	0.00116223	0.668327	0.401414	2.80939	0.00632622	0.852616	0.334692	2.25684	0.0271415	0.992979
rs6606679	GLTP	ENSG00000139433	12	110448183	110288748	110318293	-	T	C	0.3313	0.765364	8.48263	1.30898e-12	1.55145e-07	0.763988	7.46677	1.14716e-10	2.66346e-06	0.813224	7.78897	2.78805e-11	7.45363e-07	0.472019	3.37577	0.00116223	0.668327	0.401414	2.80939	0.00632622	0.852616	0.334692	2.25684	0.0271415	0.992979
rs12142922	GBP3	ENSG00000117226	1	89489915	89472349	89488577	-	G	A	0.3438	-0.912843	-8.45225	1.49688e-12	1.74679e-07	-1.14266	-12.4699	4.59079e-20	4.7363e-14	-0.820934	-5.98526	6.65052e-08	0.000636915	-0.819563	-6.72664	2.86135e-09	0.000188519	-0.752261	-5.7543	1.78841e-07	0.0093315	-0.401321	-2.51198	0.0143145	0.944986
rs10922545	GBP3	ENSG00000117226	1	89492201	89472349	89488577	-	T	C	0.3438	-0.912843	-8.45225	1.49688e-12	1.74679e-07	-1.14266	-12.4699	4.59079e-20	4.7363e-14	-0.820934	-5.98526	6.65052e-08	0.000636915	-0.819563	-6.72664	2.86135e-09	0.000188519	-0.752261	-5.7543	1.78841e-07	0.0093315	-0.401321	-2.51198	0.0143145	0.944986
rs61798916	GBP3	ENSG00000117226	1	89493957	89472349	89488577	-	A	G	0.3438	-0.912843	-8.45225	1.49688e-12	1.74679e-07	-1.14266	-12.4699	4.59079e-20	4.7363e-14	-0.820934	-5.98526	6.65052e-08	0.000636915	-0.819563	-6.72664	2.86135e-09	0.000188519	-0.752261	-5.7543	1.78841e-07	0.0093315	-0.401321	-2.51198	0.0143145	0.944986
rs10922548	GBP3	ENSG00000117226	1	89494711	89472349	89488577	-	C	T	0.3438	-0.912843	-8.45225	1.49688e-12	1.74679e-07	-1.14266	-12.4699	4.59079e-20	4.7363e-14	-0.820934	-5.98526	6.65052e-08	0.000636915	-0.819563	-6.72664	2.86135e-09	0.000188519	-0.752261	-5.7543	1.78841e-07	0.0093315	-0.401321	-2.51198	0.0143145	0.944986
rs12117426	GBP3	ENSG00000117226	1	89496345	89472349	89488577	-	A	G	0.3438	-0.912843	-8.45225	1.49688e-12	1.74679e-07	-1.14266	-12.4699	4.59079e-20	4.7363e-14	-0.820934	-5.98526	6.65052e-08	0.000636915	-0.819563	-6.72664	2.86135e-09	0.000188519	-0.752261	-5.7543	1.78841e-07	0.0093315	-0.401321	-2.51198	0.0143145	0.944986
rs75077331	GBP3	ENSG00000117226	1	89497305	89472349	89488577	-	A	G	0.3438	-0.912843	-8.45225	1.49688e-12	1.74679e-07	-1.14266	-12.4699	4.59079e-20	4.7363e-14	-0.820934	-5.98526	6.65052e-08	0.000636915	-0.819563	-6.72664	2.86135e-09	0.000188519	-0.752261	-5.7543	1.78841e-07	0.0093315	-0.401321	-2.51198	0.0143145	0.944986
rs367830023	EIF5A	ENSG00000132507	17	7201325	7210318	7215774	+	C	CCGAGGTGGGCGGATCA	0.35	1.07646	8.44311	1.55849e-12	1.81402e-07	1.14025	10.3446	3.71141e-16	8.21845e-11	1.1251	9.71625	5.7346e-15	6.39607e-10	1.04516	8.153	5.60728e-12	1.18391e-06	1.18011	10.2321	7.01331e-16	1.87274e-09	0.913161	5.97514	8.66712e-08	0.00991035
rs34206818	ELP5	ENSG00000170291	17	7177706	7154735	7163259	+	C	CA	0.45	1.02472	8.41718	1.74749e-12	2.02882e-07	1.06254	9.9873	1.75468e-15	3.84798e-10	0.97199	8.72318	4.52643e-13	2.53987e-08	0.966952	7.53494	8.50908e-11	1.20332e-05	0.895961	6.47551	8.77714e-09	0.00101642	0.72822	4.8286	7.80741e-06	0.111452
rs4514730	NT5C3B	ENSG00000141698	17	39996172	39981335	39992523	-	C	T	0.2313	1.03721	8.40373	1.8544e-12	2.13654e-07	1.03238	8.99282	1.37785e-13	8.19754e-09	1.05571	7.94961	1.37461e-11	4.08645e-07	0.781499	5.03815	3.08829e-06	0.0414769	0.815937	5.32797	1.00483e-06	0.0259955	0.518753	3.20972	0.0020065	0.703141
rs4378664	NT5C3B	ENSG00000141698	17	39996226	39981335	39992523	-	A	T	0.2313	1.03721	8.40373	1.8544e-12	2.13654e-07	1.03238	8.99282	1.37785e-13	8.19754e-09	1.05571	7.94961	1.37461e-11	4.08645e-07	0.781499	5.03815	3.08829e-06	0.0414769	0.815937	5.32797	1.00483e-06	0.0259955	0.518753	3.20972	0.0020065	0.703141
rs8069261	NT5C3B	ENSG00000141698	17	39996734	39981335	39992523	-	G	A	0.2313	1.03721	8.40373	1.8544e-12	2.13654e-07	1.03238	8.99282	1.37785e-13	8.19754e-09	1.05571	7.94961	1.37461e-11	4.08645e-07	0.781499	5.03815	3.08829e-06	0.0414769	0.815937	5.32797	1.00483e-06	0.0259955	0.518753	3.20972	0.0020065	0.703141
rs57672173	NT5C3B	ENSG00000141698	17	39993485	39981335	39992523	-	C	T	0.2375	1.03675	8.39026	1.968e-12	2.2223e-07	1.01629	8.67796	5.52643e-13	2.486e-08	1.07361	8.204	4.47757e-12	1.54334e-07	0.789614	5.12009	2.23876e-06	0.0325625	0.779343	5.00729	3.55575e-06	0.0493463	0.554042	3.46844	0.000899685	0.591491
rs4796714	NT5C3B	ENSG00000141698	17	39993748	39981335	39992523	-	T	C	0.2375	1.03675	8.39026	1.968e-12	2.2223e-07	1.01629	8.67796	5.52643e-13	2.486e-08	1.07361	8.204	4.47757e-12	1.54334e-07	0.789614	5.12009	2.23876e-06	0.0325625	0.779343	5.00729	3.55575e-06	0.0493463	0.554042	3.46844	0.000899685	0.591491
rs4796715	NT5C3B	ENSG00000141698	17	39993771	39981335	39992523	-	G	A	0.2375	1.03675	8.39026	1.968e-12	2.2223e-07	1.01629	8.67796	5.52643e-13	2.486e-08	1.07361	8.204	4.47757e-12	1.54334e-07	0.789614	5.12009	2.23876e-06	0.0325625	0.779343	5.00729	3.55575e-06	0.0493463	0.554042	3.46844	0.000899685	0.591491
rs8064618	NT5C3B	ENSG00000141698	17	39994879	39981335	39992523	-	T	C	0.2375	1.03675	8.39026	1.968e-12	2.2223e-07	1.01629	8.67796	5.52643e-13	2.486e-08	1.07361	8.204	4.47757e-12	1.54334e-07	0.789614	5.12009	2.23876e-06	0.0325625	0.779343	5.00729	3.55575e-06	0.0493463	0.554042	3.46844	0.000899685	0.591491
rs561213551	NT5C3B	ENSG00000141698	17	39994885	39981335	39992523	-	C	CTTT	0.2375	1.03675	8.39026	1.968e-12	2.2223e-07	1.01629	8.67796	5.52643e-13	2.486e-08	1.07361	8.204	4.47757e-12	1.54334e-07	0.789614	5.12009	2.23876e-06	0.0325625	0.779343	5.00729	3.55575e-06	0.0493463	0.554042	3.46844	0.000899685	0.591491
rs59076048	NT5C3B	ENSG00000141698	17	39994907	39981335	39992523	-	GT	G	0.2375	1.03675	8.39026	1.968e-12	2.2223e-07	1.01629	8.67796	5.52643e-13	2.486e-08	1.07361	8.204	4.47757e-12	1.54334e-07	0.789614	5.12009	2.23876e-06	0.0325625	0.779343	5.00729	3.55575e-06	0.0493463	0.554042	3.46844	0.000899685	0.591491
rs4513146	NT5C3B	ENSG00000141698	17	39995305	39981335	39992523	-	G	C	0.2375	1.03675	8.39026	1.968e-12	2.2223e-07	1.01629	8.67796	5.52643e-13	2.486e-08	1.07361	8.204	4.47757e-12	1.54334e-07	0.789614	5.12009	2.23876e-06	0.0325625	0.779343	5.00729	3.55575e-06	0.0493463	0.554042	3.46844	0.000899685	0.591491
rs4372739	NT5C3B	ENSG00000141698	17	39995453	39981335	39992523	-	A	G	0.2375	1.03675	8.39026	1.968e-12	2.2223e-07	1.01629	8.67796	5.52643e-13	2.486e-08	1.07361	8.204	4.47757e-12	1.54334e-07	0.789614	5.12009	2.23876e-06	0.0325625	0.779343	5.00729	3.55575e-06	0.0493463	0.554042	3.46844	0.000899685	0.591491
rs27293	ERAP2	ENSG00000164308	5	96357178	96211643	96255420	+	A	G	0.45	1.00287	8.37028	2.14948e-12	2.38569e-07	1.04246	8.77482	3.604e-13	1.83617e-08	1.03088	8.94446	1.70528e-13	1.12189e-08	0.877455	7.09955	5.69864e-10	5.57517e-05	0.652065	4.22518	6.64447e-05	0.275069	0.384177	2.15613	0.0345114	0.992979
rs27295	ERAP2	ENSG00000164308	5	96358687	96211643	96255420	+	C	T	0.45	1.00287	8.37028	2.14948e-12	2.38569e-07	1.04246	8.77482	3.604e-13	1.83617e-08	1.03088	8.94446	1.70528e-13	1.12189e-08	0.877455	7.09955	5.69864e-10	5.57517e-05	0.652065	4.22518	6.64447e-05	0.275069	0.384177	2.15613	0.0345114	0.992979
rs35345032	ERAP2	ENSG00000164308	5	96361521	96211643	96255420	+	TA	T	0.45	1.00287	8.37028	2.14948e-12	2.38569e-07	1.04246	8.77482	3.604e-13	1.83617e-08	1.03088	8.94446	1.70528e-13	1.12189e-08	0.877455	7.09955	5.69864e-10	5.57517e-05	0.652065	4.22518	6.64447e-05	0.275069	0.384177	2.15613	0.0345114	0.992979
rs27298	ERAP2	ENSG00000164308	5	96362800	96211643	96255420	+	T	G	0.45	1.00287	8.37028	2.14948e-12	2.38569e-07	1.04246	8.77482	3.604e-13	1.83617e-08	1.03088	8.94446	1.70528e-13	1.12189e-08	0.877455	7.09955	5.69864e-10	5.57517e-05	0.652065	4.22518	6.64447e-05	0.275069	0.384177	2.15613	0.0345114	0.992979
rs27300	ERAP2	ENSG00000164308	5	96363407	96211643	96255420	+	C	T	0.45	1.00287	8.37028	2.14948e-12	2.38569e-07	1.04246	8.77482	3.604e-13	1.83617e-08	1.03088	8.94446	1.70528e-13	1.12189e-08	0.877455	7.09955	5.69864e-10	5.57517e-05	0.652065	4.22518	6.64447e-05	0.275069	0.384177	2.15613	0.0345114	0.992979
rs39602	ERAP2	ENSG00000164308	5	96364454	96211643	96255420	+	C	G	0.45	1.00287	8.37028	2.14948e-12	2.38569e-07	1.04246	8.77482	3.604e-13	1.83617e-08	1.03088	8.94446	1.70528e-13	1.12189e-08	0.877455	7.09955	5.69864e-10	5.57517e-05	0.652065	4.22518	6.64447e-05	0.275069	0.384177	2.15613	0.0345114	0.992979
rs27998	ERAP2	ENSG00000164308	5	96367408	96211643	96255420	+	G	A	0.45	1.00287	8.37028	2.14948e-12	2.38569e-07	1.04246	8.77482	3.604e-13	1.83617e-08	1.03088	8.94446	1.70528e-13	1.12189e-08	0.877455	7.09955	5.69864e-10	5.57517e-05	0.652065	4.22518	6.64447e-05	0.275069	0.384177	2.15613	0.0345114	0.992979
ss1388026460	SPSB2	ENSG00000111671	12	7014962	6980099	6998522	-	G	A	0.1875	1.38122	8.35569	2.29243e-12	2.53815e-07	0.709822	3.32597	0.00135904	0.48066	0.969914	5.05108	2.93584e-06	0.0142247	0.700462	3.52872	0.000712463	0.597075	0.207586	0.930345	0.355177	0.992667	0.303481	1.3211	0.19077	0.992979
rs34365376	GLTP	ENSG00000139433	12	110289655	110288748	110318293	-	CT	C	0.3938	0.724445	8.35077	2.34278e-12	2.58759e-07	0.741215	7.69451	4.22342e-11	1.10058e-06	0.781459	7.80882	2.55495e-11	6.94971e-07	0.52594	4.06923	0.00011435	0.317256	0.402141	2.95189	0.00421392	0.822064	0.309562	2.17424	0.0330697	0.992979
rs138391837	TRAPPC4	ENSG00000196655	11	118871147	118889142	118896164	+	C	CT	0.3	0.983245	8.33077	2.55904e-12	2.81958e-07	0.739913	5.61834	3.02768e-07	0.0023033	0.71209	6.03661	5.36604e-08	0.000531043	0.325776	1.90791	0.0601809	0.966833	0.73859	4.99462	3.73513e-06	0.0505026	0.523958	3.03381	0.00338703	0.777995
rs1488876	PRKCDBP	ENSG00000170955	11	6346529	6340176	6341877	-	A	G	0.125	1.33462	8.31405	2.75505e-12	2.98484e-07	1.07168	4.98322	3.82675e-06	0.0163696	1.18868	5.97943	6.81439e-08	0.000650961	0.770631	3.32507	0.00136289	0.686698	0.872016	4.15429	8.55619e-05	0.300036	1.2181	5.70785	2.54723e-07	0.0222913
rs78402647	PRKCDBP	ENSG00000170955	11	6350053	6340176	6341877	-	T	G	0.125	1.33462	8.31405	2.75505e-12	2.98484e-07	1.07168	4.98322	3.82675e-06	0.0163696	1.18868	5.97943	6.81439e-08	0.000650961	0.770631	3.32507	0.00136289	0.686698	0.872016	4.15429	8.55619e-05	0.300036	1.2181	5.70785	2.54723e-07	0.0222913
rs10839553	PRKCDBP	ENSG00000170955	11	6350791	6340176	6341877	-	C	A	0.125	1.33462	8.31405	2.75505e-12	2.98484e-07	1.07168	4.98322	3.82675e-06	0.0163696	1.18868	5.97943	6.81439e-08	0.000650961	0.770631	3.32507	0.00136289	0.686698	0.872016	4.15429	8.55619e-05	0.300036	1.2181	5.70785	2.54723e-07	0.0222913
rs16912002	PRKCDBP	ENSG00000170955	11	6351378	6340176	6341877	-	A	G	0.125	1.33462	8.31405	2.75505e-12	2.98484e-07	1.07168	4.98322	3.82675e-06	0.0163696	1.18868	5.97943	6.81439e-08	0.000650961	0.770631	3.32507	0.00136289	0.686698	0.872016	4.15429	8.55619e-05	0.300036	1.2181	5.70785	2.54723e-07	0.0222913
rs10769690	PRKCDBP	ENSG00000170955	11	6352680	6340176	6341877	-	T	G	0.125	1.33462	8.31405	2.75505e-12	2.98484e-07	1.07168	4.98322	3.82675e-06	0.0163696	1.18868	5.97943	6.81439e-08	0.000650961	0.770631	3.32507	0.00136289	0.686698	0.872016	4.15429	8.55619e-05	0.300036	1.2181	5.70785	2.54723e-07	0.0222913
rs11040866	PRKCDBP	ENSG00000170955	11	6355583	6340176	6341877	-	G	C	0.125	1.33462	8.31405	2.75505e-12	2.98484e-07	1.07168	4.98322	3.82675e-06	0.0163696	1.18868	5.97943	6.81439e-08	0.000650961	0.770631	3.32507	0.00136289	0.686698	0.872016	4.15429	8.55619e-05	0.300036	1.2181	5.70785	2.54723e-07	0.0222913
rs60243971	PRKCDBP	ENSG00000170955	11	6359678	6340176	6341877	-	A	G	0.125	1.33462	8.31405	2.75505e-12	2.98484e-07	1.07168	4.98322	3.82675e-06	0.0163696	1.18868	5.97943	6.81439e-08	0.000650961	0.770631	3.32507	0.00136289	0.686698	0.872016	4.15429	8.55619e-05	0.300036	1.2181	5.70785	2.54723e-07	0.0222913
rs11544764	PRKCDBP	ENSG00000170955	11	6341365	6340176	6341877	-	T	C	0.1437	1.28386	8.28367	3.15037e-12	3.38085e-07	1.118	5.50184	4.86471e-07	0.0032272	1.1649	6.08126	4.45079e-08	0.000458117	0.823094	3.742	0.000352435	0.480645	0.940289	4.76351	9.08248e-06	0.0921743	1.00506	4.68655	1.32782e-05	0.14253
rs11040863	PRKCDBP	ENSG00000170955	11	6342582	6340176	6341877	-	C	G	0.1437	1.28386	8.28367	3.15037e-12	3.38085e-07	1.118	5.50184	4.86471e-07	0.0032272	1.1649	6.08126	4.45079e-08	0.000458117	0.823094	3.742	0.000352435	0.480645	0.940289	4.76351	9.08248e-06	0.0921743	1.00506	4.68655	1.32782e-05	0.14253
NA	PRKCDBP	ENSG00000170955	11	6343009	6340176	6341877	-	CAA	C	0.1437	1.28386	8.28367	3.15037e-12	3.38085e-07	1.118	5.50184	4.86471e-07	0.0032272	1.1649	6.08126	4.45079e-08	0.000458117	0.823094	3.742	0.000352435	0.480645	0.940289	4.76351	9.08248e-06	0.0921743	1.00506	4.68655	1.32782e-05	0.14253
rs10431017	PRKCDBP	ENSG00000170955	11	6343245	6340176	6341877	-	C	G	0.1437	1.28386	8.28367	3.15037e-12	3.38085e-07	1.118	5.50184	4.86471e-07	0.0032272	1.1649	6.08126	4.45079e-08	0.000458117	0.823094	3.742	0.000352435	0.480645	0.940289	4.76351	9.08248e-06	0.0921743	1.00506	4.68655	1.32782e-05	0.14253
rs201055010	ERAP2	ENSG00000164308	5	96325031	96211643	96255420	+	TA	T	0.4688	0.951378	8.26522	3.41755e-12	3.44194e-07	1.00172	8.84669	2.62467e-13	1.43967e-08	0.953842	8.39103	1.96131e-12	8.40729e-08	0.832619	7.02862	7.75559e-10	7.55498e-05	0.694896	4.86993	6.04679e-06	0.0708001	0.370593	2.18839	0.0319803	0.992979
rs35448195	CPNE1	ENSG00000214078	20	34542365	34213953	34252878	-	G	C	0.1562	-1.16266	-8.24162	3.79273e-12	3.44194e-07	-1.29135	-8.26814	3.37387e-12	1.18279e-07	-1.42483	-9.62217	8.65887e-15	9.40349e-10	-1.06327	-6.41157	1.10222e-08	0.000510559	-0.861279	-4.90536	5.27611e-06	0.064211	-0.194003	-0.778752	0.438751	0.992979
rs11699815	CPNE1	ENSG00000214078	20	34543125	34213953	34252878	-	A	G	0.1562	-1.16266	-8.24162	3.79273e-12	3.44194e-07	-1.29135	-8.26814	3.37387e-12	1.18279e-07	-1.42483	-9.62217	8.65887e-15	9.40349e-10	-1.06327	-6.41157	1.10222e-08	0.000510559	-0.861279	-4.90536	5.27611e-06	0.064211	-0.194003	-0.778752	0.438751	0.992979
rs11697024	CPNE1	ENSG00000214078	20	34546500	34213953	34252878	-	G	A	0.1562	-1.16266	-8.24162	3.79273e-12	3.44194e-07	-1.29135	-8.26814	3.37387e-12	1.18279e-07	-1.42483	-9.62217	8.65887e-15	9.40349e-10	-1.06327	-6.41157	1.10222e-08	0.000510559	-0.861279	-4.90536	5.27611e-06	0.064211	-0.194003	-0.778752	0.438751	0.992979
rs17432470	CPNE1	ENSG00000214078	20	34547763	34213953	34252878	-	C	T	0.1562	-1.16266	-8.24162	3.79273e-12	3.44194e-07	-1.29135	-8.26814	3.37387e-12	1.18279e-07	-1.42483	-9.62217	8.65887e-15	9.40349e-10	-1.06327	-6.41157	1.10222e-08	0.000510559	-0.861279	-4.90536	5.27611e-06	0.064211	-0.194003	-0.778752	0.438751	0.992979
rs11700299	CPNE1	ENSG00000214078	20	34548865	34213953	34252878	-	T	C	0.1562	-1.16266	-8.24162	3.79273e-12	3.44194e-07	-1.29135	-8.26814	3.37387e-12	1.18279e-07	-1.42483	-9.62217	8.65887e-15	9.40349e-10	-1.06327	-6.41157	1.10222e-08	0.000510559	-0.861279	-4.90536	5.27611e-06	0.064211	-0.194003	-0.778752	0.438751	0.992979
rs6060726	CPNE1	ENSG00000214078	20	34555878	34213953	34252878	-	T	C	0.1562	-1.16266	-8.24162	3.79273e-12	3.44194e-07	-1.29135	-8.26814	3.37387e-12	1.18279e-07	-1.42483	-9.62217	8.65887e-15	9.40349e-10	-1.06327	-6.41157	1.10222e-08	0.000510559	-0.861279	-4.90536	5.27611e-06	0.064211	-0.194003	-0.778752	0.438751	0.992979
rs11167280	CPNE1	ENSG00000214078	20	34560526	34213953	34252878	-	A	G	0.1562	-1.16266	-8.24162	3.79273e-12	3.44194e-07	-1.29135	-8.26814	3.37387e-12	1.18279e-07	-1.42483	-9.62217	8.65887e-15	9.40349e-10	-1.06327	-6.41157	1.10222e-08	0.000510559	-0.861279	-4.90536	5.27611e-06	0.064211	-0.194003	-0.778752	0.438751	0.992979
rs7272916	CPNE1	ENSG00000214078	20	34562914	34213953	34252878	-	A	T	0.1562	-1.16266	-8.24162	3.79273e-12	3.44194e-07	-1.29135	-8.26814	3.37387e-12	1.18279e-07	-1.42483	-9.62217	8.65887e-15	9.40349e-10	-1.06327	-6.41157	1.10222e-08	0.000510559	-0.861279	-4.90536	5.27611e-06	0.064211	-0.194003	-0.778752	0.438751	0.992979
rs7272920	CPNE1	ENSG00000214078	20	34562924	34213953	34252878	-	A	T	0.1562	-1.16266	-8.24162	3.79273e-12	3.44194e-07	-1.29135	-8.26814	3.37387e-12	1.18279e-07	-1.42483	-9.62217	8.65887e-15	9.40349e-10	-1.06327	-6.41157	1.10222e-08	0.000510559	-0.861279	-4.90536	5.27611e-06	0.064211	-0.194003	-0.778752	0.438751	0.992979
rs12455448	CYB5A	ENSG00000166347	18	71941625	71920530	71959251	-	A	G	0.1813	-1.18707	-8.24081	3.8063e-12	3.44194e-07	-0.823961	-4.90027	5.27955e-06	0.0210804	-0.697906	-3.88393	0.000217725	0.243913	-0.467388	-2.66029	0.00951916	0.869913	-0.602521	-3.33188	0.00134126	0.699148	-0.267221	-1.83248	0.0711325	0.992979
rs10514120	CYB5A	ENSG00000166347	18	71942127	71920530	71959251	-	A	G	0.1813	-1.18707	-8.24081	3.8063e-12	3.44194e-07	-0.823961	-4.90027	5.27955e-06	0.0210804	-0.697906	-3.88393	0.000217725	0.243913	-0.467388	-2.66029	0.00951916	0.869913	-0.602521	-3.33188	0.00134126	0.699148	-0.267221	-1.83248	0.0711325	0.992979
rs4892193	CYB5A	ENSG00000166347	18	71943304	71920530	71959251	-	C	T	0.1813	-1.18707	-8.24081	3.8063e-12	3.44194e-07	-0.823961	-4.90027	5.27955e-06	0.0210804	-0.697906	-3.88393	0.000217725	0.243913	-0.467388	-2.66029	0.00951916	0.869913	-0.602521	-3.33188	0.00134126	0.699148	-0.267221	-1.83248	0.0711325	0.992979
rs4892194	CYB5A	ENSG00000166347	18	71943583	71920530	71959251	-	A	G	0.1813	-1.18707	-8.24081	3.8063e-12	3.44194e-07	-0.823961	-4.90027	5.27955e-06	0.0210804	-0.697906	-3.88393	0.000217725	0.243913	-0.467388	-2.66029	0.00951916	0.869913	-0.602521	-3.33188	0.00134126	0.699148	-0.267221	-1.83248	0.0711325	0.992979
rs17230973	CYB5A	ENSG00000166347	18	71943751	71920530	71959251	-	G	A	0.1813	-1.18707	-8.24081	3.8063e-12	3.44194e-07	-0.823961	-4.90027	5.27955e-06	0.0210804	-0.697906	-3.88393	0.000217725	0.243913	-0.467388	-2.66029	0.00951916	0.869913	-0.602521	-3.33188	0.00134126	0.699148	-0.267221	-1.83248	0.0711325	0.992979
rs72980478	CYB5A	ENSG00000166347	18	71943922	71920530	71959251	-	A	T	0.1813	-1.18707	-8.24081	3.8063e-12	3.44194e-07	-0.823961	-4.90027	5.27955e-06	0.0210804	-0.697906	-3.88393	0.000217725	0.243913	-0.467388	-2.66029	0.00951916	0.869913	-0.602521	-3.33188	0.00134126	0.699148	-0.267221	-1.83248	0.0711325	0.992979
rs138447773	CYB5A	ENSG00000166347	18	71944317	71920530	71959251	-	T	TTA	0.1813	-1.18707	-8.24081	3.8063e-12	3.44194e-07	-0.823961	-4.90027	5.27955e-06	0.0210804	-0.697906	-3.88393	0.000217725	0.243913	-0.467388	-2.66029	0.00951916	0.869913	-0.602521	-3.33188	0.00134126	0.699148	-0.267221	-1.83248	0.0711325	0.992979
rs1788638	CYB5A	ENSG00000166347	18	71945186	71920530	71959251	-	G	T	0.1813	-1.18707	-8.24081	3.8063e-12	3.44194e-07	-0.823961	-4.90027	5.27955e-06	0.0210804	-0.697906	-3.88393	0.000217725	0.243913	-0.467388	-2.66029	0.00951916	0.869913	-0.602521	-3.33188	0.00134126	0.699148	-0.267221	-1.83248	0.0711325	0.992979
rs1790864	CYB5A	ENSG00000166347	18	71945219	71920530	71959251	-	G	T	0.1813	-1.18707	-8.24081	3.8063e-12	3.44194e-07	-0.823961	-4.90027	5.27955e-06	0.0210804	-0.697906	-3.88393	0.000217725	0.243913	-0.467388	-2.66029	0.00951916	0.869913	-0.602521	-3.33188	0.00134126	0.699148	-0.267221	-1.83248	0.0711325	0.992979
rs142672206	CYB5A	ENSG00000166347	18	71946885	71920530	71959251	-	T	TTTTG	0.1813	-1.18707	-8.24081	3.8063e-12	3.44194e-07	-0.823961	-4.90027	5.27955e-06	0.0210804	-0.697906	-3.88393	0.000217725	0.243913	-0.467388	-2.66029	0.00951916	0.869913	-0.602521	-3.33188	0.00134126	0.699148	-0.267221	-1.83248	0.0711325	0.992979
rs4891541	CYB5A	ENSG00000166347	18	71947422	71920530	71959251	-	T	C	0.1813	-1.18707	-8.24081	3.8063e-12	3.44194e-07	-0.823961	-4.90027	5.27955e-06	0.0210804	-0.697906	-3.88393	0.000217725	0.243913	-0.467388	-2.66029	0.00951916	0.869913	-0.602521	-3.33188	0.00134126	0.699148	-0.267221	-1.83248	0.0711325	0.992979
rs72963813	CYB5A	ENSG00000166347	18	71948446	71920530	71959251	-	A	G	0.1813	-1.18707	-8.24081	3.8063e-12	3.44194e-07	-0.823961	-4.90027	5.27955e-06	0.0210804	-0.697906	-3.88393	0.000217725	0.243913	-0.467388	-2.66029	0.00951916	0.869913	-0.602521	-3.33188	0.00134126	0.699148	-0.267221	-1.83248	0.0711325	0.992979
rs555355376	CYB5A	ENSG00000166347	18	71951487	71920530	71959251	-	AAG	A	0.1813	-1.18707	-8.24081	3.8063e-12	3.44194e-07	-0.823961	-4.90027	5.27955e-06	0.0210804	-0.697906	-3.88393	0.000217725	0.243913	-0.467388	-2.66029	0.00951916	0.869913	-0.602521	-3.33188	0.00134126	0.699148	-0.267221	-1.83248	0.0711325	0.992979
rs72963819	CYB5A	ENSG00000166347	18	71952516	71920530	71959251	-	T	G	0.1813	-1.18707	-8.24081	3.8063e-12	3.44194e-07	-0.823961	-4.90027	5.27955e-06	0.0210804	-0.697906	-3.88393	0.000217725	0.243913	-0.467388	-2.66029	0.00951916	0.869913	-0.602521	-3.33188	0.00134126	0.699148	-0.267221	-1.83248	0.0711325	0.992979
rs61019092	CYB5A	ENSG00000166347	18	71953205	71920530	71959251	-	A	G	0.1813	-1.18707	-8.24081	3.8063e-12	3.44194e-07	-0.823961	-4.90027	5.27955e-06	0.0210804	-0.697906	-3.88393	0.000217725	0.243913	-0.467388	-2.66029	0.00951916	0.869913	-0.602521	-3.33188	0.00134126	0.699148	-0.267221	-1.83248	0.0711325	0.992979
rs60130612	CYB5A	ENSG00000166347	18	71954172	71920530	71959251	-	A	T	0.1813	-1.18707	-8.24081	3.8063e-12	3.44194e-07	-0.823961	-4.90027	5.27955e-06	0.0210804	-0.697906	-3.88393	0.000217725	0.243913	-0.467388	-2.66029	0.00951916	0.869913	-0.602521	-3.33188	0.00134126	0.699148	-0.267221	-1.83248	0.0711325	0.992979
rs11151940	CYB5A	ENSG00000166347	18	71955452	71920530	71959251	-	A	C	0.1813	-1.18707	-8.24081	3.8063e-12	3.44194e-07	-0.823961	-4.90027	5.27955e-06	0.0210804	-0.697906	-3.88393	0.000217725	0.243913	-0.467388	-2.66029	0.00951916	0.869913	-0.602521	-3.33188	0.00134126	0.699148	-0.267221	-1.83248	0.0711325	0.992979
rs5826312	CYB5A	ENSG00000166347	18	71955603	71920530	71959251	-	TG	T	0.1813	-1.18707	-8.24081	3.8063e-12	3.44194e-07	-0.823961	-4.90027	5.27955e-06	0.0210804	-0.697906	-3.88393	0.000217725	0.243913	-0.467388	-2.66029	0.00951916	0.869913	-0.602521	-3.33188	0.00134126	0.699148	-0.267221	-1.83248	0.0711325	0.992979
rs7238515	CYB5A	ENSG00000166347	18	71957219	71920530	71959251	-	A	T	0.1813	-1.18707	-8.24081	3.8063e-12	3.44194e-07	-0.823961	-4.90027	5.27955e-06	0.0210804	-0.697906	-3.88393	0.000217725	0.243913	-0.467388	-2.66029	0.00951916	0.869913	-0.602521	-3.33188	0.00134126	0.699148	-0.267221	-1.83248	0.0711325	0.992979
rs72963833	CYB5A	ENSG00000166347	18	71958555	71920530	71959251	-	A	G	0.1813	-1.18707	-8.24081	3.8063e-12	3.44194e-07	-0.823961	-4.90027	5.27955e-06	0.0210804	-0.697906	-3.88393	0.000217725	0.243913	-0.467388	-2.66029	0.00951916	0.869913	-0.602521	-3.33188	0.00134126	0.699148	-0.267221	-1.83248	0.0711325	0.992979
rs76198400	CYB5A	ENSG00000166347	18	71959075	71920530	71959251	-	A	G	0.1813	-1.18707	-8.24081	3.8063e-12	3.44194e-07	-0.823961	-4.90027	5.27955e-06	0.0210804	-0.697906	-3.88393	0.000217725	0.243913	-0.467388	-2.66029	0.00951916	0.869913	-0.602521	-3.33188	0.00134126	0.699148	-0.267221	-1.83248	0.0711325	0.992979
rs77442034	CYB5A	ENSG00000166347	18	71959324	71920530	71959251	-	A	G	0.1813	-1.18707	-8.24081	3.8063e-12	3.44194e-07	-0.823961	-4.90027	5.27955e-06	0.0210804	-0.697906	-3.88393	0.000217725	0.243913	-0.467388	-2.66029	0.00951916	0.869913	-0.602521	-3.33188	0.00134126	0.699148	-0.267221	-1.83248	0.0711325	0.992979
rs3813105	CYB5A	ENSG00000166347	18	71960202	71920530	71959251	-	G	C	0.1813	-1.18707	-8.24081	3.8063e-12	3.44194e-07	-0.823961	-4.90027	5.27955e-06	0.0210804	-0.697906	-3.88393	0.000217725	0.243913	-0.467388	-2.66029	0.00951916	0.869913	-0.602521	-3.33188	0.00134126	0.699148	-0.267221	-1.83248	0.0711325	0.992979
rs1790840	CYB5A	ENSG00000166347	18	71961316	71920530	71959251	-	G	A	0.1813	-1.18707	-8.24081	3.8063e-12	3.44194e-07	-0.823961	-4.90027	5.27955e-06	0.0210804	-0.697906	-3.88393	0.000217725	0.243913	-0.467388	-2.66029	0.00951916	0.869913	-0.602521	-3.33188	0.00134126	0.699148	-0.267221	-1.83248	0.0711325	0.992979
rs56116813	CYB5A	ENSG00000166347	18	71961391	71920530	71959251	-	T	C	0.1813	-1.18707	-8.24081	3.8063e-12	3.44194e-07	-0.823961	-4.90027	5.27955e-06	0.0210804	-0.697906	-3.88393	0.000217725	0.243913	-0.467388	-2.66029	0.00951916	0.869913	-0.602521	-3.33188	0.00134126	0.699148	-0.267221	-1.83248	0.0711325	0.992979
rs1788615	CYB5A	ENSG00000166347	18	71961727	71920530	71959251	-	A	G	0.1813	-1.18707	-8.24081	3.8063e-12	3.44194e-07	-0.823961	-4.90027	5.27955e-06	0.0210804	-0.697906	-3.88393	0.000217725	0.243913	-0.467388	-2.66029	0.00951916	0.869913	-0.602521	-3.33188	0.00134126	0.699148	-0.267221	-1.83248	0.0711325	0.992979
rs2543404	CYB5A	ENSG00000166347	18	71961869	71920530	71959251	-	C	T	0.1813	-1.18707	-8.24081	3.8063e-12	3.44194e-07	-0.823961	-4.90027	5.27955e-06	0.0210804	-0.697906	-3.88393	0.000217725	0.243913	-0.467388	-2.66029	0.00951916	0.869913	-0.602521	-3.33188	0.00134126	0.699148	-0.267221	-1.83248	0.0711325	0.992979
rs61622632	CYB5A	ENSG00000166347	18	71961988	71920530	71959251	-	CG	C	0.1813	-1.18707	-8.24081	3.8063e-12	3.44194e-07	-0.823961	-4.90027	5.27955e-06	0.0210804	-0.697906	-3.88393	0.000217725	0.243913	-0.467388	-2.66029	0.00951916	0.869913	-0.602521	-3.33188	0.00134126	0.699148	-0.267221	-1.83248	0.0711325	0.992979
rs1788613	CYB5A	ENSG00000166347	18	71962035	71920530	71959251	-	T	A	0.1813	-1.18707	-8.24081	3.8063e-12	3.44194e-07	-0.823961	-4.90027	5.27955e-06	0.0210804	-0.697906	-3.88393	0.000217725	0.243913	-0.467388	-2.66029	0.00951916	0.869913	-0.602521	-3.33188	0.00134126	0.699148	-0.267221	-1.83248	0.0711325	0.992979
rs1788612	CYB5A	ENSG00000166347	18	71962043	71920530	71959251	-	A	G	0.1813	-1.18707	-8.24081	3.8063e-12	3.44194e-07	-0.823961	-4.90027	5.27955e-06	0.0210804	-0.697906	-3.88393	0.000217725	0.243913	-0.467388	-2.66029	0.00951916	0.869913	-0.602521	-3.33188	0.00134126	0.699148	-0.267221	-1.83248	0.0711325	0.992979
rs1790841	CYB5A	ENSG00000166347	18	71962074	71920530	71959251	-	C	T	0.1813	-1.18707	-8.24081	3.8063e-12	3.44194e-07	-0.823961	-4.90027	5.27955e-06	0.0210804	-0.697906	-3.88393	0.000217725	0.243913	-0.467388	-2.66029	0.00951916	0.869913	-0.602521	-3.33188	0.00134126	0.699148	-0.267221	-1.83248	0.0711325	0.992979
rs1788611	CYB5A	ENSG00000166347	18	71962347	71920530	71959251	-	G	A	0.1813	-1.18707	-8.24081	3.8063e-12	3.44194e-07	-0.823961	-4.90027	5.27955e-06	0.0210804	-0.697906	-3.88393	0.000217725	0.243913	-0.467388	-2.66029	0.00951916	0.869913	-0.602521	-3.33188	0.00134126	0.699148	-0.267221	-1.83248	0.0711325	0.992979
rs1790843	CYB5A	ENSG00000166347	18	71962602	71920530	71959251	-	A	C	0.1813	-1.18707	-8.24081	3.8063e-12	3.44194e-07	-0.823961	-4.90027	5.27955e-06	0.0210804	-0.697906	-3.88393	0.000217725	0.243913	-0.467388	-2.66029	0.00951916	0.869913	-0.602521	-3.33188	0.00134126	0.699148	-0.267221	-1.83248	0.0711325	0.992979
rs1788609	CYB5A	ENSG00000166347	18	71962659	71920530	71959251	-	T	C	0.1813	-1.18707	-8.24081	3.8063e-12	3.44194e-07	-0.823961	-4.90027	5.27955e-06	0.0210804	-0.697906	-3.88393	0.000217725	0.243913	-0.467388	-2.66029	0.00951916	0.869913	-0.602521	-3.33188	0.00134126	0.699148	-0.267221	-1.83248	0.0711325	0.992979
rs12185464	CYB5A	ENSG00000166347	18	71963490	71920530	71959251	-	T	C	0.1813	-1.18707	-8.24081	3.8063e-12	3.44194e-07	-0.823961	-4.90027	5.27955e-06	0.0210804	-0.697906	-3.88393	0.000217725	0.243913	-0.467388	-2.66029	0.00951916	0.869913	-0.602521	-3.33188	0.00134126	0.699148	-0.267221	-1.83248	0.0711325	0.992979
rs1790832	CYB5A	ENSG00000166347	18	71963810	71920530	71959251	-	C	T	0.1813	-1.18707	-8.24081	3.8063e-12	3.44194e-07	-0.823961	-4.90027	5.27955e-06	0.0210804	-0.697906	-3.88393	0.000217725	0.243913	-0.467388	-2.66029	0.00951916	0.869913	-0.602521	-3.33188	0.00134126	0.699148	-0.267221	-1.83248	0.0711325	0.992979
rs1790831	CYB5A	ENSG00000166347	18	71964068	71920530	71959251	-	A	G	0.1813	-1.18707	-8.24081	3.8063e-12	3.44194e-07	-0.823961	-4.90027	5.27955e-06	0.0210804	-0.697906	-3.88393	0.000217725	0.243913	-0.467388	-2.66029	0.00951916	0.869913	-0.602521	-3.33188	0.00134126	0.699148	-0.267221	-1.83248	0.0711325	0.992979
rs1790828	CYB5A	ENSG00000166347	18	71964338	71920530	71959251	-	T	C	0.1813	-1.18707	-8.24081	3.8063e-12	3.44194e-07	-0.823961	-4.90027	5.27955e-06	0.0210804	-0.697906	-3.88393	0.000217725	0.243913	-0.467388	-2.66029	0.00951916	0.869913	-0.602521	-3.33188	0.00134126	0.699148	-0.267221	-1.83248	0.0711325	0.992979
rs146483013	CYB5A	ENSG00000166347	18	71964630	71920530	71959251	-	A	G	0.1813	-1.18707	-8.24081	3.8063e-12	3.44194e-07	-0.823961	-4.90027	5.27955e-06	0.0210804	-0.697906	-3.88393	0.000217725	0.243913	-0.467388	-2.66029	0.00951916	0.869913	-0.602521	-3.33188	0.00134126	0.699148	-0.267221	-1.83248	0.0711325	0.992979
rs1625710	CYB5A	ENSG00000166347	18	71965070	71920530	71959251	-	A	G	0.1813	-1.18707	-8.24081	3.8063e-12	3.44194e-07	-0.823961	-4.90027	5.27955e-06	0.0210804	-0.697906	-3.88393	0.000217725	0.243913	-0.467388	-2.66029	0.00951916	0.869913	-0.602521	-3.33188	0.00134126	0.699148	-0.267221	-1.83248	0.0711325	0.992979
rs8085096	CYB5A	ENSG00000166347	18	71965103	71920530	71959251	-	G	C	0.1813	-1.18707	-8.24081	3.8063e-12	3.44194e-07	-0.823961	-4.90027	5.27955e-06	0.0210804	-0.697906	-3.88393	0.000217725	0.243913	-0.467388	-2.66029	0.00951916	0.869913	-0.602521	-3.33188	0.00134126	0.699148	-0.267221	-1.83248	0.0711325	0.992979
rs1624764	CYB5A	ENSG00000166347	18	71965204	71920530	71959251	-	C	T	0.1813	-1.18707	-8.24081	3.8063e-12	3.44194e-07	-0.823961	-4.90027	5.27955e-06	0.0210804	-0.697906	-3.88393	0.000217725	0.243913	-0.467388	-2.66029	0.00951916	0.869913	-0.602521	-3.33188	0.00134126	0.699148	-0.267221	-1.83248	0.0711325	0.992979
rs1788605	CYB5A	ENSG00000166347	18	71965246	71920530	71959251	-	C	A	0.1813	-1.18707	-8.24081	3.8063e-12	3.44194e-07	-0.823961	-4.90027	5.27955e-06	0.0210804	-0.697906	-3.88393	0.000217725	0.243913	-0.467388	-2.66029	0.00951916	0.869913	-0.602521	-3.33188	0.00134126	0.699148	-0.267221	-1.83248	0.0711325	0.992979
rs1790826	CYB5A	ENSG00000166347	18	71966083	71920530	71959251	-	A	C	0.1813	-1.18707	-8.24081	3.8063e-12	3.44194e-07	-0.823961	-4.90027	5.27955e-06	0.0210804	-0.697906	-3.88393	0.000217725	0.243913	-0.467388	-2.66029	0.00951916	0.869913	-0.602521	-3.33188	0.00134126	0.699148	-0.267221	-1.83248	0.0711325	0.992979
rs1788603	CYB5A	ENSG00000166347	18	71966714	71920530	71959251	-	A	C	0.1813	-1.18707	-8.24081	3.8063e-12	3.44194e-07	-0.823961	-4.90027	5.27955e-06	0.0210804	-0.697906	-3.88393	0.000217725	0.243913	-0.467388	-2.66029	0.00951916	0.869913	-0.602521	-3.33188	0.00134126	0.699148	-0.267221	-1.83248	0.0711325	0.992979
rs1788602	CYB5A	ENSG00000166347	18	71968114	71920530	71959251	-	A	G	0.1813	-1.18707	-8.24081	3.8063e-12	3.44194e-07	-0.823961	-4.90027	5.27955e-06	0.0210804	-0.697906	-3.88393	0.000217725	0.243913	-0.467388	-2.66029	0.00951916	0.869913	-0.602521	-3.33188	0.00134126	0.699148	-0.267221	-1.83248	0.0711325	0.992979
rs56233602	CYB5A	ENSG00000166347	18	71968317	71920530	71959251	-	G	A	0.1813	-1.18707	-8.24081	3.8063e-12	3.44194e-07	-0.823961	-4.90027	5.27955e-06	0.0210804	-0.697906	-3.88393	0.000217725	0.243913	-0.467388	-2.66029	0.00951916	0.869913	-0.602521	-3.33188	0.00134126	0.699148	-0.267221	-1.83248	0.0711325	0.992979
rs1613310	CYB5A	ENSG00000166347	18	71968786	71920530	71959251	-	A	G	0.1813	-1.18707	-8.24081	3.8063e-12	3.44194e-07	-0.823961	-4.90027	5.27955e-06	0.0210804	-0.697906	-3.88393	0.000217725	0.243913	-0.467388	-2.66029	0.00951916	0.869913	-0.602521	-3.33188	0.00134126	0.699148	-0.267221	-1.83248	0.0711325	0.992979
rs1788599	CYB5A	ENSG00000166347	18	71969287	71920530	71959251	-	G	A	0.1813	-1.18707	-8.24081	3.8063e-12	3.44194e-07	-0.823961	-4.90027	5.27955e-06	0.0210804	-0.697906	-3.88393	0.000217725	0.243913	-0.467388	-2.66029	0.00951916	0.869913	-0.602521	-3.33188	0.00134126	0.699148	-0.267221	-1.83248	0.0711325	0.992979
rs1788597	CYB5A	ENSG00000166347	18	71969393	71920530	71959251	-	T	C	0.1813	-1.18707	-8.24081	3.8063e-12	3.44194e-07	-0.823961	-4.90027	5.27955e-06	0.0210804	-0.697906	-3.88393	0.000217725	0.243913	-0.467388	-2.66029	0.00951916	0.869913	-0.602521	-3.33188	0.00134126	0.699148	-0.267221	-1.83248	0.0711325	0.992979
rs1788596	CYB5A	ENSG00000166347	18	71969868	71920530	71959251	-	T	G	0.1813	-1.18707	-8.24081	3.8063e-12	3.44194e-07	-0.823961	-4.90027	5.27955e-06	0.0210804	-0.697906	-3.88393	0.000217725	0.243913	-0.467388	-2.66029	0.00951916	0.869913	-0.602521	-3.33188	0.00134126	0.699148	-0.267221	-1.83248	0.0711325	0.992979
rs1790807	CYB5A	ENSG00000166347	18	71970171	71920530	71959251	-	A	G	0.1813	-1.18707	-8.24081	3.8063e-12	3.44194e-07	-0.823961	-4.90027	5.27955e-06	0.0210804	-0.697906	-3.88393	0.000217725	0.243913	-0.467388	-2.66029	0.00951916	0.869913	-0.602521	-3.33188	0.00134126	0.699148	-0.267221	-1.83248	0.0711325	0.992979
rs66944645	CYB5A	ENSG00000166347	18	71970785	71920530	71959251	-	G	C	0.1813	-1.18707	-8.24081	3.8063e-12	3.44194e-07	-0.823961	-4.90027	5.27955e-06	0.0210804	-0.697906	-3.88393	0.000217725	0.243913	-0.467388	-2.66029	0.00951916	0.869913	-0.602521	-3.33188	0.00134126	0.699148	-0.267221	-1.83248	0.0711325	0.992979
rs72963880	CYB5A	ENSG00000166347	18	71970824	71920530	71959251	-	G	T	0.1813	-1.18707	-8.24081	3.8063e-12	3.44194e-07	-0.823961	-4.90027	5.27955e-06	0.0210804	-0.697906	-3.88393	0.000217725	0.243913	-0.467388	-2.66029	0.00951916	0.869913	-0.602521	-3.33188	0.00134126	0.699148	-0.267221	-1.83248	0.0711325	0.992979
rs1582404	CYB5A	ENSG00000166347	18	71971089	71920530	71959251	-	T	C	0.1813	-1.18707	-8.24081	3.8063e-12	3.44194e-07	-0.823961	-4.90027	5.27955e-06	0.0210804	-0.697906	-3.88393	0.000217725	0.243913	-0.467388	-2.66029	0.00951916	0.869913	-0.602521	-3.33188	0.00134126	0.699148	-0.267221	-1.83248	0.0711325	0.992979
rs1582405	CYB5A	ENSG00000166347	18	71971309	71920530	71959251	-	T	G	0.1813	-1.18707	-8.24081	3.8063e-12	3.44194e-07	-0.823961	-4.90027	5.27955e-06	0.0210804	-0.697906	-3.88393	0.000217725	0.243913	-0.467388	-2.66029	0.00951916	0.869913	-0.602521	-3.33188	0.00134126	0.699148	-0.267221	-1.83248	0.0711325	0.992979
rs1582406	CYB5A	ENSG00000166347	18	71971462	71920530	71959251	-	G	T	0.1813	-1.18707	-8.24081	3.8063e-12	3.44194e-07	-0.823961	-4.90027	5.27955e-06	0.0210804	-0.697906	-3.88393	0.000217725	0.243913	-0.467388	-2.66029	0.00951916	0.869913	-0.602521	-3.33188	0.00134126	0.699148	-0.267221	-1.83248	0.0711325	0.992979
rs35193051	CYB5A	ENSG00000166347	18	71971520	71920530	71959251	-	TA	T	0.1813	-1.18707	-8.24081	3.8063e-12	3.44194e-07	-0.823961	-4.90027	5.27955e-06	0.0210804	-0.697906	-3.88393	0.000217725	0.243913	-0.467388	-2.66029	0.00951916	0.869913	-0.602521	-3.33188	0.00134126	0.699148	-0.267221	-1.83248	0.0711325	0.992979
rs72963890	CYB5A	ENSG00000166347	18	71972010	71920530	71959251	-	A	G	0.1813	-1.18707	-8.24081	3.8063e-12	3.44194e-07	-0.823961	-4.90027	5.27955e-06	0.0210804	-0.697906	-3.88393	0.000217725	0.243913	-0.467388	-2.66029	0.00951916	0.869913	-0.602521	-3.33188	0.00134126	0.699148	-0.267221	-1.83248	0.0711325	0.992979
rs56123617	CYB5A	ENSG00000166347	18	71972263	71920530	71959251	-	A	G	0.1813	-1.18707	-8.24081	3.8063e-12	3.44194e-07	-0.823961	-4.90027	5.27955e-06	0.0210804	-0.697906	-3.88393	0.000217725	0.243913	-0.467388	-2.66029	0.00951916	0.869913	-0.602521	-3.33188	0.00134126	0.699148	-0.267221	-1.83248	0.0711325	0.992979
rs55715059	CYB5A	ENSG00000166347	18	71973010	71920530	71959251	-	C	T	0.1813	-1.18707	-8.24081	3.8063e-12	3.44194e-07	-0.823961	-4.90027	5.27955e-06	0.0210804	-0.697906	-3.88393	0.000217725	0.243913	-0.467388	-2.66029	0.00951916	0.869913	-0.602521	-3.33188	0.00134126	0.699148	-0.267221	-1.83248	0.0711325	0.992979
rs72963898	CYB5A	ENSG00000166347	18	71973421	71920530	71959251	-	C	T	0.1813	-1.18707	-8.24081	3.8063e-12	3.44194e-07	-0.823961	-4.90027	5.27955e-06	0.0210804	-0.697906	-3.88393	0.000217725	0.243913	-0.467388	-2.66029	0.00951916	0.869913	-0.602521	-3.33188	0.00134126	0.699148	-0.267221	-1.83248	0.0711325	0.992979
rs12458991	CYB5A	ENSG00000166347	18	71976737	71920530	71959251	-	G	A	0.1813	-1.18707	-8.24081	3.8063e-12	3.44194e-07	-0.823961	-4.90027	5.27955e-06	0.0210804	-0.697906	-3.88393	0.000217725	0.243913	-0.467388	-2.66029	0.00951916	0.869913	-0.602521	-3.33188	0.00134126	0.699148	-0.267221	-1.83248	0.0711325	0.992979
rs1942318	CYB5A	ENSG00000166347	18	71977139	71920530	71959251	-	G	A	0.1813	-1.18707	-8.24081	3.8063e-12	3.44194e-07	-0.823961	-4.90027	5.27955e-06	0.0210804	-0.697906	-3.88393	0.000217725	0.243913	-0.467388	-2.66029	0.00951916	0.869913	-0.602521	-3.33188	0.00134126	0.699148	-0.267221	-1.83248	0.0711325	0.992979
rs10514126	CYB5A	ENSG00000166347	18	71978184	71920530	71959251	-	G	A	0.1813	-1.18707	-8.24081	3.8063e-12	3.44194e-07	-0.823961	-4.90027	5.27955e-06	0.0210804	-0.697906	-3.88393	0.000217725	0.243913	-0.467388	-2.66029	0.00951916	0.869913	-0.602521	-3.33188	0.00134126	0.699148	-0.267221	-1.83248	0.0711325	0.992979
rs4520922	CYB5A	ENSG00000166347	18	71979074	71920530	71959251	-	A	G	0.1813	-1.18707	-8.24081	3.8063e-12	3.44194e-07	-0.823961	-4.90027	5.27955e-06	0.0210804	-0.697906	-3.88393	0.000217725	0.243913	-0.467388	-2.66029	0.00951916	0.869913	-0.602521	-3.33188	0.00134126	0.699148	-0.267221	-1.83248	0.0711325	0.992979
rs145811037	CYB5A	ENSG00000166347	18	71980567	71920530	71959251	-	T	C	0.1813	-1.18707	-8.24081	3.8063e-12	3.44194e-07	-0.823961	-4.90027	5.27955e-06	0.0210804	-0.697906	-3.88393	0.000217725	0.243913	-0.467388	-2.66029	0.00951916	0.869913	-0.602521	-3.33188	0.00134126	0.699148	-0.267221	-1.83248	0.0711325	0.992979
rs150938508	CYB5A	ENSG00000166347	18	71980574	71920530	71959251	-	T	G	0.1813	-1.18707	-8.24081	3.8063e-12	3.44194e-07	-0.823961	-4.90027	5.27955e-06	0.0210804	-0.697906	-3.88393	0.000217725	0.243913	-0.467388	-2.66029	0.00951916	0.869913	-0.602521	-3.33188	0.00134126	0.699148	-0.267221	-1.83248	0.0711325	0.992979
rs72965847	CYB5A	ENSG00000166347	18	71982961	71920530	71959251	-	A	G	0.1813	-1.18707	-8.24081	3.8063e-12	3.44194e-07	-0.823961	-4.90027	5.27955e-06	0.0210804	-0.697906	-3.88393	0.000217725	0.243913	-0.467388	-2.66029	0.00951916	0.869913	-0.602521	-3.33188	0.00134126	0.699148	-0.267221	-1.83248	0.0711325	0.992979
rs56358776	PFDN5	ENSG00000123349	12	53682457	53689075	53693234	+	A	G	0.35	0.892935	8.23644	3.88047e-12	3.50204e-07	0.940525	8.1831	4.9101e-12	1.63891e-07	0.886114	8.07004	8.08443e-12	2.64783e-07	0.840846	6.65459	3.90011e-09	0.000222417	0.690539	6.32156	1.68414e-08	0.00167656	0.463893	2.90022	0.0049789	0.8304
rs57379178	CPNE1	ENSG00000214078	20	34194701	34213953	34252878	-	G	GA	0.09375	-1.45094	-8.23015	3.98969e-12	3.59346e-07	-1.55297	-8.05295	8.71737e-12	2.69565e-07	-1.61831	-8.30138	2.91355e-12	1.04528e-07	-1.15518	-5.41491	6.91284e-07	0.0158482	-0.806885	-3.58584	0.000595527	0.582909	-0.717351	-2.50664	0.0145138	0.946069
rs58219917	CYB5A	ENSG00000166347	18	71967571	71920530	71959251	-	C	CA	0.1875	-1.17854	-8.21679	4.23188e-12	3.80405e-07	-0.837624	-5.04656	2.98831e-06	0.0133886	-0.68751	-3.83948	0.000253448	0.260168	-0.514284	-2.97308	0.00394811	0.799128	-0.560903	-3.0901	0.00280698	0.788878	-0.328263	-2.29521	0.024722	0.987032
rs4766646	GLTP	ENSG00000139433	12	110398145	110288748	110318293	-	T	A	0.3375	0.754982	8.19642	4.62983e-12	4.15355e-07	0.750746	7.1917	3.81568e-10	7.52765e-06	0.823932	7.93202	1.48536e-11	4.27873e-07	0.498503	3.57852	0.000605814	0.568729	0.441077	3.10701	0.00266876	0.780245	0.335422	2.25127	0.0275101	0.992979
rs27712	ERAP2	ENSG00000164308	5	96364063	96211643	96255420	+	C	T	0.4313	0.95926	8.1843	4.88412e-12	4.31446e-07	0.844114	6.35875	1.37971e-08	0.00017332	0.924061	7.71105	3.92746e-11	1.03957e-06	0.808074	6.49551	7.70707e-09	0.000371795	0.600357	3.99201	0.000151315	0.372455	0.411532	2.43291	0.0175362	0.963209
rs11079015	NT5C3B	ENSG00000141698	17	39975164	39981335	39992523	-	C	T	0.25	0.990708	8.17223	5.15136e-12	4.31446e-07	0.989468	8.83667	2.74331e-13	1.43967e-08	0.972261	7.2922	2.46149e-10	5.18748e-06	0.751995	5.00296	3.54343e-06	0.0437657	0.758522	5.0479	3.03535e-06	0.0429784	0.533336	3.4388	0.000988117	0.608432
rs8073219	NT5C3B	ENSG00000141698	17	39977734	39981335	39992523	-	A	G	0.25	0.990708	8.17223	5.15136e-12	4.31446e-07	0.989468	8.83667	2.74331e-13	1.43967e-08	0.972261	7.2922	2.46149e-10	5.18748e-06	0.751995	5.00296	3.54343e-06	0.0437657	0.758522	5.0479	3.03535e-06	0.0429784	0.533336	3.4388	0.000988117	0.608432
rs1043002	NT5C3B	ENSG00000141698	17	39979062	39981335	39992523	-	T	A	0.25	0.990708	8.17223	5.15136e-12	4.31446e-07	0.989468	8.83667	2.74331e-13	1.43967e-08	0.972261	7.2922	2.46149e-10	5.18748e-06	0.751995	5.00296	3.54343e-06	0.0437657	0.758522	5.0479	3.03535e-06	0.0429784	0.533336	3.4388	0.000988117	0.608432
rs1043005	NT5C3B	ENSG00000141698	17	39979081	39981335	39992523	-	C	G	0.25	0.990708	8.17223	5.15136e-12	4.31446e-07	0.989468	8.83667	2.74331e-13	1.43967e-08	0.972261	7.2922	2.46149e-10	5.18748e-06	0.751995	5.00296	3.54343e-06	0.0437657	0.758522	5.0479	3.03535e-06	0.0429784	0.533336	3.4388	0.000988117	0.608432
rs1043007	NT5C3B	ENSG00000141698	17	39979082	39981335	39992523	-	C	G	0.25	0.990708	8.17223	5.15136e-12	4.31446e-07	0.989468	8.83667	2.74331e-13	1.43967e-08	0.972261	7.2922	2.46149e-10	5.18748e-06	0.751995	5.00296	3.54343e-06	0.0437657	0.758522	5.0479	3.03535e-06	0.0429784	0.533336	3.4388	0.000988117	0.608432
rs71643344	NT5C3B	ENSG00000141698	17	39979267	39981335	39992523	-	GCTC	G	0.25	0.990708	8.17223	5.15136e-12	4.31446e-07	0.989468	8.83667	2.74331e-13	1.43967e-08	0.972261	7.2922	2.46149e-10	5.18748e-06	0.751995	5.00296	3.54343e-06	0.0437657	0.758522	5.0479	3.03535e-06	0.0429784	0.533336	3.4388	0.000988117	0.608432
rs7212972	NT5C3B	ENSG00000141698	17	39980819	39981335	39992523	-	C	T	0.25	0.990708	8.17223	5.15136e-12	4.31446e-07	0.989468	8.83667	2.74331e-13	1.43967e-08	0.972261	7.2922	2.46149e-10	5.18748e-06	0.751995	5.00296	3.54343e-06	0.0437657	0.758522	5.0479	3.03535e-06	0.0429784	0.533336	3.4388	0.000988117	0.608432
rs1436440	NT5C3B	ENSG00000141698	17	39981131	39981335	39992523	-	G	A	0.25	0.990708	8.17223	5.15136e-12	4.31446e-07	0.989468	8.83667	2.74331e-13	1.43967e-08	0.972261	7.2922	2.46149e-10	5.18748e-06	0.751995	5.00296	3.54343e-06	0.0437657	0.758522	5.0479	3.03535e-06	0.0429784	0.533336	3.4388	0.000988117	0.608432
rs3744781	NT5C3B	ENSG00000141698	17	39982151	39981335	39992523	-	A	G	0.25	0.990708	8.17223	5.15136e-12	4.31446e-07	0.989468	8.83667	2.74331e-13	1.43967e-08	0.972261	7.2922	2.46149e-10	5.18748e-06	0.751995	5.00296	3.54343e-06	0.0437657	0.758522	5.0479	3.03535e-06	0.0429784	0.533336	3.4388	0.000988117	0.608432
rs6503667	NT5C3B	ENSG00000141698	17	39982264	39981335	39992523	-	G	A	0.25	0.990708	8.17223	5.15136e-12	4.31446e-07	0.989468	8.83667	2.74331e-13	1.43967e-08	0.972261	7.2922	2.46149e-10	5.18748e-06	0.751995	5.00296	3.54343e-06	0.0437657	0.758522	5.0479	3.03535e-06	0.0429784	0.533336	3.4388	0.000988117	0.608432
rs8079567	NT5C3B	ENSG00000141698	17	39982361	39981335	39992523	-	C	T	0.25	0.990708	8.17223	5.15136e-12	4.31446e-07	0.989468	8.83667	2.74331e-13	1.43967e-08	0.972261	7.2922	2.46149e-10	5.18748e-06	0.751995	5.00296	3.54343e-06	0.0437657	0.758522	5.0479	3.03535e-06	0.0429784	0.533336	3.4388	0.000988117	0.608432
rs60588087	NT5C3B	ENSG00000141698	17	39982432	39981335	39992523	-	A	C	0.25	0.990708	8.17223	5.15136e-12	4.31446e-07	0.989468	8.83667	2.74331e-13	1.43967e-08	0.972261	7.2922	2.46149e-10	5.18748e-06	0.751995	5.00296	3.54343e-06	0.0437657	0.758522	5.0479	3.03535e-06	0.0429784	0.533336	3.4388	0.000988117	0.608432
rs4334345	NT5C3B	ENSG00000141698	17	39982990	39981335	39992523	-	T	C	0.25	0.990708	8.17223	5.15136e-12	4.31446e-07	0.989468	8.83667	2.74331e-13	1.43967e-08	0.972261	7.2922	2.46149e-10	5.18748e-06	0.751995	5.00296	3.54343e-06	0.0437657	0.758522	5.0479	3.03535e-06	0.0429784	0.533336	3.4388	0.000988117	0.608432
rs9896766	NT5C3B	ENSG00000141698	17	39983644	39981335	39992523	-	A	C	0.25	0.990708	8.17223	5.15136e-12	4.31446e-07	0.989468	8.83667	2.74331e-13	1.43967e-08	0.972261	7.2922	2.46149e-10	5.18748e-06	0.751995	5.00296	3.54343e-06	0.0437657	0.758522	5.0479	3.03535e-06	0.0429784	0.533336	3.4388	0.000988117	0.608432
rs1046404	NT5C3B	ENSG00000141698	17	39983808	39981335	39992523	-	G	C	0.25	0.990708	8.17223	5.15136e-12	4.31446e-07	0.989468	8.83667	2.74331e-13	1.43967e-08	0.972261	7.2922	2.46149e-10	5.18748e-06	0.751995	5.00296	3.54343e-06	0.0437657	0.758522	5.0479	3.03535e-06	0.0429784	0.533336	3.4388	0.000988117	0.608432
rs1046403	NT5C3B	ENSG00000141698	17	39983820	39981335	39992523	-	G	A	0.25	0.990708	8.17223	5.15136e-12	4.31446e-07	0.989468	8.83667	2.74331e-13	1.43967e-08	0.972261	7.2922	2.46149e-10	5.18748e-06	0.751995	5.00296	3.54343e-06	0.0437657	0.758522	5.0479	3.03535e-06	0.0429784	0.533336	3.4388	0.000988117	0.608432
rs1128966	NT5C3B	ENSG00000141698	17	39983849	39981335	39992523	-	G	C	0.25	0.990708	8.17223	5.15136e-12	4.31446e-07	0.989468	8.83667	2.74331e-13	1.43967e-08	0.972261	7.2922	2.46149e-10	5.18748e-06	0.751995	5.00296	3.54343e-06	0.0437657	0.758522	5.0479	3.03535e-06	0.0429784	0.533336	3.4388	0.000988117	0.608432
rs7215297	NT5C3B	ENSG00000141698	17	39984162	39981335	39992523	-	T	C	0.25	0.990708	8.17223	5.15136e-12	4.31446e-07	0.989468	8.83667	2.74331e-13	1.43967e-08	0.972261	7.2922	2.46149e-10	5.18748e-06	0.751995	5.00296	3.54343e-06	0.0437657	0.758522	5.0479	3.03535e-06	0.0429784	0.533336	3.4388	0.000988117	0.608432
rs8081590	NT5C3B	ENSG00000141698	17	39985493	39981335	39992523	-	T	C	0.25	0.990708	8.17223	5.15136e-12	4.31446e-07	0.989468	8.83667	2.74331e-13	1.43967e-08	0.972261	7.2922	2.46149e-10	5.18748e-06	0.751995	5.00296	3.54343e-06	0.0437657	0.758522	5.0479	3.03535e-06	0.0429784	0.533336	3.4388	0.000988117	0.608432
rs2883065	NT5C3B	ENSG00000141698	17	39985586	39981335	39992523	-	C	T	0.25	0.990708	8.17223	5.15136e-12	4.31446e-07	0.989468	8.83667	2.74331e-13	1.43967e-08	0.972261	7.2922	2.46149e-10	5.18748e-06	0.751995	5.00296	3.54343e-06	0.0437657	0.758522	5.0479	3.03535e-06	0.0429784	0.533336	3.4388	0.000988117	0.608432
rs1836880	NT5C3B	ENSG00000141698	17	39986484	39981335	39992523	-	C	T	0.25	0.990708	8.17223	5.15136e-12	4.31446e-07	0.989468	8.83667	2.74331e-13	1.43967e-08	0.972261	7.2922	2.46149e-10	5.18748e-06	0.751995	5.00296	3.54343e-06	0.0437657	0.758522	5.0479	3.03535e-06	0.0429784	0.533336	3.4388	0.000988117	0.608432
rs1836878	NT5C3B	ENSG00000141698	17	39986654	39981335	39992523	-	G	A	0.25	0.990708	8.17223	5.15136e-12	4.31446e-07	0.989468	8.83667	2.74331e-13	1.43967e-08	0.972261	7.2922	2.46149e-10	5.18748e-06	0.751995	5.00296	3.54343e-06	0.0437657	0.758522	5.0479	3.03535e-06	0.0429784	0.533336	3.4388	0.000988117	0.608432
rs1865842	NT5C3B	ENSG00000141698	17	39986754	39981335	39992523	-	T	C	0.25	0.990708	8.17223	5.15136e-12	4.31446e-07	0.989468	8.83667	2.74331e-13	1.43967e-08	0.972261	7.2922	2.46149e-10	5.18748e-06	0.751995	5.00296	3.54343e-06	0.0437657	0.758522	5.0479	3.03535e-06	0.0429784	0.533336	3.4388	0.000988117	0.608432
rs4796713	NT5C3B	ENSG00000141698	17	39987361	39981335	39992523	-	G	A	0.25	0.990708	8.17223	5.15136e-12	4.31446e-07	0.989468	8.83667	2.74331e-13	1.43967e-08	0.972261	7.2922	2.46149e-10	5.18748e-06	0.751995	5.00296	3.54343e-06	0.0437657	0.758522	5.0479	3.03535e-06	0.0429784	0.533336	3.4388	0.000988117	0.608432
rs7208062	NT5C3B	ENSG00000141698	17	39988601	39981335	39992523	-	C	T	0.25	0.990708	8.17223	5.15136e-12	4.31446e-07	0.989468	8.83667	2.74331e-13	1.43967e-08	0.972261	7.2922	2.46149e-10	5.18748e-06	0.751995	5.00296	3.54343e-06	0.0437657	0.758522	5.0479	3.03535e-06	0.0429784	0.533336	3.4388	0.000988117	0.608432
rs10852947	NT5C3B	ENSG00000141698	17	39989073	39981335	39992523	-	C	T	0.25	0.990708	8.17223	5.15136e-12	4.31446e-07	0.989468	8.83667	2.74331e-13	1.43967e-08	0.972261	7.2922	2.46149e-10	5.18748e-06	0.751995	5.00296	3.54343e-06	0.0437657	0.758522	5.0479	3.03535e-06	0.0429784	0.533336	3.4388	0.000988117	0.608432
rs8069503	NT5C3B	ENSG00000141698	17	39989662	39981335	39992523	-	G	A	0.25	0.990708	8.17223	5.15136e-12	4.31446e-07	0.989468	8.83667	2.74331e-13	1.43967e-08	0.972261	7.2922	2.46149e-10	5.18748e-06	0.751995	5.00296	3.54343e-06	0.0437657	0.758522	5.0479	3.03535e-06	0.0429784	0.533336	3.4388	0.000988117	0.608432
rs8075291	NT5C3B	ENSG00000141698	17	39989766	39981335	39992523	-	T	C	0.25	0.990708	8.17223	5.15136e-12	4.31446e-07	0.989468	8.83667	2.74331e-13	1.43967e-08	0.972261	7.2922	2.46149e-10	5.18748e-06	0.751995	5.00296	3.54343e-06	0.0437657	0.758522	5.0479	3.03535e-06	0.0429784	0.533336	3.4388	0.000988117	0.608432
rs11657944	NT5C3B	ENSG00000141698	17	39990357	39981335	39992523	-	T	C	0.25	0.990708	8.17223	5.15136e-12	4.31446e-07	0.989468	8.83667	2.74331e-13	1.43967e-08	0.972261	7.2922	2.46149e-10	5.18748e-06	0.751995	5.00296	3.54343e-06	0.0437657	0.758522	5.0479	3.03535e-06	0.0429784	0.533336	3.4388	0.000988117	0.608432
rs1319763	NT5C3B	ENSG00000141698	17	39991790	39981335	39992523	-	C	T	0.25	0.990708	8.17223	5.15136e-12	4.31446e-07	0.989468	8.83667	2.74331e-13	1.43967e-08	0.972261	7.2922	2.46149e-10	5.18748e-06	0.751995	5.00296	3.54343e-06	0.0437657	0.758522	5.0479	3.03535e-06	0.0429784	0.533336	3.4388	0.000988117	0.608432
rs3039772	NT5C3B	ENSG00000141698	17	39991867	39981335	39992523	-	A	ATATC	0.25	0.990708	8.17223	5.15136e-12	4.31446e-07	0.989468	8.83667	2.74331e-13	1.43967e-08	0.972261	7.2922	2.46149e-10	5.18748e-06	0.751995	5.00296	3.54343e-06	0.0437657	0.758522	5.0479	3.03535e-06	0.0429784	0.533336	3.4388	0.000988117	0.608432
rs1865841	NT5C3B	ENSG00000141698	17	39991988	39981335	39992523	-	G	A	0.25	0.990708	8.17223	5.15136e-12	4.31446e-07	0.989468	8.83667	2.74331e-13	1.43967e-08	0.972261	7.2922	2.46149e-10	5.18748e-06	0.751995	5.00296	3.54343e-06	0.0437657	0.758522	5.0479	3.03535e-06	0.0429784	0.533336	3.4388	0.000988117	0.608432
rs9897034	NT5C3B	ENSG00000141698	17	39992584	39981335	39992523	-	C	T	0.25	0.990708	8.17223	5.15136e-12	4.31446e-07	0.989468	8.83667	2.74331e-13	1.43967e-08	0.972261	7.2922	2.46149e-10	5.18748e-06	0.751995	5.00296	3.54343e-06	0.0437657	0.758522	5.0479	3.03535e-06	0.0429784	0.533336	3.4388	0.000988117	0.608432
rs35051135	NT5C3B	ENSG00000141698	17	39992623	39981335	39992523	-	T	G	0.25	0.990708	8.17223	5.15136e-12	4.31446e-07	0.989468	8.83667	2.74331e-13	1.43967e-08	0.972261	7.2922	2.46149e-10	5.18748e-06	0.751995	5.00296	3.54343e-06	0.0437657	0.758522	5.0479	3.03535e-06	0.0429784	0.533336	3.4388	0.000988117	0.608432
rs9896980	NT5C3B	ENSG00000141698	17	39993222	39981335	39992523	-	G	A	0.25	0.990708	8.17223	5.15136e-12	4.31446e-07	0.989468	8.83667	2.74331e-13	1.43967e-08	0.972261	7.2922	2.46149e-10	5.18748e-06	0.751995	5.00296	3.54343e-06	0.0437657	0.758522	5.0479	3.03535e-06	0.0429784	0.533336	3.4388	0.000988117	0.608432
rs3829829	CPNE1	ENSG00000214078	20	34537160	34213953	34252878	-	A	G	0.15	-1.17197	-8.16435	5.33353e-12	4.44245e-07	-1.32976	-8.61948	7.15412e-13	3.06087e-08	-1.47576	-10.2253	6.22741e-16	8.19394e-11	-1.06225	-6.3179	1.64081e-08	0.000731669	-0.858905	-4.82161	7.27729e-06	0.0811271	-0.144312	-0.570118	0.570423	0.992979
rs7274724	CPNE1	ENSG00000214078	20	34539466	34213953	34252878	-	C	T	0.15	-1.17197	-8.16435	5.33353e-12	4.44245e-07	-1.32976	-8.61948	7.15412e-13	3.06087e-08	-1.47576	-10.2253	6.22741e-16	8.19394e-11	-1.06225	-6.3179	1.64081e-08	0.000731669	-0.858905	-4.82161	7.27729e-06	0.0811271	-0.144312	-0.570118	0.570423	0.992979
rs7266673	CPNE1	ENSG00000214078	20	34539596	34213953	34252878	-	A	G	0.15	-1.17197	-8.16435	5.33353e-12	4.44245e-07	-1.32976	-8.61948	7.15412e-13	3.06087e-08	-1.47576	-10.2253	6.22741e-16	8.19394e-11	-1.06225	-6.3179	1.64081e-08	0.000731669	-0.858905	-4.82161	7.27729e-06	0.0811271	-0.144312	-0.570118	0.570423	0.992979
rs4766643	GLTP	ENSG00000139433	12	110314312	110288748	110318293	-	G	A	0.3625	0.748677	8.14811	5.7297e-12	4.5275e-07	0.738605	7.06765	6.54633e-10	1.26455e-05	0.830409	8.09823	7.13952e-12	2.36739e-07	0.484396	3.48453	0.00082177	0.617942	0.409357	2.86977	0.00533403	0.838999	0.296208	1.98036	0.0515946	0.992979
rs12948100	NT5C3B	ENSG00000141698	17	40062719	39981335	39992523	-	C	T	0.125	1.19928	8.14048	5.92566e-12	4.5275e-07	1.25419	9.05214	1.06086e-13	6.46849e-09	1.2634	8.0786	7.78499e-12	2.57578e-07	0.974805	5.48497	5.20884e-07	0.0128368	0.809479	4.21353	6.92748e-05	0.280617	0.684886	3.75436	0.000355658	0.448777
rs2927608	ERAP2	ENSG00000164308	5	96252432	96211643	96255420	+	A	G	0.4562	0.97183	8.13162	6.16199e-12	4.5275e-07	1.05023	9.18753	5.84383e-14	5.94151e-09	1.02747	9.16959	6.32388e-14	4.81662e-09	0.88748	7.4537	1.21473e-10	1.45878e-05	0.674797	4.50173	2.42595e-05	0.167465	0.39547	2.26647	0.0265154	0.992051
rs2910686	ERAP2	ENSG00000164308	5	96252589	96211643	96255420	+	C	T	0.4562	0.97183	8.13162	6.16199e-12	4.5275e-07	1.05023	9.18753	5.84383e-14	5.94151e-09	1.02747	9.16959	6.32388e-14	4.81662e-09	0.88748	7.4537	1.21473e-10	1.45878e-05	0.674797	4.50173	2.42595e-05	0.167465	0.39547	2.26647	0.0265154	0.992051
rs2548224	ERAP2	ENSG00000164308	5	96272420	96211643	96255420	+	G	T	0.4562	0.97183	8.13162	6.16199e-12	4.5275e-07	1.05023	9.18753	5.84383e-14	5.94151e-09	1.02747	9.16959	6.32388e-14	4.81662e-09	0.88748	7.4537	1.21473e-10	1.45878e-05	0.674797	4.50173	2.42595e-05	0.167465	0.39547	2.26647	0.0265154	0.992051
rs3842058	ERAP2	ENSG00000164308	5	96272528	96211643	96255420	+	C	CAA	0.4562	0.97183	8.13162	6.16199e-12	4.5275e-07	1.05023	9.18753	5.84383e-14	5.94151e-09	1.02747	9.16959	6.32388e-14	4.81662e-09	0.88748	7.4537	1.21473e-10	1.45878e-05	0.674797	4.50173	2.42595e-05	0.167465	0.39547	2.26647	0.0265154	0.992051
rs2548225	ERAP2	ENSG00000164308	5	96273033	96211643	96255420	+	T	A	0.4562	0.97183	8.13162	6.16199e-12	4.5275e-07	1.05023	9.18753	5.84383e-14	5.94151e-09	1.02747	9.16959	6.32388e-14	4.81662e-09	0.88748	7.4537	1.21473e-10	1.45878e-05	0.674797	4.50173	2.42595e-05	0.167465	0.39547	2.26647	0.0265154	0.992051
rs2617435	ERAP2	ENSG00000164308	5	96273034	96211643	96255420	+	C	T	0.4562	0.97183	8.13162	6.16199e-12	4.5275e-07	1.05023	9.18753	5.84383e-14	5.94151e-09	1.02747	9.16959	6.32388e-14	4.81662e-09	0.88748	7.4537	1.21473e-10	1.45878e-05	0.674797	4.50173	2.42595e-05	0.167465	0.39547	2.26647	0.0265154	0.992051
rs1046396	ERAP2	ENSG00000164308	5	96273187	96211643	96255420	+	A	G	0.4562	0.97183	8.13162	6.16199e-12	4.5275e-07	1.05023	9.18753	5.84383e-14	5.94151e-09	1.02747	9.16959	6.32388e-14	4.81662e-09	0.88748	7.4537	1.21473e-10	1.45878e-05	0.674797	4.50173	2.42595e-05	0.167465	0.39547	2.26647	0.0265154	0.992051
rs2762	ERAP2	ENSG00000164308	5	96273298	96211643	96255420	+	T	C	0.4562	0.97183	8.13162	6.16199e-12	4.5275e-07	1.05023	9.18753	5.84383e-14	5.94151e-09	1.02747	9.16959	6.32388e-14	4.81662e-09	0.88748	7.4537	1.21473e-10	1.45878e-05	0.674797	4.50173	2.42595e-05	0.167465	0.39547	2.26647	0.0265154	0.992051
rs1423566	ERAP2	ENSG00000164308	5	96273767	96211643	96255420	+	C	T	0.4562	0.97183	8.13162	6.16199e-12	4.5275e-07	1.05023	9.18753	5.84383e-14	5.94151e-09	1.02747	9.16959	6.32388e-14	4.81662e-09	0.88748	7.4537	1.21473e-10	1.45878e-05	0.674797	4.50173	2.42595e-05	0.167465	0.39547	2.26647	0.0265154	0.992051
rs2910788	ERAP2	ENSG00000164308	5	96274720	96211643	96255420	+	T	G	0.4562	0.97183	8.13162	6.16199e-12	4.5275e-07	1.05023	9.18753	5.84383e-14	5.94151e-09	1.02747	9.16959	6.32388e-14	4.81662e-09	0.88748	7.4537	1.21473e-10	1.45878e-05	0.674797	4.50173	2.42595e-05	0.167465	0.39547	2.26647	0.0265154	0.992051
rs2432141	ERAP2	ENSG00000164308	5	96275166	96211643	96255420	+	T	C	0.4562	0.97183	8.13162	6.16199e-12	4.5275e-07	1.05023	9.18753	5.84383e-14	5.94151e-09	1.02747	9.16959	6.32388e-14	4.81662e-09	0.88748	7.4537	1.21473e-10	1.45878e-05	0.674797	4.50173	2.42595e-05	0.167465	0.39547	2.26647	0.0265154	0.992051
rs2432142	ERAP2	ENSG00000164308	5	96275201	96211643	96255420	+	A	G	0.4562	0.97183	8.13162	6.16199e-12	4.5275e-07	1.05023	9.18753	5.84383e-14	5.94151e-09	1.02747	9.16959	6.32388e-14	4.81662e-09	0.88748	7.4537	1.21473e-10	1.45878e-05	0.674797	4.50173	2.42595e-05	0.167465	0.39547	2.26647	0.0265154	0.992051
rs2548516	ERAP2	ENSG00000164308	5	96275413	96211643	96255420	+	T	C	0.4562	0.97183	8.13162	6.16199e-12	4.5275e-07	1.05023	9.18753	5.84383e-14	5.94151e-09	1.02747	9.16959	6.32388e-14	4.81662e-09	0.88748	7.4537	1.21473e-10	1.45878e-05	0.674797	4.50173	2.42595e-05	0.167465	0.39547	2.26647	0.0265154	0.992051
rs2910792	ERAP2	ENSG00000164308	5	96276386	96211643	96255420	+	G	A	0.4562	0.97183	8.13162	6.16199e-12	4.5275e-07	1.05023	9.18753	5.84383e-14	5.94151e-09	1.02747	9.16959	6.32388e-14	4.81662e-09	0.88748	7.4537	1.21473e-10	1.45878e-05	0.674797	4.50173	2.42595e-05	0.167465	0.39547	2.26647	0.0265154	0.992051
rs2910789	ERAP2	ENSG00000164308	5	96276395	96211643	96255420	+	C	G	0.4562	0.97183	8.13162	6.16199e-12	4.5275e-07	1.05023	9.18753	5.84383e-14	5.94151e-09	1.02747	9.16959	6.32388e-14	4.81662e-09	0.88748	7.4537	1.21473e-10	1.45878e-05	0.674797	4.50173	2.42595e-05	0.167465	0.39547	2.26647	0.0265154	0.992051
rs6887500	ERAP2	ENSG00000164308	5	96277721	96211643	96255420	+	A	G	0.4562	0.97183	8.13162	6.16199e-12	4.5275e-07	1.05023	9.18753	5.84383e-14	5.94151e-09	1.02747	9.16959	6.32388e-14	4.81662e-09	0.88748	7.4537	1.21473e-10	1.45878e-05	0.674797	4.50173	2.42595e-05	0.167465	0.39547	2.26647	0.0265154	0.992051
rs13170029	ERAP2	ENSG00000164308	5	96279053	96211643	96255420	+	T	C	0.4562	0.97183	8.13162	6.16199e-12	4.5275e-07	1.05023	9.18753	5.84383e-14	5.94151e-09	1.02747	9.16959	6.32388e-14	4.81662e-09	0.88748	7.4537	1.21473e-10	1.45878e-05	0.674797	4.50173	2.42595e-05	0.167465	0.39547	2.26647	0.0265154	0.992051
rs10051637	ERAP2	ENSG00000164308	5	96279490	96211643	96255420	+	G	A	0.4562	0.97183	8.13162	6.16199e-12	4.5275e-07	1.05023	9.18753	5.84383e-14	5.94151e-09	1.02747	9.16959	6.32388e-14	4.81662e-09	0.88748	7.4537	1.21473e-10	1.45878e-05	0.674797	4.50173	2.42595e-05	0.167465	0.39547	2.26647	0.0265154	0.992051
rs147837667	ERAP2	ENSG00000164308	5	96280241	96211643	96255420	+	CT	C	0.4562	0.97183	8.13162	6.16199e-12	4.5275e-07	1.05023	9.18753	5.84383e-14	5.94151e-09	1.02747	9.16959	6.32388e-14	4.81662e-09	0.88748	7.4537	1.21473e-10	1.45878e-05	0.674797	4.50173	2.42595e-05	0.167465	0.39547	2.26647	0.0265154	0.992051
rs74393176	ERAP2	ENSG00000164308	5	96280248	96211643	96255420	+	T	G	0.4562	0.97183	8.13162	6.16199e-12	4.5275e-07	1.05023	9.18753	5.84383e-14	5.94151e-09	1.02747	9.16959	6.32388e-14	4.81662e-09	0.88748	7.4537	1.21473e-10	1.45878e-05	0.674797	4.50173	2.42595e-05	0.167465	0.39547	2.26647	0.0265154	0.992051
rs7726445	ERAP2	ENSG00000164308	5	96281043	96211643	96255420	+	T	A	0.4562	0.97183	8.13162	6.16199e-12	4.5275e-07	1.05023	9.18753	5.84383e-14	5.94151e-09	1.02747	9.16959	6.32388e-14	4.81662e-09	0.88748	7.4537	1.21473e-10	1.45878e-05	0.674797	4.50173	2.42595e-05	0.167465	0.39547	2.26647	0.0265154	0.992051
rs10077945	ERAP2	ENSG00000164308	5	96281402	96211643	96255420	+	T	C	0.4562	0.97183	8.13162	6.16199e-12	4.5275e-07	1.05023	9.18753	5.84383e-14	5.94151e-09	1.02747	9.16959	6.32388e-14	4.81662e-09	0.88748	7.4537	1.21473e-10	1.45878e-05	0.674797	4.50173	2.42595e-05	0.167465	0.39547	2.26647	0.0265154	0.992051
rs7731592	ERAP2	ENSG00000164308	5	96288960	96211643	96255420	+	A	G	0.4562	0.97183	8.13162	6.16199e-12	4.5275e-07	1.05023	9.18753	5.84383e-14	5.94151e-09	1.02747	9.16959	6.32388e-14	4.81662e-09	0.88748	7.4537	1.21473e-10	1.45878e-05	0.674797	4.50173	2.42595e-05	0.167465	0.39547	2.26647	0.0265154	0.992051
rs10566969	ERAP2	ENSG00000164308	5	96289036	96211643	96255420	+	G	GAGAC	0.4562	0.97183	8.13162	6.16199e-12	4.5275e-07	1.05023	9.18753	5.84383e-14	5.94151e-09	1.02747	9.16959	6.32388e-14	4.81662e-09	0.88748	7.4537	1.21473e-10	1.45878e-05	0.674797	4.50173	2.42595e-05	0.167465	0.39547	2.26647	0.0265154	0.992051
rs75610088	ERAP2	ENSG00000164308	5	96289043	96211643	96255420	+	T	G	0.4562	0.97183	8.13162	6.16199e-12	4.5275e-07	1.05023	9.18753	5.84383e-14	5.94151e-09	1.02747	9.16959	6.32388e-14	4.81662e-09	0.88748	7.4537	1.21473e-10	1.45878e-05	0.674797	4.50173	2.42595e-05	0.167465	0.39547	2.26647	0.0265154	0.992051
rs7703341	ERAP2	ENSG00000164308	5	96290230	96211643	96255420	+	A	G	0.4562	0.97183	8.13162	6.16199e-12	4.5275e-07	1.05023	9.18753	5.84383e-14	5.94151e-09	1.02747	9.16959	6.32388e-14	4.81662e-09	0.88748	7.4537	1.21473e-10	1.45878e-05	0.674797	4.50173	2.42595e-05	0.167465	0.39547	2.26647	0.0265154	0.992051
rs7705093	ERAP2	ENSG00000164308	5	96290647	96211643	96255420	+	T	C	0.4562	0.97183	8.13162	6.16199e-12	4.5275e-07	1.05023	9.18753	5.84383e-14	5.94151e-09	1.02747	9.16959	6.32388e-14	4.81662e-09	0.88748	7.4537	1.21473e-10	1.45878e-05	0.674797	4.50173	2.42595e-05	0.167465	0.39547	2.26647	0.0265154	0.992051
rs7716222	ERAP2	ENSG00000164308	5	96293006	96211643	96255420	+	A	C	0.4562	0.97183	8.13162	6.16199e-12	4.5275e-07	1.05023	9.18753	5.84383e-14	5.94151e-09	1.02747	9.16959	6.32388e-14	4.81662e-09	0.88748	7.4537	1.21473e-10	1.45878e-05	0.674797	4.50173	2.42595e-05	0.167465	0.39547	2.26647	0.0265154	0.992051
rs4360063	ERAP2	ENSG00000164308	5	96293153	96211643	96255420	+	G	A	0.4562	0.97183	8.13162	6.16199e-12	4.5275e-07	1.05023	9.18753	5.84383e-14	5.94151e-09	1.02747	9.16959	6.32388e-14	4.81662e-09	0.88748	7.4537	1.21473e-10	1.45878e-05	0.674797	4.50173	2.42595e-05	0.167465	0.39547	2.26647	0.0265154	0.992051
rs1363974	ERAP2	ENSG00000164308	5	96293816	96211643	96255420	+	G	A	0.4562	0.97183	8.13162	6.16199e-12	4.5275e-07	1.05023	9.18753	5.84383e-14	5.94151e-09	1.02747	9.16959	6.32388e-14	4.81662e-09	0.88748	7.4537	1.21473e-10	1.45878e-05	0.674797	4.50173	2.42595e-05	0.167465	0.39547	2.26647	0.0265154	0.992051
rs2351010	ERAP2	ENSG00000164308	5	96293929	96211643	96255420	+	A	G	0.4562	0.97183	8.13162	6.16199e-12	4.5275e-07	1.05023	9.18753	5.84383e-14	5.94151e-09	1.02747	9.16959	6.32388e-14	4.81662e-09	0.88748	7.4537	1.21473e-10	1.45878e-05	0.674797	4.50173	2.42595e-05	0.167465	0.39547	2.26647	0.0265154	0.992051
rs3909451	ERAP2	ENSG00000164308	5	96295121	96211643	96255420	+	T	G	0.4562	0.97183	8.13162	6.16199e-12	4.5275e-07	1.05023	9.18753	5.84383e-14	5.94151e-09	1.02747	9.16959	6.32388e-14	4.81662e-09	0.88748	7.4537	1.21473e-10	1.45878e-05	0.674797	4.50173	2.42595e-05	0.167465	0.39547	2.26647	0.0265154	0.992051
rs13358339	ERAP2	ENSG00000164308	5	96295810	96211643	96255420	+	C	T	0.4562	0.97183	8.13162	6.16199e-12	4.5275e-07	1.05023	9.18753	5.84383e-14	5.94151e-09	1.02747	9.16959	6.32388e-14	4.81662e-09	0.88748	7.4537	1.21473e-10	1.45878e-05	0.674797	4.50173	2.42595e-05	0.167465	0.39547	2.26647	0.0265154	0.992051
rs3797796	ERAP2	ENSG00000164308	5	96316758	96211643	96255420	+	T	C	0.4562	0.97183	8.13162	6.16199e-12	4.5275e-07	1.05023	9.18753	5.84383e-14	5.94151e-09	1.02747	9.16959	6.32388e-14	4.81662e-09	0.88748	7.4537	1.21473e-10	1.45878e-05	0.674797	4.50173	2.42595e-05	0.167465	0.39547	2.26647	0.0265154	0.992051
rs2161548	ERAP2	ENSG00000164308	5	96318145	96211643	96255420	+	A	G	0.4562	0.97183	8.13162	6.16199e-12	4.5275e-07	1.05023	9.18753	5.84383e-14	5.94151e-09	1.02747	9.16959	6.32388e-14	4.81662e-09	0.88748	7.4537	1.21473e-10	1.45878e-05	0.674797	4.50173	2.42595e-05	0.167465	0.39547	2.26647	0.0265154	0.992051
rs35304156	ERAP2	ENSG00000164308	5	96319015	96211643	96255420	+	C	CAT	0.4562	0.97183	8.13162	6.16199e-12	4.5275e-07	1.05023	9.18753	5.84383e-14	5.94151e-09	1.02747	9.16959	6.32388e-14	4.81662e-09	0.88748	7.4537	1.21473e-10	1.45878e-05	0.674797	4.50173	2.42595e-05	0.167465	0.39547	2.26647	0.0265154	0.992051
rs10476696	ERAP2	ENSG00000164308	5	96319607	96211643	96255420	+	G	T	0.4562	0.97183	8.13162	6.16199e-12	4.5275e-07	1.05023	9.18753	5.84383e-14	5.94151e-09	1.02747	9.16959	6.32388e-14	4.81662e-09	0.88748	7.4537	1.21473e-10	1.45878e-05	0.674797	4.50173	2.42595e-05	0.167465	0.39547	2.26647	0.0265154	0.992051
rs10038651	ERAP2	ENSG00000164308	5	96320411	96211643	96255420	+	A	G	0.4562	0.97183	8.13162	6.16199e-12	4.5275e-07	1.05023	9.18753	5.84383e-14	5.94151e-09	1.02747	9.16959	6.32388e-14	4.81662e-09	0.88748	7.4537	1.21473e-10	1.45878e-05	0.674797	4.50173	2.42595e-05	0.167465	0.39547	2.26647	0.0265154	0.992051
rs10044354	ERAP2	ENSG00000164308	5	96320495	96211643	96255420	+	T	C	0.4562	0.97183	8.13162	6.16199e-12	4.5275e-07	1.05023	9.18753	5.84383e-14	5.94151e-09	1.02747	9.16959	6.32388e-14	4.81662e-09	0.88748	7.4537	1.21473e-10	1.45878e-05	0.674797	4.50173	2.42595e-05	0.167465	0.39547	2.26647	0.0265154	0.992051
rs9314181	ERAP2	ENSG00000164308	5	96320586	96211643	96255420	+	C	T	0.4562	0.97183	8.13162	6.16199e-12	4.5275e-07	1.05023	9.18753	5.84383e-14	5.94151e-09	1.02747	9.16959	6.32388e-14	4.81662e-09	0.88748	7.4537	1.21473e-10	1.45878e-05	0.674797	4.50173	2.42595e-05	0.167465	0.39547	2.26647	0.0265154	0.992051
rs38033	ERAP2	ENSG00000164308	5	96322136	96211643	96255420	+	G	A	0.4562	0.97183	8.13162	6.16199e-12	4.5275e-07	1.05023	9.18753	5.84383e-14	5.94151e-09	1.02747	9.16959	6.32388e-14	4.81662e-09	0.88748	7.4537	1.21473e-10	1.45878e-05	0.674797	4.50173	2.42595e-05	0.167465	0.39547	2.26647	0.0265154	0.992051
rs38034	ERAP2	ENSG00000164308	5	96322419	96211643	96255420	+	T	C	0.4562	0.97183	8.13162	6.16199e-12	4.5275e-07	1.05023	9.18753	5.84383e-14	5.94151e-09	1.02747	9.16959	6.32388e-14	4.81662e-09	0.88748	7.4537	1.21473e-10	1.45878e-05	0.674797	4.50173	2.42595e-05	0.167465	0.39547	2.26647	0.0265154	0.992051
rs251851	ERAP2	ENSG00000164308	5	96325018	96211643	96255420	+	T	A	0.4562	0.97183	8.13162	6.16199e-12	4.5275e-07	1.05023	9.18753	5.84383e-14	5.94151e-09	1.02747	9.16959	6.32388e-14	4.81662e-09	0.88748	7.4537	1.21473e-10	1.45878e-05	0.674797	4.50173	2.42595e-05	0.167465	0.39547	2.26647	0.0265154	0.992051
rs200075523	ERAP2	ENSG00000164308	5	96325023	96211643	96255420	+	AT	A	0.4562	0.97183	8.13162	6.16199e-12	4.5275e-07	1.05023	9.18753	5.84383e-14	5.94151e-09	1.02747	9.16959	6.32388e-14	4.81662e-09	0.88748	7.4537	1.21473e-10	1.45878e-05	0.674797	4.50173	2.42595e-05	0.167465	0.39547	2.26647	0.0265154	0.992051
rs373385028	ERAP2	ENSG00000164308	5	96325026	96211643	96255420	+	A	T	0.4562	0.97183	8.13162	6.16199e-12	4.5275e-07	1.05023	9.18753	5.84383e-14	5.94151e-09	1.02747	9.16959	6.32388e-14	4.81662e-09	0.88748	7.4537	1.21473e-10	1.45878e-05	0.674797	4.50173	2.42595e-05	0.167465	0.39547	2.26647	0.0265154	0.992051
rs38038	ERAP2	ENSG00000164308	5	96327138	96211643	96255420	+	G	A	0.4562	0.97183	8.13162	6.16199e-12	4.5275e-07	1.05023	9.18753	5.84383e-14	5.94151e-09	1.02747	9.16959	6.32388e-14	4.81662e-09	0.88748	7.4537	1.21473e-10	1.45878e-05	0.674797	4.50173	2.42595e-05	0.167465	0.39547	2.26647	0.0265154	0.992051
rs1160962	ERAP2	ENSG00000164308	5	96327549	96211643	96255420	+	A	ATT	0.4562	0.97183	8.13162	6.16199e-12	4.5275e-07	1.05023	9.18753	5.84383e-14	5.94151e-09	1.02747	9.16959	6.32388e-14	4.81662e-09	0.88748	7.4537	1.21473e-10	1.45878e-05	0.674797	4.50173	2.42595e-05	0.167465	0.39547	2.26647	0.0265154	0.992051
rs27436	ERAP2	ENSG00000164308	5	96330966	96211643	96255420	+	T	C	0.4562	0.97183	8.13162	6.16199e-12	4.5275e-07	1.05023	9.18753	5.84383e-14	5.94151e-09	1.02747	9.16959	6.32388e-14	4.81662e-09	0.88748	7.4537	1.21473e-10	1.45878e-05	0.674797	4.50173	2.42595e-05	0.167465	0.39547	2.26647	0.0265154	0.992051
rs444309	ERAP2	ENSG00000164308	5	96331369	96211643	96255420	+	C	A	0.4562	0.97183	8.13162	6.16199e-12	4.5275e-07	1.05023	9.18753	5.84383e-14	5.94151e-09	1.02747	9.16959	6.32388e-14	4.81662e-09	0.88748	7.4537	1.21473e-10	1.45878e-05	0.674797	4.50173	2.42595e-05	0.167465	0.39547	2.26647	0.0265154	0.992051
rs430827	ERAP2	ENSG00000164308	5	96331371	96211643	96255420	+	A	C	0.4562	0.97183	8.13162	6.16199e-12	4.5275e-07	1.05023	9.18753	5.84383e-14	5.94151e-09	1.02747	9.16959	6.32388e-14	4.81662e-09	0.88748	7.4537	1.21473e-10	1.45878e-05	0.674797	4.50173	2.42595e-05	0.167465	0.39547	2.26647	0.0265154	0.992051
rs3836862	ERAP2	ENSG00000164308	5	96332085	96211643	96255420	+	TC	T	0.4562	0.97183	8.13162	6.16199e-12	4.5275e-07	1.05023	9.18753	5.84383e-14	5.94151e-09	1.02747	9.16959	6.32388e-14	4.81662e-09	0.88748	7.4537	1.21473e-10	1.45878e-05	0.674797	4.50173	2.42595e-05	0.167465	0.39547	2.26647	0.0265154	0.992051
rs38043	ERAP2	ENSG00000164308	5	96336791	96211643	96255420	+	A	G	0.4562	0.97183	8.13162	6.16199e-12	4.5275e-07	1.05023	9.18753	5.84383e-14	5.94151e-09	1.02747	9.16959	6.32388e-14	4.81662e-09	0.88748	7.4537	1.21473e-10	1.45878e-05	0.674797	4.50173	2.42595e-05	0.167465	0.39547	2.26647	0.0265154	0.992051
rs38044	ERAP2	ENSG00000164308	5	96337790	96211643	96255420	+	T	C	0.4562	0.97183	8.13162	6.16199e-12	4.5275e-07	1.05023	9.18753	5.84383e-14	5.94151e-09	1.02747	9.16959	6.32388e-14	4.81662e-09	0.88748	7.4537	1.21473e-10	1.45878e-05	0.674797	4.50173	2.42595e-05	0.167465	0.39547	2.26647	0.0265154	0.992051
rs27659	ERAP2	ENSG00000164308	5	96343552	96211643	96255420	+	A	G	0.4562	0.97183	8.13162	6.16199e-12	4.5275e-07	1.05023	9.18753	5.84383e-14	5.94151e-09	1.02747	9.16959	6.32388e-14	4.81662e-09	0.88748	7.4537	1.21473e-10	1.45878e-05	0.674797	4.50173	2.42595e-05	0.167465	0.39547	2.26647	0.0265154	0.992051
rs27289	ERAP2	ENSG00000164308	5	96346278	96211643	96255420	+	G	T	0.4562	0.97183	8.13162	6.16199e-12	4.5275e-07	1.05023	9.18753	5.84383e-14	5.94151e-09	1.02747	9.16959	6.32388e-14	4.81662e-09	0.88748	7.4537	1.21473e-10	1.45878e-05	0.674797	4.50173	2.42595e-05	0.167465	0.39547	2.26647	0.0265154	0.992051
rs27290	ERAP2	ENSG00000164308	5	96350088	96211643	96255420	+	G	A	0.4562	0.97183	8.13162	6.16199e-12	4.5275e-07	1.05023	9.18753	5.84383e-14	5.94151e-09	1.02747	9.16959	6.32388e-14	4.81662e-09	0.88748	7.4537	1.21473e-10	1.45878e-05	0.674797	4.50173	2.42595e-05	0.167465	0.39547	2.26647	0.0265154	0.992051
rs17803877	CYB5A	ENSG00000166347	18	71909320	71920530	71959251	-	C	A	0.1875	-1.12739	-8.12684	6.29336e-12	4.5275e-07	-0.776229	-4.79245	7.99195e-06	0.0289343	-0.679762	-3.95758	0.000168893	0.213932	-0.457373	-2.72087	0.00806758	0.857667	-0.571886	-3.29597	0.00150002	0.707725	-0.264294	-1.90427	0.0609846	0.992979
rs56134691	CYB5A	ENSG00000166347	18	71909636	71920530	71959251	-	T	G	0.1875	-1.12739	-8.12684	6.29336e-12	4.5275e-07	-0.776229	-4.79245	7.99195e-06	0.0289343	-0.679762	-3.95758	0.000168893	0.213932	-0.457373	-2.72087	0.00806758	0.857667	-0.571886	-3.29597	0.00150002	0.707725	-0.264294	-1.90427	0.0609846	0.992979
rs12458171	CYB5A	ENSG00000166347	18	71911813	71920530	71959251	-	A	T	0.1875	-1.12739	-8.12684	6.29336e-12	4.5275e-07	-0.776229	-4.79245	7.99195e-06	0.0289343	-0.679762	-3.95758	0.000168893	0.213932	-0.457373	-2.72087	0.00806758	0.857667	-0.571886	-3.29597	0.00150002	0.707725	-0.264294	-1.90427	0.0609846	0.992979
rs7238758	CYB5A	ENSG00000166347	18	71912129	71920530	71959251	-	T	G	0.1875	-1.12739	-8.12684	6.29336e-12	4.5275e-07	-0.776229	-4.79245	7.99195e-06	0.0289343	-0.679762	-3.95758	0.000168893	0.213932	-0.457373	-2.72087	0.00806758	0.857667	-0.571886	-3.29597	0.00150002	0.707725	-0.264294	-1.90427	0.0609846	0.992979
rs7243314	CYB5A	ENSG00000166347	18	71912588	71920530	71959251	-	A	G	0.1875	-1.12739	-8.12684	6.29336e-12	4.5275e-07	-0.776229	-4.79245	7.99195e-06	0.0289343	-0.679762	-3.95758	0.000168893	0.213932	-0.457373	-2.72087	0.00806758	0.857667	-0.571886	-3.29597	0.00150002	0.707725	-0.264294	-1.90427	0.0609846	0.992979
rs12456770	CYB5A	ENSG00000166347	18	71913296	71920530	71959251	-	G	A	0.1875	-1.12739	-8.12684	6.29336e-12	4.5275e-07	-0.776229	-4.79245	7.99195e-06	0.0289343	-0.679762	-3.95758	0.000168893	0.213932	-0.457373	-2.72087	0.00806758	0.857667	-0.571886	-3.29597	0.00150002	0.707725	-0.264294	-1.90427	0.0609846	0.992979
rs4892185	CYB5A	ENSG00000166347	18	71913596	71920530	71959251	-	A	G	0.1875	-1.12739	-8.12684	6.29336e-12	4.5275e-07	-0.776229	-4.79245	7.99195e-06	0.0289343	-0.679762	-3.95758	0.000168893	0.213932	-0.457373	-2.72087	0.00806758	0.857667	-0.571886	-3.29597	0.00150002	0.707725	-0.264294	-1.90427	0.0609846	0.992979
rs72980405	CYB5A	ENSG00000166347	18	71914831	71920530	71959251	-	T	C	0.1875	-1.12739	-8.12684	6.29336e-12	4.5275e-07	-0.776229	-4.79245	7.99195e-06	0.0289343	-0.679762	-3.95758	0.000168893	0.213932	-0.457373	-2.72087	0.00806758	0.857667	-0.571886	-3.29597	0.00150002	0.707725	-0.264294	-1.90427	0.0609846	0.992979
rs1790866	CYB5A	ENSG00000166347	18	71915176	71920530	71959251	-	T	G	0.1875	-1.12739	-8.12684	6.29336e-12	4.5275e-07	-0.776229	-4.79245	7.99195e-06	0.0289343	-0.679762	-3.95758	0.000168893	0.213932	-0.457373	-2.72087	0.00806758	0.857667	-0.571886	-3.29597	0.00150002	0.707725	-0.264294	-1.90427	0.0609846	0.992979
rs72980420	CYB5A	ENSG00000166347	18	71921272	71920530	71959251	-	T	C	0.1875	-1.12739	-8.12684	6.29336e-12	4.5275e-07	-0.776229	-4.79245	7.99195e-06	0.0289343	-0.679762	-3.95758	0.000168893	0.213932	-0.457373	-2.72087	0.00806758	0.857667	-0.571886	-3.29597	0.00150002	0.707725	-0.264294	-1.90427	0.0609846	0.992979
rs1788616	CYB5A	ENSG00000166347	18	71922789	71920530	71959251	-	G	A	0.1875	-1.12739	-8.12684	6.29336e-12	4.5275e-07	-0.776229	-4.79245	7.99195e-06	0.0289343	-0.679762	-3.95758	0.000168893	0.213932	-0.457373	-2.72087	0.00806758	0.857667	-0.571886	-3.29597	0.00150002	0.707725	-0.264294	-1.90427	0.0609846	0.992979
rs8091176	CYB5A	ENSG00000166347	18	71923723	71920530	71959251	-	G	A	0.1875	-1.12739	-8.12684	6.29336e-12	4.5275e-07	-0.776229	-4.79245	7.99195e-06	0.0289343	-0.679762	-3.95758	0.000168893	0.213932	-0.457373	-2.72087	0.00806758	0.857667	-0.571886	-3.29597	0.00150002	0.707725	-0.264294	-1.90427	0.0609846	0.992979
rs7238987	CYB5A	ENSG00000166347	18	71928150	71920530	71959251	-	T	C	0.1875	-1.12739	-8.12684	6.29336e-12	4.5275e-07	-0.776229	-4.79245	7.99195e-06	0.0289343	-0.679762	-3.95758	0.000168893	0.213932	-0.457373	-2.72087	0.00806758	0.857667	-0.571886	-3.29597	0.00150002	0.707725	-0.264294	-1.90427	0.0609846	0.992979
rs4892187	CYB5A	ENSG00000166347	18	71929842	71920530	71959251	-	C	T	0.1875	-1.12739	-8.12684	6.29336e-12	4.5275e-07	-0.776229	-4.79245	7.99195e-06	0.0289343	-0.679762	-3.95758	0.000168893	0.213932	-0.457373	-2.72087	0.00806758	0.857667	-0.571886	-3.29597	0.00150002	0.707725	-0.264294	-1.90427	0.0609846	0.992979
rs10555041	CYB5A	ENSG00000166347	18	71934085	71920530	71959251	-	AAC	A	0.1875	-1.12739	-8.12684	6.29336e-12	4.5275e-07	-0.776229	-4.79245	7.99195e-06	0.0289343	-0.679762	-3.95758	0.000168893	0.213932	-0.457373	-2.72087	0.00806758	0.857667	-0.571886	-3.29597	0.00150002	0.707725	-0.264294	-1.90427	0.0609846	0.992979
rs140211905	CYB5A	ENSG00000166347	18	71935720	71920530	71959251	-	T	TGA	0.1875	-1.12739	-8.12684	6.29336e-12	4.5275e-07	-0.776229	-4.79245	7.99195e-06	0.0289343	-0.679762	-3.95758	0.000168893	0.213932	-0.457373	-2.72087	0.00806758	0.857667	-0.571886	-3.29597	0.00150002	0.707725	-0.264294	-1.90427	0.0609846	0.992979
rs4892188	CYB5A	ENSG00000166347	18	71936122	71920530	71959251	-	T	G	0.1875	-1.12739	-8.12684	6.29336e-12	4.5275e-07	-0.776229	-4.79245	7.99195e-06	0.0289343	-0.679762	-3.95758	0.000168893	0.213932	-0.457373	-2.72087	0.00806758	0.857667	-0.571886	-3.29597	0.00150002	0.707725	-0.264294	-1.90427	0.0609846	0.992979
rs4891537	CYB5A	ENSG00000166347	18	71936427	71920530	71959251	-	T	C	0.1875	-1.12739	-8.12684	6.29336e-12	4.5275e-07	-0.776229	-4.79245	7.99195e-06	0.0289343	-0.679762	-3.95758	0.000168893	0.213932	-0.457373	-2.72087	0.00806758	0.857667	-0.571886	-3.29597	0.00150002	0.707725	-0.264294	-1.90427	0.0609846	0.992979
rs7238927	CYB5A	ENSG00000166347	18	71936607	71920530	71959251	-	A	G	0.1875	-1.12739	-8.12684	6.29336e-12	4.5275e-07	-0.776229	-4.79245	7.99195e-06	0.0289343	-0.679762	-3.95758	0.000168893	0.213932	-0.457373	-2.72087	0.00806758	0.857667	-0.571886	-3.29597	0.00150002	0.707725	-0.264294	-1.90427	0.0609846	0.992979
rs1614856	CYB5A	ENSG00000166347	18	71936780	71920530	71959251	-	C	T	0.1875	-1.12739	-8.12684	6.29336e-12	4.5275e-07	-0.776229	-4.79245	7.99195e-06	0.0289343	-0.679762	-3.95758	0.000168893	0.213932	-0.457373	-2.72087	0.00806758	0.857667	-0.571886	-3.29597	0.00150002	0.707725	-0.264294	-1.90427	0.0609846	0.992979
rs1790901	CYB5A	ENSG00000166347	18	71937145	71920530	71959251	-	G	T	0.1875	-1.12739	-8.12684	6.29336e-12	4.5275e-07	-0.776229	-4.79245	7.99195e-06	0.0289343	-0.679762	-3.95758	0.000168893	0.213932	-0.457373	-2.72087	0.00806758	0.857667	-0.571886	-3.29597	0.00150002	0.707725	-0.264294	-1.90427	0.0609846	0.992979
rs4891538	CYB5A	ENSG00000166347	18	71937252	71920530	71959251	-	A	G	0.1875	-1.12739	-8.12684	6.29336e-12	4.5275e-07	-0.776229	-4.79245	7.99195e-06	0.0289343	-0.679762	-3.95758	0.000168893	0.213932	-0.457373	-2.72087	0.00806758	0.857667	-0.571886	-3.29597	0.00150002	0.707725	-0.264294	-1.90427	0.0609846	0.992979
rs4892190	CYB5A	ENSG00000166347	18	71937461	71920530	71959251	-	A	G	0.1875	-1.12739	-8.12684	6.29336e-12	4.5275e-07	-0.776229	-4.79245	7.99195e-06	0.0289343	-0.679762	-3.95758	0.000168893	0.213932	-0.457373	-2.72087	0.00806758	0.857667	-0.571886	-3.29597	0.00150002	0.707725	-0.264294	-1.90427	0.0609846	0.992979
rs4891539	CYB5A	ENSG00000166347	18	71937593	71920530	71959251	-	T	C	0.1875	-1.12739	-8.12684	6.29336e-12	4.5275e-07	-0.776229	-4.79245	7.99195e-06	0.0289343	-0.679762	-3.95758	0.000168893	0.213932	-0.457373	-2.72087	0.00806758	0.857667	-0.571886	-3.29597	0.00150002	0.707725	-0.264294	-1.90427	0.0609846	0.992979
rs4892191	CYB5A	ENSG00000166347	18	71937684	71920530	71959251	-	C	G	0.1875	-1.12739	-8.12684	6.29336e-12	4.5275e-07	-0.776229	-4.79245	7.99195e-06	0.0289343	-0.679762	-3.95758	0.000168893	0.213932	-0.457373	-2.72087	0.00806758	0.857667	-0.571886	-3.29597	0.00150002	0.707725	-0.264294	-1.90427	0.0609846	0.992979
rs1788632	CYB5A	ENSG00000166347	18	71938311	71920530	71959251	-	T	G	0.1875	-1.12739	-8.12684	6.29336e-12	4.5275e-07	-0.776229	-4.79245	7.99195e-06	0.0289343	-0.679762	-3.95758	0.000168893	0.213932	-0.457373	-2.72087	0.00806758	0.857667	-0.571886	-3.29597	0.00150002	0.707725	-0.264294	-1.90427	0.0609846	0.992979
rs4892192	CYB5A	ENSG00000166347	18	71939569	71920530	71959251	-	T	C	0.1875	-1.12739	-8.12684	6.29336e-12	4.5275e-07	-0.776229	-4.79245	7.99195e-06	0.0289343	-0.679762	-3.95758	0.000168893	0.213932	-0.457373	-2.72087	0.00806758	0.857667	-0.571886	-3.29597	0.00150002	0.707725	-0.264294	-1.90427	0.0609846	0.992979
rs7227617	CYB5A	ENSG00000166347	18	71940113	71920530	71959251	-	T	C	0.1875	-1.12739	-8.12684	6.29336e-12	4.5275e-07	-0.776229	-4.79245	7.99195e-06	0.0289343	-0.679762	-3.95758	0.000168893	0.213932	-0.457373	-2.72087	0.00806758	0.857667	-0.571886	-3.29597	0.00150002	0.707725	-0.264294	-1.90427	0.0609846	0.992979
rs34869730	GLTP	ENSG00000139433	12	110304731	110288748	110318293	-	AT	A	0.3688	0.717974	8.12482	6.34951e-12	4.56066e-07	0.751679	7.80902	2.55274e-11	7.35749e-07	0.799479	8.1494	5.69722e-12	1.92858e-07	0.518901	3.96776	0.000163034	0.360146	0.432761	3.19769	0.00202948	0.750604	0.343318	2.4271	0.0177968	0.96512
rs17671352	ELP5	ENSG00000170291	17	7127718	7154735	7163259	+	T	C	0.4062	0.957931	8.1149	6.63338e-12	4.74204e-07	0.990295	9.40916	2.20492e-14	3.41609e-09	0.946734	9.24295	4.57903e-14	4.24211e-09	1.03153	9.34686	2.89925e-14	2.68593e-08	0.87001	6.71733	3.12984e-09	0.000384928	0.710177	4.94576	5.01254e-06	0.0916746
rs35594616	ELP5	ENSG00000170291	17	7129840	7154735	7163259	+	T	C	0.4062	0.957931	8.1149	6.63338e-12	4.74204e-07	0.990295	9.40916	2.20492e-14	3.41609e-09	0.946734	9.24295	4.57903e-14	4.24211e-09	1.03153	9.34686	2.89925e-14	2.68593e-08	0.87001	6.71733	3.12984e-09	0.000384928	0.710177	4.94576	5.01254e-06	0.0916746
rs2074222	ELP5	ENSG00000170291	17	7129974	7154735	7163259	+	A	G	0.4062	0.957931	8.1149	6.63338e-12	4.74204e-07	0.990295	9.40916	2.20492e-14	3.41609e-09	0.946734	9.24295	4.57903e-14	4.24211e-09	1.03153	9.34686	2.89925e-14	2.68593e-08	0.87001	6.71733	3.12984e-09	0.000384928	0.710177	4.94576	5.01254e-06	0.0916746
rs4766641	GLTP	ENSG00000139433	12	110301492	110288748	110318293	-	T	A	0.3562	0.742107	8.09274	7.31466e-12	5.22086e-07	0.750596	7.32472	2.13554e-10	4.62731e-06	0.807091	7.76179	3.14213e-11	8.37065e-07	0.505549	3.68714	0.000423364	0.510657	0.428094	3.03425	0.00331252	0.800179	0.307264	2.07095	0.0420524	0.992979
rs2848626	TIMM10	ENSG00000134809	11	57283988	57295936	57298276	-	C	T	0.2437	1.23545	8.05818	8.51845e-12	6.07052e-07	0.973023	6.38064	1.25717e-08	0.000161553	1.11497	6.70873	3.09044e-09	4.79131e-05	0.737995	4.56016	1.92358e-05	0.124993	0.782309	4.6155	1.58809e-05	0.132231	0.0319351	0.146664	0.883819	0.997767
rs2521985	ELP5	ENSG00000170291	17	7121785	7154735	7163259	+	T	C	0.3875	0.958231	8.04782	8.91657e-12	6.33434e-07	0.976561	8.98354	1.43538e-13	8.51744e-09	0.960155	9.44292	1.90103e-14	1.89663e-09	0.996951	8.61494	7.29881e-13	4.94518e-07	0.852849	6.47293	8.87348e-09	0.00102236	0.726499	5.02764	3.66792e-06	0.0793254
rs739669	ELP5	ENSG00000170291	17	7122377	7154735	7163259	+	G	A	0.3875	0.958231	8.04782	8.91657e-12	6.33434e-07	0.976561	8.98354	1.43538e-13	8.51744e-09	0.960155	9.44292	1.90103e-14	1.89663e-09	0.996951	8.61494	7.29881e-13	4.94518e-07	0.852849	6.47293	8.87348e-09	0.00102236	0.726499	5.02764	3.66792e-06	0.0793254
rs141106058	GLTP	ENSG00000139433	12	110308275	110288748	110318293	-	AAAAAT	A	0.4187	0.683396	8.03732	9.33912e-12	6.62415e-07	0.721551	7.85267	2.10657e-11	6.09476e-07	0.784927	8.49157	1.25831e-12	5.8299e-08	0.475948	3.78192	0.000308106	0.458763	0.396575	3.03388	0.00331611	0.800282	0.291719	2.08425	0.0407882	0.992979
rs146243389	PFDN5	ENSG00000123349	12	53664308	53689075	53693234	+	GTTTGGGGTTGCTCCACTGCCCTCAAACAGC	G	0.4375	0.83907	8.03551	9.4141e-12	6.66692e-07	0.881683	7.94783	1.38542e-11	4.14298e-07	0.823901	7.72994	3.61443e-11	9.57269e-07	0.58604	4.32499	4.57787e-05	0.203912	0.527566	4.63006	1.5037e-05	0.129158	0.591816	4.14253	9.46384e-05	0.303117
rs374587283	CPNE1	ENSG00000214078	20	34441142	34213953	34252878	-	CA	C	0.1375	-1.1807	-8.00719	1.06654e-11	7.29703e-07	-1.38081	-8.87029	2.36515e-13	1.31093e-08	-1.54165	-10.7814	5.63277e-17	8.4111e-12	-1.14623	-6.89228	1.40018e-09	0.000132143	-0.858099	-4.69069	1.19686e-05	0.109826	-0.260841	-1.01971	0.311379	0.992979
rs201177249	CPNE1	ENSG00000214078	20	34521027	34213953	34252878	-	C	CT	0.15	-1.15926	-7.99727	1.11423e-11	7.29703e-07	-1.35087	-8.89882	2.08555e-13	1.15737e-08	-1.51971	-10.9985	2.22073e-17	3.74755e-12	-1.0511	-6.21796	2.50412e-08	0.00108055	-0.856637	-4.80463	7.76522e-06	0.0845225	-0.187708	-0.742141	0.460485	0.992979
rs4796717	NT5C3B	ENSG00000141698	17	39997265	39981335	39992523	-	A	G	0.225	1.01183	7.99601	1.1204e-11	7.29703e-07	1.01577	8.70036	5.00607e-13	2.35735e-08	1.03252	7.6217	5.81509e-11	1.45193e-06	0.772577	4.95093	4.33871e-06	0.0486908	0.779445	4.9993	3.66794e-06	0.0498816	0.522674	3.23344	0.00186713	0.697217
rs4796718	NT5C3B	ENSG00000141698	17	39997374	39981335	39992523	-	A	C	0.225	1.01183	7.99601	1.1204e-11	7.29703e-07	1.01577	8.70036	5.00607e-13	2.35735e-08	1.03252	7.6217	5.81509e-11	1.45193e-06	0.772577	4.95093	4.33871e-06	0.0486908	0.779445	4.9993	3.66794e-06	0.0498816	0.522674	3.23344	0.00186713	0.697217
rs11079017	NT5C3B	ENSG00000141698	17	39997856	39981335	39992523	-	C	A	0.225	1.01183	7.99601	1.1204e-11	7.29703e-07	1.01577	8.70036	5.00607e-13	2.35735e-08	1.03252	7.6217	5.81509e-11	1.45193e-06	0.772577	4.95093	4.33871e-06	0.0486908	0.779445	4.9993	3.66794e-06	0.0498816	0.522674	3.23344	0.00186713	0.697217
rs1529933	NT5C3B	ENSG00000141698	17	39998141	39981335	39992523	-	C	T	0.225	1.01183	7.99601	1.1204e-11	7.29703e-07	1.01577	8.70036	5.00607e-13	2.35735e-08	1.03252	7.6217	5.81509e-11	1.45193e-06	0.772577	4.95093	4.33871e-06	0.0486908	0.779445	4.9993	3.66794e-06	0.0498816	0.522674	3.23344	0.00186713	0.697217
rs9902424	NT5C3B	ENSG00000141698	17	39999279	39981335	39992523	-	G	A	0.225	1.01183	7.99601	1.1204e-11	7.29703e-07	1.01577	8.70036	5.00607e-13	2.35735e-08	1.03252	7.6217	5.81509e-11	1.45193e-06	0.772577	4.95093	4.33871e-06	0.0486908	0.779445	4.9993	3.66794e-06	0.0498816	0.522674	3.23344	0.00186713	0.697217
rs9797235	NT5C3B	ENSG00000141698	17	40002927	39981335	39992523	-	G	C	0.225	1.01183	7.99601	1.1204e-11	7.29703e-07	1.01577	8.70036	5.00607e-13	2.35735e-08	1.03252	7.6217	5.81509e-11	1.45193e-06	0.772577	4.95093	4.33871e-06	0.0486908	0.779445	4.9993	3.66794e-06	0.0498816	0.522674	3.23344	0.00186713	0.697217
rs9797236	NT5C3B	ENSG00000141698	17	40002928	39981335	39992523	-	G	A	0.225	1.01183	7.99601	1.1204e-11	7.29703e-07	1.01577	8.70036	5.00607e-13	2.35735e-08	1.03252	7.6217	5.81509e-11	1.45193e-06	0.772577	4.95093	4.33871e-06	0.0486908	0.779445	4.9993	3.66794e-06	0.0498816	0.522674	3.23344	0.00186713	0.697217
rs7216546	NT5C3B	ENSG00000141698	17	40003016	39981335	39992523	-	G	A	0.225	1.01183	7.99601	1.1204e-11	7.29703e-07	1.01577	8.70036	5.00607e-13	2.35735e-08	1.03252	7.6217	5.81509e-11	1.45193e-06	0.772577	4.95093	4.33871e-06	0.0486908	0.779445	4.9993	3.66794e-06	0.0498816	0.522674	3.23344	0.00186713	0.697217
rs4796719	NT5C3B	ENSG00000141698	17	40003347	39981335	39992523	-	G	A	0.225	1.01183	7.99601	1.1204e-11	7.29703e-07	1.01577	8.70036	5.00607e-13	2.35735e-08	1.03252	7.6217	5.81509e-11	1.45193e-06	0.772577	4.95093	4.33871e-06	0.0486908	0.779445	4.9993	3.66794e-06	0.0498816	0.522674	3.23344	0.00186713	0.697217
rs4796721	NT5C3B	ENSG00000141698	17	40003421	39981335	39992523	-	C	T	0.225	1.01183	7.99601	1.1204e-11	7.29703e-07	1.01577	8.70036	5.00607e-13	2.35735e-08	1.03252	7.6217	5.81509e-11	1.45193e-06	0.772577	4.95093	4.33871e-06	0.0486908	0.779445	4.9993	3.66794e-06	0.0498816	0.522674	3.23344	0.00186713	0.697217
rs7216097	NT5C3B	ENSG00000141698	17	40008056	39981335	39992523	-	C	A	0.225	1.01183	7.99601	1.1204e-11	7.29703e-07	1.01577	8.70036	5.00607e-13	2.35735e-08	1.03252	7.6217	5.81509e-11	1.45193e-06	0.772577	4.95093	4.33871e-06	0.0486908	0.779445	4.9993	3.66794e-06	0.0498816	0.522674	3.23344	0.00186713	0.697217
rs7216461	NT5C3B	ENSG00000141698	17	40008267	39981335	39992523	-	C	A	0.225	1.01183	7.99601	1.1204e-11	7.29703e-07	1.01577	8.70036	5.00607e-13	2.35735e-08	1.03252	7.6217	5.81509e-11	1.45193e-06	0.772577	4.95093	4.33871e-06	0.0486908	0.779445	4.9993	3.66794e-06	0.0498816	0.522674	3.23344	0.00186713	0.697217
rs6503672	NT5C3B	ENSG00000141698	17	40009690	39981335	39992523	-	C	T	0.225	1.01183	7.99601	1.1204e-11	7.29703e-07	1.01577	8.70036	5.00607e-13	2.35735e-08	1.03252	7.6217	5.81509e-11	1.45193e-06	0.772577	4.95093	4.33871e-06	0.0486908	0.779445	4.9993	3.66794e-06	0.0498816	0.522674	3.23344	0.00186713	0.697217
rs3744782	NT5C3B	ENSG00000141698	17	40010979	39981335	39992523	-	G	A	0.225	1.01183	7.99601	1.1204e-11	7.29703e-07	1.01577	8.70036	5.00607e-13	2.35735e-08	1.03252	7.6217	5.81509e-11	1.45193e-06	0.772577	4.95093	4.33871e-06	0.0486908	0.779445	4.9993	3.66794e-06	0.0498816	0.522674	3.23344	0.00186713	0.697217
rs11871200	NT5C3B	ENSG00000141698	17	40012224	39981335	39992523	-	G	A	0.225	1.01183	7.99601	1.1204e-11	7.29703e-07	1.01577	8.70036	5.00607e-13	2.35735e-08	1.03252	7.6217	5.81509e-11	1.45193e-06	0.772577	4.95093	4.33871e-06	0.0486908	0.779445	4.9993	3.66794e-06	0.0498816	0.522674	3.23344	0.00186713	0.697217
rs9303316	NT5C3B	ENSG00000141698	17	40012732	39981335	39992523	-	G	T	0.225	1.01183	7.99601	1.1204e-11	7.29703e-07	1.01577	8.70036	5.00607e-13	2.35735e-08	1.03252	7.6217	5.81509e-11	1.45193e-06	0.772577	4.95093	4.33871e-06	0.0486908	0.779445	4.9993	3.66794e-06	0.0498816	0.522674	3.23344	0.00186713	0.697217
rs7208199	NT5C3B	ENSG00000141698	17	40013497	39981335	39992523	-	G	A	0.225	1.01183	7.99601	1.1204e-11	7.29703e-07	1.01577	8.70036	5.00607e-13	2.35735e-08	1.03252	7.6217	5.81509e-11	1.45193e-06	0.772577	4.95093	4.33871e-06	0.0486908	0.779445	4.9993	3.66794e-06	0.0498816	0.522674	3.23344	0.00186713	0.697217
rs11079019	NT5C3B	ENSG00000141698	17	40014076	39981335	39992523	-	C	T	0.225	1.01183	7.99601	1.1204e-11	7.29703e-07	1.01577	8.70036	5.00607e-13	2.35735e-08	1.03252	7.6217	5.81509e-11	1.45193e-06	0.772577	4.95093	4.33871e-06	0.0486908	0.779445	4.9993	3.66794e-06	0.0498816	0.522674	3.23344	0.00186713	0.697217
rs9895218	NT5C3B	ENSG00000141698	17	40014194	39981335	39992523	-	G	A	0.225	1.01183	7.99601	1.1204e-11	7.29703e-07	1.01577	8.70036	5.00607e-13	2.35735e-08	1.03252	7.6217	5.81509e-11	1.45193e-06	0.772577	4.95093	4.33871e-06	0.0486908	0.779445	4.9993	3.66794e-06	0.0498816	0.522674	3.23344	0.00186713	0.697217
rs71155177	NT5C3B	ENSG00000141698	17	40014701	39981335	39992523	-	C	CCT	0.225	1.01183	7.99601	1.1204e-11	7.29703e-07	1.01577	8.70036	5.00607e-13	2.35735e-08	1.03252	7.6217	5.81509e-11	1.45193e-06	0.772577	4.95093	4.33871e-06	0.0486908	0.779445	4.9993	3.66794e-06	0.0498816	0.522674	3.23344	0.00186713	0.697217
rs4796725	NT5C3B	ENSG00000141698	17	40014736	39981335	39992523	-	G	A	0.225	1.01183	7.99601	1.1204e-11	7.29703e-07	1.01577	8.70036	5.00607e-13	2.35735e-08	1.03252	7.6217	5.81509e-11	1.45193e-06	0.772577	4.95093	4.33871e-06	0.0486908	0.779445	4.9993	3.66794e-06	0.0498816	0.522674	3.23344	0.00186713	0.697217
rs9303317	NT5C3B	ENSG00000141698	17	40015538	39981335	39992523	-	A	G	0.225	1.01183	7.99601	1.1204e-11	7.29703e-07	1.01577	8.70036	5.00607e-13	2.35735e-08	1.03252	7.6217	5.81509e-11	1.45193e-06	0.772577	4.95093	4.33871e-06	0.0486908	0.779445	4.9993	3.66794e-06	0.0498816	0.522674	3.23344	0.00186713	0.697217
rs4796617	NT5C3B	ENSG00000141698	17	40018312	39981335	39992523	-	G	A	0.225	1.01183	7.99601	1.1204e-11	7.29703e-07	1.01577	8.70036	5.00607e-13	2.35735e-08	1.03252	7.6217	5.81509e-11	1.45193e-06	0.772577	4.95093	4.33871e-06	0.0486908	0.779445	4.9993	3.66794e-06	0.0498816	0.522674	3.23344	0.00186713	0.697217
rs35656663	NT5C3B	ENSG00000141698	17	40018692	39981335	39992523	-	A	ATT	0.225	1.01183	7.99601	1.1204e-11	7.29703e-07	1.01577	8.70036	5.00607e-13	2.35735e-08	1.03252	7.6217	5.81509e-11	1.45193e-06	0.772577	4.95093	4.33871e-06	0.0486908	0.779445	4.9993	3.66794e-06	0.0498816	0.522674	3.23344	0.00186713	0.697217
rs11651697	NT5C3B	ENSG00000141698	17	40019504	39981335	39992523	-	C	T	0.225	1.01183	7.99601	1.1204e-11	7.29703e-07	1.01577	8.70036	5.00607e-13	2.35735e-08	1.03252	7.6217	5.81509e-11	1.45193e-06	0.772577	4.95093	4.33871e-06	0.0486908	0.779445	4.9993	3.66794e-06	0.0498816	0.522674	3.23344	0.00186713	0.697217
rs4031019	NT5C3B	ENSG00000141698	17	40019598	39981335	39992523	-	A	G	0.225	1.01183	7.99601	1.1204e-11	7.29703e-07	1.01577	8.70036	5.00607e-13	2.35735e-08	1.03252	7.6217	5.81509e-11	1.45193e-06	0.772577	4.95093	4.33871e-06	0.0486908	0.779445	4.9993	3.66794e-06	0.0498816	0.522674	3.23344	0.00186713	0.697217
rs9303318	NT5C3B	ENSG00000141698	17	40020085	39981335	39992523	-	C	T	0.225	1.01183	7.99601	1.1204e-11	7.29703e-07	1.01577	8.70036	5.00607e-13	2.35735e-08	1.03252	7.6217	5.81509e-11	1.45193e-06	0.772577	4.95093	4.33871e-06	0.0486908	0.779445	4.9993	3.66794e-06	0.0498816	0.522674	3.23344	0.00186713	0.697217
rs9944422	NT5C3B	ENSG00000141698	17	40022724	39981335	39992523	-	A	G	0.225	1.01183	7.99601	1.1204e-11	7.29703e-07	1.01577	8.70036	5.00607e-13	2.35735e-08	1.03252	7.6217	5.81509e-11	1.45193e-06	0.772577	4.95093	4.33871e-06	0.0486908	0.779445	4.9993	3.66794e-06	0.0498816	0.522674	3.23344	0.00186713	0.697217
rs9303319	NT5C3B	ENSG00000141698	17	40022809	39981335	39992523	-	A	G	0.225	1.01183	7.99601	1.1204e-11	7.29703e-07	1.01577	8.70036	5.00607e-13	2.35735e-08	1.03252	7.6217	5.81509e-11	1.45193e-06	0.772577	4.95093	4.33871e-06	0.0486908	0.779445	4.9993	3.66794e-06	0.0498816	0.522674	3.23344	0.00186713	0.697217
rs9303322	NT5C3B	ENSG00000141698	17	40022929	39981335	39992523	-	G	A	0.225	1.01183	7.99601	1.1204e-11	7.29703e-07	1.01577	8.70036	5.00607e-13	2.35735e-08	1.03252	7.6217	5.81509e-11	1.45193e-06	0.772577	4.95093	4.33871e-06	0.0486908	0.779445	4.9993	3.66794e-06	0.0498816	0.522674	3.23344	0.00186713	0.697217
rs9944425	NT5C3B	ENSG00000141698	17	40022931	39981335	39992523	-	A	G	0.225	1.01183	7.99601	1.1204e-11	7.29703e-07	1.01577	8.70036	5.00607e-13	2.35735e-08	1.03252	7.6217	5.81509e-11	1.45193e-06	0.772577	4.95093	4.33871e-06	0.0486908	0.779445	4.9993	3.66794e-06	0.0498816	0.522674	3.23344	0.00186713	0.697217
rs934647	NT5C3B	ENSG00000141698	17	40023025	39981335	39992523	-	T	C	0.225	1.01183	7.99601	1.1204e-11	7.29703e-07	1.01577	8.70036	5.00607e-13	2.35735e-08	1.03252	7.6217	5.81509e-11	1.45193e-06	0.772577	4.95093	4.33871e-06	0.0486908	0.779445	4.9993	3.66794e-06	0.0498816	0.522674	3.23344	0.00186713	0.697217
rs9912300	NT5C3B	ENSG00000141698	17	40025264	39981335	39992523	-	G	T	0.225	1.01183	7.99601	1.1204e-11	7.29703e-07	1.01577	8.70036	5.00607e-13	2.35735e-08	1.03252	7.6217	5.81509e-11	1.45193e-06	0.772577	4.95093	4.33871e-06	0.0486908	0.779445	4.9993	3.66794e-06	0.0498816	0.522674	3.23344	0.00186713	0.697217
rs3744779	NT5C3B	ENSG00000141698	17	40025453	39981335	39992523	-	T	C	0.225	1.01183	7.99601	1.1204e-11	7.29703e-07	1.01577	8.70036	5.00607e-13	2.35735e-08	1.03252	7.6217	5.81509e-11	1.45193e-06	0.772577	4.95093	4.33871e-06	0.0486908	0.779445	4.9993	3.66794e-06	0.0498816	0.522674	3.23344	0.00186713	0.697217
rs3744780	NT5C3B	ENSG00000141698	17	40025670	39981335	39992523	-	G	A	0.225	1.01183	7.99601	1.1204e-11	7.29703e-07	1.01577	8.70036	5.00607e-13	2.35735e-08	1.03252	7.6217	5.81509e-11	1.45193e-06	0.772577	4.95093	4.33871e-06	0.0486908	0.779445	4.9993	3.66794e-06	0.0498816	0.522674	3.23344	0.00186713	0.697217
rs1808787	NT5C3B	ENSG00000141698	17	40027869	39981335	39992523	-	A	T	0.225	1.01183	7.99601	1.1204e-11	7.29703e-07	1.01577	8.70036	5.00607e-13	2.35735e-08	1.03252	7.6217	5.81509e-11	1.45193e-06	0.772577	4.95093	4.33871e-06	0.0486908	0.779445	4.9993	3.66794e-06	0.0498816	0.522674	3.23344	0.00186713	0.697217
rs8071627	NT5C3B	ENSG00000141698	17	40028450	39981335	39992523	-	A	T	0.225	1.01183	7.99601	1.1204e-11	7.29703e-07	1.01577	8.70036	5.00607e-13	2.35735e-08	1.03252	7.6217	5.81509e-11	1.45193e-06	0.772577	4.95093	4.33871e-06	0.0486908	0.779445	4.9993	3.66794e-06	0.0498816	0.522674	3.23344	0.00186713	0.697217
rs8071753	NT5C3B	ENSG00000141698	17	40028541	39981335	39992523	-	A	G	0.225	1.01183	7.99601	1.1204e-11	7.29703e-07	1.01577	8.70036	5.00607e-13	2.35735e-08	1.03252	7.6217	5.81509e-11	1.45193e-06	0.772577	4.95093	4.33871e-06	0.0486908	0.779445	4.9993	3.66794e-06	0.0498816	0.522674	3.23344	0.00186713	0.697217
rs8071234	NT5C3B	ENSG00000141698	17	40028568	39981335	39992523	-	C	G	0.225	1.01183	7.99601	1.1204e-11	7.29703e-07	1.01577	8.70036	5.00607e-13	2.35735e-08	1.03252	7.6217	5.81509e-11	1.45193e-06	0.772577	4.95093	4.33871e-06	0.0486908	0.779445	4.9993	3.66794e-06	0.0498816	0.522674	3.23344	0.00186713	0.697217
rs4796726	NT5C3B	ENSG00000141698	17	40030453	39981335	39992523	-	A	C	0.225	1.01183	7.99601	1.1204e-11	7.29703e-07	1.01577	8.70036	5.00607e-13	2.35735e-08	1.03252	7.6217	5.81509e-11	1.45193e-06	0.772577	4.95093	4.33871e-06	0.0486908	0.779445	4.9993	3.66794e-06	0.0498816	0.522674	3.23344	0.00186713	0.697217
rs4796729	NT5C3B	ENSG00000141698	17	40041676	39981335	39992523	-	C	T	0.225	1.01183	7.99601	1.1204e-11	7.29703e-07	1.01577	8.70036	5.00607e-13	2.35735e-08	1.03252	7.6217	5.81509e-11	1.45193e-06	0.772577	4.95093	4.33871e-06	0.0486908	0.779445	4.9993	3.66794e-06	0.0498816	0.522674	3.23344	0.00186713	0.697217
rs8075945	NT5C3B	ENSG00000141698	17	40045649	39981335	39992523	-	G	A	0.225	1.01183	7.99601	1.1204e-11	7.29703e-07	1.01577	8.70036	5.00607e-13	2.35735e-08	1.03252	7.6217	5.81509e-11	1.45193e-06	0.772577	4.95093	4.33871e-06	0.0486908	0.779445	4.9993	3.66794e-06	0.0498816	0.522674	3.23344	0.00186713	0.697217
rs4796734	NT5C3B	ENSG00000141698	17	40046569	39981335	39992523	-	T	C	0.225	1.01183	7.99601	1.1204e-11	7.29703e-07	1.01577	8.70036	5.00607e-13	2.35735e-08	1.03252	7.6217	5.81509e-11	1.45193e-06	0.772577	4.95093	4.33871e-06	0.0486908	0.779445	4.9993	3.66794e-06	0.0498816	0.522674	3.23344	0.00186713	0.697217
rs9902501	NT5C3B	ENSG00000141698	17	40050312	39981335	39992523	-	C	T	0.225	1.01183	7.99601	1.1204e-11	7.29703e-07	1.01577	8.70036	5.00607e-13	2.35735e-08	1.03252	7.6217	5.81509e-11	1.45193e-06	0.772577	4.95093	4.33871e-06	0.0486908	0.779445	4.9993	3.66794e-06	0.0498816	0.522674	3.23344	0.00186713	0.697217
rs4458050	NT5C3B	ENSG00000141698	17	40051722	39981335	39992523	-	G	C	0.225	1.01183	7.99601	1.1204e-11	7.29703e-07	1.01577	8.70036	5.00607e-13	2.35735e-08	1.03252	7.6217	5.81509e-11	1.45193e-06	0.772577	4.95093	4.33871e-06	0.0486908	0.779445	4.9993	3.66794e-06	0.0498816	0.522674	3.23344	0.00186713	0.697217
rs9913772	NT5C3B	ENSG00000141698	17	40055293	39981335	39992523	-	C	T	0.225	1.01183	7.99601	1.1204e-11	7.29703e-07	1.01577	8.70036	5.00607e-13	2.35735e-08	1.03252	7.6217	5.81509e-11	1.45193e-06	0.772577	4.95093	4.33871e-06	0.0486908	0.779445	4.9993	3.66794e-06	0.0498816	0.522674	3.23344	0.00186713	0.697217
rs9908955	NT5C3B	ENSG00000141698	17	40057481	39981335	39992523	-	T	C	0.225	1.01183	7.99601	1.1204e-11	7.29703e-07	1.01577	8.70036	5.00607e-13	2.35735e-08	1.03252	7.6217	5.81509e-11	1.45193e-06	0.772577	4.95093	4.33871e-06	0.0486908	0.779445	4.9993	3.66794e-06	0.0498816	0.522674	3.23344	0.00186713	0.697217
rs3816121	NT5C3B	ENSG00000141698	17	40058204	39981335	39992523	-	C	A	0.225	1.01183	7.99601	1.1204e-11	7.29703e-07	1.01577	8.70036	5.00607e-13	2.35735e-08	1.03252	7.6217	5.81509e-11	1.45193e-06	0.772577	4.95093	4.33871e-06	0.0486908	0.779445	4.9993	3.66794e-06	0.0498816	0.522674	3.23344	0.00186713	0.697217
rs3816122	NT5C3B	ENSG00000141698	17	40058212	39981335	39992523	-	G	A	0.225	1.01183	7.99601	1.1204e-11	7.29703e-07	1.01577	8.70036	5.00607e-13	2.35735e-08	1.03252	7.6217	5.81509e-11	1.45193e-06	0.772577	4.95093	4.33871e-06	0.0486908	0.779445	4.9993	3.66794e-06	0.0498816	0.522674	3.23344	0.00186713	0.697217
rs9916650	NT5C3B	ENSG00000141698	17	40060850	39981335	39992523	-	G	A	0.225	1.01183	7.99601	1.1204e-11	7.29703e-07	1.01577	8.70036	5.00607e-13	2.35735e-08	1.03252	7.6217	5.81509e-11	1.45193e-06	0.772577	4.95093	4.33871e-06	0.0486908	0.779445	4.9993	3.66794e-06	0.0498816	0.522674	3.23344	0.00186713	0.697217
rs2013590	NT5C3B	ENSG00000141698	17	40064861	39981335	39992523	-	T	C	0.225	1.01183	7.99601	1.1204e-11	7.29703e-07	1.01577	8.70036	5.00607e-13	2.35735e-08	1.03252	7.6217	5.81509e-11	1.45193e-06	0.772577	4.95093	4.33871e-06	0.0486908	0.779445	4.9993	3.66794e-06	0.0498816	0.522674	3.23344	0.00186713	0.697217
rs2304499	NT5C3B	ENSG00000141698	17	40068613	39981335	39992523	-	G	A	0.225	1.01183	7.99601	1.1204e-11	7.29703e-07	1.01577	8.70036	5.00607e-13	2.35735e-08	1.03252	7.6217	5.81509e-11	1.45193e-06	0.772577	4.95093	4.33871e-06	0.0486908	0.779445	4.9993	3.66794e-06	0.0498816	0.522674	3.23344	0.00186713	0.697217
rs2164517	NT5C3B	ENSG00000141698	17	40071117	39981335	39992523	-	G	A	0.225	1.01183	7.99601	1.1204e-11	7.29703e-07	1.01577	8.70036	5.00607e-13	2.35735e-08	1.03252	7.6217	5.81509e-11	1.45193e-06	0.772577	4.95093	4.33871e-06	0.0486908	0.779445	4.9993	3.66794e-06	0.0498816	0.522674	3.23344	0.00186713	0.697217
rs9905315	NT5C3B	ENSG00000141698	17	40081677	39981335	39992523	-	C	T	0.225	1.01183	7.99601	1.1204e-11	7.29703e-07	1.01577	8.70036	5.00607e-13	2.35735e-08	1.03252	7.6217	5.81509e-11	1.45193e-06	0.772577	4.95093	4.33871e-06	0.0486908	0.779445	4.9993	3.66794e-06	0.0498816	0.522674	3.23344	0.00186713	0.697217
rs222852	ELP5	ENSG00000170291	17	7140606	7154735	7163259	+	G	A	0.5	0.947077	7.98581	1.17194e-11	7.59996e-07	0.954389	8.84323	2.66503e-13	1.43967e-08	0.858366	7.59861	6.4353e-11	1.59546e-06	0.897976	7.24629	3.00751e-10	3.52777e-05	0.780921	5.6934	2.2951e-07	0.0112176	0.686014	4.85027	7.19529e-06	0.107323
rs367181	ELP5	ENSG00000170291	17	7160524	7154735	7163259	+	C	A	0.5	-0.947077	-7.98581	1.17194e-11	7.59996e-07	-0.954389	-8.84323	2.66503e-13	1.43967e-08	-0.858366	-7.59861	6.4353e-11	1.59546e-06	-0.897976	-7.24629	3.00751e-10	3.52777e-05	-0.780921	-5.6934	2.2951e-07	0.0112176	-0.686014	-4.85027	7.19529e-06	0.107323
rs222857	ELP5	ENSG00000170291	17	7164563	7154735	7163259	+	T	C	0.5	-0.947077	-7.98581	1.17194e-11	7.59996e-07	-0.954389	-8.84323	2.66503e-13	1.43967e-08	-0.858366	-7.59861	6.4353e-11	1.59546e-06	-0.897976	-7.24629	3.00751e-10	3.52777e-05	-0.780921	-5.6934	2.2951e-07	0.0112176	-0.686014	-4.85027	7.19529e-06	0.107323
rs17553284	DNAJC15	ENSG00000120675	13	43597706	43597339	43683045	+	T	C	0.2375	-1.05244	-7.95233	1.35824e-11	8.23572e-07	-1.19215	-10.4418	2.43655e-16	5.7909e-11	-1.19504	-10.8914	3.51348e-17	5.31643e-12	-0.732643	-4.25261	5.94967e-05	0.233192	-0.879426	-6.35654	1.4529e-08	0.00146564	-0.475236	-2.45261	0.0166778	0.959078
rs12015	DNAJC15	ENSG00000120675	13	43597865	43597339	43683045	+	G	A	0.2375	-1.05244	-7.95233	1.35824e-11	8.23572e-07	-1.19215	-10.4418	2.43655e-16	5.7909e-11	-1.19504	-10.8914	3.51348e-17	5.31643e-12	-0.732643	-4.25261	5.94967e-05	0.233192	-0.879426	-6.35654	1.4529e-08	0.00146564	-0.475236	-2.45261	0.0166778	0.959078
rs2281777	DNAJC15	ENSG00000120675	13	43597932	43597339	43683045	+	G	C	0.2375	-1.05244	-7.95233	1.35824e-11	8.23572e-07	-1.19215	-10.4418	2.43655e-16	5.7909e-11	-1.19504	-10.8914	3.51348e-17	5.31643e-12	-0.732643	-4.25261	5.94967e-05	0.233192	-0.879426	-6.35654	1.4529e-08	0.00146564	-0.475236	-2.45261	0.0166778	0.959078
rs2281778	DNAJC15	ENSG00000120675	13	43597977	43597339	43683045	+	G	C	0.2375	-1.05244	-7.95233	1.35824e-11	8.23572e-07	-1.19215	-10.4418	2.43655e-16	5.7909e-11	-1.19504	-10.8914	3.51348e-17	5.31643e-12	-0.732643	-4.25261	5.94967e-05	0.233192	-0.879426	-6.35654	1.4529e-08	0.00146564	-0.475236	-2.45261	0.0166778	0.959078
rs2281779	DNAJC15	ENSG00000120675	13	43597980	43597339	43683045	+	A	G	0.2375	-1.05244	-7.95233	1.35824e-11	8.23572e-07	-1.19215	-10.4418	2.43655e-16	5.7909e-11	-1.19504	-10.8914	3.51348e-17	5.31643e-12	-0.732643	-4.25261	5.94967e-05	0.233192	-0.879426	-6.35654	1.4529e-08	0.00146564	-0.475236	-2.45261	0.0166778	0.959078
rs2281780	DNAJC15	ENSG00000120675	13	43597995	43597339	43683045	+	T	G	0.2375	-1.05244	-7.95233	1.35824e-11	8.23572e-07	-1.19215	-10.4418	2.43655e-16	5.7909e-11	-1.19504	-10.8914	3.51348e-17	5.31643e-12	-0.732643	-4.25261	5.94967e-05	0.233192	-0.879426	-6.35654	1.4529e-08	0.00146564	-0.475236	-2.45261	0.0166778	0.959078
rs9594863	DNAJC15	ENSG00000120675	13	43598125	43597339	43683045	+	A	G	0.2375	-1.05244	-7.95233	1.35824e-11	8.23572e-07	-1.19215	-10.4418	2.43655e-16	5.7909e-11	-1.19504	-10.8914	3.51348e-17	5.31643e-12	-0.732643	-4.25261	5.94967e-05	0.233192	-0.879426	-6.35654	1.4529e-08	0.00146564	-0.475236	-2.45261	0.0166778	0.959078
rs9594864	DNAJC15	ENSG00000120675	13	43598189	43597339	43683045	+	T	A	0.2375	-1.05244	-7.95233	1.35824e-11	8.23572e-07	-1.19215	-10.4418	2.43655e-16	5.7909e-11	-1.19504	-10.8914	3.51348e-17	5.31643e-12	-0.732643	-4.25261	5.94967e-05	0.233192	-0.879426	-6.35654	1.4529e-08	0.00146564	-0.475236	-2.45261	0.0166778	0.959078
rs2281782	DNAJC15	ENSG00000120675	13	43598191	43597339	43683045	+	G	A	0.2375	-1.05244	-7.95233	1.35824e-11	8.23572e-07	-1.19215	-10.4418	2.43655e-16	5.7909e-11	-1.19504	-10.8914	3.51348e-17	5.31643e-12	-0.732643	-4.25261	5.94967e-05	0.233192	-0.879426	-6.35654	1.4529e-08	0.00146564	-0.475236	-2.45261	0.0166778	0.959078
rs17064045	DNAJC15	ENSG00000120675	13	43598322	43597339	43683045	+	G	C	0.2375	-1.05244	-7.95233	1.35824e-11	8.23572e-07	-1.19215	-10.4418	2.43655e-16	5.7909e-11	-1.19504	-10.8914	3.51348e-17	5.31643e-12	-0.732643	-4.25261	5.94967e-05	0.233192	-0.879426	-6.35654	1.4529e-08	0.00146564	-0.475236	-2.45261	0.0166778	0.959078
rs9594865	DNAJC15	ENSG00000120675	13	43598412	43597339	43683045	+	A	G	0.2375	-1.05244	-7.95233	1.35824e-11	8.23572e-07	-1.19215	-10.4418	2.43655e-16	5.7909e-11	-1.19504	-10.8914	3.51348e-17	5.31643e-12	-0.732643	-4.25261	5.94967e-05	0.233192	-0.879426	-6.35654	1.4529e-08	0.00146564	-0.475236	-2.45261	0.0166778	0.959078
rs112258224	DNAJC15	ENSG00000120675	13	43598566	43597339	43683045	+	T	G	0.2375	-1.05244	-7.95233	1.35824e-11	8.23572e-07	-1.19215	-10.4418	2.43655e-16	5.7909e-11	-1.19504	-10.8914	3.51348e-17	5.31643e-12	-0.732643	-4.25261	5.94967e-05	0.233192	-0.879426	-6.35654	1.4529e-08	0.00146564	-0.475236	-2.45261	0.0166778	0.959078
rs113317084	DNAJC15	ENSG00000120675	13	43598575	43597339	43683045	+	G	T	0.2375	-1.05244	-7.95233	1.35824e-11	8.23572e-07	-1.19215	-10.4418	2.43655e-16	5.7909e-11	-1.19504	-10.8914	3.51348e-17	5.31643e-12	-0.732643	-4.25261	5.94967e-05	0.233192	-0.879426	-6.35654	1.4529e-08	0.00146564	-0.475236	-2.45261	0.0166778	0.959078
rs111884657	DNAJC15	ENSG00000120675	13	43598707	43597339	43683045	+	C	G	0.2375	-1.05244	-7.95233	1.35824e-11	8.23572e-07	-1.19215	-10.4418	2.43655e-16	5.7909e-11	-1.19504	-10.8914	3.51348e-17	5.31643e-12	-0.732643	-4.25261	5.94967e-05	0.233192	-0.879426	-6.35654	1.4529e-08	0.00146564	-0.475236	-2.45261	0.0166778	0.959078
rs61074976	DNAJC15	ENSG00000120675	13	43598844	43597339	43683045	+	A	C	0.2375	-1.05244	-7.95233	1.35824e-11	8.23572e-07	-1.19215	-10.4418	2.43655e-16	5.7909e-11	-1.19504	-10.8914	3.51348e-17	5.31643e-12	-0.732643	-4.25261	5.94967e-05	0.233192	-0.879426	-6.35654	1.4529e-08	0.00146564	-0.475236	-2.45261	0.0166778	0.959078
rs73473938	DNAJC15	ENSG00000120675	13	43598958	43597339	43683045	+	T	C	0.2375	-1.05244	-7.95233	1.35824e-11	8.23572e-07	-1.19215	-10.4418	2.43655e-16	5.7909e-11	-1.19504	-10.8914	3.51348e-17	5.31643e-12	-0.732643	-4.25261	5.94967e-05	0.233192	-0.879426	-6.35654	1.4529e-08	0.00146564	-0.475236	-2.45261	0.0166778	0.959078
rs9594866	DNAJC15	ENSG00000120675	13	43599057	43597339	43683045	+	C	T	0.2375	-1.05244	-7.95233	1.35824e-11	8.23572e-07	-1.19215	-10.4418	2.43655e-16	5.7909e-11	-1.19504	-10.8914	3.51348e-17	5.31643e-12	-0.732643	-4.25261	5.94967e-05	0.233192	-0.879426	-6.35654	1.4529e-08	0.00146564	-0.475236	-2.45261	0.0166778	0.959078
rs57870706	DNAJC15	ENSG00000120675	13	43600228	43597339	43683045	+	A	G	0.2375	-1.05244	-7.95233	1.35824e-11	8.23572e-07	-1.19215	-10.4418	2.43655e-16	5.7909e-11	-1.19504	-10.8914	3.51348e-17	5.31643e-12	-0.732643	-4.25261	5.94967e-05	0.233192	-0.879426	-6.35654	1.4529e-08	0.00146564	-0.475236	-2.45261	0.0166778	0.959078
rs34595923	DNAJC15	ENSG00000120675	13	43600811	43597339	43683045	+	C	CAATG	0.2375	-1.05244	-7.95233	1.35824e-11	8.23572e-07	-1.19215	-10.4418	2.43655e-16	5.7909e-11	-1.19504	-10.8914	3.51348e-17	5.31643e-12	-0.732643	-4.25261	5.94967e-05	0.233192	-0.879426	-6.35654	1.4529e-08	0.00146564	-0.475236	-2.45261	0.0166778	0.959078
rs150425706	DNAJC15	ENSG00000120675	13	43604134	43597339	43683045	+	A	AAAG	0.2375	-1.05244	-7.95233	1.35824e-11	8.23572e-07	-1.19215	-10.4418	2.43655e-16	5.7909e-11	-1.19504	-10.8914	3.51348e-17	5.31643e-12	-0.732643	-4.25261	5.94967e-05	0.233192	-0.879426	-6.35654	1.4529e-08	0.00146564	-0.475236	-2.45261	0.0166778	0.959078
rs17624230	DNAJC15	ENSG00000120675	13	43604332	43597339	43683045	+	A	T	0.2375	-1.05244	-7.95233	1.35824e-11	8.23572e-07	-1.19215	-10.4418	2.43655e-16	5.7909e-11	-1.19504	-10.8914	3.51348e-17	5.31643e-12	-0.732643	-4.25261	5.94967e-05	0.233192	-0.879426	-6.35654	1.4529e-08	0.00146564	-0.475236	-2.45261	0.0166778	0.959078
rs66692105	DNAJC15	ENSG00000120675	13	43607186	43597339	43683045	+	G	A	0.2375	-1.05244	-7.95233	1.35824e-11	8.23572e-07	-1.19215	-10.4418	2.43655e-16	5.7909e-11	-1.19504	-10.8914	3.51348e-17	5.31643e-12	-0.732643	-4.25261	5.94967e-05	0.233192	-0.879426	-6.35654	1.4529e-08	0.00146564	-0.475236	-2.45261	0.0166778	0.959078
rs11618553	DNAJC15	ENSG00000120675	13	43607650	43597339	43683045	+	G	A	0.2375	-1.05244	-7.95233	1.35824e-11	8.23572e-07	-1.19215	-10.4418	2.43655e-16	5.7909e-11	-1.19504	-10.8914	3.51348e-17	5.31643e-12	-0.732643	-4.25261	5.94967e-05	0.233192	-0.879426	-6.35654	1.4529e-08	0.00146564	-0.475236	-2.45261	0.0166778	0.959078
rs79414850	DNAJC15	ENSG00000120675	13	43608939	43597339	43683045	+	T	G	0.2375	-1.05244	-7.95233	1.35824e-11	8.23572e-07	-1.19215	-10.4418	2.43655e-16	5.7909e-11	-1.19504	-10.8914	3.51348e-17	5.31643e-12	-0.732643	-4.25261	5.94967e-05	0.233192	-0.879426	-6.35654	1.4529e-08	0.00146564	-0.475236	-2.45261	0.0166778	0.959078
rs34177433	NT5C3B	ENSG00000141698	17	39975186	39981335	39992523	-	C	T	0.1313	1.17217	7.95071	1.36794e-11	8.23572e-07	1.20757	8.67091	5.70095e-13	2.486e-08	1.20605	7.62159	5.818e-11	1.45193e-06	0.934856	5.25034	1.33649e-06	0.0254487	0.808106	4.28211	5.41444e-05	0.25326	0.69317	3.85366	0.000255201	0.413704
rs11079016	NT5C3B	ENSG00000141698	17	39976024	39981335	39992523	-	A	G	0.1313	1.17217	7.95071	1.36794e-11	8.23572e-07	1.20757	8.67091	5.70095e-13	2.486e-08	1.20605	7.62159	5.818e-11	1.45193e-06	0.934856	5.25034	1.33649e-06	0.0254487	0.808106	4.28211	5.41444e-05	0.25326	0.69317	3.85366	0.000255201	0.413704
rs35114175	NT5C3B	ENSG00000141698	17	39976877	39981335	39992523	-	A	G	0.1313	1.17217	7.95071	1.36794e-11	8.23572e-07	1.20757	8.67091	5.70095e-13	2.486e-08	1.20605	7.62159	5.818e-11	1.45193e-06	0.934856	5.25034	1.33649e-06	0.0254487	0.808106	4.28211	5.41444e-05	0.25326	0.69317	3.85366	0.000255201	0.413704
rs76745238	NT5C3B	ENSG00000141698	17	39982550	39981335	39992523	-	G	A	0.1313	1.17217	7.95071	1.36794e-11	8.23572e-07	1.20757	8.67091	5.70095e-13	2.486e-08	1.20605	7.62159	5.818e-11	1.45193e-06	0.934856	5.25034	1.33649e-06	0.0254487	0.808106	4.28211	5.41444e-05	0.25326	0.69317	3.85366	0.000255201	0.413704
rs12936561	NT5C3B	ENSG00000141698	17	39985330	39981335	39992523	-	A	G	0.1313	1.17217	7.95071	1.36794e-11	8.23572e-07	1.20757	8.67091	5.70095e-13	2.486e-08	1.20605	7.62159	5.818e-11	1.45193e-06	0.934856	5.25034	1.33649e-06	0.0254487	0.808106	4.28211	5.41444e-05	0.25326	0.69317	3.85366	0.000255201	0.413704
rs17498604	NT5C3B	ENSG00000141698	17	39986378	39981335	39992523	-	A	G	0.1313	1.17217	7.95071	1.36794e-11	8.23572e-07	1.20757	8.67091	5.70095e-13	2.486e-08	1.20605	7.62159	5.818e-11	1.45193e-06	0.934856	5.25034	1.33649e-06	0.0254487	0.808106	4.28211	5.41444e-05	0.25326	0.69317	3.85366	0.000255201	0.413704
rs12952506	NT5C3B	ENSG00000141698	17	39989734	39981335	39992523	-	G	A	0.1313	1.17217	7.95071	1.36794e-11	8.23572e-07	1.20757	8.67091	5.70095e-13	2.486e-08	1.20605	7.62159	5.818e-11	1.45193e-06	0.934856	5.25034	1.33649e-06	0.0254487	0.808106	4.28211	5.41444e-05	0.25326	0.69317	3.85366	0.000255201	0.413704
rs71373456	NT5C3B	ENSG00000141698	17	39991801	39981335	39992523	-	G	T	0.1313	1.17217	7.95071	1.36794e-11	8.23572e-07	1.20757	8.67091	5.70095e-13	2.486e-08	1.20605	7.62159	5.818e-11	1.45193e-06	0.934856	5.25034	1.33649e-06	0.0254487	0.808106	4.28211	5.41444e-05	0.25326	0.69317	3.85366	0.000255201	0.413704
rs201393882	NT5C3B	ENSG00000141698	17	39999765	39981335	39992523	-	AC	A	0.1313	1.17217	7.95071	1.36794e-11	8.23572e-07	1.20757	8.67091	5.70095e-13	2.486e-08	1.20605	7.62159	5.818e-11	1.45193e-06	0.934856	5.25034	1.33649e-06	0.0254487	0.808106	4.28211	5.41444e-05	0.25326	0.69317	3.85366	0.000255201	0.413704
rs115089456	NT5C3B	ENSG00000141698	17	39999768	39981335	39992523	-	C	A	0.1313	1.17217	7.95071	1.36794e-11	8.23572e-07	1.20757	8.67091	5.70095e-13	2.486e-08	1.20605	7.62159	5.818e-11	1.45193e-06	0.934856	5.25034	1.33649e-06	0.0254487	0.808106	4.28211	5.41444e-05	0.25326	0.69317	3.85366	0.000255201	0.413704
rs76618406	NT5C3B	ENSG00000141698	17	39999771	39981335	39992523	-	C	A	0.1313	1.17217	7.95071	1.36794e-11	8.23572e-07	1.20757	8.67091	5.70095e-13	2.486e-08	1.20605	7.62159	5.818e-11	1.45193e-06	0.934856	5.25034	1.33649e-06	0.0254487	0.808106	4.28211	5.41444e-05	0.25326	0.69317	3.85366	0.000255201	0.413704
rs34672008	NT5C3B	ENSG00000141698	17	40003299	39981335	39992523	-	A	G	0.1313	1.17217	7.95071	1.36794e-11	8.23572e-07	1.20757	8.67091	5.70095e-13	2.486e-08	1.20605	7.62159	5.818e-11	1.45193e-06	0.934856	5.25034	1.33649e-06	0.0254487	0.808106	4.28211	5.41444e-05	0.25326	0.69317	3.85366	0.000255201	0.413704
rs12945295	NT5C3B	ENSG00000141698	17	40008818	39981335	39992523	-	A	G	0.1313	1.17217	7.95071	1.36794e-11	8.23572e-07	1.20757	8.67091	5.70095e-13	2.486e-08	1.20605	7.62159	5.818e-11	1.45193e-06	0.934856	5.25034	1.33649e-06	0.0254487	0.808106	4.28211	5.41444e-05	0.25326	0.69317	3.85366	0.000255201	0.413704
rs34200091	NT5C3B	ENSG00000141698	17	40014216	39981335	39992523	-	A	G	0.1313	1.17217	7.95071	1.36794e-11	8.23572e-07	1.20757	8.67091	5.70095e-13	2.486e-08	1.20605	7.62159	5.818e-11	1.45193e-06	0.934856	5.25034	1.33649e-06	0.0254487	0.808106	4.28211	5.41444e-05	0.25326	0.69317	3.85366	0.000255201	0.413704
rs34031055	NT5C3B	ENSG00000141698	17	40020140	39981335	39992523	-	C	CTTTA	0.1313	1.17217	7.95071	1.36794e-11	8.23572e-07	1.20757	8.67091	5.70095e-13	2.486e-08	1.20605	7.62159	5.818e-11	1.45193e-06	0.934856	5.25034	1.33649e-06	0.0254487	0.808106	4.28211	5.41444e-05	0.25326	0.69317	3.85366	0.000255201	0.413704
rs35990081	NT5C3B	ENSG00000141698	17	40041870	39981335	39992523	-	T	C	0.1313	1.17217	7.95071	1.36794e-11	8.23572e-07	1.20757	8.67091	5.70095e-13	2.486e-08	1.20605	7.62159	5.818e-11	1.45193e-06	0.934856	5.25034	1.33649e-06	0.0254487	0.808106	4.28211	5.41444e-05	0.25326	0.69317	3.85366	0.000255201	0.413704
rs12937036	NT5C3B	ENSG00000141698	17	40044468	39981335	39992523	-	A	T	0.1313	1.17217	7.95071	1.36794e-11	8.23572e-07	1.20757	8.67091	5.70095e-13	2.486e-08	1.20605	7.62159	5.818e-11	1.45193e-06	0.934856	5.25034	1.33649e-06	0.0254487	0.808106	4.28211	5.41444e-05	0.25326	0.69317	3.85366	0.000255201	0.413704
rs530263727	NT5C3B	ENSG00000141698	17	40045999	39981335	39992523	-	C	CACG	0.1313	1.17217	7.95071	1.36794e-11	8.23572e-07	1.20757	8.67091	5.70095e-13	2.486e-08	1.20605	7.62159	5.818e-11	1.45193e-06	0.934856	5.25034	1.33649e-06	0.0254487	0.808106	4.28211	5.41444e-05	0.25326	0.69317	3.85366	0.000255201	0.413704
rs35896706	NT5C3B	ENSG00000141698	17	40052642	39981335	39992523	-	G	A	0.1313	1.17217	7.95071	1.36794e-11	8.23572e-07	1.20757	8.67091	5.70095e-13	2.486e-08	1.20605	7.62159	5.818e-11	1.45193e-06	0.934856	5.25034	1.33649e-06	0.0254487	0.808106	4.28211	5.41444e-05	0.25326	0.69317	3.85366	0.000255201	0.413704
rs67473931	NT5C3B	ENSG00000141698	17	40052842	39981335	39992523	-	A	G	0.1313	1.17217	7.95071	1.36794e-11	8.23572e-07	1.20757	8.67091	5.70095e-13	2.486e-08	1.20605	7.62159	5.818e-11	1.45193e-06	0.934856	5.25034	1.33649e-06	0.0254487	0.808106	4.28211	5.41444e-05	0.25326	0.69317	3.85366	0.000255201	0.413704
rs60769720	NT5C3B	ENSG00000141698	17	40058211	39981335	39992523	-	A	G	0.1313	1.17217	7.95071	1.36794e-11	8.23572e-07	1.20757	8.67091	5.70095e-13	2.486e-08	1.20605	7.62159	5.818e-11	1.45193e-06	0.934856	5.25034	1.33649e-06	0.0254487	0.808106	4.28211	5.41444e-05	0.25326	0.69317	3.85366	0.000255201	0.413704
rs146848184	NT5C3B	ENSG00000141698	17	40060566	39981335	39992523	-	A	AGAAGGAAAGG	0.1313	1.17217	7.95071	1.36794e-11	8.23572e-07	1.20757	8.67091	5.70095e-13	2.486e-08	1.20605	7.62159	5.818e-11	1.45193e-06	0.934856	5.25034	1.33649e-06	0.0254487	0.808106	4.28211	5.41444e-05	0.25326	0.69317	3.85366	0.000255201	0.413704
rs35766790	NT5C3B	ENSG00000141698	17	40070651	39981335	39992523	-	G	C	0.1313	1.17217	7.95071	1.36794e-11	8.23572e-07	1.20757	8.67091	5.70095e-13	2.486e-08	1.20605	7.62159	5.818e-11	1.45193e-06	0.934856	5.25034	1.33649e-06	0.0254487	0.808106	4.28211	5.41444e-05	0.25326	0.69317	3.85366	0.000255201	0.413704
rs34427808	NT5C3B	ENSG00000141698	17	40070816	39981335	39992523	-	C	T	0.1313	1.17217	7.95071	1.36794e-11	8.23572e-07	1.20757	8.67091	5.70095e-13	2.486e-08	1.20605	7.62159	5.818e-11	1.45193e-06	0.934856	5.25034	1.33649e-06	0.0254487	0.808106	4.28211	5.41444e-05	0.25326	0.69317	3.85366	0.000255201	0.413704
rs12951230	NT5C3B	ENSG00000141698	17	40071147	39981335	39992523	-	G	A	0.1313	1.17217	7.95071	1.36794e-11	8.23572e-07	1.20757	8.67091	5.70095e-13	2.486e-08	1.20605	7.62159	5.818e-11	1.45193e-06	0.934856	5.25034	1.33649e-06	0.0254487	0.808106	4.28211	5.41444e-05	0.25326	0.69317	3.85366	0.000255201	0.413704
rs12950195	NT5C3B	ENSG00000141698	17	40071181	39981335	39992523	-	A	C	0.1313	1.17217	7.95071	1.36794e-11	8.23572e-07	1.20757	8.67091	5.70095e-13	2.486e-08	1.20605	7.62159	5.818e-11	1.45193e-06	0.934856	5.25034	1.33649e-06	0.0254487	0.808106	4.28211	5.41444e-05	0.25326	0.69317	3.85366	0.000255201	0.413704
rs35729326	NT5C3B	ENSG00000141698	17	40072386	39981335	39992523	-	C	G	0.1313	1.17217	7.95071	1.36794e-11	8.23572e-07	1.20757	8.67091	5.70095e-13	2.486e-08	1.20605	7.62159	5.818e-11	1.45193e-06	0.934856	5.25034	1.33649e-06	0.0254487	0.808106	4.28211	5.41444e-05	0.25326	0.69317	3.85366	0.000255201	0.413704
rs138963206	NT5C3B	ENSG00000141698	17	40072940	39981335	39992523	-	CT	C	0.1313	1.17217	7.95071	1.36794e-11	8.23572e-07	1.20757	8.67091	5.70095e-13	2.486e-08	1.20605	7.62159	5.818e-11	1.45193e-06	0.934856	5.25034	1.33649e-06	0.0254487	0.808106	4.28211	5.41444e-05	0.25326	0.69317	3.85366	0.000255201	0.413704
rs12939107	NT5C3B	ENSG00000141698	17	40077028	39981335	39992523	-	T	C	0.1313	1.17217	7.95071	1.36794e-11	8.23572e-07	1.20757	8.67091	5.70095e-13	2.486e-08	1.20605	7.62159	5.818e-11	1.45193e-06	0.934856	5.25034	1.33649e-06	0.0254487	0.808106	4.28211	5.41444e-05	0.25326	0.69317	3.85366	0.000255201	0.413704
rs34421461	NT5C3B	ENSG00000141698	17	40083491	39981335	39992523	-	T	C	0.1313	1.17217	7.95071	1.36794e-11	8.23572e-07	1.20757	8.67091	5.70095e-13	2.486e-08	1.20605	7.62159	5.818e-11	1.45193e-06	0.934856	5.25034	1.33649e-06	0.0254487	0.808106	4.28211	5.41444e-05	0.25326	0.69317	3.85366	0.000255201	0.413704
rs527296738	MICA	ENSG00000204520	6	31356060	31371356	31383092	+	A	G	0.2688	-0.976185	-7.93762	1.44918e-11	8.70169e-07	-0.934942	-6.81436	1.96056e-09	3.28046e-05	-0.86637	-5.7149	2.03828e-07	0.00153699	-0.717712	-5.15008	1.98892e-06	0.0325625	-0.572594	-4.23949	6.31202e-05	0.26854	-0.358553	-2.01413	0.0478408	0.992979
rs542257666	MICA	ENSG00000204520	6	31356061	31371356	31383092	+	C	A	0.2688	-0.976185	-7.93762	1.44918e-11	8.70169e-07	-0.934942	-6.81436	1.96056e-09	3.28046e-05	-0.86637	-5.7149	2.03828e-07	0.00153699	-0.717712	-5.15008	1.98892e-06	0.0325625	-0.572594	-4.23949	6.31202e-05	0.26854	-0.358553	-2.01413	0.0478408	0.992979
rs4869313	ERAP2	ENSG00000164308	5	96223880	96211643	96255420	+	T	G	0.4562	0.910904	7.92942	1.50244e-11	8.98587e-07	0.874325	7.08181	6.15553e-10	1.18956e-05	0.897473	7.73225	3.57796e-11	9.48162e-07	0.751475	6.20993	2.59041e-08	0.00111461	0.59904	4.12862	9.37123e-05	0.312759	0.424126	2.61013	0.0110616	0.92156
rs6556942	ERAP2	ENSG00000164308	5	96226196	96211643	96255420	+	A	G	0.4562	0.910904	7.92942	1.50244e-11	8.98587e-07	0.874325	7.08181	6.15553e-10	1.18956e-05	0.897473	7.73225	3.57796e-11	9.48162e-07	0.751475	6.20993	2.59041e-08	0.00111461	0.59904	4.12862	9.37123e-05	0.312759	0.424126	2.61013	0.0110616	0.92156
rs1559359	ERAP2	ENSG00000164308	5	96227278	96211643	96255420	+	C	T	0.4562	0.910904	7.92942	1.50244e-11	8.98587e-07	0.874325	7.08181	6.15553e-10	1.18956e-05	0.897473	7.73225	3.57796e-11	9.48162e-07	0.751475	6.20993	2.59041e-08	0.00111461	0.59904	4.12862	9.37123e-05	0.312759	0.424126	2.61013	0.0110616	0.92156
rs71442736	GLTP	ENSG00000139433	12	110288088	110288748	110318293	-	T	A	0.4812	0.686196	7.9115	1.62584e-11	9.71111e-07	0.681964	7.15374	4.50168e-10	8.85407e-06	0.752079	7.98365	1.18316e-11	3.5569e-07	0.412275	3.22027	0.00188532	0.725258	0.404232	3.1104	0.00264177	0.778946	0.470315	3.5803	0.000628911	0.534942
rs7270009	CPNE1	ENSG00000214078	20	34433561	34213953	34252878	-	T	C	0.15	-1.14996	-7.90081	1.70423e-11	1.01526e-06	-1.30844	-8.35139	2.33636e-12	9.11152e-08	-1.44331	-9.70984	5.89784e-15	6.54597e-10	-1.09138	-6.5887	5.17373e-09	0.000276378	-0.903067	-5.14224	2.09741e-06	0.0343598	-0.189711	-0.751237	0.455028	0.992979
rs6060637	CPNE1	ENSG00000214078	20	34433927	34213953	34252878	-	C	T	0.15	-1.14996	-7.90081	1.70423e-11	1.01526e-06	-1.30844	-8.35139	2.33636e-12	9.11152e-08	-1.44331	-9.70984	5.89784e-15	6.54597e-10	-1.09138	-6.5887	5.17373e-09	0.000276378	-0.903067	-5.14224	2.09741e-06	0.0343598	-0.189711	-0.751237	0.455028	0.992979
rs11040867	PRKCDBP	ENSG00000170955	11	6362088	6340176	6341877	-	C	T	0.1125	1.32034	7.88808	1.80246e-11	1.06819e-06	1.31721	6.2766	1.95446e-08	0.000232805	1.21514	5.61772	3.03542e-07	0.00210017	0.948642	4.05354	0.000120835	0.320832	0.961541	4.35662	4.13286e-05	0.222828	1.24349	5.71001	2.52524e-07	0.0222913
rs38031	ERAP2	ENSG00000164308	5	96355448	96211643	96255420	+	A	G	0.4375	0.949535	7.88808	1.8025e-11	1.06819e-06	0.928094	7.27882	2.60946e-10	5.31349e-06	0.944339	7.79464	2.71942e-11	7.29905e-07	0.801067	6.36237	1.35862e-08	0.000615511	0.579638	3.75977	0.000334658	0.491037	0.402693	2.33777	0.0222634	0.983746
rs27993	ERAP2	ENSG00000164308	5	96355603	96211643	96255420	+	A	G	0.4375	0.949535	7.88808	1.8025e-11	1.06819e-06	0.928094	7.27882	2.60946e-10	5.31349e-06	0.944339	7.79464	2.71942e-11	7.29905e-07	0.801067	6.36237	1.35862e-08	0.000615511	0.579638	3.75977	0.000334658	0.491037	0.402693	2.33777	0.0222634	0.983746
rs1611102	ERAP2	ENSG00000164308	5	96356946	96211643	96255420	+	C	CAA	0.4375	0.949535	7.88808	1.8025e-11	1.06819e-06	0.928094	7.27882	2.60946e-10	5.31349e-06	0.944339	7.79464	2.71942e-11	7.29905e-07	0.801067	6.36237	1.35862e-08	0.000615511	0.579638	3.75977	0.000334658	0.491037	0.402693	2.33777	0.0222634	0.983746
rs2649665	TIMM10	ENSG00000134809	11	57289328	57295936	57298276	-	A	C	0.2313	1.16465	7.85065	2.12539e-11	1.2579e-06	0.840862	5.45666	5.84099e-07	0.00371566	1.0187	6.21161	2.57213e-08	0.000297026	0.566816	3.49736	0.000788497	0.610738	0.650535	3.86742	0.000232417	0.443101	-0.0305143	-0.146885	0.883645	0.997767
rs17434342	GBP3	ENSG00000117226	1	89505742	89472349	89488577	-	G	C	0.3688	-0.851146	-7.81958	2.43681e-11	1.43287e-06	-0.98501	-9.32344	3.21372e-14	4.66088e-09	-0.662074	-4.70173	1.12903e-05	0.0400812	-0.718143	-5.74009	1.83764e-07	0.00566705	-0.691133	-5.31328	1.06546e-06	0.0259955	-0.327221	-2.08433	0.040781	0.992979
rs12125301	GBP3	ENSG00000117226	1	89508501	89472349	89488577	-	A	G	0.3688	-0.851146	-7.81958	2.43681e-11	1.43287e-06	-0.98501	-9.32344	3.21372e-14	4.66088e-09	-0.662074	-4.70173	1.12903e-05	0.0400812	-0.718143	-5.74009	1.83764e-07	0.00566705	-0.691133	-5.31328	1.06546e-06	0.0259955	-0.327221	-2.08433	0.040781	0.992979
rs12122780	GBP3	ENSG00000117226	1	89508916	89472349	89488577	-	C	T	0.3688	-0.851146	-7.81958	2.43681e-11	1.43287e-06	-0.98501	-9.32344	3.21372e-14	4.66088e-09	-0.662074	-4.70173	1.12903e-05	0.0400812	-0.718143	-5.74009	1.83764e-07	0.00566705	-0.691133	-5.31328	1.06546e-06	0.0259955	-0.327221	-2.08433	0.040781	0.992979
rs1074541	GBP3	ENSG00000117226	1	89509499	89472349	89488577	-	G	A	0.3688	-0.851146	-7.81958	2.43681e-11	1.43287e-06	-0.98501	-9.32344	3.21372e-14	4.66088e-09	-0.662074	-4.70173	1.12903e-05	0.0400812	-0.718143	-5.74009	1.83764e-07	0.00566705	-0.691133	-5.31328	1.06546e-06	0.0259955	-0.327221	-2.08433	0.040781	0.992979
rs7541867	GBP3	ENSG00000117226	1	89513537	89472349	89488577	-	A	G	0.3688	-0.851146	-7.81958	2.43681e-11	1.43287e-06	-0.98501	-9.32344	3.21372e-14	4.66088e-09	-0.662074	-4.70173	1.12903e-05	0.0400812	-0.718143	-5.74009	1.83764e-07	0.00566705	-0.691133	-5.31328	1.06546e-06	0.0259955	-0.327221	-2.08433	0.040781	0.992979
ss1388025450	SPSB2	ENSG00000111671	12	6980973	6980099	6998522	-	A	G	0.1562	1.39848	7.80365	2.61372e-11	1.53095e-06	0.728859	3.23805	0.00178514	0.52583	1.12437	5.8353	1.24039e-07	0.00107333	0.675617	3.21877	0.00189396	0.725404	0.106463	0.455827	0.649832	0.997427	0.321551	1.3385	0.185064	0.992979
ss1388025494	SPSB2	ENSG00000111671	12	6982522	6980099	6998522	-	G	C	0.1562	1.39848	7.80365	2.61372e-11	1.53095e-06	0.728859	3.23805	0.00178514	0.52583	1.12437	5.8353	1.24039e-07	0.00107333	0.675617	3.21877	0.00189396	0.725404	0.106463	0.455827	0.649832	0.997427	0.321551	1.3385	0.185064	0.992979
ss1388025532	SPSB2	ENSG00000111671	12	6984264	6980099	6998522	-	T	A	0.1562	1.39848	7.80365	2.61372e-11	1.53095e-06	0.728859	3.23805	0.00178514	0.52583	1.12437	5.8353	1.24039e-07	0.00107333	0.675617	3.21877	0.00189396	0.725404	0.106463	0.455827	0.649832	0.997427	0.321551	1.3385	0.185064	0.992979
rs5760147	GSTT1	ENSG00000184674	22	24334948	24376133	24384680	-	C	A	0.3688	-0.995602	-7.78689	2.81369e-11	1.64596e-06	-1.15231	-10.5942	1.26143e-16	3.42888e-11	-0.982225	-8.08273	7.64458e-12	2.53116e-07	-0.884642	-6.54876	6.1383e-09	0.000297698	-0.970752	-7.66183	5.23836e-11	8.46239e-06	-0.788553	-5.28884	1.33638e-06	0.0504696
rs142898689	CPNE1	ENSG00000214078	20	34184160	34213953	34252878	-	GCAAAA	G	0.0875	-1.437	-7.77975	2.90353e-11	1.68764e-06	-1.58525	-8.00056	1.09818e-11	3.34984e-07	-1.6659	-8.40613	1.83489e-12	7.87279e-08	-1.10552	-4.9464	4.41563e-06	0.0493466	-0.765641	-3.29006	0.00152778	0.712823	-0.631918	-2.1076	0.038649	0.992979
rs6120996	CPNE1	ENSG00000214078	20	34186517	34213953	34252878	-	T	C	0.0875	-1.437	-7.77975	2.90353e-11	1.68764e-06	-1.58525	-8.00056	1.09818e-11	3.34984e-07	-1.6659	-8.40613	1.83489e-12	7.87279e-08	-1.10552	-4.9464	4.41563e-06	0.0493466	-0.765641	-3.29006	0.00152778	0.712823	-0.631918	-2.1076	0.038649	0.992979
rs41293082	CPNE1	ENSG00000214078	20	34190970	34213953	34252878	-	T	C	0.0875	-1.437	-7.77975	2.90353e-11	1.68764e-06	-1.58525	-8.00056	1.09818e-11	3.34984e-07	-1.6659	-8.40613	1.83489e-12	7.87279e-08	-1.10552	-4.9464	4.41563e-06	0.0493466	-0.765641	-3.29006	0.00152778	0.712823	-0.631918	-2.1076	0.038649	0.992979
rs35740730	CPNE1	ENSG00000214078	20	34196154	34213953	34252878	-	G	GCT	0.0875	-1.437	-7.77975	2.90353e-11	1.68764e-06	-1.58525	-8.00056	1.09818e-11	3.34984e-07	-1.6659	-8.40613	1.83489e-12	7.87279e-08	-1.10552	-4.9464	4.41563e-06	0.0493466	-0.765641	-3.29006	0.00152778	0.712823	-0.631918	-2.1076	0.038649	0.992979
rs11699996	CPNE1	ENSG00000214078	20	34201820	34213953	34252878	-	A	C	0.0875	-1.437	-7.77975	2.90353e-11	1.68764e-06	-1.58525	-8.00056	1.09818e-11	3.34984e-07	-1.6659	-8.40613	1.83489e-12	7.87279e-08	-1.10552	-4.9464	4.41563e-06	0.0493466	-0.765641	-3.29006	0.00152778	0.712823	-0.631918	-2.1076	0.038649	0.992979
rs6702801	GBP3	ENSG00000117226	1	89516076	89472349	89488577	-	G	C	0.3562	-0.836338	-7.75883	3.18326e-11	1.84787e-06	-0.95541	-8.8683	2.38604e-13	1.3209e-08	-0.673228	-4.8538	6.31562e-06	0.0258961	-0.740611	-6.12319	3.73242e-08	0.00151143	-0.660198	-5.06603	2.82787e-06	0.0412236	-0.296756	-1.89055	0.0628235	0.992979
rs28366139	MICA	ENSG00000204520	6	31364279	31371356	31383092	+	G	A	0.3	-0.915899	-7.74339	3.40698e-11	1.97268e-06	-0.965187	-7.80609	2.58583e-11	7.42929e-07	-0.951705	-7.04244	7.30371e-10	1.35271e-05	-0.590956	-4.27198	5.5478e-05	0.224317	-0.601656	-4.81132	7.56929e-06	0.0838266	-0.358948	-2.08783	0.0404541	0.992979
rs28366140	MICA	ENSG00000204520	6	31364288	31371356	31383092	+	G	C	0.3	-0.915899	-7.74339	3.40698e-11	1.97268e-06	-0.965187	-7.80609	2.58583e-11	7.42929e-07	-0.951705	-7.04244	7.30371e-10	1.35271e-05	-0.590956	-4.27198	5.5478e-05	0.224317	-0.601656	-4.81132	7.56929e-06	0.0838266	-0.358948	-2.08783	0.0404541	0.992979
rs2549783	ERAP2	ENSG00000164308	5	96231372	96211643	96255420	+	T	C	0.4437	0.920959	7.68086	4.48454e-11	2.44975e-06	0.938345	7.61005	6.12024e-11	1.51157e-06	0.942566	7.98762	1.16263e-11	3.49982e-07	0.812155	6.67697	3.54266e-09	0.000208107	0.602834	4.01936	0.000137576	0.356836	0.412087	2.44275	0.0171027	0.961425
rs6859168	ERAP2	ENSG00000164308	5	96234315	96211643	96255420	+	T	G	0.4437	0.920959	7.68086	4.48454e-11	2.44975e-06	0.938345	7.61005	6.12024e-11	1.51157e-06	0.942566	7.98762	1.16263e-11	3.49982e-07	0.812155	6.67697	3.54266e-09	0.000208107	0.602834	4.01936	0.000137576	0.356836	0.412087	2.44275	0.0171027	0.961425
rs3849749	ERAP2	ENSG00000164308	5	96234533	96211643	96255420	+	A	T	0.4437	0.920959	7.68086	4.48454e-11	2.44975e-06	0.938345	7.61005	6.12024e-11	1.51157e-06	0.942566	7.98762	1.16263e-11	3.49982e-07	0.812155	6.67697	3.54266e-09	0.000208107	0.602834	4.01936	0.000137576	0.356836	0.412087	2.44275	0.0171027	0.961425
rs3985004	ERAP2	ENSG00000164308	5	96234936	96211643	96255420	+	T	TTCTGAC	0.4437	0.920959	7.68086	4.48454e-11	2.44975e-06	0.938345	7.61005	6.12024e-11	1.51157e-06	0.942566	7.98762	1.16263e-11	3.49982e-07	0.812155	6.67697	3.54266e-09	0.000208107	0.602834	4.01936	0.000137576	0.356836	0.412087	2.44275	0.0171027	0.961425
rs251340	ERAP2	ENSG00000164308	5	96236412	96211643	96255420	+	A	G	0.4437	0.920959	7.68086	4.48454e-11	2.44975e-06	0.938345	7.61005	6.12024e-11	1.51157e-06	0.942566	7.98762	1.16263e-11	3.49982e-07	0.812155	6.67697	3.54266e-09	0.000208107	0.602834	4.01936	0.000137576	0.356836	0.412087	2.44275	0.0171027	0.961425
rs251341	ERAP2	ENSG00000164308	5	96236620	96211643	96255420	+	T	C	0.4437	0.920959	7.68086	4.48454e-11	2.44975e-06	0.938345	7.61005	6.12024e-11	1.51157e-06	0.942566	7.98762	1.16263e-11	3.49982e-07	0.812155	6.67697	3.54266e-09	0.000208107	0.602834	4.01936	0.000137576	0.356836	0.412087	2.44275	0.0171027	0.961425
rs2548532	ERAP2	ENSG00000164308	5	96238578	96211643	96255420	+	C	T	0.4437	0.920959	7.68086	4.48454e-11	2.44975e-06	0.938345	7.61005	6.12024e-11	1.51157e-06	0.942566	7.98762	1.16263e-11	3.49982e-07	0.812155	6.67697	3.54266e-09	0.000208107	0.602834	4.01936	0.000137576	0.356836	0.412087	2.44275	0.0171027	0.961425
rs2548530	ERAP2	ENSG00000164308	5	96239927	96211643	96255420	+	T	C	0.4437	0.920959	7.68086	4.48454e-11	2.44975e-06	0.938345	7.61005	6.12024e-11	1.51157e-06	0.942566	7.98762	1.16263e-11	3.49982e-07	0.812155	6.67697	3.54266e-09	0.000208107	0.602834	4.01936	0.000137576	0.356836	0.412087	2.44275	0.0171027	0.961425
rs2549794	ERAP2	ENSG00000164308	5	96244549	96211643	96255420	+	C	T	0.4437	0.920959	7.68086	4.48454e-11	2.44975e-06	0.938345	7.61005	6.12024e-11	1.51157e-06	0.942566	7.98762	1.16263e-11	3.49982e-07	0.812155	6.67697	3.54266e-09	0.000208107	0.602834	4.01936	0.000137576	0.356836	0.412087	2.44275	0.0171027	0.961425
rs2910793	ERAP2	ENSG00000164308	5	96247434	96211643	96255420	+	G	A	0.4437	0.920959	7.68086	4.48454e-11	2.44975e-06	0.938345	7.61005	6.12024e-11	1.51157e-06	0.942566	7.98762	1.16263e-11	3.49982e-07	0.812155	6.67697	3.54266e-09	0.000208107	0.602834	4.01936	0.000137576	0.356836	0.412087	2.44275	0.0171027	0.961425
rs6873866	ERAP2	ENSG00000164308	5	96247810	96211643	96255420	+	T	C	0.4437	0.920959	7.68086	4.48454e-11	2.44975e-06	0.938345	7.61005	6.12024e-11	1.51157e-06	0.942566	7.98762	1.16263e-11	3.49982e-07	0.812155	6.67697	3.54266e-09	0.000208107	0.602834	4.01936	0.000137576	0.356836	0.412087	2.44275	0.0171027	0.961425
rs2859491	ERAP2	ENSG00000164308	5	96249648	96211643	96255420	+	T	C	0.4437	0.920959	7.68086	4.48454e-11	2.44975e-06	0.938345	7.61005	6.12024e-11	1.51157e-06	0.942566	7.98762	1.16263e-11	3.49982e-07	0.812155	6.67697	3.54266e-09	0.000208107	0.602834	4.01936	0.000137576	0.356836	0.412087	2.44275	0.0171027	0.961425
rs2351011	ERAP2	ENSG00000164308	5	96251675	96211643	96255420	+	A	C	0.4437	0.920959	7.68086	4.48454e-11	2.44975e-06	0.938345	7.61005	6.12024e-11	1.51157e-06	0.942566	7.98762	1.16263e-11	3.49982e-07	0.812155	6.67697	3.54266e-09	0.000208107	0.602834	4.01936	0.000137576	0.356836	0.412087	2.44275	0.0171027	0.961425
rs2927609	ERAP2	ENSG00000164308	5	96252079	96211643	96255420	+	A	G	0.4437	0.920959	7.68086	4.48454e-11	2.44975e-06	0.938345	7.61005	6.12024e-11	1.51157e-06	0.942566	7.98762	1.16263e-11	3.49982e-07	0.812155	6.67697	3.54266e-09	0.000208107	0.602834	4.01936	0.000137576	0.356836	0.412087	2.44275	0.0171027	0.961425
rs1363907	ERAP2	ENSG00000164308	5	96252803	96211643	96255420	+	A	G	0.4437	0.920959	7.68086	4.48454e-11	2.44975e-06	0.938345	7.61005	6.12024e-11	1.51157e-06	0.942566	7.98762	1.16263e-11	3.49982e-07	0.812155	6.67697	3.54266e-09	0.000208107	0.602834	4.01936	0.000137576	0.356836	0.412087	2.44275	0.0171027	0.961425
rs5869740	ERAP2	ENSG00000164308	5	96252943	96211643	96255420	+	T	TG	0.4437	0.920959	7.68086	4.48454e-11	2.44975e-06	0.938345	7.61005	6.12024e-11	1.51157e-06	0.942566	7.98762	1.16263e-11	3.49982e-07	0.812155	6.67697	3.54266e-09	0.000208107	0.602834	4.01936	0.000137576	0.356836	0.412087	2.44275	0.0171027	0.961425
rs1820148	ERAP2	ENSG00000164308	5	96252998	96211643	96255420	+	G	A	0.4437	0.920959	7.68086	4.48454e-11	2.44975e-06	0.938345	7.61005	6.12024e-11	1.51157e-06	0.942566	7.98762	1.16263e-11	3.49982e-07	0.812155	6.67697	3.54266e-09	0.000208107	0.602834	4.01936	0.000137576	0.356836	0.412087	2.44275	0.0171027	0.961425
rs1363908	ERAP2	ENSG00000164308	5	96253104	96211643	96255420	+	C	T	0.4437	0.920959	7.68086	4.48454e-11	2.44975e-06	0.938345	7.61005	6.12024e-11	1.51157e-06	0.942566	7.98762	1.16263e-11	3.49982e-07	0.812155	6.67697	3.54266e-09	0.000208107	0.602834	4.01936	0.000137576	0.356836	0.412087	2.44275	0.0171027	0.961425
rs251343	ERAP2	ENSG00000164308	5	96257829	96211643	96255420	+	T	C	0.4437	0.920959	7.68086	4.48454e-11	2.44975e-06	0.938345	7.61005	6.12024e-11	1.51157e-06	0.942566	7.98762	1.16263e-11	3.49982e-07	0.812155	6.67697	3.54266e-09	0.000208107	0.602834	4.01936	0.000137576	0.356836	0.412087	2.44275	0.0171027	0.961425
rs1216571	ERAP2	ENSG00000164308	5	96260561	96211643	96255420	+	T	C	0.4437	0.920959	7.68086	4.48454e-11	2.44975e-06	0.938345	7.61005	6.12024e-11	1.51157e-06	0.942566	7.98762	1.16263e-11	3.49982e-07	0.812155	6.67697	3.54266e-09	0.000208107	0.602834	4.01936	0.000137576	0.356836	0.412087	2.44275	0.0171027	0.961425
rs1216567	ERAP2	ENSG00000164308	5	96263839	96211643	96255420	+	T	C	0.4437	0.920959	7.68086	4.48454e-11	2.44975e-06	0.938345	7.61005	6.12024e-11	1.51157e-06	0.942566	7.98762	1.16263e-11	3.49982e-07	0.812155	6.67697	3.54266e-09	0.000208107	0.602834	4.01936	0.000137576	0.356836	0.412087	2.44275	0.0171027	0.961425
rs1216566	ERAP2	ENSG00000164308	5	96264056	96211643	96255420	+	G	A	0.4437	0.920959	7.68086	4.48454e-11	2.44975e-06	0.938345	7.61005	6.12024e-11	1.51157e-06	0.942566	7.98762	1.16263e-11	3.49982e-07	0.812155	6.67697	3.54266e-09	0.000208107	0.602834	4.01936	0.000137576	0.356836	0.412087	2.44275	0.0171027	0.961425
rs716848	ERAP2	ENSG00000164308	5	96265000	96211643	96255420	+	A	C	0.4437	0.920959	7.68086	4.48454e-11	2.44975e-06	0.938345	7.61005	6.12024e-11	1.51157e-06	0.942566	7.98762	1.16263e-11	3.49982e-07	0.812155	6.67697	3.54266e-09	0.000208107	0.602834	4.01936	0.000137576	0.356836	0.412087	2.44275	0.0171027	0.961425
rs35867517	ERAP2	ENSG00000164308	5	96265172	96211643	96255420	+	C	CT	0.4437	0.920959	7.68086	4.48454e-11	2.44975e-06	0.938345	7.61005	6.12024e-11	1.51157e-06	0.942566	7.98762	1.16263e-11	3.49982e-07	0.812155	6.67697	3.54266e-09	0.000208107	0.602834	4.01936	0.000137576	0.356836	0.412087	2.44275	0.0171027	0.961425
rs2617447	ERAP2	ENSG00000164308	5	96267655	96211643	96255420	+	G	A	0.4437	0.920959	7.68086	4.48454e-11	2.44975e-06	0.938345	7.61005	6.12024e-11	1.51157e-06	0.942566	7.98762	1.16263e-11	3.49982e-07	0.812155	6.67697	3.54266e-09	0.000208107	0.602834	4.01936	0.000137576	0.356836	0.412087	2.44275	0.0171027	0.961425
rs148133629	ERAP2	ENSG00000164308	5	96272095	96211643	96255420	+	GCGC	G	0.4437	0.920959	7.68086	4.48454e-11	2.44975e-06	0.938345	7.61005	6.12024e-11	1.51157e-06	0.942566	7.98762	1.16263e-11	3.49982e-07	0.812155	6.67697	3.54266e-09	0.000208107	0.602834	4.01936	0.000137576	0.356836	0.412087	2.44275	0.0171027	0.961425
rs1046395	ERAP2	ENSG00000164308	5	96273180	96211643	96255420	+	A	G	0.4437	0.920959	7.68086	4.48454e-11	2.44975e-06	0.938345	7.61005	6.12024e-11	1.51157e-06	0.942566	7.98762	1.16263e-11	3.49982e-07	0.812155	6.67697	3.54266e-09	0.000208107	0.602834	4.01936	0.000137576	0.356836	0.412087	2.44275	0.0171027	0.961425
rs2617439	ERAP2	ENSG00000164308	5	96275154	96211643	96255420	+	A	G	0.4437	0.920959	7.68086	4.48454e-11	2.44975e-06	0.938345	7.61005	6.12024e-11	1.51157e-06	0.942566	7.98762	1.16263e-11	3.49982e-07	0.812155	6.67697	3.54266e-09	0.000208107	0.602834	4.01936	0.000137576	0.356836	0.412087	2.44275	0.0171027	0.961425
rs2548226	ERAP2	ENSG00000164308	5	96275186	96211643	96255420	+	T	C	0.4437	0.920959	7.68086	4.48454e-11	2.44975e-06	0.938345	7.61005	6.12024e-11	1.51157e-06	0.942566	7.98762	1.16263e-11	3.49982e-07	0.812155	6.67697	3.54266e-09	0.000208107	0.602834	4.01936	0.000137576	0.356836	0.412087	2.44275	0.0171027	0.961425
rs2910687	ERAP2	ENSG00000164308	5	96276877	96211643	96255420	+	T	C	0.4437	0.920959	7.68086	4.48454e-11	2.44975e-06	0.938345	7.61005	6.12024e-11	1.51157e-06	0.942566	7.98762	1.16263e-11	3.49982e-07	0.812155	6.67697	3.54266e-09	0.000208107	0.602834	4.01936	0.000137576	0.356836	0.412087	2.44275	0.0171027	0.961425
rs199809769	ERAP2	ENSG00000164308	5	96278938	96211643	96255420	+	A	AAAAG	0.4437	0.920959	7.68086	4.48454e-11	2.44975e-06	0.938345	7.61005	6.12024e-11	1.51157e-06	0.942566	7.98762	1.16263e-11	3.49982e-07	0.812155	6.67697	3.54266e-09	0.000208107	0.602834	4.01936	0.000137576	0.356836	0.412087	2.44275	0.0171027	0.961425
rs71654350	ERAP2	ENSG00000164308	5	96278948	96211643	96255420	+	G	T	0.4437	0.920959	7.68086	4.48454e-11	2.44975e-06	0.938345	7.61005	6.12024e-11	1.51157e-06	0.942566	7.98762	1.16263e-11	3.49982e-07	0.812155	6.67697	3.54266e-09	0.000208107	0.602834	4.01936	0.000137576	0.356836	0.412087	2.44275	0.0171027	0.961425
rs1477364	ERAP2	ENSG00000164308	5	96284892	96211643	96255420	+	T	C	0.4437	0.920959	7.68086	4.48454e-11	2.44975e-06	0.938345	7.61005	6.12024e-11	1.51157e-06	0.942566	7.98762	1.16263e-11	3.49982e-07	0.812155	6.67697	3.54266e-09	0.000208107	0.602834	4.01936	0.000137576	0.356836	0.412087	2.44275	0.0171027	0.961425
rs7733312	ERAP2	ENSG00000164308	5	96285821	96211643	96255420	+	G	C	0.4437	0.920959	7.68086	4.48454e-11	2.44975e-06	0.938345	7.61005	6.12024e-11	1.51157e-06	0.942566	7.98762	1.16263e-11	3.49982e-07	0.812155	6.67697	3.54266e-09	0.000208107	0.602834	4.01936	0.000137576	0.356836	0.412087	2.44275	0.0171027	0.961425
NA	ERAP2	ENSG00000164308	5	96286286	96211643	96255420	+	A	G	0.4437	0.920959	7.68086	4.48454e-11	2.44975e-06	0.938345	7.61005	6.12024e-11	1.51157e-06	0.942566	7.98762	1.16263e-11	3.49982e-07	0.812155	6.67697	3.54266e-09	0.000208107	0.602834	4.01936	0.000137576	0.356836	0.412087	2.44275	0.0171027	0.961425
rs34962665	ERAP2	ENSG00000164308	5	96288506	96211643	96255420	+	T	TAG	0.4437	0.920959	7.68086	4.48454e-11	2.44975e-06	0.938345	7.61005	6.12024e-11	1.51157e-06	0.942566	7.98762	1.16263e-11	3.49982e-07	0.812155	6.67697	3.54266e-09	0.000208107	0.602834	4.01936	0.000137576	0.356836	0.412087	2.44275	0.0171027	0.961425
rs10058476	ERAP2	ENSG00000164308	5	96297527	96211643	96255420	+	A	T	0.4437	0.920959	7.68086	4.48454e-11	2.44975e-06	0.938345	7.61005	6.12024e-11	1.51157e-06	0.942566	7.98762	1.16263e-11	3.49982e-07	0.812155	6.67697	3.54266e-09	0.000208107	0.602834	4.01936	0.000137576	0.356836	0.412087	2.44275	0.0171027	0.961425
rs1544777	ERAP2	ENSG00000164308	5	96314230	96211643	96255420	+	G	A	0.4437	0.920959	7.68086	4.48454e-11	2.44975e-06	0.938345	7.61005	6.12024e-11	1.51157e-06	0.942566	7.98762	1.16263e-11	3.49982e-07	0.812155	6.67697	3.54266e-09	0.000208107	0.602834	4.01936	0.000137576	0.356836	0.412087	2.44275	0.0171027	0.961425
rs38039	ERAP2	ENSG00000164308	5	96327289	96211643	96255420	+	C	T	0.4437	0.920959	7.68086	4.48454e-11	2.44975e-06	0.938345	7.61005	6.12024e-11	1.51157e-06	0.942566	7.98762	1.16263e-11	3.49982e-07	0.812155	6.67697	3.54266e-09	0.000208107	0.602834	4.01936	0.000137576	0.356836	0.412087	2.44275	0.0171027	0.961425
rs27306	ERAP2	ENSG00000164308	5	96334558	96211643	96255420	+	G	T	0.4437	0.920959	7.68086	4.48454e-11	2.44975e-06	0.938345	7.61005	6.12024e-11	1.51157e-06	0.942566	7.98762	1.16263e-11	3.49982e-07	0.812155	6.67697	3.54266e-09	0.000208107	0.602834	4.01936	0.000137576	0.356836	0.412087	2.44275	0.0171027	0.961425
rs34028025	ERAP2	ENSG00000164308	5	96336156	96211643	96255420	+	C	CATG	0.4437	0.920959	7.68086	4.48454e-11	2.44975e-06	0.938345	7.61005	6.12024e-11	1.51157e-06	0.942566	7.98762	1.16263e-11	3.49982e-07	0.812155	6.67697	3.54266e-09	0.000208107	0.602834	4.01936	0.000137576	0.356836	0.412087	2.44275	0.0171027	0.961425
rs27307	ERAP2	ENSG00000164308	5	96338505	96211643	96255420	+	C	G	0.4437	0.920959	7.68086	4.48454e-11	2.44975e-06	0.938345	7.61005	6.12024e-11	1.51157e-06	0.942566	7.98762	1.16263e-11	3.49982e-07	0.812155	6.67697	3.54266e-09	0.000208107	0.602834	4.01936	0.000137576	0.356836	0.412087	2.44275	0.0171027	0.961425
rs27997	ERAP2	ENSG00000164308	5	96339488	96211643	96255420	+	G	T	0.4437	0.920959	7.68086	4.48454e-11	2.44975e-06	0.938345	7.61005	6.12024e-11	1.51157e-06	0.942566	7.98762	1.16263e-11	3.49982e-07	0.812155	6.67697	3.54266e-09	0.000208107	0.602834	4.01936	0.000137576	0.356836	0.412087	2.44275	0.0171027	0.961425
rs556484645	ERAP2	ENSG00000164308	5	96345066	96211643	96255420	+	A	ATTTC	0.4437	0.920959	7.68086	4.48454e-11	2.44975e-06	0.938345	7.61005	6.12024e-11	1.51157e-06	0.942566	7.98762	1.16263e-11	3.49982e-07	0.812155	6.67697	3.54266e-09	0.000208107	0.602834	4.01936	0.000137576	0.356836	0.412087	2.44275	0.0171027	0.961425
rs27711	ERAP2	ENSG00000164308	5	96345739	96211643	96255420	+	A	G	0.4437	0.920959	7.68086	4.48454e-11	2.44975e-06	0.938345	7.61005	6.12024e-11	1.51157e-06	0.942566	7.98762	1.16263e-11	3.49982e-07	0.812155	6.67697	3.54266e-09	0.000208107	0.602834	4.01936	0.000137576	0.356836	0.412087	2.44275	0.0171027	0.961425
rs27660	ERAP2	ENSG00000164308	5	96347775	96211643	96255420	+	C	G	0.4437	0.920959	7.68086	4.48454e-11	2.44975e-06	0.938345	7.61005	6.12024e-11	1.51157e-06	0.942566	7.98762	1.16263e-11	3.49982e-07	0.812155	6.67697	3.54266e-09	0.000208107	0.602834	4.01936	0.000137576	0.356836	0.412087	2.44275	0.0171027	0.961425
rs38029	ERAP2	ENSG00000164308	5	96353223	96211643	96255420	+	C	G	0.4437	0.920959	7.68086	4.48454e-11	2.44975e-06	0.938345	7.61005	6.12024e-11	1.51157e-06	0.942566	7.98762	1.16263e-11	3.49982e-07	0.812155	6.67697	3.54266e-09	0.000208107	0.602834	4.01936	0.000137576	0.356836	0.412087	2.44275	0.0171027	0.961425
rs2052013	PSG4	ENSG00000243137	19	43658826	43696854	43711451	-	T	C	0.425	0.887074	7.66755	4.75455e-11	2.56352e-06	0.960172	9.11462	8.05619e-14	6.24066e-09	0.984982	9.25199	4.40045e-14	4.10178e-09	0.906378	8.2066	4.42659e-12	9.38988e-07	0.89305	9.04008	1.24919e-13	4.02174e-08	0.629417	5.50757	5.65553e-07	0.0321613
rs2024094	PSG4	ENSG00000243137	19	43660233	43696854	43711451	-	A	G	0.425	0.887074	7.66755	4.75455e-11	2.56352e-06	0.960172	9.11462	8.05619e-14	6.24066e-09	0.984982	9.25199	4.40045e-14	4.10178e-09	0.906378	8.2066	4.42659e-12	9.38988e-07	0.89305	9.04008	1.24919e-13	4.02174e-08	0.629417	5.50757	5.65553e-07	0.0321613
rs8108584	PSG4	ENSG00000243137	19	43660466	43696854	43711451	-	T	C	0.425	0.887074	7.66755	4.75455e-11	2.56352e-06	0.960172	9.11462	8.05619e-14	6.24066e-09	0.984982	9.25199	4.40045e-14	4.10178e-09	0.906378	8.2066	4.42659e-12	9.38988e-07	0.89305	9.04008	1.24919e-13	4.02174e-08	0.629417	5.50757	5.65553e-07	0.0321613
rs1971668	PSG4	ENSG00000243137	19	43661016	43696854	43711451	-	G	T	0.425	0.887074	7.66755	4.75455e-11	2.56352e-06	0.960172	9.11462	8.05619e-14	6.24066e-09	0.984982	9.25199	4.40045e-14	4.10178e-09	0.906378	8.2066	4.42659e-12	9.38988e-07	0.89305	9.04008	1.24919e-13	4.02174e-08	0.629417	5.50757	5.65553e-07	0.0321613
rs12974543	PSG4	ENSG00000243137	19	43662345	43696854	43711451	-	A	G	0.425	0.887074	7.66755	4.75455e-11	2.56352e-06	0.960172	9.11462	8.05619e-14	6.24066e-09	0.984982	9.25199	4.40045e-14	4.10178e-09	0.906378	8.2066	4.42659e-12	9.38988e-07	0.89305	9.04008	1.24919e-13	4.02174e-08	0.629417	5.50757	5.65553e-07	0.0321613
rs13344475	PSG4	ENSG00000243137	19	43662523	43696854	43711451	-	A	G	0.425	0.887074	7.66755	4.75455e-11	2.56352e-06	0.960172	9.11462	8.05619e-14	6.24066e-09	0.984982	9.25199	4.40045e-14	4.10178e-09	0.906378	8.2066	4.42659e-12	9.38988e-07	0.89305	9.04008	1.24919e-13	4.02174e-08	0.629417	5.50757	5.65553e-07	0.0321613
rs2024095	PSG4	ENSG00000243137	19	43666299	43696854	43711451	-	T	A	0.425	0.887074	7.66755	4.75455e-11	2.56352e-06	0.960172	9.11462	8.05619e-14	6.24066e-09	0.984982	9.25199	4.40045e-14	4.10178e-09	0.906378	8.2066	4.42659e-12	9.38988e-07	0.89305	9.04008	1.24919e-13	4.02174e-08	0.629417	5.50757	5.65553e-07	0.0321613
rs2024096	PSG4	ENSG00000243137	19	43666561	43696854	43711451	-	C	G	0.425	0.887074	7.66755	4.75455e-11	2.56352e-06	0.960172	9.11462	8.05619e-14	6.24066e-09	0.984982	9.25199	4.40045e-14	4.10178e-09	0.906378	8.2066	4.42659e-12	9.38988e-07	0.89305	9.04008	1.24919e-13	4.02174e-08	0.629417	5.50757	5.65553e-07	0.0321613
rs7245583	PSG4	ENSG00000243137	19	43667137	43696854	43711451	-	C	G	0.425	0.887074	7.66755	4.75455e-11	2.56352e-06	0.960172	9.11462	8.05619e-14	6.24066e-09	0.984982	9.25199	4.40045e-14	4.10178e-09	0.906378	8.2066	4.42659e-12	9.38988e-07	0.89305	9.04008	1.24919e-13	4.02174e-08	0.629417	5.50757	5.65553e-07	0.0321613
rs143754217	CPNE1	ENSG00000214078	20	34407570	34213953	34252878	-	C	CTGTGTGTG	0.1125	-1.30573	-7.66458	4.81706e-11	2.56352e-06	-1.43844	-7.79999	2.65617e-11	7.48453e-07	-1.56779	-8.75278	3.97219e-13	2.23164e-08	-1.09249	-5.43302	6.42595e-07	0.014845	-0.918167	-4.4723	2.70471e-05	0.179216	-0.331169	-1.20856	0.230899	0.992979
rs12481545	CPNE1	ENSG00000214078	20	34407698	34213953	34252878	-	T	C	0.1125	-1.30573	-7.66458	4.81706e-11	2.56352e-06	-1.43844	-7.79999	2.65617e-11	7.48453e-07	-1.56779	-8.75278	3.97219e-13	2.23164e-08	-1.09249	-5.43302	6.42595e-07	0.014845	-0.918167	-4.4723	2.70471e-05	0.179216	-0.331169	-1.20856	0.230899	0.992979
rs6060625	CPNE1	ENSG00000214078	20	34414318	34213953	34252878	-	T	C	0.1125	-1.30573	-7.66458	4.81706e-11	2.56352e-06	-1.43844	-7.79999	2.65617e-11	7.48453e-07	-1.56779	-8.75278	3.97219e-13	2.23164e-08	-1.09249	-5.43302	6.42595e-07	0.014845	-0.918167	-4.4723	2.70471e-05	0.179216	-0.331169	-1.20856	0.230899	0.992979
rs6060626	CPNE1	ENSG00000214078	20	34415073	34213953	34252878	-	T	G	0.1125	-1.30573	-7.66458	4.81706e-11	2.56352e-06	-1.43844	-7.79999	2.65617e-11	7.48453e-07	-1.56779	-8.75278	3.97219e-13	2.23164e-08	-1.09249	-5.43302	6.42595e-07	0.014845	-0.918167	-4.4723	2.70471e-05	0.179216	-0.331169	-1.20856	0.230899	0.992979
rs150300484	CPNE1	ENSG00000214078	20	34415193	34213953	34252878	-	T	TTCTG	0.1125	-1.30573	-7.66458	4.81706e-11	2.56352e-06	-1.43844	-7.79999	2.65617e-11	7.48453e-07	-1.56779	-8.75278	3.97219e-13	2.23164e-08	-1.09249	-5.43302	6.42595e-07	0.014845	-0.918167	-4.4723	2.70471e-05	0.179216	-0.331169	-1.20856	0.230899	0.992979
rs200410144	CPNE1	ENSG00000214078	20	34415199	34213953	34252878	-	C	T	0.1125	-1.30573	-7.66458	4.81706e-11	2.56352e-06	-1.43844	-7.79999	2.65617e-11	7.48453e-07	-1.56779	-8.75278	3.97219e-13	2.23164e-08	-1.09249	-5.43302	6.42595e-07	0.014845	-0.918167	-4.4723	2.70471e-05	0.179216	-0.331169	-1.20856	0.230899	0.992979
rs139840862	CPNE1	ENSG00000214078	20	34417946	34213953	34252878	-	T	C	0.1125	-1.30573	-7.66458	4.81706e-11	2.56352e-06	-1.43844	-7.79999	2.65617e-11	7.48453e-07	-1.56779	-8.75278	3.97219e-13	2.23164e-08	-1.09249	-5.43302	6.42595e-07	0.014845	-0.918167	-4.4723	2.70471e-05	0.179216	-0.331169	-1.20856	0.230899	0.992979
rs6060632	CPNE1	ENSG00000214078	20	34422601	34213953	34252878	-	A	G	0.1125	-1.30573	-7.66458	4.81706e-11	2.56352e-06	-1.43844	-7.79999	2.65617e-11	7.48453e-07	-1.56779	-8.75278	3.97219e-13	2.23164e-08	-1.09249	-5.43302	6.42595e-07	0.014845	-0.918167	-4.4723	2.70471e-05	0.179216	-0.331169	-1.20856	0.230899	0.992979
rs57182706	CPNE1	ENSG00000214078	20	34422974	34213953	34252878	-	T	G	0.1125	-1.30573	-7.66458	4.81706e-11	2.56352e-06	-1.43844	-7.79999	2.65617e-11	7.48453e-07	-1.56779	-8.75278	3.97219e-13	2.23164e-08	-1.09249	-5.43302	6.42595e-07	0.014845	-0.918167	-4.4723	2.70471e-05	0.179216	-0.331169	-1.20856	0.230899	0.992979
rs12480111	CPNE1	ENSG00000214078	20	34423186	34213953	34252878	-	A	G	0.1125	-1.30573	-7.66458	4.81706e-11	2.56352e-06	-1.43844	-7.79999	2.65617e-11	7.48453e-07	-1.56779	-8.75278	3.97219e-13	2.23164e-08	-1.09249	-5.43302	6.42595e-07	0.014845	-0.918167	-4.4723	2.70471e-05	0.179216	-0.331169	-1.20856	0.230899	0.992979
rs7272684	CPNE1	ENSG00000214078	20	34424692	34213953	34252878	-	T	C	0.1125	-1.30573	-7.66458	4.81706e-11	2.56352e-06	-1.43844	-7.79999	2.65617e-11	7.48453e-07	-1.56779	-8.75278	3.97219e-13	2.23164e-08	-1.09249	-5.43302	6.42595e-07	0.014845	-0.918167	-4.4723	2.70471e-05	0.179216	-0.331169	-1.20856	0.230899	0.992979
rs11697087	CPNE1	ENSG00000214078	20	34427583	34213953	34252878	-	A	G	0.1125	-1.30573	-7.66458	4.81706e-11	2.56352e-06	-1.43844	-7.79999	2.65617e-11	7.48453e-07	-1.56779	-8.75278	3.97219e-13	2.23164e-08	-1.09249	-5.43302	6.42595e-07	0.014845	-0.918167	-4.4723	2.70471e-05	0.179216	-0.331169	-1.20856	0.230899	0.992979
rs141841650	CPNE1	ENSG00000214078	20	34431377	34213953	34252878	-	A	G	0.1125	-1.30573	-7.66458	4.81706e-11	2.56352e-06	-1.43844	-7.79999	2.65617e-11	7.48453e-07	-1.56779	-8.75278	3.97219e-13	2.23164e-08	-1.09249	-5.43302	6.42595e-07	0.014845	-0.918167	-4.4723	2.70471e-05	0.179216	-0.331169	-1.20856	0.230899	0.992979
rs2883406	PSG4	ENSG00000243137	19	43638304	43696854	43711451	-	C	T	0.4375	0.901689	7.65353	5.05664e-11	2.62336e-06	0.951593	8.67208	5.67174e-13	2.486e-08	0.976775	8.81329	3.04131e-13	1.81941e-08	0.899897	7.83255	2.30161e-11	3.69191e-06	0.886059	8.58862	9.03274e-13	1.76741e-07	0.623891	5.28092	1.37829e-06	0.0507436
rs8113589	PSG4	ENSG00000243137	19	43640702	43696854	43711451	-	T	A	0.4375	0.901689	7.65353	5.05664e-11	2.62336e-06	0.951593	8.67208	5.67174e-13	2.486e-08	0.976775	8.81329	3.04131e-13	1.81941e-08	0.899897	7.83255	2.30161e-11	3.69191e-06	0.886059	8.58862	9.03274e-13	1.76741e-07	0.623891	5.28092	1.37829e-06	0.0507436
rs2010161	PSG4	ENSG00000243137	19	43642135	43696854	43711451	-	A	G	0.4375	0.901689	7.65353	5.05664e-11	2.62336e-06	0.951593	8.67208	5.67174e-13	2.486e-08	0.976775	8.81329	3.04131e-13	1.81941e-08	0.899897	7.83255	2.30161e-11	3.69191e-06	0.886059	8.58862	9.03274e-13	1.76741e-07	0.623891	5.28092	1.37829e-06	0.0507436
rs2078350	PSG4	ENSG00000243137	19	43643378	43696854	43711451	-	A	T	0.4375	0.901689	7.65353	5.05664e-11	2.62336e-06	0.951593	8.67208	5.67174e-13	2.486e-08	0.976775	8.81329	3.04131e-13	1.81941e-08	0.899897	7.83255	2.30161e-11	3.69191e-06	0.886059	8.58862	9.03274e-13	1.76741e-07	0.623891	5.28092	1.37829e-06	0.0507436
rs3859470	PSG4	ENSG00000243137	19	43645354	43696854	43711451	-	C	G	0.4375	0.901689	7.65353	5.05664e-11	2.62336e-06	0.951593	8.67208	5.67174e-13	2.486e-08	0.976775	8.81329	3.04131e-13	1.81941e-08	0.899897	7.83255	2.30161e-11	3.69191e-06	0.886059	8.58862	9.03274e-13	1.76741e-07	0.623891	5.28092	1.37829e-06	0.0507436
rs7247242	PSG4	ENSG00000243137	19	43646537	43696854	43711451	-	G	C	0.4375	0.901689	7.65353	5.05664e-11	2.62336e-06	0.951593	8.67208	5.67174e-13	2.486e-08	0.976775	8.81329	3.04131e-13	1.81941e-08	0.899897	7.83255	2.30161e-11	3.69191e-06	0.886059	8.58862	9.03274e-13	1.76741e-07	0.623891	5.28092	1.37829e-06	0.0507436
rs4029480	PSG4	ENSG00000243137	19	43647965	43696854	43711451	-	T	A	0.4375	0.901689	7.65353	5.05664e-11	2.62336e-06	0.951593	8.67208	5.67174e-13	2.486e-08	0.976775	8.81329	3.04131e-13	1.81941e-08	0.899897	7.83255	2.30161e-11	3.69191e-06	0.886059	8.58862	9.03274e-13	1.76741e-07	0.623891	5.28092	1.37829e-06	0.0507436
rs6509060	PSG4	ENSG00000243137	19	43648074	43696854	43711451	-	C	A	0.4375	0.901689	7.65353	5.05664e-11	2.62336e-06	0.951593	8.67208	5.67174e-13	2.486e-08	0.976775	8.81329	3.04131e-13	1.81941e-08	0.899897	7.83255	2.30161e-11	3.69191e-06	0.886059	8.58862	9.03274e-13	1.76741e-07	0.623891	5.28092	1.37829e-06	0.0507436
rs2354276	PSG4	ENSG00000243137	19	43649472	43696854	43711451	-	A	G	0.4375	0.901689	7.65353	5.05664e-11	2.62336e-06	0.951593	8.67208	5.67174e-13	2.486e-08	0.976775	8.81329	3.04131e-13	1.81941e-08	0.899897	7.83255	2.30161e-11	3.69191e-06	0.886059	8.58862	9.03274e-13	1.76741e-07	0.623891	5.28092	1.37829e-06	0.0507436
rs6509061	PSG4	ENSG00000243137	19	43649544	43696854	43711451	-	C	T	0.4375	0.901689	7.65353	5.05664e-11	2.62336e-06	0.951593	8.67208	5.67174e-13	2.486e-08	0.976775	8.81329	3.04131e-13	1.81941e-08	0.899897	7.83255	2.30161e-11	3.69191e-06	0.886059	8.58862	9.03274e-13	1.76741e-07	0.623891	5.28092	1.37829e-06	0.0507436
rs2107563	PSG4	ENSG00000243137	19	43650317	43696854	43711451	-	G	A	0.4375	0.901689	7.65353	5.05664e-11	2.62336e-06	0.951593	8.67208	5.67174e-13	2.486e-08	0.976775	8.81329	3.04131e-13	1.81941e-08	0.899897	7.83255	2.30161e-11	3.69191e-06	0.886059	8.58862	9.03274e-13	1.76741e-07	0.623891	5.28092	1.37829e-06	0.0507436
rs2107564	PSG4	ENSG00000243137	19	43651236	43696854	43711451	-	G	A	0.4375	0.901689	7.65353	5.05664e-11	2.62336e-06	0.951593	8.67208	5.67174e-13	2.486e-08	0.976775	8.81329	3.04131e-13	1.81941e-08	0.899897	7.83255	2.30161e-11	3.69191e-06	0.886059	8.58862	9.03274e-13	1.76741e-07	0.623891	5.28092	1.37829e-06	0.0507436
rs11670942	PSG4	ENSG00000243137	19	43652526	43696854	43711451	-	G	A	0.4375	0.901689	7.65353	5.05664e-11	2.62336e-06	0.951593	8.67208	5.67174e-13	2.486e-08	0.976775	8.81329	3.04131e-13	1.81941e-08	0.899897	7.83255	2.30161e-11	3.69191e-06	0.886059	8.58862	9.03274e-13	1.76741e-07	0.623891	5.28092	1.37829e-06	0.0507436
rs6509063	PSG4	ENSG00000243137	19	43653628	43696854	43711451	-	G	T	0.4375	0.901689	7.65353	5.05664e-11	2.62336e-06	0.951593	8.67208	5.67174e-13	2.486e-08	0.976775	8.81329	3.04131e-13	1.81941e-08	0.899897	7.83255	2.30161e-11	3.69191e-06	0.886059	8.58862	9.03274e-13	1.76741e-07	0.623891	5.28092	1.37829e-06	0.0507436
rs4029477	PSG4	ENSG00000243137	19	43653797	43696854	43711451	-	G	A	0.4375	0.901689	7.65353	5.05664e-11	2.62336e-06	0.951593	8.67208	5.67174e-13	2.486e-08	0.976775	8.81329	3.04131e-13	1.81941e-08	0.899897	7.83255	2.30161e-11	3.69191e-06	0.886059	8.58862	9.03274e-13	1.76741e-07	0.623891	5.28092	1.37829e-06	0.0507436
rs2354273	PSG4	ENSG00000243137	19	43653798	43696854	43711451	-	A	T	0.4375	0.901689	7.65353	5.05664e-11	2.62336e-06	0.951593	8.67208	5.67174e-13	2.486e-08	0.976775	8.81329	3.04131e-13	1.81941e-08	0.899897	7.83255	2.30161e-11	3.69191e-06	0.886059	8.58862	9.03274e-13	1.76741e-07	0.623891	5.28092	1.37829e-06	0.0507436
rs2883404	PSG4	ENSG00000243137	19	43653802	43696854	43711451	-	C	G	0.4375	0.901689	7.65353	5.05664e-11	2.62336e-06	0.951593	8.67208	5.67174e-13	2.486e-08	0.976775	8.81329	3.04131e-13	1.81941e-08	0.899897	7.83255	2.30161e-11	3.69191e-06	0.886059	8.58862	9.03274e-13	1.76741e-07	0.623891	5.28092	1.37829e-06	0.0507436
rs1808212	PSG4	ENSG00000243137	19	43653839	43696854	43711451	-	C	G	0.4375	0.901689	7.65353	5.05664e-11	2.62336e-06	0.951593	8.67208	5.67174e-13	2.486e-08	0.976775	8.81329	3.04131e-13	1.81941e-08	0.899897	7.83255	2.30161e-11	3.69191e-06	0.886059	8.58862	9.03274e-13	1.76741e-07	0.623891	5.28092	1.37829e-06	0.0507436
rs12975951	PSG4	ENSG00000243137	19	43655439	43696854	43711451	-	G	T	0.4375	0.901689	7.65353	5.05664e-11	2.62336e-06	0.951593	8.67208	5.67174e-13	2.486e-08	0.976775	8.81329	3.04131e-13	1.81941e-08	0.899897	7.83255	2.30161e-11	3.69191e-06	0.886059	8.58862	9.03274e-13	1.76741e-07	0.623891	5.28092	1.37829e-06	0.0507436
rs4803574	PSG4	ENSG00000243137	19	43655704	43696854	43711451	-	G	T	0.4375	0.901689	7.65353	5.05664e-11	2.62336e-06	0.951593	8.67208	5.67174e-13	2.486e-08	0.976775	8.81329	3.04131e-13	1.81941e-08	0.899897	7.83255	2.30161e-11	3.69191e-06	0.886059	8.58862	9.03274e-13	1.76741e-07	0.623891	5.28092	1.37829e-06	0.0507436
rs4803575	PSG4	ENSG00000243137	19	43655896	43696854	43711451	-	G	C	0.4375	0.901689	7.65353	5.05664e-11	2.62336e-06	0.951593	8.67208	5.67174e-13	2.486e-08	0.976775	8.81329	3.04131e-13	1.81941e-08	0.899897	7.83255	2.30161e-11	3.69191e-06	0.886059	8.58862	9.03274e-13	1.76741e-07	0.623891	5.28092	1.37829e-06	0.0507436
rs3859471	PSG4	ENSG00000243137	19	43657031	43696854	43711451	-	G	A	0.4375	0.901689	7.65353	5.05664e-11	2.62336e-06	0.951593	8.67208	5.67174e-13	2.486e-08	0.976775	8.81329	3.04131e-13	1.81941e-08	0.899897	7.83255	2.30161e-11	3.69191e-06	0.886059	8.58862	9.03274e-13	1.76741e-07	0.623891	5.28092	1.37829e-06	0.0507436
rs1058285	PSG4	ENSG00000243137	19	43680051	43696854	43711451	-	C	T	0.4188	0.880211	7.64895	5.15929e-11	2.65237e-06	0.949992	9.04746	1.08296e-13	6.46849e-09	0.955645	8.76861	3.70416e-13	2.15024e-08	0.908126	8.33985	2.45846e-12	5.9048e-07	0.896611	9.24183	5.16975e-14	3.11275e-08	0.594969	5.15988	2.20543e-06	0.0637267
rs2355438	PSG4	ENSG00000243137	19	43681026	43696854	43711451	-	C	T	0.4188	0.880211	7.64895	5.15929e-11	2.65237e-06	0.949992	9.04746	1.08296e-13	6.46849e-09	0.955645	8.76861	3.70416e-13	2.15024e-08	0.908126	8.33985	2.45846e-12	5.9048e-07	0.896611	9.24183	5.16975e-14	3.11275e-08	0.594969	5.15988	2.20543e-06	0.0637267
rs4028453	PSG4	ENSG00000243137	19	43681031	43696854	43711451	-	T	G	0.4188	0.880211	7.64895	5.15929e-11	2.65237e-06	0.949992	9.04746	1.08296e-13	6.46849e-09	0.955645	8.76861	3.70416e-13	2.15024e-08	0.908126	8.33985	2.45846e-12	5.9048e-07	0.896611	9.24183	5.16975e-14	3.11275e-08	0.594969	5.15988	2.20543e-06	0.0637267
rs11083693	PSG4	ENSG00000243137	19	43681728	43696854	43711451	-	T	G	0.4188	0.880211	7.64895	5.15929e-11	2.65237e-06	0.949992	9.04746	1.08296e-13	6.46849e-09	0.955645	8.76861	3.70416e-13	2.15024e-08	0.908126	8.33985	2.45846e-12	5.9048e-07	0.896611	9.24183	5.16975e-14	3.11275e-08	0.594969	5.15988	2.20543e-06	0.0637267
rs5828161	PSG4	ENSG00000243137	19	43682092	43696854	43711451	-	TG	T	0.4188	0.880211	7.64895	5.15929e-11	2.65237e-06	0.949992	9.04746	1.08296e-13	6.46849e-09	0.955645	8.76861	3.70416e-13	2.15024e-08	0.908126	8.33985	2.45846e-12	5.9048e-07	0.896611	9.24183	5.16975e-14	3.11275e-08	0.594969	5.15988	2.20543e-06	0.0637267
rs7254223	PSG4	ENSG00000243137	19	43683399	43696854	43711451	-	G	C	0.4188	0.880211	7.64895	5.15929e-11	2.65237e-06	0.949992	9.04746	1.08296e-13	6.46849e-09	0.955645	8.76861	3.70416e-13	2.15024e-08	0.908126	8.33985	2.45846e-12	5.9048e-07	0.896611	9.24183	5.16975e-14	3.11275e-08	0.594969	5.15988	2.20543e-06	0.0637267
rs7253929	PSG4	ENSG00000243137	19	43683471	43696854	43711451	-	A	G	0.4188	0.880211	7.64895	5.15929e-11	2.65237e-06	0.949992	9.04746	1.08296e-13	6.46849e-09	0.955645	8.76861	3.70416e-13	2.15024e-08	0.908126	8.33985	2.45846e-12	5.9048e-07	0.896611	9.24183	5.16975e-14	3.11275e-08	0.594969	5.15988	2.20543e-06	0.0637267
rs10641928	PSG4	ENSG00000243137	19	43684957	43696854	43711451	-	T	TAG	0.4188	0.880211	7.64895	5.15929e-11	2.65237e-06	0.949992	9.04746	1.08296e-13	6.46849e-09	0.955645	8.76861	3.70416e-13	2.15024e-08	0.908126	8.33985	2.45846e-12	5.9048e-07	0.896611	9.24183	5.16975e-14	3.11275e-08	0.594969	5.15988	2.20543e-06	0.0637267
rs2518581	NQO2	ENSG00000124588	6	3009944	2988221	3019996	+	A	G	0.2437	1.03487	7.61978	5.8643e-11	3.0114e-06	0.999475	7.08322	6.11789e-10	1.1843e-05	0.997771	7.30353	2.34258e-10	5.0494e-06	0.788579	5.25738	1.29954e-06	0.0251995	0.698153	4.26951	5.66595e-05	0.260223	0.273206	1.97545	0.0521603	0.992979
rs17624339	DNAJC15	ENSG00000120675	13	43612074	43597339	43683045	+	G	A	0.2312	-1.02804	-7.6007	6.37669e-11	3.26713e-06	-1.16377	-9.86003	3.05801e-15	5.06633e-10	-1.17408	-10.3996	2.92424e-16	3.98633e-11	-0.684388	-3.90626	0.000201645	0.393169	-0.912668	-6.71614	3.14593e-09	0.000384928	-0.402201	-2.044	0.0447176	0.992979
rs17553846	DNAJC15	ENSG00000120675	13	43613458	43597339	43683045	+	T	A	0.2312	-1.02804	-7.6007	6.37669e-11	3.26713e-06	-1.16377	-9.86003	3.05801e-15	5.06633e-10	-1.17408	-10.3996	2.92424e-16	3.98633e-11	-0.684388	-3.90626	0.000201645	0.393169	-0.912668	-6.71614	3.14593e-09	0.000384928	-0.402201	-2.044	0.0447176	0.992979
rs143170316	CYB5A	ENSG00000166347	18	71905681	71920530	71959251	-	T	TA	0.2	-1.04237	-7.5968	6.48674e-11	3.31603e-06	-0.655167	-4.07953	0.000110274	0.154978	-0.563608	-3.33282	0.00133024	0.499905	-0.376372	-2.3054	0.0238738	0.925066	-0.567031	-3.42487	0.00100052	0.655016	-0.221392	-1.65726	0.101942	0.992979
rs2051332	CYB5A	ENSG00000166347	18	71906518	71920530	71959251	-	A	G	0.2	-1.04237	-7.5968	6.48674e-11	3.31603e-06	-0.655167	-4.07953	0.000110274	0.154978	-0.563608	-3.33282	0.00133024	0.499905	-0.376372	-2.3054	0.0238738	0.925066	-0.567031	-3.42487	0.00100052	0.655016	-0.221392	-1.65726	0.101942	0.992979
rs7139451	GLTP	ENSG00000139433	12	110276079	110288748	110318293	-	A	T	0.4813	0.660417	7.58929	6.70404e-11	3.41941e-06	0.707952	7.61587	5.96579e-11	1.51157e-06	0.757764	7.85152	2.1172e-11	5.91807e-07	0.405792	3.16268	0.00224705	0.746097	0.338242	2.54552	0.0129648	0.905729	0.27142	1.95869	0.0541346	0.992979
rs12425368	GLTP	ENSG00000139433	12	110276712	110288748	110318293	-	C	A	0.4813	0.660417	7.58929	6.70404e-11	3.41941e-06	0.707952	7.61587	5.96579e-11	1.51157e-06	0.757764	7.85152	2.1172e-11	5.91807e-07	0.405792	3.16268	0.00224705	0.746097	0.338242	2.54552	0.0129648	0.905729	0.27142	1.95869	0.0541346	0.992979
rs10572315	GLTP	ENSG00000139433	12	110268940	110288748	110318293	-	C	CGT	0.475	-0.673795	-7.58712	6.76805e-11	3.42894e-06	-0.664675	-6.75436	2.53933e-09	4.03896e-05	-0.708021	-7.06055	6.75125e-10	1.25295e-05	-0.400796	-3.09353	0.00276693	0.769872	-0.385431	-2.91142	0.00473557	0.829605	-0.338675	-2.51043	0.0143718	0.944986
rs10850830	GLTP	ENSG00000139433	12	110271899	110288748	110318293	-	T	C	0.475	-0.673795	-7.58712	6.76805e-11	3.42894e-06	-0.664675	-6.75436	2.53933e-09	4.03896e-05	-0.708021	-7.06055	6.75125e-10	1.25295e-05	-0.400796	-3.09353	0.00276693	0.769872	-0.385431	-2.91142	0.00473557	0.829605	-0.338675	-2.51043	0.0143718	0.944986
rs4357754	GLTP	ENSG00000139433	12	110272122	110288748	110318293	-	A	C	0.475	-0.673795	-7.58712	6.76805e-11	3.42894e-06	-0.664675	-6.75436	2.53933e-09	4.03896e-05	-0.708021	-7.06055	6.75125e-10	1.25295e-05	-0.400796	-3.09353	0.00276693	0.769872	-0.385431	-2.91142	0.00473557	0.829605	-0.338675	-2.51043	0.0143718	0.944986
rs12814815	GLTP	ENSG00000139433	12	110273916	110288748	110318293	-	C	T	0.475	-0.673795	-7.58712	6.76805e-11	3.42894e-06	-0.664675	-6.75436	2.53933e-09	4.03896e-05	-0.708021	-7.06055	6.75125e-10	1.25295e-05	-0.400796	-3.09353	0.00276693	0.769872	-0.385431	-2.91142	0.00473557	0.829605	-0.338675	-2.51043	0.0143718	0.944986
rs4766634	GLTP	ENSG00000139433	12	110274374	110288748	110318293	-	T	G	0.475	-0.673795	-7.58712	6.76805e-11	3.42894e-06	-0.664675	-6.75436	2.53933e-09	4.03896e-05	-0.708021	-7.06055	6.75125e-10	1.25295e-05	-0.400796	-3.09353	0.00276693	0.769872	-0.385431	-2.91142	0.00473557	0.829605	-0.338675	-2.51043	0.0143718	0.944986
rs10850834	GLTP	ENSG00000139433	12	110276477	110288748	110318293	-	G	A	0.475	-0.673795	-7.58712	6.76805e-11	3.42894e-06	-0.664675	-6.75436	2.53933e-09	4.03896e-05	-0.708021	-7.06055	6.75125e-10	1.25295e-05	-0.400796	-3.09353	0.00276693	0.769872	-0.385431	-2.91142	0.00473557	0.829605	-0.338675	-2.51043	0.0143718	0.944986
rs27291	ERAP2	ENSG00000164308	5	96350270	96211643	96255420	+	G	A	0.475	0.9186	7.58339	6.87985e-11	3.4817e-06	0.944846	7.78502	2.83691e-11	7.98391e-07	0.966131	8.42605	1.68041e-12	7.27185e-08	0.832645	6.91757	1.25504e-09	0.000119189	0.649515	4.40406	3.47572e-05	0.205257	0.333725	1.93326	0.0572499	0.992979
rs35887307	NT5C3B	ENSG00000141698	17	40000478	39981335	39992523	-	A	AT	0.1375	1.12808	7.57991	6.98569e-11	3.53132e-06	1.19284	8.79165	3.34612e-13	1.72023e-08	1.14005	7.06157	6.72142e-10	1.25048e-05	0.844436	4.64769	1.385e-05	0.099144	0.770049	4.08452	0.000109493	0.325864	0.690096	3.87208	0.000239833	0.404305
rs558099657	GSTT1	ENSG00000184674	22	24301040	24376133	24384680	-	C	A	0.4625	-0.849793	-7.56314	7.51899e-11	3.79668e-06	-0.949721	-9.1957	5.63744e-14	5.94151e-09	-0.878298	-8.35488	2.30068e-12	9.82488e-08	-0.740757	-6.01553	5.86066e-08	0.00223003	-0.781646	-6.49032	8.24204e-09	0.000959344	-0.731144	-5.77303	1.96106e-07	0.0184692
rs556994542	GLTP	ENSG00000139433	12	110272077	110288748	110318293	-	A	T	0.4812	-0.664188	-7.55666	7.73579e-11	3.85077e-06	-0.651257	-6.64898	3.99518e-09	5.86545e-05	-0.698877	-7.02981	7.71567e-10	1.42147e-05	-0.405375	-3.17214	0.00218346	0.741743	-0.373623	-2.84726	0.00568593	0.843067	-0.340352	-2.55282	0.0128682	0.935073
rs71079586	GLTP	ENSG00000139433	12	110272079	110288748	110318293	-	TA	T	0.4812	-0.664188	-7.55666	7.73579e-11	3.85077e-06	-0.651257	-6.64898	3.99518e-09	5.86545e-05	-0.698877	-7.02981	7.71567e-10	1.42147e-05	-0.405375	-3.17214	0.00218346	0.741743	-0.373623	-2.84726	0.00568593	0.843067	-0.340352	-2.55282	0.0128682	0.935073
rs4869314	ERAP2	ENSG00000164308	5	96229225	96211643	96255420	+	G	T	0.475	0.871932	7.55109	7.92714e-11	3.85077e-06	0.916591	7.90424	1.67864e-11	4.89724e-07	0.858899	7.35884	1.83964e-10	4.00912e-06	0.712242	5.89968	9.49772e-08	0.00326625	0.539923	3.69842	0.000410847	0.522489	0.43697	2.73743	0.00784426	0.88224
rs2844529	MICA	ENSG00000204520	6	31353593	31371356	31383092	+	A	G	0.2937	-0.900107	-7.54734	8.05874e-11	3.85077e-06	-0.960614	-7.77415	2.97593e-11	8.13313e-07	-0.946697	-7.00191	8.70837e-10	1.56622e-05	-0.577621	-4.16987	8.00454e-05	0.271672	-0.572419	-4.52791	2.20162e-05	0.160457	-0.339571	-1.97546	0.0521593	0.992979
rs2853973	MICA	ENSG00000204520	6	31353992	31371356	31383092	+	C	G	0.2937	-0.900107	-7.54734	8.05874e-11	3.85077e-06	-0.960614	-7.77415	2.97593e-11	8.13313e-07	-0.946697	-7.00191	8.70837e-10	1.56622e-05	-0.577621	-4.16987	8.00454e-05	0.271672	-0.572419	-4.52791	2.20162e-05	0.160457	-0.339571	-1.97546	0.0521593	0.992979
rs2428486	MICA	ENSG00000204520	6	31354104	31371356	31383092	+	C	T	0.2937	-0.900107	-7.54734	8.05874e-11	3.85077e-06	-0.960614	-7.77415	2.97593e-11	8.13313e-07	-0.946697	-7.00191	8.70837e-10	1.56622e-05	-0.577621	-4.16987	8.00454e-05	0.271672	-0.572419	-4.52791	2.20162e-05	0.160457	-0.339571	-1.97546	0.0521593	0.992979
rs2596562	MICA	ENSG00000204520	6	31354595	31371356	31383092	+	C	T	0.2937	-0.900107	-7.54734	8.05874e-11	3.85077e-06	-0.960614	-7.77415	2.97593e-11	8.13313e-07	-0.946697	-7.00191	8.70837e-10	1.56622e-05	-0.577621	-4.16987	8.00454e-05	0.271672	-0.572419	-4.52791	2.20162e-05	0.160457	-0.339571	-1.97546	0.0521593	0.992979
rs2596561	MICA	ENSG00000204520	6	31354820	31371356	31383092	+	G	A	0.2937	-0.900107	-7.54734	8.05874e-11	3.85077e-06	-0.960614	-7.77415	2.97593e-11	8.13313e-07	-0.946697	-7.00191	8.70837e-10	1.56622e-05	-0.577621	-4.16987	8.00454e-05	0.271672	-0.572419	-4.52791	2.20162e-05	0.160457	-0.339571	-1.97546	0.0521593	0.992979
rs2596559	MICA	ENSG00000204520	6	31355334	31371356	31383092	+	T	A	0.2937	-0.900107	-7.54734	8.05874e-11	3.85077e-06	-0.960614	-7.77415	2.97593e-11	8.13313e-07	-0.946697	-7.00191	8.70837e-10	1.56622e-05	-0.577621	-4.16987	8.00454e-05	0.271672	-0.572419	-4.52791	2.20162e-05	0.160457	-0.339571	-1.97546	0.0521593	0.992979
rs2428485	MICA	ENSG00000204520	6	31355366	31371356	31383092	+	T	C	0.2937	-0.900107	-7.54734	8.05874e-11	3.85077e-06	-0.960614	-7.77415	2.97593e-11	8.13313e-07	-0.946697	-7.00191	8.70837e-10	1.56622e-05	-0.577621	-4.16987	8.00454e-05	0.271672	-0.572419	-4.52791	2.20162e-05	0.160457	-0.339571	-1.97546	0.0521593	0.992979
rs567456842	MICA	ENSG00000204520	6	31359193	31371356	31383092	+	G	A	0.2937	-0.900107	-7.54734	8.05874e-11	3.85077e-06	-0.960614	-7.77415	2.97593e-11	8.13313e-07	-0.946697	-7.00191	8.70837e-10	1.56622e-05	-0.577621	-4.16987	8.00454e-05	0.271672	-0.572419	-4.52791	2.20162e-05	0.160457	-0.339571	-1.97546	0.0521593	0.992979
rs2395485	MICA	ENSG00000204520	6	31359648	31371356	31383092	+	C	T	0.2937	-0.900107	-7.54734	8.05874e-11	3.85077e-06	-0.960614	-7.77415	2.97593e-11	8.13313e-07	-0.946697	-7.00191	8.70837e-10	1.56622e-05	-0.577621	-4.16987	8.00454e-05	0.271672	-0.572419	-4.52791	2.20162e-05	0.160457	-0.339571	-1.97546	0.0521593	0.992979
rs3128973	MICA	ENSG00000204520	6	31360851	31371356	31383092	+	G	T	0.2937	-0.900107	-7.54734	8.05874e-11	3.85077e-06	-0.960614	-7.77415	2.97593e-11	8.13313e-07	-0.946697	-7.00191	8.70837e-10	1.56622e-05	-0.577621	-4.16987	8.00454e-05	0.271672	-0.572419	-4.52791	2.20162e-05	0.160457	-0.339571	-1.97546	0.0521593	0.992979
rs2428478	MICA	ENSG00000204520	6	31361268	31371356	31383092	+	C	A	0.2937	-0.900107	-7.54734	8.05874e-11	3.85077e-06	-0.960614	-7.77415	2.97593e-11	8.13313e-07	-0.946697	-7.00191	8.70837e-10	1.56622e-05	-0.577621	-4.16987	8.00454e-05	0.271672	-0.572419	-4.52791	2.20162e-05	0.160457	-0.339571	-1.97546	0.0521593	0.992979
rs2523475	MICA	ENSG00000204520	6	31361710	31371356	31383092	+	G	A	0.2937	-0.900107	-7.54734	8.05874e-11	3.85077e-06	-0.960614	-7.77415	2.97593e-11	8.13313e-07	-0.946697	-7.00191	8.70837e-10	1.56622e-05	-0.577621	-4.16987	8.00454e-05	0.271672	-0.572419	-4.52791	2.20162e-05	0.160457	-0.339571	-1.97546	0.0521593	0.992979
rs2523474	MICA	ENSG00000204520	6	31361854	31371356	31383092	+	T	A	0.2937	-0.900107	-7.54734	8.05874e-11	3.85077e-06	-0.960614	-7.77415	2.97593e-11	8.13313e-07	-0.946697	-7.00191	8.70837e-10	1.56622e-05	-0.577621	-4.16987	8.00454e-05	0.271672	-0.572419	-4.52791	2.20162e-05	0.160457	-0.339571	-1.97546	0.0521593	0.992979
rs2523473	MICA	ENSG00000204520	6	31361897	31371356	31383092	+	C	A	0.2937	-0.900107	-7.54734	8.05874e-11	3.85077e-06	-0.960614	-7.77415	2.97593e-11	8.13313e-07	-0.946697	-7.00191	8.70837e-10	1.56622e-05	-0.577621	-4.16987	8.00454e-05	0.271672	-0.572419	-4.52791	2.20162e-05	0.160457	-0.339571	-1.97546	0.0521593	0.992979
rs2523469	MICA	ENSG00000204520	6	31362770	31371356	31383092	+	T	C	0.2937	-0.900107	-7.54734	8.05874e-11	3.85077e-06	-0.960614	-7.77415	2.97593e-11	8.13313e-07	-0.946697	-7.00191	8.70837e-10	1.56622e-05	-0.577621	-4.16987	8.00454e-05	0.271672	-0.572419	-4.52791	2.20162e-05	0.160457	-0.339571	-1.97546	0.0521593	0.992979
rs2523467	MICA	ENSG00000204520	6	31362930	31371356	31383092	+	T	C	0.2937	-0.900107	-7.54734	8.05874e-11	3.85077e-06	-0.960614	-7.77415	2.97593e-11	8.13313e-07	-0.946697	-7.00191	8.70837e-10	1.56622e-05	-0.577621	-4.16987	8.00454e-05	0.271672	-0.572419	-4.52791	2.20162e-05	0.160457	-0.339571	-1.97546	0.0521593	0.992979
rs2523465	MICA	ENSG00000204520	6	31363090	31371356	31383092	+	C	G	0.2937	-0.900107	-7.54734	8.05874e-11	3.85077e-06	-0.960614	-7.77415	2.97593e-11	8.13313e-07	-0.946697	-7.00191	8.70837e-10	1.56622e-05	-0.577621	-4.16987	8.00454e-05	0.271672	-0.572419	-4.52791	2.20162e-05	0.160457	-0.339571	-1.97546	0.0521593	0.992979
rs2523463	MICA	ENSG00000204520	6	31363501	31371356	31383092	+	C	A	0.2937	-0.900107	-7.54734	8.05874e-11	3.85077e-06	-0.960614	-7.77415	2.97593e-11	8.13313e-07	-0.946697	-7.00191	8.70837e-10	1.56622e-05	-0.577621	-4.16987	8.00454e-05	0.271672	-0.572419	-4.52791	2.20162e-05	0.160457	-0.339571	-1.97546	0.0521593	0.992979
rs2596483	MICA	ENSG00000204520	6	31363680	31371356	31383092	+	G	A	0.2937	-0.900107	-7.54734	8.05874e-11	3.85077e-06	-0.960614	-7.77415	2.97593e-11	8.13313e-07	-0.946697	-7.00191	8.70837e-10	1.56622e-05	-0.577621	-4.16987	8.00454e-05	0.271672	-0.572419	-4.52791	2.20162e-05	0.160457	-0.339571	-1.97546	0.0521593	0.992979
rs28366124	MICA	ENSG00000204520	6	31363712	31371356	31383092	+	C	T	0.2937	-0.900107	-7.54734	8.05874e-11	3.85077e-06	-0.960614	-7.77415	2.97593e-11	8.13313e-07	-0.946697	-7.00191	8.70837e-10	1.56622e-05	-0.577621	-4.16987	8.00454e-05	0.271672	-0.572419	-4.52791	2.20162e-05	0.160457	-0.339571	-1.97546	0.0521593	0.992979
rs28366125	MICA	ENSG00000204520	6	31363770	31371356	31383092	+	G	C	0.2937	-0.900107	-7.54734	8.05874e-11	3.85077e-06	-0.960614	-7.77415	2.97593e-11	8.13313e-07	-0.946697	-7.00191	8.70837e-10	1.56622e-05	-0.577621	-4.16987	8.00454e-05	0.271672	-0.572419	-4.52791	2.20162e-05	0.160457	-0.339571	-1.97546	0.0521593	0.992979
rs28366126	MICA	ENSG00000204520	6	31363789	31371356	31383092	+	A	T	0.2937	-0.900107	-7.54734	8.05874e-11	3.85077e-06	-0.960614	-7.77415	2.97593e-11	8.13313e-07	-0.946697	-7.00191	8.70837e-10	1.56622e-05	-0.577621	-4.16987	8.00454e-05	0.271672	-0.572419	-4.52791	2.20162e-05	0.160457	-0.339571	-1.97546	0.0521593	0.992979
rs28366127	MICA	ENSG00000204520	6	31363794	31371356	31383092	+	G	A	0.2937	-0.900107	-7.54734	8.05874e-11	3.85077e-06	-0.960614	-7.77415	2.97593e-11	8.13313e-07	-0.946697	-7.00191	8.70837e-10	1.56622e-05	-0.577621	-4.16987	8.00454e-05	0.271672	-0.572419	-4.52791	2.20162e-05	0.160457	-0.339571	-1.97546	0.0521593	0.992979
rs28366128	MICA	ENSG00000204520	6	31363796	31371356	31383092	+	C	A	0.2937	-0.900107	-7.54734	8.05874e-11	3.85077e-06	-0.960614	-7.77415	2.97593e-11	8.13313e-07	-0.946697	-7.00191	8.70837e-10	1.56622e-05	-0.577621	-4.16987	8.00454e-05	0.271672	-0.572419	-4.52791	2.20162e-05	0.160457	-0.339571	-1.97546	0.0521593	0.992979
rs28366129	MICA	ENSG00000204520	6	31363798	31371356	31383092	+	G	C	0.2937	-0.900107	-7.54734	8.05874e-11	3.85077e-06	-0.960614	-7.77415	2.97593e-11	8.13313e-07	-0.946697	-7.00191	8.70837e-10	1.56622e-05	-0.577621	-4.16987	8.00454e-05	0.271672	-0.572419	-4.52791	2.20162e-05	0.160457	-0.339571	-1.97546	0.0521593	0.992979
rs28366130	MICA	ENSG00000204520	6	31363805	31371356	31383092	+	C	A	0.2937	-0.900107	-7.54734	8.05874e-11	3.85077e-06	-0.960614	-7.77415	2.97593e-11	8.13313e-07	-0.946697	-7.00191	8.70837e-10	1.56622e-05	-0.577621	-4.16987	8.00454e-05	0.271672	-0.572419	-4.52791	2.20162e-05	0.160457	-0.339571	-1.97546	0.0521593	0.992979
rs28366131	MICA	ENSG00000204520	6	31363847	31371356	31383092	+	T	C	0.2937	-0.900107	-7.54734	8.05874e-11	3.85077e-06	-0.960614	-7.77415	2.97593e-11	8.13313e-07	-0.946697	-7.00191	8.70837e-10	1.56622e-05	-0.577621	-4.16987	8.00454e-05	0.271672	-0.572419	-4.52791	2.20162e-05	0.160457	-0.339571	-1.97546	0.0521593	0.992979
rs28366132	MICA	ENSG00000204520	6	31363948	31371356	31383092	+	G	A	0.2937	-0.900107	-7.54734	8.05874e-11	3.85077e-06	-0.960614	-7.77415	2.97593e-11	8.13313e-07	-0.946697	-7.00191	8.70837e-10	1.56622e-05	-0.577621	-4.16987	8.00454e-05	0.271672	-0.572419	-4.52791	2.20162e-05	0.160457	-0.339571	-1.97546	0.0521593	0.992979
rs28366136	MICA	ENSG00000204520	6	31364207	31371356	31383092	+	T	C	0.2937	-0.900107	-7.54734	8.05874e-11	3.85077e-06	-0.960614	-7.77415	2.97593e-11	8.13313e-07	-0.946697	-7.00191	8.70837e-10	1.56622e-05	-0.577621	-4.16987	8.00454e-05	0.271672	-0.572419	-4.52791	2.20162e-05	0.160457	-0.339571	-1.97546	0.0521593	0.992979
rs28366137	MICA	ENSG00000204520	6	31364236	31371356	31383092	+	T	C	0.2937	-0.900107	-7.54734	8.05874e-11	3.85077e-06	-0.960614	-7.77415	2.97593e-11	8.13313e-07	-0.946697	-7.00191	8.70837e-10	1.56622e-05	-0.577621	-4.16987	8.00454e-05	0.271672	-0.572419	-4.52791	2.20162e-05	0.160457	-0.339571	-1.97546	0.0521593	0.992979
rs28366138	MICA	ENSG00000204520	6	31364242	31371356	31383092	+	A	G	0.2937	-0.900107	-7.54734	8.05874e-11	3.85077e-06	-0.960614	-7.77415	2.97593e-11	8.13313e-07	-0.946697	-7.00191	8.70837e-10	1.56622e-05	-0.577621	-4.16987	8.00454e-05	0.271672	-0.572419	-4.52791	2.20162e-05	0.160457	-0.339571	-1.97546	0.0521593	0.992979
rs9501387	MICA	ENSG00000204520	6	31364459	31371356	31383092	+	T	C	0.2937	-0.900107	-7.54734	8.05874e-11	3.85077e-06	-0.960614	-7.77415	2.97593e-11	8.13313e-07	-0.946697	-7.00191	8.70837e-10	1.56622e-05	-0.577621	-4.16987	8.00454e-05	0.271672	-0.572419	-4.52791	2.20162e-05	0.160457	-0.339571	-1.97546	0.0521593	0.992979
rs2523459	MICA	ENSG00000204520	6	31365308	31371356	31383092	+	G	T	0.2937	-0.900107	-7.54734	8.05874e-11	3.85077e-06	-0.960614	-7.77415	2.97593e-11	8.13313e-07	-0.946697	-7.00191	8.70837e-10	1.56622e-05	-0.577621	-4.16987	8.00454e-05	0.271672	-0.572419	-4.52791	2.20162e-05	0.160457	-0.339571	-1.97546	0.0521593	0.992979
rs2523458	MICA	ENSG00000204520	6	31365536	31371356	31383092	+	C	T	0.2937	-0.900107	-7.54734	8.05874e-11	3.85077e-06	-0.960614	-7.77415	2.97593e-11	8.13313e-07	-0.946697	-7.00191	8.70837e-10	1.56622e-05	-0.577621	-4.16987	8.00454e-05	0.271672	-0.572419	-4.52791	2.20162e-05	0.160457	-0.339571	-1.97546	0.0521593	0.992979
rs2523456	MICA	ENSG00000204520	6	31366318	31371356	31383092	+	G	A	0.2937	-0.900107	-7.54734	8.05874e-11	3.85077e-06	-0.960614	-7.77415	2.97593e-11	8.13313e-07	-0.946697	-7.00191	8.70837e-10	1.56622e-05	-0.577621	-4.16987	8.00454e-05	0.271672	-0.572419	-4.52791	2.20162e-05	0.160457	-0.339571	-1.97546	0.0521593	0.992979
rs2596542	MICA	ENSG00000204520	6	31366595	31371356	31383092	+	T	C	0.2937	-0.900107	-7.54734	8.05874e-11	3.85077e-06	-0.960614	-7.77415	2.97593e-11	8.13313e-07	-0.946697	-7.00191	8.70837e-10	1.56622e-05	-0.577621	-4.16987	8.00454e-05	0.271672	-0.572419	-4.52791	2.20162e-05	0.160457	-0.339571	-1.97546	0.0521593	0.992979
rs2428475	MICA	ENSG00000204520	6	31366622	31371356	31383092	+	G	A	0.2937	-0.900107	-7.54734	8.05874e-11	3.85077e-06	-0.960614	-7.77415	2.97593e-11	8.13313e-07	-0.946697	-7.00191	8.70837e-10	1.56622e-05	-0.577621	-4.16987	8.00454e-05	0.271672	-0.572419	-4.52791	2.20162e-05	0.160457	-0.339571	-1.97546	0.0521593	0.992979
rs28366144	MICA	ENSG00000204520	6	31366842	31371356	31383092	+	T	A	0.2937	-0.900107	-7.54734	8.05874e-11	3.85077e-06	-0.960614	-7.77415	2.97593e-11	8.13313e-07	-0.946697	-7.00191	8.70837e-10	1.56622e-05	-0.577621	-4.16987	8.00454e-05	0.271672	-0.572419	-4.52791	2.20162e-05	0.160457	-0.339571	-1.97546	0.0521593	0.992979
rs2428474	MICA	ENSG00000204520	6	31367023	31371356	31383092	+	G	C	0.2937	-0.900107	-7.54734	8.05874e-11	3.85077e-06	-0.960614	-7.77415	2.97593e-11	8.13313e-07	-0.946697	-7.00191	8.70837e-10	1.56622e-05	-0.577621	-4.16987	8.00454e-05	0.271672	-0.572419	-4.52791	2.20162e-05	0.160457	-0.339571	-1.97546	0.0521593	0.992979
rs2251731	MICA	ENSG00000204520	6	31367365	31371356	31383092	+	A	C	0.2937	-0.900107	-7.54734	8.05874e-11	3.85077e-06	-0.960614	-7.77415	2.97593e-11	8.13313e-07	-0.946697	-7.00191	8.70837e-10	1.56622e-05	-0.577621	-4.16987	8.00454e-05	0.271672	-0.572419	-4.52791	2.20162e-05	0.160457	-0.339571	-1.97546	0.0521593	0.992979
rs2844526	MICA	ENSG00000204520	6	31367707	31371356	31383092	+	C	T	0.2937	-0.900107	-7.54734	8.05874e-11	3.85077e-06	-0.960614	-7.77415	2.97593e-11	8.13313e-07	-0.946697	-7.00191	8.70837e-10	1.56622e-05	-0.577621	-4.16987	8.00454e-05	0.271672	-0.572419	-4.52791	2.20162e-05	0.160457	-0.339571	-1.97546	0.0521593	0.992979
rs2596541	MICA	ENSG00000204520	6	31367838	31371356	31383092	+	A	C	0.2937	-0.900107	-7.54734	8.05874e-11	3.85077e-06	-0.960614	-7.77415	2.97593e-11	8.13313e-07	-0.946697	-7.00191	8.70837e-10	1.56622e-05	-0.577621	-4.16987	8.00454e-05	0.271672	-0.572419	-4.52791	2.20162e-05	0.160457	-0.339571	-1.97546	0.0521593	0.992979
rs2523453	MICA	ENSG00000204520	6	31368125	31371356	31383092	+	G	C	0.2937	-0.900107	-7.54734	8.05874e-11	3.85077e-06	-0.960614	-7.77415	2.97593e-11	8.13313e-07	-0.946697	-7.00191	8.70837e-10	1.56622e-05	-0.577621	-4.16987	8.00454e-05	0.271672	-0.572419	-4.52791	2.20162e-05	0.160457	-0.339571	-1.97546	0.0521593	0.992979
rs2844525	MICA	ENSG00000204520	6	31368154	31371356	31383092	+	C	T	0.2937	-0.900107	-7.54734	8.05874e-11	3.85077e-06	-0.960614	-7.77415	2.97593e-11	8.13313e-07	-0.946697	-7.00191	8.70837e-10	1.56622e-05	-0.577621	-4.16987	8.00454e-05	0.271672	-0.572419	-4.52791	2.20162e-05	0.160457	-0.339571	-1.97546	0.0521593	0.992979
rs2523452	MICA	ENSG00000204520	6	31368540	31371356	31383092	+	G	C	0.2937	-0.900107	-7.54734	8.05874e-11	3.85077e-06	-0.960614	-7.77415	2.97593e-11	8.13313e-07	-0.946697	-7.00191	8.70837e-10	1.56622e-05	-0.577621	-4.16987	8.00454e-05	0.271672	-0.572419	-4.52791	2.20162e-05	0.160457	-0.339571	-1.97546	0.0521593	0.992979
rs2596538	MICA	ENSG00000204520	6	31368632	31371356	31383092	+	A	G	0.2937	-0.900107	-7.54734	8.05874e-11	3.85077e-06	-0.960614	-7.77415	2.97593e-11	8.13313e-07	-0.946697	-7.00191	8.70837e-10	1.56622e-05	-0.577621	-4.16987	8.00454e-05	0.271672	-0.572419	-4.52791	2.20162e-05	0.160457	-0.339571	-1.97546	0.0521593	0.992979
NA	MICA	ENSG00000204520	6	31368700	31371356	31383092	+	C	G	0.2937	-0.900107	-7.54734	8.05874e-11	3.85077e-06	-0.960614	-7.77415	2.97593e-11	8.13313e-07	-0.946697	-7.00191	8.70837e-10	1.56622e-05	-0.577621	-4.16987	8.00454e-05	0.271672	-0.572419	-4.52791	2.20162e-05	0.160457	-0.339571	-1.97546	0.0521593	0.992979
rs2844521	MICA	ENSG00000204520	6	31368964	31371356	31383092	+	T	C	0.2937	-0.900107	-7.54734	8.05874e-11	3.85077e-06	-0.960614	-7.77415	2.97593e-11	8.13313e-07	-0.946697	-7.00191	8.70837e-10	1.56622e-05	-0.577621	-4.16987	8.00454e-05	0.271672	-0.572419	-4.52791	2.20162e-05	0.160457	-0.339571	-1.97546	0.0521593	0.992979
rs61798920	GBP3	ENSG00000117226	1	89517119	89472349	89488577	-	T	C	0.3562	-0.825681	-7.53718	8.42567e-11	4.02187e-06	-0.940427	-8.6477	6.31595e-13	2.74627e-08	-0.632737	-4.48628	2.53224e-05	0.0679213	-0.691033	-5.51896	4.53832e-07	0.0113507	-0.658914	-5.05686	2.93097e-06	0.0424945	-0.30549	-1.95433	0.0546575	0.992979
rs563017472	ELP5	ENSG00000170291	17	7169009	7154735	7163259	+	C	CT	0.5	-0.916462	-7.53246	8.60197e-11	4.10171e-06	-0.91495	-8.11893	6.51665e-12	2.12974e-07	-0.889817	-8.01768	1.01836e-11	3.21699e-07	-0.856151	-6.70141	3.18938e-09	0.000208107	-0.754839	-5.42781	6.73679e-07	0.0205382	-0.599705	-4.01492	0.000147377	0.352117
rs72634485	CYB5A	ENSG00000166347	18	71934087	71920530	71959251	-	C	A	0.2	-1.04166	-7.5277	8.78324e-11	4.18218e-06	-0.615238	-3.75595	0.000336295	0.280181	-0.573071	-3.38687	0.00112216	0.470148	-0.382899	-2.34408	0.0216886	0.919224	-0.602788	-3.65247	0.000478439	0.546297	-0.228831	-1.64911	0.103606	0.992979
rs7212183	NT5C3B	ENSG00000141698	17	40031749	39981335	39992523	-	A	C	0.225	0.978386	7.52755	8.78915e-11	4.18218e-06	0.98897	8.27459	3.2791e-12	1.18279e-07	0.994456	7.14735	4.62875e-10	9.1198e-06	0.73676	4.6533	1.35598e-05	0.0974116	0.7819	5.02402	3.33157e-06	0.0467208	0.498203	3.06248	0.00311381	0.766053
rs61798917	GBP3	ENSG00000117226	1	89506093	89472349	89488577	-	A	G	0.3812	-0.82257	-7.51835	9.15068e-11	4.34965e-06	-0.937659	-8.64617	6.35875e-13	2.75959e-08	-0.664005	-4.79794	7.82593e-06	0.0305412	-0.677866	-5.38059	7.93714e-07	0.017688	-0.672256	-5.19599	1.69696e-06	0.0293907	-0.295236	-1.8964	0.0620338	0.992979
rs1052413	MICA	ENSG00000204520	6	31362181	31371356	31383092	+	C	T	0.3	-0.900105	-7.50466	9.71674e-11	4.61389e-06	-0.973934	-7.89808	1.72481e-11	5.01904e-07	-0.951582	-7.01212	8.33138e-10	1.53055e-05	-0.575177	-4.13274	9.13546e-05	0.286178	-0.587137	-4.65945	1.34645e-05	0.120387	-0.356289	-2.07243	0.0419101	0.992979
rs367799982	CPNE1	ENSG00000214078	20	34280926	34213953	34252878	-	GA	G	0.1313	-1.15273	-7.49869	9.97456e-11	4.73136e-06	-1.33686	-8.17956	4.98743e-12	1.6635e-07	-1.50712	-9.95645	2.00746e-15	2.26124e-10	-1.08871	-6.24641	2.2206e-08	0.000965548	-0.868481	-4.68663	1.21537e-05	0.111174	-0.202565	-0.758083	0.450946	0.992979
rs2017365	ELP5	ENSG00000170291	17	7122624	7154735	7163259	+	G	A	0.4	0.910104	7.49721	1.00394e-10	4.75713e-06	0.942431	8.55211	9.63189e-13	3.98574e-08	0.90914	8.63935	6.5532e-13	3.56264e-08	0.989129	8.68535	5.34906e-13	3.81968e-07	0.820643	6.2055	2.74534e-08	0.00259093	0.687282	4.78894	9.06143e-06	0.120947
rs200697630	GSTT1	ENSG00000184674	22	24294207	24376133	24384680	-	G	A	0.475	-0.861116	-7.49125	1.03051e-10	4.87794e-06	-0.971652	-9.2586	4.27432e-14	5.94151e-09	-0.896369	-8.37084	2.14414e-12	9.16502e-08	-0.754729	-6.0033	6.16798e-08	0.00234108	-0.800815	-6.53684	6.76287e-09	0.000803659	-0.733711	-5.62224	3.58621e-07	0.0255565
rs4148974	NDUFV3	ENSG00000160194	21	44323720	44299754	44333414	+	T	C	0.06875	-1.56488	-7.47598	1.1018e-10	5.20998e-06	-1.82246	-9.48247	1.598e-14	2.5014e-09	-1.2834	-4.96321	4.13665e-06	0.0183506	-1.23303	-5.05641	2.87524e-06	0.0392897	-1.00754	-4.19834	7.31403e-05	0.289264	-0.458328	-1.62221	0.109255	0.992979
rs1363976	ERAP2	ENSG00000164308	5	96248795	96211643	96255420	+	T	C	0.45	0.914885	7.45457	1.2101e-10	5.71615e-06	0.927266	7.36752	1.77117e-10	4.0607e-06	0.938528	7.84113	2.21636e-11	6.16865e-07	0.80391	6.45489	9.16517e-09	0.000438408	0.587321	3.8518	0.000245134	0.450317	0.407672	2.37944	0.0200686	0.975101
rs5415	ELP5	ENSG00000170291	17	7184481	7154735	7163259	+	T	C	0.3625	1.03964	7.44254	1.27557e-10	6.01911e-06	1.05829	8.32125	2.66885e-12	1.02238e-07	0.954632	7.21709	3.41599e-10	6.94436e-06	1.00999	7.02868	7.75334e-10	7.55498e-05	0.912227	5.89603	9.97392e-08	0.00646587	0.783895	4.67543	1.38378e-05	0.145745
ss1388025289	SPSB2	ENSG00000111671	12	6976296	6980099	6998522	-	T	C	0.3187	1.01098	7.43718	1.30586e-10	6.14928e-06	0.802499	5.48017	5.3111e-07	0.00345855	1.00931	8.02863	9.70396e-12	3.08263e-07	0.677035	4.63952	1.42829e-05	0.101498	0.231838	1.35493	0.179506	0.98732	0.116491	0.665445	0.507952	0.992979
ss1388025320	SPSB2	ENSG00000111671	12	6977069	6980099	6998522	-	C	T	0.3187	1.01098	7.43718	1.30586e-10	6.14928e-06	0.802499	5.48017	5.3111e-07	0.00345855	1.00931	8.02863	9.70396e-12	3.08263e-07	0.677035	4.63952	1.42829e-05	0.101498	0.231838	1.35493	0.179506	0.98732	0.116491	0.665445	0.507952	0.992979
rs78338950	DNAJC15	ENSG00000120675	13	43554460	43597339	43683045	+	A	G	0.2	-1.08134	-7.43265	1.33201e-10	6.26592e-06	-1.01231	-6.84816	1.69432e-09	2.87526e-05	-0.954797	-6.36528	1.34197e-08	0.000169642	-0.688525	-3.68666	0.000424041	0.510685	-0.835355	-5.3437	9.43681e-07	0.0257259	-0.584155	-2.84349	0.00584456	0.849772
rs2523471	MICA	ENSG00000204520	6	31362584	31371356	31383092	+	G	A	0.2875	-0.889181	-7.41637	1.4304e-10	6.72178e-06	-0.956139	-7.74055	3.44973e-11	9.12052e-07	-0.925509	-6.76812	2.39325e-09	3.792e-05	-0.56398	-4.06252	0.000117079	0.318707	-0.564364	-4.46082	2.82167e-05	0.184433	-0.321672	-1.87215	0.0653635	0.992979
rs6120992	CPNE1	ENSG00000214078	20	34184120	34213953	34252878	-	G	C	0.1	-1.34323	-7.41547	1.43602e-10	6.74123e-06	-1.42385	-7.14389	4.69904e-10	9.17467e-06	-1.56997	-8.16582	5.29898e-12	1.79914e-07	-1.08272	-5.10004	2.42254e-06	0.0347898	-0.819734	-3.73873	0.000359127	0.50176	-0.73942	-2.67467	0.00930475	0.905481
rs17806420	CYB5A	ENSG00000166347	18	71983367	71920530	71959251	-	T	C	0.2	-1.07625	-7.41457	1.4417e-10	6.76089e-06	-0.780575	-4.85351	6.32273e-06	0.0240912	-0.665654	-3.88369	0.000217898	0.244009	-0.465793	-2.7928	0.00660765	0.842417	-0.610588	-3.57436	0.000618266	0.587904	-0.242218	-1.75979	0.0828131	0.992979
rs138648748	PFDN5	ENSG00000123349	12	53727511	53689075	53693234	+	G	GCTTCCCTCTCTGAACCCCACGTT	0.2812	0.853394	7.41069	1.46639e-10	6.8351e-06	0.964112	8.19217	4.71751e-12	1.57579e-07	0.912021	8.06857	8.13731e-12	2.65748e-07	0.799304	5.98765	6.5846e-08	0.00246013	0.63329	5.40471	7.3915e-07	0.022369	0.475073	2.98573	0.0038956	0.798275
rs930900	PFDN5	ENSG00000123349	12	53727545	53689075	53693234	+	T	C	0.2812	0.853394	7.41069	1.46639e-10	6.8351e-06	0.964112	8.19217	4.71751e-12	1.57579e-07	0.912021	8.06857	8.13731e-12	2.65748e-07	0.799304	5.98765	6.5846e-08	0.00246013	0.63329	5.40471	7.3915e-07	0.022369	0.475073	2.98573	0.0038956	0.798275
rs1559354	ERAP2	ENSG00000164308	5	96224121	96211643	96255420	+	A	G	0.4688	0.853635	7.4081	1.48312e-10	6.8351e-06	0.923221	8.0852	7.56184e-12	2.36573e-07	0.860609	7.4271	1.36474e-10	3.03538e-06	0.711832	5.99102	6.49258e-08	0.00242975	0.552213	3.8416	0.000253791	0.457082	0.438819	2.78951	0.00679485	0.867021
rs6868302	ERAP2	ENSG00000164308	5	96224176	96211643	96255420	+	A	G	0.4688	0.853635	7.4081	1.48312e-10	6.8351e-06	0.923221	8.0852	7.56184e-12	2.36573e-07	0.860609	7.4271	1.36474e-10	3.03538e-06	0.711832	5.99102	6.49258e-08	0.00242975	0.552213	3.8416	0.000253791	0.457082	0.438819	2.78951	0.00679485	0.867021
rs2278018	ERAP2	ENSG00000164308	5	96224579	96211643	96255420	+	C	T	0.4688	0.853635	7.4081	1.48312e-10	6.8351e-06	0.923221	8.0852	7.56184e-12	2.36573e-07	0.860609	7.4271	1.36474e-10	3.03538e-06	0.711832	5.99102	6.49258e-08	0.00242975	0.552213	3.8416	0.000253791	0.457082	0.438819	2.78951	0.00679485	0.867021
rs2278019	ERAP2	ENSG00000164308	5	96225252	96211643	96255420	+	G	A	0.4688	0.853635	7.4081	1.48312e-10	6.8351e-06	0.923221	8.0852	7.56184e-12	2.36573e-07	0.860609	7.4271	1.36474e-10	3.03538e-06	0.711832	5.99102	6.49258e-08	0.00242975	0.552213	3.8416	0.000253791	0.457082	0.438819	2.78951	0.00679485	0.867021
rs10434708	ERAP2	ENSG00000164308	5	96225522	96211643	96255420	+	A	T	0.4688	0.853635	7.4081	1.48312e-10	6.8351e-06	0.923221	8.0852	7.56184e-12	2.36573e-07	0.860609	7.4271	1.36474e-10	3.03538e-06	0.711832	5.99102	6.49258e-08	0.00242975	0.552213	3.8416	0.000253791	0.457082	0.438819	2.78951	0.00679485	0.867021
rs10434709	ERAP2	ENSG00000164308	5	96225774	96211643	96255420	+	T	C	0.4688	0.853635	7.4081	1.48312e-10	6.8351e-06	0.923221	8.0852	7.56184e-12	2.36573e-07	0.860609	7.4271	1.36474e-10	3.03538e-06	0.711832	5.99102	6.49258e-08	0.00242975	0.552213	3.8416	0.000253791	0.457082	0.438819	2.78951	0.00679485	0.867021
rs1974871	ERAP2	ENSG00000164308	5	96226535	96211643	96255420	+	T	C	0.4688	0.853635	7.4081	1.48312e-10	6.8351e-06	0.923221	8.0852	7.56184e-12	2.36573e-07	0.860609	7.4271	1.36474e-10	3.03538e-06	0.711832	5.99102	6.49258e-08	0.00242975	0.552213	3.8416	0.000253791	0.457082	0.438819	2.78951	0.00679485	0.867021
rs1559355	ERAP2	ENSG00000164308	5	96226695	96211643	96255420	+	G	T	0.4688	0.853635	7.4081	1.48312e-10	6.8351e-06	0.923221	8.0852	7.56184e-12	2.36573e-07	0.860609	7.4271	1.36474e-10	3.03538e-06	0.711832	5.99102	6.49258e-08	0.00242975	0.552213	3.8416	0.000253791	0.457082	0.438819	2.78951	0.00679485	0.867021
rs1559356	ERAP2	ENSG00000164308	5	96226729	96211643	96255420	+	G	A	0.4688	0.853635	7.4081	1.48312e-10	6.8351e-06	0.923221	8.0852	7.56184e-12	2.36573e-07	0.860609	7.4271	1.36474e-10	3.03538e-06	0.711832	5.99102	6.49258e-08	0.00242975	0.552213	3.8416	0.000253791	0.457082	0.438819	2.78951	0.00679485	0.867021
rs1559357	ERAP2	ENSG00000164308	5	96226730	96211643	96255420	+	A	G	0.4688	0.853635	7.4081	1.48312e-10	6.8351e-06	0.923221	8.0852	7.56184e-12	2.36573e-07	0.860609	7.4271	1.36474e-10	3.03538e-06	0.711832	5.99102	6.49258e-08	0.00242975	0.552213	3.8416	0.000253791	0.457082	0.438819	2.78951	0.00679485	0.867021
rs55691766	ERAP2	ENSG00000164308	5	96227089	96211643	96255420	+	A	G	0.4688	0.853635	7.4081	1.48312e-10	6.8351e-06	0.923221	8.0852	7.56184e-12	2.36573e-07	0.860609	7.4271	1.36474e-10	3.03538e-06	0.711832	5.99102	6.49258e-08	0.00242975	0.552213	3.8416	0.000253791	0.457082	0.438819	2.78951	0.00679485	0.867021
rs146022635	ERAP2	ENSG00000164308	5	96227221	96211643	96255420	+	GCCCATATA	G	0.4688	0.853635	7.4081	1.48312e-10	6.8351e-06	0.923221	8.0852	7.56184e-12	2.36573e-07	0.860609	7.4271	1.36474e-10	3.03538e-06	0.711832	5.99102	6.49258e-08	0.00242975	0.552213	3.8416	0.000253791	0.457082	0.438819	2.78951	0.00679485	0.867021
rs56197090	ERAP2	ENSG00000164308	5	96227586	96211643	96255420	+	A	G	0.4688	0.853635	7.4081	1.48312e-10	6.8351e-06	0.923221	8.0852	7.56184e-12	2.36573e-07	0.860609	7.4271	1.36474e-10	3.03538e-06	0.711832	5.99102	6.49258e-08	0.00242975	0.552213	3.8416	0.000253791	0.457082	0.438819	2.78951	0.00679485	0.867021
rs3734015	ERAP2	ENSG00000164308	5	96228428	96211643	96255420	+	G	A	0.4688	0.853635	7.4081	1.48312e-10	6.8351e-06	0.923221	8.0852	7.56184e-12	2.36573e-07	0.860609	7.4271	1.36474e-10	3.03538e-06	0.711832	5.99102	6.49258e-08	0.00242975	0.552213	3.8416	0.000253791	0.457082	0.438819	2.78951	0.00679485	0.867021
rs12516666	ERAP2	ENSG00000164308	5	96228782	96211643	96255420	+	A	T	0.4688	0.853635	7.4081	1.48312e-10	6.8351e-06	0.923221	8.0852	7.56184e-12	2.36573e-07	0.860609	7.4271	1.36474e-10	3.03538e-06	0.711832	5.99102	6.49258e-08	0.00242975	0.552213	3.8416	0.000253791	0.457082	0.438819	2.78951	0.00679485	0.867021
rs57604811	NT5C3B	ENSG00000141698	17	40024868	39981335	39992523	-	AG	A	0.2437	0.965393	7.40248	1.51999e-10	6.90876e-06	0.98182	8.24229	3.78154e-12	1.30343e-07	0.979114	7.00283	8.67374e-10	1.56622e-05	0.695904	4.34303	4.28694e-05	0.195761	0.758118	4.8432	6.69984e-06	0.0761569	0.480865	2.93584	0.00449757	0.818554
rs149814936	NT5C3B	ENSG00000141698	17	40081281	39981335	39992523	-	T	TTTA	0.2437	0.965393	7.40248	1.51999e-10	6.90876e-06	0.98182	8.24229	3.78154e-12	1.30343e-07	0.979114	7.00283	8.67374e-10	1.56622e-05	0.695904	4.34303	4.28694e-05	0.195761	0.758118	4.8432	6.69984e-06	0.0761569	0.480865	2.93584	0.00449757	0.818554
rs4796742	NT5C3B	ENSG00000141698	17	40085038	39981335	39992523	-	G	A	0.2437	0.965393	7.40248	1.51999e-10	6.90876e-06	0.98182	8.24229	3.78154e-12	1.30343e-07	0.979114	7.00283	8.67374e-10	1.56622e-05	0.695904	4.34303	4.28694e-05	0.195761	0.758118	4.8432	6.69984e-06	0.0761569	0.480865	2.93584	0.00449757	0.818554
rs6503675	NT5C3B	ENSG00000141698	17	40085665	39981335	39992523	-	C	T	0.2437	0.965393	7.40248	1.51999e-10	6.90876e-06	0.98182	8.24229	3.78154e-12	1.30343e-07	0.979114	7.00283	8.67374e-10	1.56622e-05	0.695904	4.34303	4.28694e-05	0.195761	0.758118	4.8432	6.69984e-06	0.0761569	0.480865	2.93584	0.00449757	0.818554
rs8073987	NT5C3B	ENSG00000141698	17	40090520	39981335	39992523	-	C	T	0.2437	0.965393	7.40248	1.51999e-10	6.90876e-06	0.98182	8.24229	3.78154e-12	1.30343e-07	0.979114	7.00283	8.67374e-10	1.56622e-05	0.695904	4.34303	4.28694e-05	0.195761	0.758118	4.8432	6.69984e-06	0.0761569	0.480865	2.93584	0.00449757	0.818554
rs9501589	MICA	ENSG00000204520	6	31364383	31371356	31383092	+	T	C	0.3063	-0.87084	-7.4024	1.52057e-10	6.90876e-06	-0.940521	-7.72937	3.62352e-11	9.55772e-07	-0.923287	-6.93782	1.1497e-09	2.03789e-05	-0.601044	-4.49433	2.4577e-05	0.14624	-0.566157	-4.59512	1.71394e-05	0.138929	-0.329214	-1.95886	0.0541139	0.992979
rs9501590	MICA	ENSG00000204520	6	31364384	31371356	31383092	+	G	A	0.3063	-0.87084	-7.4024	1.52057e-10	6.90876e-06	-0.940521	-7.72937	3.62352e-11	9.55772e-07	-0.923287	-6.93782	1.1497e-09	2.03789e-05	-0.601044	-4.49433	2.4577e-05	0.14624	-0.566157	-4.59512	1.71394e-05	0.138929	-0.329214	-1.95886	0.0541139	0.992979
rs7248078	PSG4	ENSG00000243137	19	43671318	43696854	43711451	-	G	A	0.425	0.870474	7.40105	1.52954e-10	6.90876e-06	0.932832	8.60159	7.74202e-13	3.2632e-08	0.943625	8.43031	1.64908e-12	7.14988e-08	0.895197	8.00749	1.06516e-11	1.89617e-06	0.885708	8.85743	2.77976e-13	7.74147e-08	0.587134	5.00251	4.03778e-06	0.0812831
rs7248142	PSG4	ENSG00000243137	19	43671643	43696854	43711451	-	A	C	0.425	0.870474	7.40105	1.52954e-10	6.90876e-06	0.932832	8.60159	7.74202e-13	3.2632e-08	0.943625	8.43031	1.64908e-12	7.14988e-08	0.895197	8.00749	1.06516e-11	1.89617e-06	0.885708	8.85743	2.77976e-13	7.74147e-08	0.587134	5.00251	4.03778e-06	0.0812831
rs2190834	PSG4	ENSG00000243137	19	43671825	43696854	43711451	-	G	C	0.425	0.870474	7.40105	1.52954e-10	6.90876e-06	0.932832	8.60159	7.74202e-13	3.2632e-08	0.943625	8.43031	1.64908e-12	7.14988e-08	0.895197	8.00749	1.06516e-11	1.89617e-06	0.885708	8.85743	2.77976e-13	7.74147e-08	0.587134	5.00251	4.03778e-06	0.0812831
rs2355424	PSG4	ENSG00000243137	19	43673526	43696854	43711451	-	C	T	0.425	0.870474	7.40105	1.52954e-10	6.90876e-06	0.932832	8.60159	7.74202e-13	3.2632e-08	0.943625	8.43031	1.64908e-12	7.14988e-08	0.895197	8.00749	1.06516e-11	1.89617e-06	0.885708	8.85743	2.77976e-13	7.74147e-08	0.587134	5.00251	4.03778e-06	0.0812831
rs8100769	PSG4	ENSG00000243137	19	43676066	43696854	43711451	-	G	T	0.425	0.870474	7.40105	1.52954e-10	6.90876e-06	0.932832	8.60159	7.74202e-13	3.2632e-08	0.943625	8.43031	1.64908e-12	7.14988e-08	0.895197	8.00749	1.06516e-11	1.89617e-06	0.885708	8.85743	2.77976e-13	7.74147e-08	0.587134	5.00251	4.03778e-06	0.0812831
rs4028469	PSG4	ENSG00000243137	19	43676982	43696854	43711451	-	A	C	0.425	0.870474	7.40105	1.52954e-10	6.90876e-06	0.932832	8.60159	7.74202e-13	3.2632e-08	0.943625	8.43031	1.64908e-12	7.14988e-08	0.895197	8.00749	1.06516e-11	1.89617e-06	0.885708	8.85743	2.77976e-13	7.74147e-08	0.587134	5.00251	4.03778e-06	0.0812831
rs4028470	PSG4	ENSG00000243137	19	43677067	43696854	43711451	-	A	G	0.425	0.870474	7.40105	1.52954e-10	6.90876e-06	0.932832	8.60159	7.74202e-13	3.2632e-08	0.943625	8.43031	1.64908e-12	7.14988e-08	0.895197	8.00749	1.06516e-11	1.89617e-06	0.885708	8.85743	2.77976e-13	7.74147e-08	0.587134	5.00251	4.03778e-06	0.0812831
rs28832881	PSG4	ENSG00000243137	19	43677697	43696854	43711451	-	T	C	0.425	0.870474	7.40105	1.52954e-10	6.90876e-06	0.932832	8.60159	7.74202e-13	3.2632e-08	0.943625	8.43031	1.64908e-12	7.14988e-08	0.895197	8.00749	1.06516e-11	1.89617e-06	0.885708	8.85743	2.77976e-13	7.74147e-08	0.587134	5.00251	4.03778e-06	0.0812831
rs8108580	PSG4	ENSG00000243137	19	43677986	43696854	43711451	-	C	A	0.425	0.870474	7.40105	1.52954e-10	6.90876e-06	0.932832	8.60159	7.74202e-13	3.2632e-08	0.943625	8.43031	1.64908e-12	7.14988e-08	0.895197	8.00749	1.06516e-11	1.89617e-06	0.885708	8.85743	2.77976e-13	7.74147e-08	0.587134	5.00251	4.03778e-06	0.0812831
rs4803579	PSG4	ENSG00000243137	19	43678097	43696854	43711451	-	G	C	0.425	0.870474	7.40105	1.52954e-10	6.90876e-06	0.932832	8.60159	7.74202e-13	3.2632e-08	0.943625	8.43031	1.64908e-12	7.14988e-08	0.895197	8.00749	1.06516e-11	1.89617e-06	0.885708	8.85743	2.77976e-13	7.74147e-08	0.587134	5.00251	4.03778e-06	0.0812831
rs4803582	PSG4	ENSG00000243137	19	43678382	43696854	43711451	-	G	C	0.425	0.870474	7.40105	1.52954e-10	6.90876e-06	0.932832	8.60159	7.74202e-13	3.2632e-08	0.943625	8.43031	1.64908e-12	7.14988e-08	0.895197	8.00749	1.06516e-11	1.89617e-06	0.885708	8.85743	2.77976e-13	7.74147e-08	0.587134	5.00251	4.03778e-06	0.0812831
rs2355433	PSG4	ENSG00000243137	19	43679088	43696854	43711451	-	A	G	0.425	0.870474	7.40105	1.52954e-10	6.90876e-06	0.932832	8.60159	7.74202e-13	3.2632e-08	0.943625	8.43031	1.64908e-12	7.14988e-08	0.895197	8.00749	1.06516e-11	1.89617e-06	0.885708	8.85743	2.77976e-13	7.74147e-08	0.587134	5.00251	4.03778e-06	0.0812831
rs1058467	PSG4	ENSG00000243137	19	43679410	43696854	43711451	-	A	G	0.425	0.870474	7.40105	1.52954e-10	6.90876e-06	0.932832	8.60159	7.74202e-13	3.2632e-08	0.943625	8.43031	1.64908e-12	7.14988e-08	0.895197	8.00749	1.06516e-11	1.89617e-06	0.885708	8.85743	2.77976e-13	7.74147e-08	0.587134	5.00251	4.03778e-06	0.0812831
rs72967810	CYB5A	ENSG00000166347	18	72031638	71920530	71959251	-	C	A	0.1875	-1.11254	-7.39464	1.57304e-10	7.08409e-06	-0.904931	-5.61782	3.03413e-07	0.0023033	-0.756579	-4.31581	4.73319e-05	0.103759	-0.488698	-2.80654	0.00635797	0.840591	-0.539643	-2.96609	0.00404375	0.819818	-0.198183	-1.36245	0.177423	0.992979
rs75277584	CYB5A	ENSG00000166347	18	72031845	71920530	71959251	-	T	C	0.1875	-1.11254	-7.39464	1.57304e-10	7.08409e-06	-0.904931	-5.61782	3.03413e-07	0.0023033	-0.756579	-4.31581	4.73319e-05	0.103759	-0.488698	-2.80654	0.00635797	0.840591	-0.539643	-2.96609	0.00404375	0.819818	-0.198183	-1.36245	0.177423	0.992979
rs139883368	CYB5A	ENSG00000166347	18	72031982	71920530	71959251	-	C	A	0.1875	-1.11254	-7.39464	1.57304e-10	7.08409e-06	-0.904931	-5.61782	3.03413e-07	0.0023033	-0.756579	-4.31581	4.73319e-05	0.103759	-0.488698	-2.80654	0.00635797	0.840591	-0.539643	-2.96609	0.00404375	0.819818	-0.198183	-1.36245	0.177423	0.992979
rs10404984	PSG4	ENSG00000243137	19	43738042	43696854	43711451	-	G	C	0.4	0.90969	7.38654	1.62981e-10	7.33247e-06	0.960944	8.31389	2.75697e-12	1.05435e-07	0.973351	8.15677	5.51481e-12	1.86962e-07	0.946438	8.24482	3.73953e-12	8.3213e-07	0.917449	8.56502	1.00177e-12	1.89479e-07	0.670985	5.67045	2.95845e-07	0.0245321
ss1388025335	SPSB2	ENSG00000111671	12	6977275	6980099	6998522	-	C	T	0.325	1.01472	7.38298	1.65536e-10	7.43269e-06	0.779918	5.23027	1.44754e-06	0.00784136	0.992822	7.75353	3.25835e-11	8.66627e-07	0.668612	4.53775	2.09136e-05	0.132181	0.240448	1.40035	0.165531	0.986303	0.112518	0.639866	0.524349	0.992979
ss1388025338	SPSB2	ENSG00000111671	12	6977359	6980099	6998522	-	G	A	0.325	1.01472	7.38298	1.65536e-10	7.43269e-06	0.779918	5.23027	1.44754e-06	0.00784136	0.992822	7.75353	3.25835e-11	8.66627e-07	0.668612	4.53775	2.09136e-05	0.132181	0.240448	1.40035	0.165531	0.986303	0.112518	0.639866	0.524349	0.992979
rs2739332	GSTT1	ENSG00000184674	22	24335506	24376133	24384680	-	C	T	0.45	-0.831088	-7.38109	1.66914e-10	7.47238e-06	-0.954831	-9.66878	7.05964e-15	1.12841e-09	-0.847638	-8.07662	7.85326e-12	2.5927e-07	-0.717285	-5.92667	8.48932e-08	0.00295076	-0.778343	-6.67375	3.77135e-09	0.000456531	-0.714468	-5.73339	2.29934e-07	0.0213451
rs140288	GSTT1	ENSG00000184674	22	24335977	24376133	24384680	-	G	A	0.45	-0.831088	-7.38109	1.66914e-10	7.47238e-06	-0.954831	-9.66878	7.05964e-15	1.12841e-09	-0.847638	-8.07662	7.85326e-12	2.5927e-07	-0.717285	-5.92667	8.48932e-08	0.00295076	-0.778343	-6.67375	3.77135e-09	0.000456531	-0.714468	-5.73339	2.29934e-07	0.0213451
rs2844004	GSTT1	ENSG00000184674	22	24336531	24376133	24384680	-	C	A	0.45	-0.831088	-7.38109	1.66914e-10	7.47238e-06	-0.954831	-9.66878	7.05964e-15	1.12841e-09	-0.847638	-8.07662	7.85326e-12	2.5927e-07	-0.717285	-5.92667	8.48932e-08	0.00295076	-0.778343	-6.67375	3.77135e-09	0.000456531	-0.714468	-5.73339	2.29934e-07	0.0213451
rs34341467	PSG4	ENSG00000243137	19	43709619	43696854	43711451	-	C	T	0.425	0.869248	7.37704	1.69891e-10	7.58323e-06	0.946185	8.7984	3.24784e-13	1.67349e-08	0.989158	9.22884	4.87225e-14	4.4772e-09	0.919373	8.42799	1.66608e-12	5.48844e-07	0.902793	9.09992	9.61449e-14	3.33165e-08	0.708155	6.60057	6.62541e-09	0.00328154
rs12985206	PSG4	ENSG00000243137	19	43709647	43696854	43711451	-	G	A	0.425	0.869248	7.37704	1.69891e-10	7.58323e-06	0.946185	8.7984	3.24784e-13	1.67349e-08	0.989158	9.22884	4.87225e-14	4.4772e-09	0.919373	8.42799	1.66608e-12	5.48844e-07	0.902793	9.09992	9.61449e-14	3.33165e-08	0.708155	6.60057	6.62541e-09	0.00328154
rs35486161	PSG4	ENSG00000243137	19	43716866	43696854	43711451	-	AT	A	0.425	0.869248	7.37704	1.69891e-10	7.58323e-06	0.946185	8.7984	3.24784e-13	1.67349e-08	0.989158	9.22884	4.87225e-14	4.4772e-09	0.919373	8.42799	1.66608e-12	5.48844e-07	0.902793	9.09992	9.61449e-14	3.33165e-08	0.708155	6.60057	6.62541e-09	0.00328154
rs13196525	MICA	ENSG00000204520	6	31358975	31371356	31383092	+	A	C	0.3	-0.890707	-7.37387	1.72265e-10	7.66656e-06	-0.945177	-7.50783	9.58252e-11	2.2492e-06	-0.922987	-6.68413	3.43531e-09	5.27018e-05	-0.56551	-4.04877	0.000122877	0.321381	-0.545243	-4.2433	6.22614e-05	0.266811	-0.336322	-1.94895	0.0553097	0.992979
rs2395486	MICA	ENSG00000204520	6	31359665	31371356	31383092	+	T	C	0.3	-0.890707	-7.37387	1.72265e-10	7.66656e-06	-0.945177	-7.50783	9.58252e-11	2.2492e-06	-0.922987	-6.68413	3.43531e-09	5.27018e-05	-0.56551	-4.04877	0.000122877	0.321381	-0.545243	-4.2433	6.22614e-05	0.266811	-0.336322	-1.94895	0.0553097	0.992979
rs2395487	MICA	ENSG00000204520	6	31359686	31371356	31383092	+	A	C	0.3	-0.890707	-7.37387	1.72265e-10	7.66656e-06	-0.945177	-7.50783	9.58252e-11	2.2492e-06	-0.922987	-6.68413	3.43531e-09	5.27018e-05	-0.56551	-4.04877	0.000122877	0.321381	-0.545243	-4.2433	6.22614e-05	0.266811	-0.336322	-1.94895	0.0553097	0.992979
rs113741757	NT5C3B	ENSG00000141698	17	39996137	39981335	39992523	-	C	CT	0.2687	0.914742	7.3733	1.72693e-10	7.67809e-06	0.842916	6.89183	1.40289e-09	2.42789e-05	0.867361	6.33264	1.5414e-08	0.000192864	0.716155	4.86752	5.9908e-06	0.0589422	0.669244	4.43796	3.06928e-05	0.193271	0.452009	2.93334	0.00452995	0.818899
rs5760095	GSTT1	ENSG00000184674	22	24247293	24376133	24384680	-	A	G	0.4625	-0.899544	-7.37132	1.742e-10	7.72994e-06	-0.999184	-8.81982	2.95505e-13	1.54721e-08	-0.940291	-8.31855	2.70079e-12	1.03799e-07	-0.776353	-5.79827	1.44563e-07	0.00457628	-0.834694	-6.46957	9.001e-09	0.00103181	-0.871663	-6.87072	2.14716e-09	0.00187471
rs5760104	GSTT1	ENSG00000184674	22	24249573	24376133	24384680	-	G	A	0.4625	-0.899544	-7.37132	1.742e-10	7.72994e-06	-0.999184	-8.81982	2.95505e-13	1.54721e-08	-0.940291	-8.31855	2.70079e-12	1.03799e-07	-0.776353	-5.79827	1.44563e-07	0.00457628	-0.834694	-6.46957	9.001e-09	0.00103181	-0.871663	-6.87072	2.14716e-09	0.00187471
rs58540510	EIF5A	ENSG00000132507	17	7222722	7210318	7215774	+	T	A	0.4813	0.922723	7.36762	1.77038e-10	7.84822e-06	0.926496	7.93932	1.43833e-11	4.28991e-07	0.93265	7.84392	2.18929e-11	6.10081e-07	0.848547	6.43311	1.00565e-08	0.000477523	0.947298	7.8423	2.38005e-11	3.98677e-06	0.802769	5.91636	1.09996e-07	0.0120336
rs2523484	MICA	ENSG00000204520	6	31353639	31371356	31383092	+	T	C	0.3375	-0.891025	-7.36436	1.79579e-10	7.95309e-06	-0.944476	-7.63594	5.46261e-11	1.39467e-06	-0.885889	-6.33248	1.54241e-08	0.000192938	-0.649203	-4.83762	6.72122e-06	0.062458	-0.614755	-4.98093	3.93903e-06	0.0521922	-0.306229	-1.78759	0.0781713	0.992979
rs2256175	MICA	ENSG00000204520	6	31380449	31371356	31383092	+	T	C	0.3937	-0.889424	-7.34827	1.9267e-10	8.52455e-06	-0.944651	-7.68476	4.40841e-11	1.14747e-06	-0.888132	-6.48256	8.14493e-09	0.000109779	-0.633628	-4.70272	1.12479e-05	0.0846618	-0.680472	-5.72428	2.02265e-07	0.0105416	-0.45773	-2.73115	0.00798035	0.88439
rs72107567	ERAP2	ENSG00000164308	5	96227071	96211643	96255420	+	ATG	A	0.4625	0.860339	7.34764	1.93194e-10	8.53941e-06	0.909724	7.7593	3.17668e-11	8.55458e-07	0.873486	7.48792	1.04563e-10	2.38164e-06	0.714082	5.90076	9.4552e-08	0.0032541	0.553548	3.79356	0.000298662	0.476962	0.394585	2.4457	0.0169744	0.961266
rs112436252	MICA	ENSG00000204520	6	31364316	31371356	31383092	+	T	TA	0.3	-0.888742	-7.34518	1.9529e-10	8.62364e-06	-0.949997	-7.59293	6.59795e-11	1.61288e-06	-0.944575	-6.95752	1.05566e-09	1.88296e-05	-0.580323	-4.18326	7.63093e-05	0.264496	-0.568292	-4.47056	2.72216e-05	0.180028	-0.340045	-1.97143	0.0526287	0.992979
rs8091374	CYB5A	ENSG00000166347	18	71904385	71920530	71959251	-	A	G	0.2125	-0.956417	-7.34083	1.99036e-10	8.78054e-06	-0.547705	-3.55953	0.00064456	0.372084	-0.461165	-2.8612	0.00544824	0.699009	-0.289375	-1.87256	0.0649749	0.968995	-0.56102	-3.64868	0.000484477	0.549542	-0.175452	-1.35602	0.179451	0.992979
rs1052414	MICA	ENSG00000204520	6	31362179	31371356	31383092	+	A	G	0.3063	-0.866215	-7.33491	2.04252e-10	9.00189e-06	-0.899761	-7.24612	3.00971e-10	6.04535e-06	-0.901778	-6.75372	2.54636e-09	4.02056e-05	-0.575693	-4.2671	5.64648e-05	0.227234	-0.567789	-4.60766	1.63539e-05	0.134611	-0.292246	-1.72673	0.0886274	0.992979
rs4796744	NT5C3B	ENSG00000141698	17	40096473	39981335	39992523	-	G	A	0.2687	0.93225	7.32529	2.13024e-10	9.25374e-06	0.880878	7.15031	4.5694e-10	8.92923e-06	0.866017	6.05583	4.95121e-08	0.000493108	0.624534	3.95635	0.000169615	0.364337	0.640117	4.05866	0.000119906	0.335827	0.486701	3.07951	0.00296144	0.760337
rs4594300	NT5C3B	ENSG00000141698	17	40098187	39981335	39992523	-	T	C	0.2687	0.93225	7.32529	2.13024e-10	9.25374e-06	0.880878	7.15031	4.5694e-10	8.92923e-06	0.866017	6.05583	4.95121e-08	0.000493108	0.624534	3.95635	0.000169615	0.364337	0.640117	4.05866	0.000119906	0.335827	0.486701	3.07951	0.00296144	0.760337
rs35853007	NT5C3B	ENSG00000141698	17	40102154	39981335	39992523	-	CA	C	0.2687	0.93225	7.32529	2.13024e-10	9.25374e-06	0.880878	7.15031	4.5694e-10	8.92923e-06	0.866017	6.05583	4.95121e-08	0.000493108	0.624534	3.95635	0.000169615	0.364337	0.640117	4.05866	0.000119906	0.335827	0.486701	3.07951	0.00296144	0.760337
rs62076888	NT5C3B	ENSG00000141698	17	40103698	39981335	39992523	-	T	C	0.2687	0.93225	7.32529	2.13024e-10	9.25374e-06	0.880878	7.15031	4.5694e-10	8.92923e-06	0.866017	6.05583	4.95121e-08	0.000493108	0.624534	3.95635	0.000169615	0.364337	0.640117	4.05866	0.000119906	0.335827	0.486701	3.07951	0.00296144	0.760337
rs77012779	NT5C3B	ENSG00000141698	17	40105401	39981335	39992523	-	T	TATG	0.2687	0.93225	7.32529	2.13024e-10	9.25374e-06	0.880878	7.15031	4.5694e-10	8.92923e-06	0.866017	6.05583	4.95121e-08	0.000493108	0.624534	3.95635	0.000169615	0.364337	0.640117	4.05866	0.000119906	0.335827	0.486701	3.07951	0.00296144	0.760337
rs2033675	NT5C3B	ENSG00000141698	17	40110764	39981335	39992523	-	C	T	0.2687	0.93225	7.32529	2.13024e-10	9.25374e-06	0.880878	7.15031	4.5694e-10	8.92923e-06	0.866017	6.05583	4.95121e-08	0.000493108	0.624534	3.95635	0.000169615	0.364337	0.640117	4.05866	0.000119906	0.335827	0.486701	3.07951	0.00296144	0.760337
rs35694494	NT5C3B	ENSG00000141698	17	40112473	39981335	39992523	-	A	C	0.2687	0.93225	7.32529	2.13024e-10	9.25374e-06	0.880878	7.15031	4.5694e-10	8.92923e-06	0.866017	6.05583	4.95121e-08	0.000493108	0.624534	3.95635	0.000169615	0.364337	0.640117	4.05866	0.000119906	0.335827	0.486701	3.07951	0.00296144	0.760337
rs11079026	NT5C3B	ENSG00000141698	17	40114049	39981335	39992523	-	G	A	0.2687	0.93225	7.32529	2.13024e-10	9.25374e-06	0.880878	7.15031	4.5694e-10	8.92923e-06	0.866017	6.05583	4.95121e-08	0.000493108	0.624534	3.95635	0.000169615	0.364337	0.640117	4.05866	0.000119906	0.335827	0.486701	3.07951	0.00296144	0.760337
rs4796750	NT5C3B	ENSG00000141698	17	40114544	39981335	39992523	-	A	G	0.2687	0.93225	7.32529	2.13024e-10	9.25374e-06	0.880878	7.15031	4.5694e-10	8.92923e-06	0.866017	6.05583	4.95121e-08	0.000493108	0.624534	3.95635	0.000169615	0.364337	0.640117	4.05866	0.000119906	0.335827	0.486701	3.07951	0.00296144	0.760337
rs9900219	NT5C3B	ENSG00000141698	17	40115017	39981335	39992523	-	G	A	0.2687	0.93225	7.32529	2.13024e-10	9.25374e-06	0.880878	7.15031	4.5694e-10	8.92923e-06	0.866017	6.05583	4.95121e-08	0.000493108	0.624534	3.95635	0.000169615	0.364337	0.640117	4.05866	0.000119906	0.335827	0.486701	3.07951	0.00296144	0.760337
rs4480859	NT5C3B	ENSG00000141698	17	40118602	39981335	39992523	-	T	C	0.2687	0.93225	7.32529	2.13024e-10	9.25374e-06	0.880878	7.15031	4.5694e-10	8.92923e-06	0.866017	6.05583	4.95121e-08	0.000493108	0.624534	3.95635	0.000169615	0.364337	0.640117	4.05866	0.000119906	0.335827	0.486701	3.07951	0.00296144	0.760337
rs4432296	NT5C3B	ENSG00000141698	17	40118807	39981335	39992523	-	C	T	0.2687	0.93225	7.32529	2.13024e-10	9.25374e-06	0.880878	7.15031	4.5694e-10	8.92923e-06	0.866017	6.05583	4.95121e-08	0.000493108	0.624534	3.95635	0.000169615	0.364337	0.640117	4.05866	0.000119906	0.335827	0.486701	3.07951	0.00296144	0.760337
rs55955100	NT5C3B	ENSG00000141698	17	40122138	39981335	39992523	-	G	A	0.2687	0.93225	7.32529	2.13024e-10	9.25374e-06	0.880878	7.15031	4.5694e-10	8.92923e-06	0.866017	6.05583	4.95121e-08	0.000493108	0.624534	3.95635	0.000169615	0.364337	0.640117	4.05866	0.000119906	0.335827	0.486701	3.07951	0.00296144	0.760337
rs11079027	NT5C3B	ENSG00000141698	17	40123521	39981335	39992523	-	A	G	0.2687	0.93225	7.32529	2.13024e-10	9.25374e-06	0.880878	7.15031	4.5694e-10	8.92923e-06	0.866017	6.05583	4.95121e-08	0.000493108	0.624534	3.95635	0.000169615	0.364337	0.640117	4.05866	0.000119906	0.335827	0.486701	3.07951	0.00296144	0.760337
rs12602950	NT5C3B	ENSG00000141698	17	40123829	39981335	39992523	-	G	A	0.2687	0.93225	7.32529	2.13024e-10	9.25374e-06	0.880878	7.15031	4.5694e-10	8.92923e-06	0.866017	6.05583	4.95121e-08	0.000493108	0.624534	3.95635	0.000169615	0.364337	0.640117	4.05866	0.000119906	0.335827	0.486701	3.07951	0.00296144	0.760337
rs113086489	ELP5	ENSG00000170291	17	7171356	7154735	7163259	+	T	C	0.5	-0.90164	-7.31897	2.18985e-10	9.50359e-06	-0.90278	-7.96051	1.31016e-11	3.93347e-07	-0.83186	-7.2427	3.05498e-10	6.27256e-06	-0.823442	-6.30708	1.71778e-08	0.000764491	-0.753731	-5.41666	7.04559e-07	0.0213934	-0.622249	-4.27456	5.94054e-05	0.254488
rs11083694	PSG4	ENSG00000243137	19	43685245	43696854	43711451	-	T	C	0.425	0.844618	7.31224	2.25519e-10	9.77779e-06	0.914453	8.61957	7.15118e-13	3.06087e-08	0.931566	8.56013	9.29696e-13	4.86773e-08	0.888633	8.23808	3.85243e-12	8.53072e-07	0.863202	8.80362	3.51908e-13	9.74068e-08	0.586101	5.17027	2.11854e-06	0.062655
rs7247859	PSG4	ENSG00000243137	19	43685711	43696854	43711451	-	C	T	0.4313	0.850846	7.3062	2.31548e-10	9.90672e-06	0.928564	8.74936	4.03257e-13	2.01605e-08	0.943963	8.64446	6.40708e-13	3.48737e-08	0.898194	8.28145	3.18137e-12	7.11414e-07	0.860138	8.60567	8.38177e-13	1.76741e-07	0.61907	5.51253	5.54557e-07	0.0321613
rs2190837	PSG4	ENSG00000243137	19	43686328	43696854	43711451	-	A	C	0.4313	0.850846	7.3062	2.31548e-10	9.90672e-06	0.928564	8.74936	4.03257e-13	2.01605e-08	0.943963	8.64446	6.40708e-13	3.48737e-08	0.898194	8.28145	3.18137e-12	7.11414e-07	0.860138	8.60567	8.38177e-13	1.76741e-07	0.61907	5.51253	5.54557e-07	0.0321613
rs2190838	PSG4	ENSG00000243137	19	43686346	43696854	43711451	-	A	T	0.4313	0.850846	7.3062	2.31548e-10	9.90672e-06	0.928564	8.74936	4.03257e-13	2.01605e-08	0.943963	8.64446	6.40708e-13	3.48737e-08	0.898194	8.28145	3.18137e-12	7.11414e-07	0.860138	8.60567	8.38177e-13	1.76741e-07	0.61907	5.51253	5.54557e-07	0.0321613
rs2883678	PSG4	ENSG00000243137	19	43686664	43696854	43711451	-	G	T	0.4313	0.850846	7.3062	2.31548e-10	9.90672e-06	0.928564	8.74936	4.03257e-13	2.01605e-08	0.943963	8.64446	6.40708e-13	3.48737e-08	0.898194	8.28145	3.18137e-12	7.11414e-07	0.860138	8.60567	8.38177e-13	1.76741e-07	0.61907	5.51253	5.54557e-07	0.0321613
rs10412743	PSG4	ENSG00000243137	19	43686747	43696854	43711451	-	C	G	0.4313	0.850846	7.3062	2.31548e-10	9.90672e-06	0.928564	8.74936	4.03257e-13	2.01605e-08	0.943963	8.64446	6.40708e-13	3.48737e-08	0.898194	8.28145	3.18137e-12	7.11414e-07	0.860138	8.60567	8.38177e-13	1.76741e-07	0.61907	5.51253	5.54557e-07	0.0321613
rs9749405	PSG4	ENSG00000243137	19	43687028	43696854	43711451	-	A	G	0.4313	0.850846	7.3062	2.31548e-10	9.90672e-06	0.928564	8.74936	4.03257e-13	2.01605e-08	0.943963	8.64446	6.40708e-13	3.48737e-08	0.898194	8.28145	3.18137e-12	7.11414e-07	0.860138	8.60567	8.38177e-13	1.76741e-07	0.61907	5.51253	5.54557e-07	0.0321613
rs10420089	PSG4	ENSG00000243137	19	43687770	43696854	43711451	-	C	T	0.4313	0.850846	7.3062	2.31548e-10	9.90672e-06	0.928564	8.74936	4.03257e-13	2.01605e-08	0.943963	8.64446	6.40708e-13	3.48737e-08	0.898194	8.28145	3.18137e-12	7.11414e-07	0.860138	8.60567	8.38177e-13	1.76741e-07	0.61907	5.51253	5.54557e-07	0.0321613
rs10425206	PSG4	ENSG00000243137	19	43687847	43696854	43711451	-	A	T	0.4313	0.850846	7.3062	2.31548e-10	9.90672e-06	0.928564	8.74936	4.03257e-13	2.01605e-08	0.943963	8.64446	6.40708e-13	3.48737e-08	0.898194	8.28145	3.18137e-12	7.11414e-07	0.860138	8.60567	8.38177e-13	1.76741e-07	0.61907	5.51253	5.54557e-07	0.0321613
rs11373621	PSG4	ENSG00000243137	19	43688078	43696854	43711451	-	A	AT	0.4313	0.850846	7.3062	2.31548e-10	9.90672e-06	0.928564	8.74936	4.03257e-13	2.01605e-08	0.943963	8.64446	6.40708e-13	3.48737e-08	0.898194	8.28145	3.18137e-12	7.11414e-07	0.860138	8.60567	8.38177e-13	1.76741e-07	0.61907	5.51253	5.54557e-07	0.0321613
rs7248859	PSG4	ENSG00000243137	19	43688854	43696854	43711451	-	G	C	0.4313	0.850846	7.3062	2.31548e-10	9.90672e-06	0.928564	8.74936	4.03257e-13	2.01605e-08	0.943963	8.64446	6.40708e-13	3.48737e-08	0.898194	8.28145	3.18137e-12	7.11414e-07	0.860138	8.60567	8.38177e-13	1.76741e-07	0.61907	5.51253	5.54557e-07	0.0321613
rs10408535	PSG4	ENSG00000243137	19	43689594	43696854	43711451	-	C	A	0.4313	0.850846	7.3062	2.31548e-10	9.90672e-06	0.928564	8.74936	4.03257e-13	2.01605e-08	0.943963	8.64446	6.40708e-13	3.48737e-08	0.898194	8.28145	3.18137e-12	7.11414e-07	0.860138	8.60567	8.38177e-13	1.76741e-07	0.61907	5.51253	5.54557e-07	0.0321613
rs576841416	PSG4	ENSG00000243137	19	43690009	43696854	43711451	-	C	CCCCTGATGATTAATCAGGAAAACAGAACACTTAAGATTTTCCTA	0.4313	0.850846	7.3062	2.31548e-10	9.90672e-06	0.928564	8.74936	4.03257e-13	2.01605e-08	0.943963	8.64446	6.40708e-13	3.48737e-08	0.898194	8.28145	3.18137e-12	7.11414e-07	0.860138	8.60567	8.38177e-13	1.76741e-07	0.61907	5.51253	5.54557e-07	0.0321613
rs8107936	PSG4	ENSG00000243137	19	43690506	43696854	43711451	-	G	C	0.4313	0.850846	7.3062	2.31548e-10	9.90672e-06	0.928564	8.74936	4.03257e-13	2.01605e-08	0.943963	8.64446	6.40708e-13	3.48737e-08	0.898194	8.28145	3.18137e-12	7.11414e-07	0.860138	8.60567	8.38177e-13	1.76741e-07	0.61907	5.51253	5.54557e-07	0.0321613
rs10422381	PSG4	ENSG00000243137	19	43691318	43696854	43711451	-	A	G	0.4313	0.850846	7.3062	2.31548e-10	9.90672e-06	0.928564	8.74936	4.03257e-13	2.01605e-08	0.943963	8.64446	6.40708e-13	3.48737e-08	0.898194	8.28145	3.18137e-12	7.11414e-07	0.860138	8.60567	8.38177e-13	1.76741e-07	0.61907	5.51253	5.54557e-07	0.0321613
NA	XRRA1	ENSG00000166435	11	74685156	74518784	74660245	-	C	CT	0.3375	0.955916	7.30308	2.34723e-10	1.00331e-05	0.914994	6.2647	2.05536e-08	0.000240255	0.510838	3.0535	0.003117	0.629217	0.512351	3.00923	0.00355195	0.790603	0.214745	1.19426	0.236139	0.989759	0.114534	0.56405	0.574523	0.992979
rs553946265	MICA	ENSG00000204520	6	31358899	31371356	31383092	+	A	C	0.2875	-0.881317	-7.30197	2.35859e-10	1.00627e-05	-0.894406	-6.9619	1.03581e-09	1.85778e-05	-0.890907	-6.47555	8.39212e-09	0.000112943	-0.571681	-4.13335	9.11568e-05	0.285894	-0.53674	-4.18983	7.53944e-05	0.290286	-0.34134	-1.99613	0.049811	0.992979
rs13196613	MICA	ENSG00000204520	6	31358905	31371356	31383092	+	A	G	0.2875	-0.881317	-7.30197	2.35859e-10	1.00627e-05	-0.894406	-6.9619	1.03581e-09	1.85778e-05	-0.890907	-6.47555	8.39212e-09	0.000112943	-0.571681	-4.13335	9.11568e-05	0.285894	-0.53674	-4.18983	7.53944e-05	0.290286	-0.34134	-1.99613	0.049811	0.992979
rs4075290	CD151	ENSG00000177697	11	830487	832843	839831	+	C	T	0.3	-0.712805	-7.29938	2.38544e-10	1.01582e-05	-0.89139	-8.05818	8.51873e-12	2.63602e-07	-0.818669	-6.64906	3.99368e-09	6.05921e-05	-0.526535	-3.64205	0.00049164	0.535203	-0.508198	-4.35644	4.1356e-05	0.222828	-0.613185	-4.34388	4.63835e-05	0.244258
rs7114218	CD151	ENSG00000177697	11	831122	832843	839831	+	C	T	0.3	-0.712805	-7.29938	2.38544e-10	1.01582e-05	-0.89139	-8.05818	8.51873e-12	2.63602e-07	-0.818669	-6.64906	3.99368e-09	6.05921e-05	-0.526535	-3.64205	0.00049164	0.535203	-0.508198	-4.35644	4.1356e-05	0.222828	-0.613185	-4.34388	4.63835e-05	0.244258
rs71184082	CPNE1	ENSG00000214078	20	34368473	34213953	34252878	-	CT	C	0.1562	-1.09432	-7.29869	2.39267e-10	1.01794e-05	-1.24926	-7.80665	2.57949e-11	7.42048e-07	-1.45206	-10.0596	1.2802e-15	1.67476e-10	-1.04564	-6.25641	2.12869e-08	0.00092736	-0.919571	-5.33274	9.8587e-07	0.0259955	-0.253551	-1.02706	0.307929	0.992979
rs6859160	ERAP2	ENSG00000164308	5	96234306	96211643	96255420	+	T	C	0.4875	0.920488	7.29765	2.40354e-10	1.02161e-05	1.04083	8.64675	6.34264e-13	2.75523e-08	0.952883	7.61541	5.97789e-11	1.48611e-06	0.776569	5.99198	6.46644e-08	0.00242975	0.530304	3.2529	0.00171372	0.731839	0.379752	2.16462	0.0338292	0.992979
rs139186084	ELP5	ENSG00000170291	17	7179477	7154735	7163259	+	A	AAAAT	0.4562	0.932306	7.28112	2.58347e-10	1.09399e-05	0.925799	7.751	3.29487e-11	8.73143e-07	0.859931	7.15642	4.44956e-10	8.77819e-06	0.868045	6.47813	8.30043e-09	0.000398725	0.72979	4.95391	4.37394e-06	0.0557891	0.632414	4.17884	8.33254e-05	0.28804
rs2428362	ELP5	ENSG00000170291	17	7180274	7154735	7163259	+	C	T	0.4562	0.932306	7.28112	2.58347e-10	1.09399e-05	0.925799	7.751	3.29487e-11	8.73143e-07	0.859931	7.15642	4.44956e-10	8.77819e-06	0.868045	6.47813	8.30043e-09	0.000398725	0.72979	4.95391	4.37394e-06	0.0557891	0.632414	4.17884	8.33254e-05	0.28804
rs5417	ELP5	ENSG00000170291	17	7185062	7154735	7163259	+	C	A	0.4562	0.932306	7.28112	2.58347e-10	1.09399e-05	0.925799	7.751	3.29487e-11	8.73143e-07	0.859931	7.15642	4.44956e-10	8.77819e-06	0.868045	6.47813	8.30043e-09	0.000398725	0.72979	4.95391	4.37394e-06	0.0557891	0.632414	4.17884	8.33254e-05	0.28804
rs5418	ELP5	ENSG00000170291	17	7185092	7154735	7163259	+	G	A	0.4562	0.932306	7.28112	2.58347e-10	1.09399e-05	0.925799	7.751	3.29487e-11	8.73143e-07	0.859931	7.15642	4.44956e-10	8.77819e-06	0.868045	6.47813	8.30043e-09	0.000398725	0.72979	4.95391	4.37394e-06	0.0557891	0.632414	4.17884	8.33254e-05	0.28804
rs12189125	ERAP2	ENSG00000164308	5	96221011	96211643	96255420	+	C	T	0.475	0.852975	7.26871	2.72726e-10	1.13685e-05	0.963189	8.68571	5.34057e-13	2.47129e-08	0.904978	8.00816	1.06201e-11	3.30203e-07	0.727183	6.08518	4.37826e-08	0.00172976	0.5316	3.62368	0.000526066	0.562856	0.427755	2.67528	0.00928946	0.905068
rs11750025	ERAP2	ENSG00000164308	5	96221341	96211643	96255420	+	C	A	0.475	0.852975	7.26871	2.72726e-10	1.13685e-05	0.963189	8.68571	5.34057e-13	2.47129e-08	0.904978	8.00816	1.06201e-11	3.30203e-07	0.727183	6.08518	4.37826e-08	0.00172976	0.5316	3.62368	0.000526066	0.562856	0.427755	2.67528	0.00928946	0.905068
rs11135482	ERAP2	ENSG00000164308	5	96221426	96211643	96255420	+	G	A	0.475	0.852975	7.26871	2.72726e-10	1.13685e-05	0.963189	8.68571	5.34057e-13	2.47129e-08	0.904978	8.00816	1.06201e-11	3.30203e-07	0.727183	6.08518	4.37826e-08	0.00172976	0.5316	3.62368	0.000526066	0.562856	0.427755	2.67528	0.00928946	0.905068
rs11135483	ERAP2	ENSG00000164308	5	96221565	96211643	96255420	+	C	G	0.475	0.852975	7.26871	2.72726e-10	1.13685e-05	0.963189	8.68571	5.34057e-13	2.47129e-08	0.904978	8.00816	1.06201e-11	3.30203e-07	0.727183	6.08518	4.37826e-08	0.00172976	0.5316	3.62368	0.000526066	0.562856	0.427755	2.67528	0.00928946	0.905068
rs11135484	ERAP2	ENSG00000164308	5	96221889	96211643	96255420	+	A	G	0.475	0.852975	7.26871	2.72726e-10	1.13685e-05	0.963189	8.68571	5.34057e-13	2.47129e-08	0.904978	8.00816	1.06201e-11	3.30203e-07	0.727183	6.08518	4.37826e-08	0.00172976	0.5316	3.62368	0.000526066	0.562856	0.427755	2.67528	0.00928946	0.905068
rs13167902	ERAP2	ENSG00000164308	5	96222020	96211643	96255420	+	A	C	0.475	0.852975	7.26871	2.72726e-10	1.13685e-05	0.963189	8.68571	5.34057e-13	2.47129e-08	0.904978	8.00816	1.06201e-11	3.30203e-07	0.727183	6.08518	4.37826e-08	0.00172976	0.5316	3.62368	0.000526066	0.562856	0.427755	2.67528	0.00928946	0.905068
rs2303208	ERAP2	ENSG00000164308	5	96222183	96211643	96255420	+	A	G	0.475	0.852975	7.26871	2.72726e-10	1.13685e-05	0.963189	8.68571	5.34057e-13	2.47129e-08	0.904978	8.00816	1.06201e-11	3.30203e-07	0.727183	6.08518	4.37826e-08	0.00172976	0.5316	3.62368	0.000526066	0.562856	0.427755	2.67528	0.00928946	0.905068
rs2303209	ERAP2	ENSG00000164308	5	96222185	96211643	96255420	+	C	T	0.475	0.852975	7.26871	2.72726e-10	1.13685e-05	0.963189	8.68571	5.34057e-13	2.47129e-08	0.904978	8.00816	1.06201e-11	3.30203e-07	0.727183	6.08518	4.37826e-08	0.00172976	0.5316	3.62368	0.000526066	0.562856	0.427755	2.67528	0.00928946	0.905068
rs13189819	ERAP2	ENSG00000164308	5	96222627	96211643	96255420	+	G	A	0.475	0.852975	7.26871	2.72726e-10	1.13685e-05	0.963189	8.68571	5.34057e-13	2.47129e-08	0.904978	8.00816	1.06201e-11	3.30203e-07	0.727183	6.08518	4.37826e-08	0.00172976	0.5316	3.62368	0.000526066	0.562856	0.427755	2.67528	0.00928946	0.905068
rs200811208	ERAP2	ENSG00000164308	5	96222776	96211643	96255420	+	A	AGT	0.475	0.852975	7.26871	2.72726e-10	1.13685e-05	0.963189	8.68571	5.34057e-13	2.47129e-08	0.904978	8.00816	1.06201e-11	3.30203e-07	0.727183	6.08518	4.37826e-08	0.00172976	0.5316	3.62368	0.000526066	0.562856	0.427755	2.67528	0.00928946	0.905068
rs12655858	ERAP2	ENSG00000164308	5	96223045	96211643	96255420	+	G	C	0.475	0.852975	7.26871	2.72726e-10	1.13685e-05	0.963189	8.68571	5.34057e-13	2.47129e-08	0.904978	8.00816	1.06201e-11	3.30203e-07	0.727183	6.08518	4.37826e-08	0.00172976	0.5316	3.62368	0.000526066	0.562856	0.427755	2.67528	0.00928946	0.905068
rs12654015	ERAP2	ENSG00000164308	5	96223100	96211643	96255420	+	A	G	0.475	0.852975	7.26871	2.72726e-10	1.13685e-05	0.963189	8.68571	5.34057e-13	2.47129e-08	0.904978	8.00816	1.06201e-11	3.30203e-07	0.727183	6.08518	4.37826e-08	0.00172976	0.5316	3.62368	0.000526066	0.562856	0.427755	2.67528	0.00928946	0.905068
rs7721944	ERAP2	ENSG00000164308	5	96223302	96211643	96255420	+	C	T	0.475	0.852975	7.26871	2.72726e-10	1.13685e-05	0.963189	8.68571	5.34057e-13	2.47129e-08	0.904978	8.00816	1.06201e-11	3.30203e-07	0.727183	6.08518	4.37826e-08	0.00172976	0.5316	3.62368	0.000526066	0.562856	0.427755	2.67528	0.00928946	0.905068
rs4869311	ERAP2	ENSG00000164308	5	96223480	96211643	96255420	+	A	G	0.475	0.852975	7.26871	2.72726e-10	1.13685e-05	0.963189	8.68571	5.34057e-13	2.47129e-08	0.904978	8.00816	1.06201e-11	3.30203e-07	0.727183	6.08518	4.37826e-08	0.00172976	0.5316	3.62368	0.000526066	0.562856	0.427755	2.67528	0.00928946	0.905068
rs4869312	ERAP2	ENSG00000164308	5	96223760	96211643	96255420	+	C	T	0.475	0.852975	7.26871	2.72726e-10	1.13685e-05	0.963189	8.68571	5.34057e-13	2.47129e-08	0.904978	8.00816	1.06201e-11	3.30203e-07	0.727183	6.08518	4.37826e-08	0.00172976	0.5316	3.62368	0.000526066	0.562856	0.427755	2.67528	0.00928946	0.905068
rs11371784	ERAP2	ENSG00000164308	5	96223833	96211643	96255420	+	G	GA	0.475	0.852975	7.26871	2.72726e-10	1.13685e-05	0.963189	8.68571	5.34057e-13	2.47129e-08	0.904978	8.00816	1.06201e-11	3.30203e-07	0.727183	6.08518	4.37826e-08	0.00172976	0.5316	3.62368	0.000526066	0.562856	0.427755	2.67528	0.00928946	0.905068
rs549327836	ERAP2	ENSG00000164308	5	96223868	96211643	96255420	+	A	AAG	0.475	0.852975	7.26871	2.72726e-10	1.13685e-05	0.963189	8.68571	5.34057e-13	2.47129e-08	0.904978	8.00816	1.06201e-11	3.30203e-07	0.727183	6.08518	4.37826e-08	0.00172976	0.5316	3.62368	0.000526066	0.562856	0.427755	2.67528	0.00928946	0.905068
rs11343706	ERAP2	ENSG00000164308	5	96330169	96211643	96255420	+	A	AT	0.4812	-0.867971	-7.2601	2.83164e-10	1.17928e-05	-0.878776	-7.36168	1.81699e-10	4.15316e-06	-0.785911	-6.41566	1.0832e-08	0.000142732	-0.731877	-5.97646	6.89927e-08	0.00255248	-0.64313	-4.57398	1.85479e-05	0.14557	-0.166234	-0.975704	0.332571	0.992979
rs18059	ERAP2	ENSG00000164308	5	96352068	96211643	96255420	+	T	C	0.475	-0.853954	-7.25468	2.89948e-10	1.20642e-05	-0.87293	-7.41003	1.47064e-10	3.38535e-06	-0.81387	-6.94485	1.11521e-09	1.98451e-05	-0.763727	-6.4587	9.01732e-09	0.000432247	-0.6786	-4.97176	4.08176e-06	0.0535365	-0.229126	-1.38942	0.16911	0.992979
rs34819965	GSTT1	ENSG00000184674	22	24267078	24376133	24384680	-	AC	A	0.45	-0.871861	-7.24424	3.03457e-10	1.25687e-05	-0.980686	-8.85609	2.51803e-13	1.38551e-08	-0.91546	-8.21484	4.26856e-12	1.48255e-07	-0.771749	-5.92494	8.5507e-08	0.00296076	-0.81428	-6.39838	1.21719e-08	0.00132936	-0.795572	-6.15484	4.16655e-08	0.00611845
rs9612520	GSTT1	ENSG00000184674	22	24269459	24376133	24384680	-	G	T	0.45	-0.871861	-7.24424	3.03457e-10	1.25687e-05	-0.980686	-8.85609	2.51803e-13	1.38551e-08	-0.91546	-8.21484	4.26856e-12	1.48255e-07	-0.771749	-5.92494	8.5507e-08	0.00296076	-0.81428	-6.39838	1.21719e-08	0.00132936	-0.795572	-6.15484	4.16655e-08	0.00611845
rs5760124	GSTT1	ENSG00000184674	22	24272122	24376133	24384680	-	C	T	0.45	-0.871861	-7.24424	3.03457e-10	1.25687e-05	-0.980686	-8.85609	2.51803e-13	1.38551e-08	-0.91546	-8.21484	4.26856e-12	1.48255e-07	-0.771749	-5.92494	8.5507e-08	0.00296076	-0.81428	-6.39838	1.21719e-08	0.00132936	-0.795572	-6.15484	4.16655e-08	0.00611845
rs34204106	GSTT1	ENSG00000184674	22	24273325	24376133	24384680	-	TG	T	0.45	-0.871861	-7.24424	3.03457e-10	1.25687e-05	-0.980686	-8.85609	2.51803e-13	1.38551e-08	-0.91546	-8.21484	4.26856e-12	1.48255e-07	-0.771749	-5.92494	8.5507e-08	0.00296076	-0.81428	-6.39838	1.21719e-08	0.00132936	-0.795572	-6.15484	4.16655e-08	0.00611845
rs9608219	GSTT1	ENSG00000184674	22	24274119	24376133	24384680	-	G	C	0.45	-0.871861	-7.24424	3.03457e-10	1.25687e-05	-0.980686	-8.85609	2.51803e-13	1.38551e-08	-0.91546	-8.21484	4.26856e-12	1.48255e-07	-0.771749	-5.92494	8.5507e-08	0.00296076	-0.81428	-6.39838	1.21719e-08	0.00132936	-0.795572	-6.15484	4.16655e-08	0.00611845
rs7911	GBP3	ENSG00000117226	1	89518120	89472349	89488577	-	G	A	0.3688	-0.79639	-7.24275	3.05434e-10	1.26391e-05	-0.892792	-8.03657	9.36999e-12	2.88763e-07	-0.633805	-4.57491	1.82044e-05	0.0557952	-0.650669	-5.16977	1.84003e-06	0.0309839	-0.639499	-4.94034	4.60971e-06	0.0583536	-0.27381	-1.76908	0.0812366	0.992979
rs1007888	GSTT1	ENSG00000184674	22	24241101	24376133	24384680	-	C	T	0.4688	-0.877204	-7.23681	3.13454e-10	1.29238e-05	-0.972475	-8.58755	8.23708e-13	3.43676e-08	-0.919816	-8.19258	4.70899e-12	1.60724e-07	-0.759409	-5.73517	1.87521e-07	0.00575166	-0.824104	-6.49921	7.93623e-09	0.000926124	-0.878282	-7.15992	6.37774e-10	0.000851515
rs2000468	GSTT1	ENSG00000184674	22	24241611	24376133	24384680	-	G	T	0.4688	-0.877204	-7.23681	3.13454e-10	1.29238e-05	-0.972475	-8.58755	8.23708e-13	3.43676e-08	-0.919816	-8.19258	4.70899e-12	1.60724e-07	-0.759409	-5.73517	1.87521e-07	0.00575166	-0.824104	-6.49921	7.93623e-09	0.000926124	-0.878282	-7.15992	6.37774e-10	0.000851515
rs4822450	GSTT1	ENSG00000184674	22	24242887	24376133	24384680	-	C	T	0.4688	-0.877204	-7.23681	3.13454e-10	1.29238e-05	-0.972475	-8.58755	8.23708e-13	3.43676e-08	-0.919816	-8.19258	4.70899e-12	1.60724e-07	-0.759409	-5.73517	1.87521e-07	0.00575166	-0.824104	-6.49921	7.93623e-09	0.000926124	-0.878282	-7.15992	6.37774e-10	0.000851515
rs5751761	GSTT1	ENSG00000184674	22	24243736	24376133	24384680	-	C	T	0.4688	-0.877204	-7.23681	3.13454e-10	1.29238e-05	-0.972475	-8.58755	8.23708e-13	3.43676e-08	-0.919816	-8.19258	4.70899e-12	1.60724e-07	-0.759409	-5.73517	1.87521e-07	0.00575166	-0.824104	-6.49921	7.93623e-09	0.000926124	-0.878282	-7.15992	6.37774e-10	0.000851515
rs1140700	MICA	ENSG00000204520	6	31379817	31371356	31383092	+	C	T	0.3875	-0.87526	-7.23385	3.17526e-10	1.29566e-05	-0.922547	-7.47319	1.11533e-10	2.59509e-06	-0.874412	-6.40588	1.12922e-08	0.000148195	-0.646166	-4.87412	5.84014e-06	0.0585751	-0.652817	-5.46894	5.70923e-07	0.0179355	-0.479563	-2.8996	0.00498775	0.8304
rs1063635	MICA	ENSG00000204520	6	31379931	31371356	31383092	+	A	G	0.3875	-0.87526	-7.23385	3.17526e-10	1.29566e-05	-0.922547	-7.47319	1.11533e-10	2.59509e-06	-0.874412	-6.40588	1.12922e-08	0.000148195	-0.646166	-4.87412	5.84014e-06	0.0585751	-0.652817	-5.46894	5.70923e-07	0.0179355	-0.479563	-2.8996	0.00498775	0.8304
rs2844514	MICA	ENSG00000204520	6	31380340	31371356	31383092	+	T	C	0.3875	-0.87526	-7.23385	3.17526e-10	1.29566e-05	-0.922547	-7.47319	1.11533e-10	2.59509e-06	-0.874412	-6.40588	1.12922e-08	0.000148195	-0.646166	-4.87412	5.84014e-06	0.0585751	-0.652817	-5.46894	5.70923e-07	0.0179355	-0.479563	-2.8996	0.00498775	0.8304
rs2256184	MICA	ENSG00000204520	6	31380583	31371356	31383092	+	G	A	0.3875	-0.87526	-7.23385	3.17526e-10	1.29566e-05	-0.922547	-7.47319	1.11533e-10	2.59509e-06	-0.874412	-6.40588	1.12922e-08	0.000148195	-0.646166	-4.87412	5.84014e-06	0.0585751	-0.652817	-5.46894	5.70923e-07	0.0179355	-0.479563	-2.8996	0.00498775	0.8304
rs2853968	MICA	ENSG00000204520	6	31381351	31371356	31383092	+	G	A	0.3875	-0.87526	-7.23385	3.17526e-10	1.29566e-05	-0.922547	-7.47319	1.11533e-10	2.59509e-06	-0.874412	-6.40588	1.12922e-08	0.000148195	-0.646166	-4.87412	5.84014e-06	0.0585751	-0.652817	-5.46894	5.70923e-07	0.0179355	-0.479563	-2.8996	0.00498775	0.8304
rs2848711	MICA	ENSG00000204520	6	31385629	31371356	31383092	+	G	T	0.3875	-0.87526	-7.23385	3.17526e-10	1.29566e-05	-0.922547	-7.47319	1.11533e-10	2.59509e-06	-0.874412	-6.40588	1.12922e-08	0.000148195	-0.646166	-4.87412	5.84014e-06	0.0585751	-0.652817	-5.46894	5.70923e-07	0.0179355	-0.479563	-2.8996	0.00498775	0.8304
rs2844513	MICA	ENSG00000204520	6	31388214	31371356	31383092	+	A	G	0.3875	-0.87526	-7.23385	3.17526e-10	1.29566e-05	-0.922547	-7.47319	1.11533e-10	2.59509e-06	-0.874412	-6.40588	1.12922e-08	0.000148195	-0.646166	-4.87412	5.84014e-06	0.0585751	-0.652817	-5.46894	5.70923e-07	0.0179355	-0.479563	-2.8996	0.00498775	0.8304
rs375687617	MICA	ENSG00000204520	6	31390139	31371356	31383092	+	TA	T	0.3875	-0.87526	-7.23385	3.17526e-10	1.29566e-05	-0.922547	-7.47319	1.11533e-10	2.59509e-06	-0.874412	-6.40588	1.12922e-08	0.000148195	-0.646166	-4.87412	5.84014e-06	0.0585751	-0.652817	-5.46894	5.70923e-07	0.0179355	-0.479563	-2.8996	0.00498775	0.8304
rs12702435	ZFAND2A	ENSG00000178381	7	1197994	1191707	1200395	-	T	C	0.4062	0.878449	7.23317	3.18464e-10	1.29566e-05	0.799766	5.84214	1.20577e-07	0.00107115	0.546169	4.00287	0.000144287	0.198451	0.370576	2.29235	0.0246537	0.927021	0.45598	3.04698	0.00319033	0.797418	0.371491	2.17606	0.0329279	0.992979
rs4563779	ZFAND2A	ENSG00000178381	7	1199117	1191707	1200395	-	G	A	0.4062	0.878449	7.23317	3.18464e-10	1.29566e-05	0.799766	5.84214	1.20577e-07	0.00107115	0.546169	4.00287	0.000144287	0.198451	0.370576	2.29235	0.0246537	0.927021	0.45598	3.04698	0.00319033	0.797418	0.371491	2.17606	0.0329279	0.992979
rs4311582	ZFAND2A	ENSG00000178381	7	1199166	1191707	1200395	-	A	G	0.4062	0.878449	7.23317	3.18464e-10	1.29566e-05	0.799766	5.84214	1.20577e-07	0.00107115	0.546169	4.00287	0.000144287	0.198451	0.370576	2.29235	0.0246537	0.927021	0.45598	3.04698	0.00319033	0.797418	0.371491	2.17606	0.0329279	0.992979
rs60215522	ZFAND2A	ENSG00000178381	7	1199451	1191707	1200395	-	AG	A	0.4062	0.878449	7.23317	3.18464e-10	1.29566e-05	0.799766	5.84214	1.20577e-07	0.00107115	0.546169	4.00287	0.000144287	0.198451	0.370576	2.29235	0.0246537	0.927021	0.45598	3.04698	0.00319033	0.797418	0.371491	2.17606	0.0329279	0.992979
rs6973680	ZFAND2A	ENSG00000178381	7	1199632	1191707	1200395	-	T	C	0.4062	0.878449	7.23317	3.18464e-10	1.29566e-05	0.799766	5.84214	1.20577e-07	0.00107115	0.546169	4.00287	0.000144287	0.198451	0.370576	2.29235	0.0246537	0.927021	0.45598	3.04698	0.00319033	0.797418	0.371491	2.17606	0.0329279	0.992979
rs147213879	PRKCDBP	ENSG00000170955	11	6331409	6340176	6341877	-	GTA	G	0.075	1.43409	7.23251	3.19387e-10	1.29566e-05	0.996097	3.83442	0.000257858	0.248453	1.24195	5.09566	2.46472e-06	0.0126955	0.795834	2.9276	0.0045046	0.812288	0.479038	1.78804	0.0778088	0.973806	0.748385	2.58623	0.011785	0.928016
rs1906655	PRKCDBP	ENSG00000170955	11	6333006	6340176	6341877	-	G	A	0.075	1.43409	7.23251	3.19387e-10	1.29566e-05	0.996097	3.83442	0.000257858	0.248453	1.24195	5.09566	2.46472e-06	0.0126955	0.795834	2.9276	0.0045046	0.812288	0.479038	1.78804	0.0778088	0.973806	0.748385	2.58623	0.011785	0.928016
rs11040856	PRKCDBP	ENSG00000170955	11	6334179	6340176	6341877	-	A	G	0.075	1.43409	7.23251	3.19387e-10	1.29566e-05	0.996097	3.83442	0.000257858	0.248453	1.24195	5.09566	2.46472e-06	0.0126955	0.795834	2.9276	0.0045046	0.812288	0.479038	1.78804	0.0778088	0.973806	0.748385	2.58623	0.011785	0.928016
rs138806526	PRKCDBP	ENSG00000170955	11	6334371	6340176	6341877	-	A	G	0.075	1.43409	7.23251	3.19387e-10	1.29566e-05	0.996097	3.83442	0.000257858	0.248453	1.24195	5.09566	2.46472e-06	0.0126955	0.795834	2.9276	0.0045046	0.812288	0.479038	1.78804	0.0778088	0.973806	0.748385	2.58623	0.011785	0.928016
rs12146449	PRKCDBP	ENSG00000170955	11	6334977	6340176	6341877	-	C	T	0.075	1.43409	7.23251	3.19387e-10	1.29566e-05	0.996097	3.83442	0.000257858	0.248453	1.24195	5.09566	2.46472e-06	0.0126955	0.795834	2.9276	0.0045046	0.812288	0.479038	1.78804	0.0778088	0.973806	0.748385	2.58623	0.011785	0.928016
rs150961597	CPNE1	ENSG00000214078	20	34422005	34213953	34252878	-	TAAAA	T	0.1062	-1.28242	-7.22696	3.27211e-10	1.32622e-05	-1.45346	-7.68837	4.33905e-11	1.13006e-06	-1.60184	-8.81383	3.03409e-13	1.81941e-08	-1.04073	-4.96519	4.10493e-06	0.0478045	-0.878781	-4.15173	8.63435e-05	0.301294	-0.233639	-0.826103	0.411553	0.992979
rs148251846	EIF5A	ENSG00000132507	17	7232716	7210318	7215774	+	CG	C	0.2188	1.1649	7.22547	3.29337e-10	1.33364e-05	1.17812	7.95612	1.33574e-11	3.99969e-07	1.22123	8.42911	1.65785e-12	7.18106e-08	1.18053	7.61613	5.95914e-11	8.56053e-06	1.29977	8.40088	2.05799e-12	3.76701e-07	1.03016	5.84471	1.46935e-07	0.0146238
rs28359832	MICA	ENSG00000204520	6	31364410	31371356	31383092	+	A	AAC	0.3	-0.855526	-7.21965	3.378e-10	1.36426e-05	-0.935843	-7.69637	4.18914e-11	1.09731e-06	-0.918266	-6.89748	1.36904e-09	2.421e-05	-0.587751	-4.38884	3.62604e-05	0.177906	-0.53817	-4.32594	4.62042e-05	0.233527	-0.310755	-1.85028	0.0684932	0.992979
rs2905709	MICA	ENSG00000204520	6	31364569	31371356	31383092	+	C	T	0.3	-0.855526	-7.21965	3.378e-10	1.36426e-05	-0.935843	-7.69637	4.18914e-11	1.09731e-06	-0.918266	-6.89748	1.36904e-09	2.421e-05	-0.587751	-4.38884	3.62604e-05	0.177906	-0.53817	-4.32594	4.62042e-05	0.233527	-0.310755	-1.85028	0.0684932	0.992979
rs2523461	MICA	ENSG00000204520	6	31364776	31371356	31383092	+	G	A	0.3	-0.855526	-7.21965	3.378e-10	1.36426e-05	-0.935843	-7.69637	4.18914e-11	1.09731e-06	-0.918266	-6.89748	1.36904e-09	2.421e-05	-0.587751	-4.38884	3.62604e-05	0.177906	-0.53817	-4.32594	4.62042e-05	0.233527	-0.310755	-1.85028	0.0684932	0.992979
rs8107300	PSG4	ENSG00000243137	19	43690271	43696854	43711451	-	A	G	0.425	0.857944	7.21804	3.40182e-10	1.36538e-05	0.934381	8.57262	8.79809e-13	3.64736e-08	0.956951	8.61178	7.40142e-13	3.98558e-08	0.921835	8.47243	1.36926e-12	5.48844e-07	0.897866	8.97272	1.67762e-13	5.14561e-08	0.655036	5.85052	1.43531e-07	0.0143514
rs4080402	PSG4	ENSG00000243137	19	43691079	43696854	43711451	-	C	T	0.425	0.857944	7.21804	3.40182e-10	1.36538e-05	0.934381	8.57262	8.79809e-13	3.64736e-08	0.956951	8.61178	7.40142e-13	3.98558e-08	0.921835	8.47243	1.36926e-12	5.48844e-07	0.897866	8.97272	1.67762e-13	5.14561e-08	0.655036	5.85052	1.43531e-07	0.0143514
rs4080403	PSG4	ENSG00000243137	19	43691080	43696854	43711451	-	A	G	0.425	0.857944	7.21804	3.40182e-10	1.36538e-05	0.934381	8.57262	8.79809e-13	3.64736e-08	0.956951	8.61178	7.40142e-13	3.98558e-08	0.921835	8.47243	1.36926e-12	5.48844e-07	0.897866	8.97272	1.67762e-13	5.14561e-08	0.655036	5.85052	1.43531e-07	0.0143514
rs7254915	PSG4	ENSG00000243137	19	43691823	43696854	43711451	-	T	G	0.425	0.857944	7.21804	3.40182e-10	1.36538e-05	0.934381	8.57262	8.79809e-13	3.64736e-08	0.956951	8.61178	7.40142e-13	3.98558e-08	0.921835	8.47243	1.36926e-12	5.48844e-07	0.897866	8.97272	1.67762e-13	5.14561e-08	0.655036	5.85052	1.43531e-07	0.0143514
rs7253964	PSG4	ENSG00000243137	19	43691826	43696854	43711451	-	C	T	0.425	0.857944	7.21804	3.40182e-10	1.36538e-05	0.934381	8.57262	8.79809e-13	3.64736e-08	0.956951	8.61178	7.40142e-13	3.98558e-08	0.921835	8.47243	1.36926e-12	5.48844e-07	0.897866	8.97272	1.67762e-13	5.14561e-08	0.655036	5.85052	1.43531e-07	0.0143514
rs4078629	PSG4	ENSG00000243137	19	43691924	43696854	43711451	-	T	G	0.425	0.857944	7.21804	3.40182e-10	1.36538e-05	0.934381	8.57262	8.79809e-13	3.64736e-08	0.956951	8.61178	7.40142e-13	3.98558e-08	0.921835	8.47243	1.36926e-12	5.48844e-07	0.897866	8.97272	1.67762e-13	5.14561e-08	0.655036	5.85052	1.43531e-07	0.0143514
rs35783805	PSG4	ENSG00000243137	19	43709798	43696854	43711451	-	C	T	0.425	0.857944	7.21804	3.40182e-10	1.36538e-05	0.934381	8.57262	8.79809e-13	3.64736e-08	0.956951	8.61178	7.40142e-13	3.98558e-08	0.921835	8.47243	1.36926e-12	5.48844e-07	0.897866	8.97272	1.67762e-13	5.14561e-08	0.655036	5.85052	1.43531e-07	0.0143514
rs28558789	CD151	ENSG00000177697	11	829539	832843	839831	+	A	G	0.2937	-0.706168	-7.21677	3.42067e-10	1.37173e-05	-0.873856	-7.80738	2.57123e-11	7.40141e-07	-0.813824	-6.61399	4.64224e-09	6.60811e-05	-0.521865	-3.61681	0.000534308	0.547408	-0.495444	-4.2346	6.42374e-05	0.271405	-0.622955	-4.44917	3.17348e-05	0.207982
rs12056053	ZFAND2A	ENSG00000178381	7	1197632	1191707	1200395	-	A	C	0.4	0.87083	7.21126	3.50391e-10	1.40387e-05	0.784206	5.746	1.79347e-07	0.00149734	0.543989	4.02495	0.000133576	0.190345	0.381339	2.38692	0.0194772	0.91372	0.455146	3.07005	0.00297957	0.793235	0.380322	2.25244	0.0274322	0.992979
rs4802156	PSG4	ENSG00000243137	19	43669453	43696854	43711451	-	C	T	0.4313	0.842985	7.20223	3.6445e-10	1.45123e-05	0.910221	8.44336	1.55674e-12	6.29838e-08	0.934593	8.55241	9.61928e-13	4.90812e-08	0.86066	7.66385	4.83245e-11	6.96404e-06	0.858106	8.57563	9.56206e-13	1.81618e-07	0.578858	5.01651	3.82739e-06	0.0802615
rs7255888	PSG4	ENSG00000243137	19	43669695	43696854	43711451	-	T	A	0.4313	0.842985	7.20223	3.6445e-10	1.45123e-05	0.910221	8.44336	1.55674e-12	6.29838e-08	0.934593	8.55241	9.61928e-13	4.90812e-08	0.86066	7.66385	4.83245e-11	6.96404e-06	0.858106	8.57563	9.56206e-13	1.81618e-07	0.578858	5.01651	3.82739e-06	0.0802615
rs10417401	PSG4	ENSG00000243137	19	43669745	43696854	43711451	-	A	C	0.4313	0.842985	7.20223	3.6445e-10	1.45123e-05	0.910221	8.44336	1.55674e-12	6.29838e-08	0.934593	8.55241	9.61928e-13	4.90812e-08	0.86066	7.66385	4.83245e-11	6.96404e-06	0.858106	8.57563	9.56206e-13	1.81618e-07	0.578858	5.01651	3.82739e-06	0.0802615
rs8112064	PSG4	ENSG00000243137	19	43670295	43696854	43711451	-	A	C	0.4313	0.842985	7.20223	3.6445e-10	1.45123e-05	0.910221	8.44336	1.55674e-12	6.29838e-08	0.934593	8.55241	9.61928e-13	4.90812e-08	0.86066	7.66385	4.83245e-11	6.96404e-06	0.858106	8.57563	9.56206e-13	1.81618e-07	0.578858	5.01651	3.82739e-06	0.0802615
rs2355416	PSG4	ENSG00000243137	19	43670595	43696854	43711451	-	G	C	0.4313	0.842985	7.20223	3.6445e-10	1.45123e-05	0.910221	8.44336	1.55674e-12	6.29838e-08	0.934593	8.55241	9.61928e-13	4.90812e-08	0.86066	7.66385	4.83245e-11	6.96404e-06	0.858106	8.57563	9.56206e-13	1.81618e-07	0.578858	5.01651	3.82739e-06	0.0802615
rs2355417	PSG4	ENSG00000243137	19	43670758	43696854	43711451	-	A	G	0.4313	0.842985	7.20223	3.6445e-10	1.45123e-05	0.910221	8.44336	1.55674e-12	6.29838e-08	0.934593	8.55241	9.61928e-13	4.90812e-08	0.86066	7.66385	4.83245e-11	6.96404e-06	0.858106	8.57563	9.56206e-13	1.81618e-07	0.578858	5.01651	3.82739e-06	0.0802615
rs3072110	PSG4	ENSG00000243137	19	43670999	43696854	43711451	-	TA	T	0.4313	0.842985	7.20223	3.6445e-10	1.45123e-05	0.910221	8.44336	1.55674e-12	6.29838e-08	0.934593	8.55241	9.61928e-13	4.90812e-08	0.86066	7.66385	4.83245e-11	6.96404e-06	0.858106	8.57563	9.56206e-13	1.81618e-07	0.578858	5.01651	3.82739e-06	0.0802615
rs78312641	TRAPPC4	ENSG00000196655	11	118749318	118889142	118896164	+	A	T	0.1312	1.20752	7.19988	3.682e-10	1.4636e-05	0.746957	3.90091	0.000205389	0.221715	0.792703	4.62937	1.48393e-05	0.0490727	0.735191	3.35061	0.00125804	0.677883	0.752673	3.65326	0.000477197	0.545454	0.45555	2.01088	0.0481907	0.992979
rs77643000	TRAPPC4	ENSG00000196655	11	118749563	118889142	118896164	+	C	T	0.1312	1.20752	7.19988	3.682e-10	1.4636e-05	0.746957	3.90091	0.000205389	0.221715	0.792703	4.62937	1.48393e-05	0.0490727	0.735191	3.35061	0.00125804	0.677883	0.752673	3.65326	0.000477197	0.545454	0.45555	2.01088	0.0481907	0.992979
rs5844574	GSTT1	ENSG00000184674	22	24256102	24376133	24384680	-	GC	G	0.4562	-0.877429	-7.19566	3.75037e-10	1.48299e-05	-0.977618	-8.62624	6.94356e-13	2.98203e-08	-0.915353	-8.06532	8.25463e-12	2.68229e-07	-0.755	-5.65572	2.59846e-07	0.00761151	-0.803847	-6.19449	2.87523e-08	0.00266912	-0.817426	-6.30154	2.28214e-08	0.00371315
rs1002286	GSTT1	ENSG00000184674	22	24257337	24376133	24384680	-	G	A	0.4562	-0.877429	-7.19566	3.75037e-10	1.48299e-05	-0.977618	-8.62624	6.94356e-13	2.98203e-08	-0.915353	-8.06532	8.25463e-12	2.68229e-07	-0.755	-5.65572	2.59846e-07	0.00761151	-0.803847	-6.19449	2.87523e-08	0.00266912	-0.817426	-6.30154	2.28214e-08	0.00371315
rs5760112	GSTT1	ENSG00000184674	22	24259772	24376133	24384680	-	C	G	0.4562	-0.877429	-7.19566	3.75037e-10	1.48299e-05	-0.977618	-8.62624	6.94356e-13	2.98203e-08	-0.915353	-8.06532	8.25463e-12	2.68229e-07	-0.755	-5.65572	2.59846e-07	0.00761151	-0.803847	-6.19449	2.87523e-08	0.00266912	-0.817426	-6.30154	2.28214e-08	0.00371315
rs1892713	GSTT1	ENSG00000184674	22	24260463	24376133	24384680	-	C	T	0.4562	-0.877429	-7.19566	3.75037e-10	1.48299e-05	-0.977618	-8.62624	6.94356e-13	2.98203e-08	-0.915353	-8.06532	8.25463e-12	2.68229e-07	-0.755	-5.65572	2.59846e-07	0.00761151	-0.803847	-6.19449	2.87523e-08	0.00266912	-0.817426	-6.30154	2.28214e-08	0.00371315
rs4822457	GSTT1	ENSG00000184674	22	24263474	24376133	24384680	-	C	T	0.4562	-0.877429	-7.19566	3.75037e-10	1.48299e-05	-0.977618	-8.62624	6.94356e-13	2.98203e-08	-0.915353	-8.06532	8.25463e-12	2.68229e-07	-0.755	-5.65572	2.59846e-07	0.00761151	-0.803847	-6.19449	2.87523e-08	0.00266912	-0.817426	-6.30154	2.28214e-08	0.00371315
rs4822458	GSTT1	ENSG00000184674	22	24265659	24376133	24384680	-	C	T	0.4562	-0.877429	-7.19566	3.75037e-10	1.48299e-05	-0.977618	-8.62624	6.94356e-13	2.98203e-08	-0.915353	-8.06532	8.25463e-12	2.68229e-07	-0.755	-5.65572	2.59846e-07	0.00761151	-0.803847	-6.19449	2.87523e-08	0.00266912	-0.817426	-6.30154	2.28214e-08	0.00371315
rs2739333	GSTT1	ENSG00000184674	22	24335586	24376133	24384680	-	T	C	0.4313	-0.839391	-7.19436	3.77177e-10	1.49015e-05	-0.950415	-9.1938	5.68457e-14	5.94151e-09	-0.83548	-7.605	6.25732e-11	1.55473e-06	-0.709766	-5.68376	2.31631e-07	0.00684557	-0.751096	-6.14234	3.57784e-08	0.00319714	-0.728221	-5.69804	2.64932e-07	0.0230835
rs4075289	CD151	ENSG00000177697	11	830670	832843	839831	+	G	T	0.3063	-0.70897	-7.19324	3.79025e-10	1.49615e-05	-0.881501	-7.85528	2.08251e-11	6.02901e-07	-0.817795	-6.60714	4.78049e-09	6.80065e-05	-0.536037	-3.71585	0.000384698	0.492601	-0.485898	-4.10674	0.000101247	0.317954	-0.61621	-4.35277	4.49277e-05	0.242821
rs10426110	PSG2	ENSG00000242221	19	43584618	43568363	43587197	-	A	C	0.1188	1.10991	7.18081	4.00116e-10	1.57666e-05	1.22802	8.29428	3.00619e-12	1.14197e-07	1.17669	7.63326	5.52723e-11	1.44698e-06	0.97833	5.77848	1.56869e-07	0.00491095	1.0307	5.58605	3.55461e-07	0.0153961	0.785544	3.81024	0.000295239	0.424936
rs58620361	PSG2	ENSG00000242221	19	43585989	43568363	43587197	-	G	GT	0.1188	1.10991	7.18081	4.00116e-10	1.57666e-05	1.22802	8.29428	3.00619e-12	1.14197e-07	1.17669	7.63326	5.52723e-11	1.44698e-06	0.97833	5.77848	1.56869e-07	0.00491095	1.0307	5.58605	3.55461e-07	0.0153961	0.785544	3.81024	0.000295239	0.424936
rs4759113	PFDN5	ENSG00000123349	12	53730455	53689075	53693234	+	C	T	0.475	0.836441	7.17962	4.02184e-10	1.58343e-05	0.810031	6.30733	1.716e-08	0.000206954	0.798632	6.66719	3.69466e-09	5.6604e-05	0.728663	5.33087	9.68961e-07	0.020583	0.545119	4.47041	2.72365e-05	0.180101	0.397141	2.45645	0.0165149	0.957322
rs4075937	ZFAND2A	ENSG00000178381	7	1198743	1191707	1200395	-	C	A	0.4	0.86866	7.17348	4.13094e-10	1.60351e-05	0.790514	5.80753	1.3914e-07	0.00119326	0.555722	4.12623	9.349e-05	0.155678	0.373909	2.32845	0.0225494	0.921217	0.467543	3.1612	0.00226726	0.76356	0.375938	2.22789	0.0291035	0.992979
rs143661772	ZFAND2A	ENSG00000178381	7	1199491	1191707	1200395	-	GACTTTCAGCAGCCGC	G	0.4	0.86866	7.17348	4.13094e-10	1.60351e-05	0.790514	5.80753	1.3914e-07	0.00119326	0.555722	4.12623	9.349e-05	0.155678	0.373909	2.32845	0.0225494	0.921217	0.467543	3.1612	0.00226726	0.76356	0.375938	2.22789	0.0291035	0.992979
rs71518378	ZFAND2A	ENSG00000178381	7	1199787	1191707	1200395	-	C	A	0.4	0.86866	7.17348	4.13094e-10	1.60351e-05	0.790514	5.80753	1.3914e-07	0.00119326	0.555722	4.12623	9.349e-05	0.155678	0.373909	2.32845	0.0225494	0.921217	0.467543	3.1612	0.00226726	0.76356	0.375938	2.22789	0.0291035	0.992979
rs79849558	ZFAND2A	ENSG00000178381	7	1199791	1191707	1200395	-	G	C	0.4	0.86866	7.17348	4.13094e-10	1.60351e-05	0.790514	5.80753	1.3914e-07	0.00119326	0.555722	4.12623	9.349e-05	0.155678	0.373909	2.32845	0.0225494	0.921217	0.467543	3.1612	0.00226726	0.76356	0.375938	2.22789	0.0291035	0.992979
rs11767061	ZFAND2A	ENSG00000178381	7	1199804	1191707	1200395	-	C	T	0.4	0.86866	7.17348	4.13094e-10	1.60351e-05	0.790514	5.80753	1.3914e-07	0.00119326	0.555722	4.12623	9.349e-05	0.155678	0.373909	2.32845	0.0225494	0.921217	0.467543	3.1612	0.00226726	0.76356	0.375938	2.22789	0.0291035	0.992979
rs73033363	ZFAND2A	ENSG00000178381	7	1203631	1191707	1200395	-	T	G	0.4	0.86866	7.17348	4.13094e-10	1.60351e-05	0.790514	5.80753	1.3914e-07	0.00119326	0.555722	4.12623	9.349e-05	0.155678	0.373909	2.32845	0.0225494	0.921217	0.467543	3.1612	0.00226726	0.76356	0.375938	2.22789	0.0291035	0.992979
rs13308935	ZFAND2A	ENSG00000178381	7	1203642	1191707	1200395	-	G	C	0.4	0.86866	7.17348	4.13094e-10	1.60351e-05	0.790514	5.80753	1.3914e-07	0.00119326	0.555722	4.12623	9.349e-05	0.155678	0.373909	2.32845	0.0225494	0.921217	0.467543	3.1612	0.00226726	0.76356	0.375938	2.22789	0.0291035	0.992979
rs6956265	ZFAND2A	ENSG00000178381	7	1204504	1191707	1200395	-	G	A	0.4	0.86866	7.17348	4.13094e-10	1.60351e-05	0.790514	5.80753	1.3914e-07	0.00119326	0.555722	4.12623	9.349e-05	0.155678	0.373909	2.32845	0.0225494	0.921217	0.467543	3.1612	0.00226726	0.76356	0.375938	2.22789	0.0291035	0.992979
rs6945636	ZFAND2A	ENSG00000178381	7	1204647	1191707	1200395	-	T	A	0.4	0.86866	7.17348	4.13094e-10	1.60351e-05	0.790514	5.80753	1.3914e-07	0.00119326	0.555722	4.12623	9.349e-05	0.155678	0.373909	2.32845	0.0225494	0.921217	0.467543	3.1612	0.00226726	0.76356	0.375938	2.22789	0.0291035	0.992979
rs199868707	ZFAND2A	ENSG00000178381	7	1206455	1191707	1200395	-	AC	T	0.4	0.86866	7.17348	4.13094e-10	1.60351e-05	0.790514	5.80753	1.3914e-07	0.00119326	0.555722	4.12623	9.349e-05	0.155678	0.373909	2.32845	0.0225494	0.921217	0.467543	3.1612	0.00226726	0.76356	0.375938	2.22789	0.0291035	0.992979
rs2960829	ZFAND2A	ENSG00000178381	7	1200568	1191707	1200395	-	C	T	0.3937	0.862705	7.16282	4.32716e-10	1.60351e-05	0.776208	5.718	2.01242e-07	0.00163686	0.553629	4.14875	8.63006e-05	0.148844	0.384726	2.42338	0.0177562	0.905191	0.466762	3.18455	0.00211229	0.756543	0.38481	2.30456	0.0241625	0.986674
rs2949205	ZFAND2A	ENSG00000178381	7	1200757	1191707	1200395	-	C	T	0.3937	0.862705	7.16282	4.32716e-10	1.60351e-05	0.776208	5.718	2.01242e-07	0.00163686	0.553629	4.14875	8.63006e-05	0.148844	0.384726	2.42338	0.0177562	0.905191	0.466762	3.18455	0.00211229	0.756543	0.38481	2.30456	0.0241625	0.986674
rs2949203	ZFAND2A	ENSG00000178381	7	1201208	1191707	1200395	-	C	T	0.3937	0.862705	7.16282	4.32716e-10	1.60351e-05	0.776208	5.718	2.01242e-07	0.00163686	0.553629	4.14875	8.63006e-05	0.148844	0.384726	2.42338	0.0177562	0.905191	0.466762	3.18455	0.00211229	0.756543	0.38481	2.30456	0.0241625	0.986674
rs2949202	ZFAND2A	ENSG00000178381	7	1201266	1191707	1200395	-	G	A	0.3937	0.862705	7.16282	4.32716e-10	1.60351e-05	0.776208	5.718	2.01242e-07	0.00163686	0.553629	4.14875	8.63006e-05	0.148844	0.384726	2.42338	0.0177562	0.905191	0.466762	3.18455	0.00211229	0.756543	0.38481	2.30456	0.0241625	0.986674
rs2949201	ZFAND2A	ENSG00000178381	7	1201307	1191707	1200395	-	T	C	0.3937	0.862705	7.16282	4.32716e-10	1.60351e-05	0.776208	5.718	2.01242e-07	0.00163686	0.553629	4.14875	8.63006e-05	0.148844	0.384726	2.42338	0.0177562	0.905191	0.466762	3.18455	0.00211229	0.756543	0.38481	2.30456	0.0241625	0.986674
rs2949200	ZFAND2A	ENSG00000178381	7	1201345	1191707	1200395	-	T	C	0.3937	0.862705	7.16282	4.32716e-10	1.60351e-05	0.776208	5.718	2.01242e-07	0.00163686	0.553629	4.14875	8.63006e-05	0.148844	0.384726	2.42338	0.0177562	0.905191	0.466762	3.18455	0.00211229	0.756543	0.38481	2.30456	0.0241625	0.986674
rs7780119	ZFAND2A	ENSG00000178381	7	1201553	1191707	1200395	-	T	G	0.3937	0.862705	7.16282	4.32716e-10	1.60351e-05	0.776208	5.718	2.01242e-07	0.00163686	0.553629	4.14875	8.63006e-05	0.148844	0.384726	2.42338	0.0177562	0.905191	0.466762	3.18455	0.00211229	0.756543	0.38481	2.30456	0.0241625	0.986674
rs6463500	ZFAND2A	ENSG00000178381	7	1201629	1191707	1200395	-	C	G	0.3937	0.862705	7.16282	4.32716e-10	1.60351e-05	0.776208	5.718	2.01242e-07	0.00163686	0.553629	4.14875	8.63006e-05	0.148844	0.384726	2.42338	0.0177562	0.905191	0.466762	3.18455	0.00211229	0.756543	0.38481	2.30456	0.0241625	0.986674
rs6972326	ZFAND2A	ENSG00000178381	7	1201736	1191707	1200395	-	C	T	0.3937	0.862705	7.16282	4.32716e-10	1.60351e-05	0.776208	5.718	2.01242e-07	0.00163686	0.553629	4.14875	8.63006e-05	0.148844	0.384726	2.42338	0.0177562	0.905191	0.466762	3.18455	0.00211229	0.756543	0.38481	2.30456	0.0241625	0.986674
rs2949199	ZFAND2A	ENSG00000178381	7	1201843	1191707	1200395	-	G	A	0.3937	0.862705	7.16282	4.32716e-10	1.60351e-05	0.776208	5.718	2.01242e-07	0.00163686	0.553629	4.14875	8.63006e-05	0.148844	0.384726	2.42338	0.0177562	0.905191	0.466762	3.18455	0.00211229	0.756543	0.38481	2.30456	0.0241625	0.986674
rs2960832	ZFAND2A	ENSG00000178381	7	1202134	1191707	1200395	-	A	G	0.3937	0.862705	7.16282	4.32716e-10	1.60351e-05	0.776208	5.718	2.01242e-07	0.00163686	0.553629	4.14875	8.63006e-05	0.148844	0.384726	2.42338	0.0177562	0.905191	0.466762	3.18455	0.00211229	0.756543	0.38481	2.30456	0.0241625	0.986674
rs2949198	ZFAND2A	ENSG00000178381	7	1202422	1191707	1200395	-	T	C	0.3937	0.862705	7.16282	4.32716e-10	1.60351e-05	0.776208	5.718	2.01242e-07	0.00163686	0.553629	4.14875	8.63006e-05	0.148844	0.384726	2.42338	0.0177562	0.905191	0.466762	3.18455	0.00211229	0.756543	0.38481	2.30456	0.0241625	0.986674
rs2949197	ZFAND2A	ENSG00000178381	7	1202454	1191707	1200395	-	C	T	0.3937	0.862705	7.16282	4.32716e-10	1.60351e-05	0.776208	5.718	2.01242e-07	0.00163686	0.553629	4.14875	8.63006e-05	0.148844	0.384726	2.42338	0.0177562	0.905191	0.466762	3.18455	0.00211229	0.756543	0.38481	2.30456	0.0241625	0.986674
rs2960833	ZFAND2A	ENSG00000178381	7	1202693	1191707	1200395	-	A	C	0.3937	0.862705	7.16282	4.32716e-10	1.60351e-05	0.776208	5.718	2.01242e-07	0.00163686	0.553629	4.14875	8.63006e-05	0.148844	0.384726	2.42338	0.0177562	0.905191	0.466762	3.18455	0.00211229	0.756543	0.38481	2.30456	0.0241625	0.986674
rs2960836	ZFAND2A	ENSG00000178381	7	1202980	1191707	1200395	-	T	G	0.3937	0.862705	7.16282	4.32716e-10	1.60351e-05	0.776208	5.718	2.01242e-07	0.00163686	0.553629	4.14875	8.63006e-05	0.148844	0.384726	2.42338	0.0177562	0.905191	0.466762	3.18455	0.00211229	0.756543	0.38481	2.30456	0.0241625	0.986674
rs2949194	ZFAND2A	ENSG00000178381	7	1203034	1191707	1200395	-	C	G	0.3937	0.862705	7.16282	4.32716e-10	1.60351e-05	0.776208	5.718	2.01242e-07	0.00163686	0.553629	4.14875	8.63006e-05	0.148844	0.384726	2.42338	0.0177562	0.905191	0.466762	3.18455	0.00211229	0.756543	0.38481	2.30456	0.0241625	0.986674
rs13308948	ZFAND2A	ENSG00000178381	7	1203716	1191707	1200395	-	G	A	0.3937	0.862705	7.16282	4.32716e-10	1.60351e-05	0.776208	5.718	2.01242e-07	0.00163686	0.553629	4.14875	8.63006e-05	0.148844	0.384726	2.42338	0.0177562	0.905191	0.466762	3.18455	0.00211229	0.756543	0.38481	2.30456	0.0241625	0.986674
rs13307734	ZFAND2A	ENSG00000178381	7	1203745	1191707	1200395	-	C	A	0.3937	0.862705	7.16282	4.32716e-10	1.60351e-05	0.776208	5.718	2.01242e-07	0.00163686	0.553629	4.14875	8.63006e-05	0.148844	0.384726	2.42338	0.0177562	0.905191	0.466762	3.18455	0.00211229	0.756543	0.38481	2.30456	0.0241625	0.986674
rs2949193	ZFAND2A	ENSG00000178381	7	1203801	1191707	1200395	-	T	C	0.3937	0.862705	7.16282	4.32716e-10	1.60351e-05	0.776208	5.718	2.01242e-07	0.00163686	0.553629	4.14875	8.63006e-05	0.148844	0.384726	2.42338	0.0177562	0.905191	0.466762	3.18455	0.00211229	0.756543	0.38481	2.30456	0.0241625	0.986674
rs2949191	ZFAND2A	ENSG00000178381	7	1203889	1191707	1200395	-	C	G	0.3937	0.862705	7.16282	4.32716e-10	1.60351e-05	0.776208	5.718	2.01242e-07	0.00163686	0.553629	4.14875	8.63006e-05	0.148844	0.384726	2.42338	0.0177562	0.905191	0.466762	3.18455	0.00211229	0.756543	0.38481	2.30456	0.0241625	0.986674
rs2949190	ZFAND2A	ENSG00000178381	7	1203904	1191707	1200395	-	T	A	0.3937	0.862705	7.16282	4.32716e-10	1.60351e-05	0.776208	5.718	2.01242e-07	0.00163686	0.553629	4.14875	8.63006e-05	0.148844	0.384726	2.42338	0.0177562	0.905191	0.466762	3.18455	0.00211229	0.756543	0.38481	2.30456	0.0241625	0.986674
rs2960838	ZFAND2A	ENSG00000178381	7	1204225	1191707	1200395	-	C	T	0.3937	0.862705	7.16282	4.32716e-10	1.60351e-05	0.776208	5.718	2.01242e-07	0.00163686	0.553629	4.14875	8.63006e-05	0.148844	0.384726	2.42338	0.0177562	0.905191	0.466762	3.18455	0.00211229	0.756543	0.38481	2.30456	0.0241625	0.986674
rs2949189	ZFAND2A	ENSG00000178381	7	1204226	1191707	1200395	-	A	G	0.3937	0.862705	7.16282	4.32716e-10	1.60351e-05	0.776208	5.718	2.01242e-07	0.00163686	0.553629	4.14875	8.63006e-05	0.148844	0.384726	2.42338	0.0177562	0.905191	0.466762	3.18455	0.00211229	0.756543	0.38481	2.30456	0.0241625	0.986674
rs2960839	ZFAND2A	ENSG00000178381	7	1204295	1191707	1200395	-	A	G	0.3937	0.862705	7.16282	4.32716e-10	1.60351e-05	0.776208	5.718	2.01242e-07	0.00163686	0.553629	4.14875	8.63006e-05	0.148844	0.384726	2.42338	0.0177562	0.905191	0.466762	3.18455	0.00211229	0.756543	0.38481	2.30456	0.0241625	0.986674
rs12702436	ZFAND2A	ENSG00000178381	7	1204354	1191707	1200395	-	T	A	0.3937	0.862705	7.16282	4.32716e-10	1.60351e-05	0.776208	5.718	2.01242e-07	0.00163686	0.553629	4.14875	8.63006e-05	0.148844	0.384726	2.42338	0.0177562	0.905191	0.466762	3.18455	0.00211229	0.756543	0.38481	2.30456	0.0241625	0.986674
rs12702437	ZFAND2A	ENSG00000178381	7	1204368	1191707	1200395	-	G	A	0.3937	0.862705	7.16282	4.32716e-10	1.60351e-05	0.776208	5.718	2.01242e-07	0.00163686	0.553629	4.14875	8.63006e-05	0.148844	0.384726	2.42338	0.0177562	0.905191	0.466762	3.18455	0.00211229	0.756543	0.38481	2.30456	0.0241625	0.986674
rs12702438	ZFAND2A	ENSG00000178381	7	1204442	1191707	1200395	-	C	T	0.3937	0.862705	7.16282	4.32716e-10	1.60351e-05	0.776208	5.718	2.01242e-07	0.00163686	0.553629	4.14875	8.63006e-05	0.148844	0.384726	2.42338	0.0177562	0.905191	0.466762	3.18455	0.00211229	0.756543	0.38481	2.30456	0.0241625	0.986674
rs6978842	ZFAND2A	ENSG00000178381	7	1204599	1191707	1200395	-	A	C	0.3937	0.862705	7.16282	4.32716e-10	1.60351e-05	0.776208	5.718	2.01242e-07	0.00163686	0.553629	4.14875	8.63006e-05	0.148844	0.384726	2.42338	0.0177562	0.905191	0.466762	3.18455	0.00211229	0.756543	0.38481	2.30456	0.0241625	0.986674
rs2960840	ZFAND2A	ENSG00000178381	7	1204700	1191707	1200395	-	C	T	0.3937	0.862705	7.16282	4.32716e-10	1.60351e-05	0.776208	5.718	2.01242e-07	0.00163686	0.553629	4.14875	8.63006e-05	0.148844	0.384726	2.42338	0.0177562	0.905191	0.466762	3.18455	0.00211229	0.756543	0.38481	2.30456	0.0241625	0.986674
rs2960841	ZFAND2A	ENSG00000178381	7	1204894	1191707	1200395	-	A	G	0.3937	0.862705	7.16282	4.32716e-10	1.60351e-05	0.776208	5.718	2.01242e-07	0.00163686	0.553629	4.14875	8.63006e-05	0.148844	0.384726	2.42338	0.0177562	0.905191	0.466762	3.18455	0.00211229	0.756543	0.38481	2.30456	0.0241625	0.986674
rs2949188	ZFAND2A	ENSG00000178381	7	1204926	1191707	1200395	-	C	G	0.3937	0.862705	7.16282	4.32716e-10	1.60351e-05	0.776208	5.718	2.01242e-07	0.00163686	0.553629	4.14875	8.63006e-05	0.148844	0.384726	2.42338	0.0177562	0.905191	0.466762	3.18455	0.00211229	0.756543	0.38481	2.30456	0.0241625	0.986674
rs2949187	ZFAND2A	ENSG00000178381	7	1204932	1191707	1200395	-	G	T	0.3937	0.862705	7.16282	4.32716e-10	1.60351e-05	0.776208	5.718	2.01242e-07	0.00163686	0.553629	4.14875	8.63006e-05	0.148844	0.384726	2.42338	0.0177562	0.905191	0.466762	3.18455	0.00211229	0.756543	0.38481	2.30456	0.0241625	0.986674
rs2949186	ZFAND2A	ENSG00000178381	7	1205146	1191707	1200395	-	T	C	0.3937	0.862705	7.16282	4.32716e-10	1.60351e-05	0.776208	5.718	2.01242e-07	0.00163686	0.553629	4.14875	8.63006e-05	0.148844	0.384726	2.42338	0.0177562	0.905191	0.466762	3.18455	0.00211229	0.756543	0.38481	2.30456	0.0241625	0.986674
rs2960842	ZFAND2A	ENSG00000178381	7	1205166	1191707	1200395	-	G	T	0.3937	0.862705	7.16282	4.32716e-10	1.60351e-05	0.776208	5.718	2.01242e-07	0.00163686	0.553629	4.14875	8.63006e-05	0.148844	0.384726	2.42338	0.0177562	0.905191	0.466762	3.18455	0.00211229	0.756543	0.38481	2.30456	0.0241625	0.986674
rs2960843	ZFAND2A	ENSG00000178381	7	1205210	1191707	1200395	-	A	T	0.3937	0.862705	7.16282	4.32716e-10	1.60351e-05	0.776208	5.718	2.01242e-07	0.00163686	0.553629	4.14875	8.63006e-05	0.148844	0.384726	2.42338	0.0177562	0.905191	0.466762	3.18455	0.00211229	0.756543	0.38481	2.30456	0.0241625	0.986674
rs2960844	ZFAND2A	ENSG00000178381	7	1205282	1191707	1200395	-	A	G	0.3937	0.862705	7.16282	4.32716e-10	1.60351e-05	0.776208	5.718	2.01242e-07	0.00163686	0.553629	4.14875	8.63006e-05	0.148844	0.384726	2.42338	0.0177562	0.905191	0.466762	3.18455	0.00211229	0.756543	0.38481	2.30456	0.0241625	0.986674
rs2960845	ZFAND2A	ENSG00000178381	7	1205338	1191707	1200395	-	A	G	0.3937	0.862705	7.16282	4.32716e-10	1.60351e-05	0.776208	5.718	2.01242e-07	0.00163686	0.553629	4.14875	8.63006e-05	0.148844	0.384726	2.42338	0.0177562	0.905191	0.466762	3.18455	0.00211229	0.756543	0.38481	2.30456	0.0241625	0.986674
rs12702440	ZFAND2A	ENSG00000178381	7	1205483	1191707	1200395	-	G	A	0.3937	0.862705	7.16282	4.32716e-10	1.60351e-05	0.776208	5.718	2.01242e-07	0.00163686	0.553629	4.14875	8.63006e-05	0.148844	0.384726	2.42338	0.0177562	0.905191	0.466762	3.18455	0.00211229	0.756543	0.38481	2.30456	0.0241625	0.986674
rs13311530	ZFAND2A	ENSG00000178381	7	1205578	1191707	1200395	-	C	A	0.3937	0.862705	7.16282	4.32716e-10	1.60351e-05	0.776208	5.718	2.01242e-07	0.00163686	0.553629	4.14875	8.63006e-05	0.148844	0.384726	2.42338	0.0177562	0.905191	0.466762	3.18455	0.00211229	0.756543	0.38481	2.30456	0.0241625	0.986674
rs12702441	ZFAND2A	ENSG00000178381	7	1205666	1191707	1200395	-	C	A	0.3937	0.862705	7.16282	4.32716e-10	1.60351e-05	0.776208	5.718	2.01242e-07	0.00163686	0.553629	4.14875	8.63006e-05	0.148844	0.384726	2.42338	0.0177562	0.905191	0.466762	3.18455	0.00211229	0.756543	0.38481	2.30456	0.0241625	0.986674
rs71020584	ZFAND2A	ENSG00000178381	7	1205739	1191707	1200395	-	GT	G	0.3937	0.862705	7.16282	4.32716e-10	1.60351e-05	0.776208	5.718	2.01242e-07	0.00163686	0.553629	4.14875	8.63006e-05	0.148844	0.384726	2.42338	0.0177562	0.905191	0.466762	3.18455	0.00211229	0.756543	0.38481	2.30456	0.0241625	0.986674
rs12702442	ZFAND2A	ENSG00000178381	7	1205765	1191707	1200395	-	T	C	0.3937	0.862705	7.16282	4.32716e-10	1.60351e-05	0.776208	5.718	2.01242e-07	0.00163686	0.553629	4.14875	8.63006e-05	0.148844	0.384726	2.42338	0.0177562	0.905191	0.466762	3.18455	0.00211229	0.756543	0.38481	2.30456	0.0241625	0.986674
rs12702443	ZFAND2A	ENSG00000178381	7	1205806	1191707	1200395	-	T	C	0.3937	0.862705	7.16282	4.32716e-10	1.60351e-05	0.776208	5.718	2.01242e-07	0.00163686	0.553629	4.14875	8.63006e-05	0.148844	0.384726	2.42338	0.0177562	0.905191	0.466762	3.18455	0.00211229	0.756543	0.38481	2.30456	0.0241625	0.986674
rs12702444	ZFAND2A	ENSG00000178381	7	1205810	1191707	1200395	-	G	A	0.3937	0.862705	7.16282	4.32716e-10	1.60351e-05	0.776208	5.718	2.01242e-07	0.00163686	0.553629	4.14875	8.63006e-05	0.148844	0.384726	2.42338	0.0177562	0.905191	0.466762	3.18455	0.00211229	0.756543	0.38481	2.30456	0.0241625	0.986674
rs12702445	ZFAND2A	ENSG00000178381	7	1205850	1191707	1200395	-	A	C	0.3937	0.862705	7.16282	4.32716e-10	1.60351e-05	0.776208	5.718	2.01242e-07	0.00163686	0.553629	4.14875	8.63006e-05	0.148844	0.384726	2.42338	0.0177562	0.905191	0.466762	3.18455	0.00211229	0.756543	0.38481	2.30456	0.0241625	0.986674
rs12702448	ZFAND2A	ENSG00000178381	7	1205975	1191707	1200395	-	G	C	0.3937	0.862705	7.16282	4.32716e-10	1.60351e-05	0.776208	5.718	2.01242e-07	0.00163686	0.553629	4.14875	8.63006e-05	0.148844	0.384726	2.42338	0.0177562	0.905191	0.466762	3.18455	0.00211229	0.756543	0.38481	2.30456	0.0241625	0.986674
rs6463502	ZFAND2A	ENSG00000178381	7	1206584	1191707	1200395	-	C	T	0.3937	0.862705	7.16282	4.32716e-10	1.60351e-05	0.776208	5.718	2.01242e-07	0.00163686	0.553629	4.14875	8.63006e-05	0.148844	0.384726	2.42338	0.0177562	0.905191	0.466762	3.18455	0.00211229	0.756543	0.38481	2.30456	0.0241625	0.986674
rs7799872	ZFAND2A	ENSG00000178381	7	1206637	1191707	1200395	-	G	T	0.3937	0.862705	7.16282	4.32716e-10	1.60351e-05	0.776208	5.718	2.01242e-07	0.00163686	0.553629	4.14875	8.63006e-05	0.148844	0.384726	2.42338	0.0177562	0.905191	0.466762	3.18455	0.00211229	0.756543	0.38481	2.30456	0.0241625	0.986674
rs2960856	ZFAND2A	ENSG00000178381	7	1206638	1191707	1200395	-	C	T	0.3937	0.862705	7.16282	4.32716e-10	1.60351e-05	0.776208	5.718	2.01242e-07	0.00163686	0.553629	4.14875	8.63006e-05	0.148844	0.384726	2.42338	0.0177562	0.905191	0.466762	3.18455	0.00211229	0.756543	0.38481	2.30456	0.0241625	0.986674
rs7799900	ZFAND2A	ENSG00000178381	7	1206699	1191707	1200395	-	G	A	0.3937	0.862705	7.16282	4.32716e-10	1.60351e-05	0.776208	5.718	2.01242e-07	0.00163686	0.553629	4.14875	8.63006e-05	0.148844	0.384726	2.42338	0.0177562	0.905191	0.466762	3.18455	0.00211229	0.756543	0.38481	2.30456	0.0241625	0.986674
rs7800060	ZFAND2A	ENSG00000178381	7	1206786	1191707	1200395	-	G	A	0.3937	0.862705	7.16282	4.32716e-10	1.60351e-05	0.776208	5.718	2.01242e-07	0.00163686	0.553629	4.14875	8.63006e-05	0.148844	0.384726	2.42338	0.0177562	0.905191	0.466762	3.18455	0.00211229	0.756543	0.38481	2.30456	0.0241625	0.986674
rs2960855	ZFAND2A	ENSG00000178381	7	1207259	1191707	1200395	-	G	A	0.3937	0.862705	7.16282	4.32716e-10	1.60351e-05	0.776208	5.718	2.01242e-07	0.00163686	0.553629	4.14875	8.63006e-05	0.148844	0.384726	2.42338	0.0177562	0.905191	0.466762	3.18455	0.00211229	0.756543	0.38481	2.30456	0.0241625	0.986674
rs2960854	ZFAND2A	ENSG00000178381	7	1207404	1191707	1200395	-	A	G	0.3937	0.862705	7.16282	4.32716e-10	1.60351e-05	0.776208	5.718	2.01242e-07	0.00163686	0.553629	4.14875	8.63006e-05	0.148844	0.384726	2.42338	0.0177562	0.905191	0.466762	3.18455	0.00211229	0.756543	0.38481	2.30456	0.0241625	0.986674
rs2960853	ZFAND2A	ENSG00000178381	7	1207438	1191707	1200395	-	T	A	0.3937	0.862705	7.16282	4.32716e-10	1.60351e-05	0.776208	5.718	2.01242e-07	0.00163686	0.553629	4.14875	8.63006e-05	0.148844	0.384726	2.42338	0.0177562	0.905191	0.466762	3.18455	0.00211229	0.756543	0.38481	2.30456	0.0241625	0.986674
rs75935806	ZFAND2A	ENSG00000178381	7	1207479	1191707	1200395	-	ACAG	A	0.3937	0.862705	7.16282	4.32716e-10	1.60351e-05	0.776208	5.718	2.01242e-07	0.00163686	0.553629	4.14875	8.63006e-05	0.148844	0.384726	2.42338	0.0177562	0.905191	0.466762	3.18455	0.00211229	0.756543	0.38481	2.30456	0.0241625	0.986674
rs3036043	ZFAND2A	ENSG00000178381	7	1207915	1191707	1200395	-	A	AAAAC	0.3937	0.862705	7.16282	4.32716e-10	1.60351e-05	0.776208	5.718	2.01242e-07	0.00163686	0.553629	4.14875	8.63006e-05	0.148844	0.384726	2.42338	0.0177562	0.905191	0.466762	3.18455	0.00211229	0.756543	0.38481	2.30456	0.0241625	0.986674
rs10254002	ZFAND2A	ENSG00000178381	7	1207937	1191707	1200395	-	T	C	0.3937	0.862705	7.16282	4.32716e-10	1.60351e-05	0.776208	5.718	2.01242e-07	0.00163686	0.553629	4.14875	8.63006e-05	0.148844	0.384726	2.42338	0.0177562	0.905191	0.466762	3.18455	0.00211229	0.756543	0.38481	2.30456	0.0241625	0.986674
rs7809667	ZFAND2A	ENSG00000178381	7	1208440	1191707	1200395	-	G	C	0.3937	0.862705	7.16282	4.32716e-10	1.60351e-05	0.776208	5.718	2.01242e-07	0.00163686	0.553629	4.14875	8.63006e-05	0.148844	0.384726	2.42338	0.0177562	0.905191	0.466762	3.18455	0.00211229	0.756543	0.38481	2.30456	0.0241625	0.986674
rs7799552	ZFAND2A	ENSG00000178381	7	1208454	1191707	1200395	-	T	C	0.3937	0.862705	7.16282	4.32716e-10	1.60351e-05	0.776208	5.718	2.01242e-07	0.00163686	0.553629	4.14875	8.63006e-05	0.148844	0.384726	2.42338	0.0177562	0.905191	0.466762	3.18455	0.00211229	0.756543	0.38481	2.30456	0.0241625	0.986674
rs6463504	ZFAND2A	ENSG00000178381	7	1208598	1191707	1200395	-	A	G	0.3937	0.862705	7.16282	4.32716e-10	1.60351e-05	0.776208	5.718	2.01242e-07	0.00163686	0.553629	4.14875	8.63006e-05	0.148844	0.384726	2.42338	0.0177562	0.905191	0.466762	3.18455	0.00211229	0.756543	0.38481	2.30456	0.0241625	0.986674
rs7795377	ZFAND2A	ENSG00000178381	7	1208646	1191707	1200395	-	A	G	0.3937	0.862705	7.16282	4.32716e-10	1.60351e-05	0.776208	5.718	2.01242e-07	0.00163686	0.553629	4.14875	8.63006e-05	0.148844	0.384726	2.42338	0.0177562	0.905191	0.466762	3.18455	0.00211229	0.756543	0.38481	2.30456	0.0241625	0.986674
rs6463505	ZFAND2A	ENSG00000178381	7	1208710	1191707	1200395	-	C	G	0.3937	0.862705	7.16282	4.32716e-10	1.60351e-05	0.776208	5.718	2.01242e-07	0.00163686	0.553629	4.14875	8.63006e-05	0.148844	0.384726	2.42338	0.0177562	0.905191	0.466762	3.18455	0.00211229	0.756543	0.38481	2.30456	0.0241625	0.986674
rs2949173	ZFAND2A	ENSG00000178381	7	1214222	1191707	1200395	-	A	G	0.4	0.868453	7.15907	4.39845e-10	1.6286e-05	0.723977	5.10681	2.35887e-06	0.0110243	0.507399	3.68322	0.000428921	0.325132	0.326568	2.00566	0.0484517	0.959497	0.463742	3.12649	0.00251728	0.772617	0.345554	2.03992	0.0451331	0.992979
rs201563174	ZFAND2A	ENSG00000178381	7	1210048	1191707	1200395	-	A	ATG	0.4125	0.8968	7.15204	4.53513e-10	1.67784e-05	0.730167	4.93933	4.53852e-06	0.0187363	0.527507	3.70716	0.000396036	0.314704	0.313729	1.86153	0.0665359	0.969244	0.47892	3.11668	0.00259254	0.77618	0.271715	1.52054	0.132879	0.992979
rs3794946	CYB5A	ENSG00000166347	18	71942770	71920530	71959251	-	T	C	0.1937	-1.04615	-7.14772	4.62128e-10	1.70693e-05	-0.775654	-4.7991	7.79109e-06	0.0284922	-0.652261	-3.78214	0.000307879	0.282006	-0.424801	-2.52324	0.0137165	0.8965	-0.49205	-2.79455	0.00659483	0.855445	-0.275969	-2.0008	0.0492936	0.992979
rs3794947	CYB5A	ENSG00000166347	18	71942880	71920530	71959251	-	A	G	0.1937	-1.04615	-7.14772	4.62128e-10	1.70693e-05	-0.775654	-4.7991	7.79109e-06	0.0284922	-0.652261	-3.78214	0.000307879	0.282006	-0.424801	-2.52324	0.0137165	0.8965	-0.49205	-2.79455	0.00659483	0.855445	-0.275969	-2.0008	0.0492936	0.992979
rs143317617	CYB5A	ENSG00000166347	18	71986670	71920530	71959251	-	T	TTTTAA	0.1937	-1.05737	-7.13596	4.86389e-10	1.76494e-05	-0.861711	-5.5396	4.17326e-07	0.00294716	-0.732511	-4.35338	4.12816e-05	0.0946303	-0.512943	-3.09554	0.00275032	0.769149	-0.540788	-3.10664	0.00267166	0.780296	-0.242218	-1.75979	0.0828131	0.992979
rs28701630	CYB5A	ENSG00000166347	18	71987895	71920530	71959251	-	A	G	0.1937	-1.05737	-7.13596	4.86389e-10	1.76494e-05	-0.861711	-5.5396	4.17326e-07	0.00294716	-0.732511	-4.35338	4.12816e-05	0.0946303	-0.512943	-3.09554	0.00275032	0.769149	-0.540788	-3.10664	0.00267166	0.780296	-0.242218	-1.75979	0.0828131	0.992979
rs28631209	CYB5A	ENSG00000166347	18	71988346	71920530	71959251	-	G	A	0.1937	-1.05737	-7.13596	4.86389e-10	1.76494e-05	-0.861711	-5.5396	4.17326e-07	0.00294716	-0.732511	-4.35338	4.12816e-05	0.0946303	-0.512943	-3.09554	0.00275032	0.769149	-0.540788	-3.10664	0.00267166	0.780296	-0.242218	-1.75979	0.0828131	0.992979
rs7244277	CYB5A	ENSG00000166347	18	71988507	71920530	71959251	-	A	T	0.1937	-1.05737	-7.13596	4.86389e-10	1.76494e-05	-0.861711	-5.5396	4.17326e-07	0.00294716	-0.732511	-4.35338	4.12816e-05	0.0946303	-0.512943	-3.09554	0.00275032	0.769149	-0.540788	-3.10664	0.00267166	0.780296	-0.242218	-1.75979	0.0828131	0.992979
rs7236071	CYB5A	ENSG00000166347	18	71992294	71920530	71959251	-	A	G	0.1937	-1.05737	-7.13596	4.86389e-10	1.76494e-05	-0.861711	-5.5396	4.17326e-07	0.00294716	-0.732511	-4.35338	4.12816e-05	0.0946303	-0.512943	-3.09554	0.00275032	0.769149	-0.540788	-3.10664	0.00267166	0.780296	-0.242218	-1.75979	0.0828131	0.992979
rs7237249	CYB5A	ENSG00000166347	18	71992502	71920530	71959251	-	C	T	0.1937	-1.05737	-7.13596	4.86389e-10	1.76494e-05	-0.861711	-5.5396	4.17326e-07	0.00294716	-0.732511	-4.35338	4.12816e-05	0.0946303	-0.512943	-3.09554	0.00275032	0.769149	-0.540788	-3.10664	0.00267166	0.780296	-0.242218	-1.75979	0.0828131	0.992979
rs7236284	CYB5A	ENSG00000166347	18	71992624	71920530	71959251	-	T	C	0.1937	-1.05737	-7.13596	4.86389e-10	1.76494e-05	-0.861711	-5.5396	4.17326e-07	0.00294716	-0.732511	-4.35338	4.12816e-05	0.0946303	-0.512943	-3.09554	0.00275032	0.769149	-0.540788	-3.10664	0.00267166	0.780296	-0.242218	-1.75979	0.0828131	0.992979
rs4891549	CYB5A	ENSG00000166347	18	71993111	71920530	71959251	-	T	G	0.1937	-1.05737	-7.13596	4.86389e-10	1.76494e-05	-0.861711	-5.5396	4.17326e-07	0.00294716	-0.732511	-4.35338	4.12816e-05	0.0946303	-0.512943	-3.09554	0.00275032	0.769149	-0.540788	-3.10664	0.00267166	0.780296	-0.242218	-1.75979	0.0828131	0.992979
rs12458484	CYB5A	ENSG00000166347	18	71993536	71920530	71959251	-	T	C	0.1937	-1.05737	-7.13596	4.86389e-10	1.76494e-05	-0.861711	-5.5396	4.17326e-07	0.00294716	-0.732511	-4.35338	4.12816e-05	0.0946303	-0.512943	-3.09554	0.00275032	0.769149	-0.540788	-3.10664	0.00267166	0.780296	-0.242218	-1.75979	0.0828131	0.992979
rs11659327	CYB5A	ENSG00000166347	18	71994247	71920530	71959251	-	T	C	0.1937	-1.05737	-7.13596	4.86389e-10	1.76494e-05	-0.861711	-5.5396	4.17326e-07	0.00294716	-0.732511	-4.35338	4.12816e-05	0.0946303	-0.512943	-3.09554	0.00275032	0.769149	-0.540788	-3.10664	0.00267166	0.780296	-0.242218	-1.75979	0.0828131	0.992979
rs140797196	CYB5A	ENSG00000166347	18	71994538	71920530	71959251	-	T	C	0.1937	-1.05737	-7.13596	4.86389e-10	1.76494e-05	-0.861711	-5.5396	4.17326e-07	0.00294716	-0.732511	-4.35338	4.12816e-05	0.0946303	-0.512943	-3.09554	0.00275032	0.769149	-0.540788	-3.10664	0.00267166	0.780296	-0.242218	-1.75979	0.0828131	0.992979
rs4891550	CYB5A	ENSG00000166347	18	71998401	71920530	71959251	-	G	T	0.1937	-1.05737	-7.13596	4.86389e-10	1.76494e-05	-0.861711	-5.5396	4.17326e-07	0.00294716	-0.732511	-4.35338	4.12816e-05	0.0946303	-0.512943	-3.09554	0.00275032	0.769149	-0.540788	-3.10664	0.00267166	0.780296	-0.242218	-1.75979	0.0828131	0.992979
rs9964142	CYB5A	ENSG00000166347	18	72005441	71920530	71959251	-	A	G	0.1937	-1.05737	-7.13596	4.86389e-10	1.76494e-05	-0.861711	-5.5396	4.17326e-07	0.00294716	-0.732511	-4.35338	4.12816e-05	0.0946303	-0.512943	-3.09554	0.00275032	0.769149	-0.540788	-3.10664	0.00267166	0.780296	-0.242218	-1.75979	0.0828131	0.992979
rs141616345	CYB5A	ENSG00000166347	18	72012456	71920530	71959251	-	A	AC	0.1937	-1.05737	-7.13596	4.86389e-10	1.76494e-05	-0.861711	-5.5396	4.17326e-07	0.00294716	-0.732511	-4.35338	4.12816e-05	0.0946303	-0.512943	-3.09554	0.00275032	0.769149	-0.540788	-3.10664	0.00267166	0.780296	-0.242218	-1.75979	0.0828131	0.992979
rs56673839	CYB5A	ENSG00000166347	18	72015878	71920530	71959251	-	C	CAA	0.1937	-1.05737	-7.13596	4.86389e-10	1.76494e-05	-0.861711	-5.5396	4.17326e-07	0.00294716	-0.732511	-4.35338	4.12816e-05	0.0946303	-0.512943	-3.09554	0.00275032	0.769149	-0.540788	-3.10664	0.00267166	0.780296	-0.242218	-1.75979	0.0828131	0.992979
rs56065725	CYB5A	ENSG00000166347	18	72019330	71920530	71959251	-	G	A	0.1937	-1.05737	-7.13596	4.86389e-10	1.76494e-05	-0.861711	-5.5396	4.17326e-07	0.00294716	-0.732511	-4.35338	4.12816e-05	0.0946303	-0.512943	-3.09554	0.00275032	0.769149	-0.540788	-3.10664	0.00267166	0.780296	-0.242218	-1.75979	0.0828131	0.992979
rs72965873	CYB5A	ENSG00000166347	18	72019942	71920530	71959251	-	C	T	0.1937	-1.05737	-7.13596	4.86389e-10	1.76494e-05	-0.861711	-5.5396	4.17326e-07	0.00294716	-0.732511	-4.35338	4.12816e-05	0.0946303	-0.512943	-3.09554	0.00275032	0.769149	-0.540788	-3.10664	0.00267166	0.780296	-0.242218	-1.75979	0.0828131	0.992979
rs8093952	CYB5A	ENSG00000166347	18	72021145	71920530	71959251	-	A	T	0.1937	-1.05737	-7.13596	4.86389e-10	1.76494e-05	-0.861711	-5.5396	4.17326e-07	0.00294716	-0.732511	-4.35338	4.12816e-05	0.0946303	-0.512943	-3.09554	0.00275032	0.769149	-0.540788	-3.10664	0.00267166	0.780296	-0.242218	-1.75979	0.0828131	0.992979
rs74618580	CYB5A	ENSG00000166347	18	72022741	71920530	71959251	-	AG	A	0.1937	-1.05737	-7.13596	4.86389e-10	1.76494e-05	-0.861711	-5.5396	4.17326e-07	0.00294716	-0.732511	-4.35338	4.12816e-05	0.0946303	-0.512943	-3.09554	0.00275032	0.769149	-0.540788	-3.10664	0.00267166	0.780296	-0.242218	-1.75979	0.0828131	0.992979
rs61654839	CYB5A	ENSG00000166347	18	72024148	71920530	71959251	-	C	T	0.1937	-1.05737	-7.13596	4.86389e-10	1.76494e-05	-0.861711	-5.5396	4.17326e-07	0.00294716	-0.732511	-4.35338	4.12816e-05	0.0946303	-0.512943	-3.09554	0.00275032	0.769149	-0.540788	-3.10664	0.00267166	0.780296	-0.242218	-1.75979	0.0828131	0.992979
rs12457795	CYB5A	ENSG00000166347	18	72027311	71920530	71959251	-	A	G	0.1937	-1.05737	-7.13596	4.86389e-10	1.76494e-05	-0.861711	-5.5396	4.17326e-07	0.00294716	-0.732511	-4.35338	4.12816e-05	0.0946303	-0.512943	-3.09554	0.00275032	0.769149	-0.540788	-3.10664	0.00267166	0.780296	-0.242218	-1.75979	0.0828131	0.992979
rs72967806	CYB5A	ENSG00000166347	18	72028592	71920530	71959251	-	G	A	0.1937	-1.05737	-7.13596	4.86389e-10	1.76494e-05	-0.861711	-5.5396	4.17326e-07	0.00294716	-0.732511	-4.35338	4.12816e-05	0.0946303	-0.512943	-3.09554	0.00275032	0.769149	-0.540788	-3.10664	0.00267166	0.780296	-0.242218	-1.75979	0.0828131	0.992979
rs2193534	GLTP	ENSG00000139433	12	110297222	110288748	110318293	-	A	G	0.4437	-0.672537	-7.13114	4.96708e-10	1.79766e-05	-0.572159	-5.1179	2.25811e-06	0.0106456	-0.687621	-6.33969	1.49594e-08	0.000187642	-0.355498	-2.56971	0.0121358	0.886072	-0.409821	-3.02155	0.00343869	0.804017	-0.325057	-2.19914	0.0311735	0.992979
ss1388025385	SPSB2	ENSG00000111671	12	6979010	6980099	6998522	-	A	G	0.3063	1.03937	7.13101	4.9699e-10	1.79766e-05	0.838588	5.42018	6.76768e-07	0.00420268	1.09924	8.41896	1.7338e-12	7.48147e-08	0.671582	4.29235	5.15372e-05	0.21454	0.234078	1.29364	0.199761	0.987851	0.182097	0.985321	0.32786	0.992979
ss1388025448	SPSB2	ENSG00000111671	12	6980932	6980099	6998522	-	A	G	0.3063	1.03937	7.13101	4.9699e-10	1.79766e-05	0.838588	5.42018	6.76768e-07	0.00420268	1.09924	8.41896	1.7338e-12	7.48147e-08	0.671582	4.29235	5.15372e-05	0.21454	0.234078	1.29364	0.199761	0.987851	0.182097	0.985321	0.32786	0.992979
ss1388025489	SPSB2	ENSG00000111671	12	6982452	6980099	6998522	-	A	G	0.3063	1.03937	7.13101	4.9699e-10	1.79766e-05	0.838588	5.42018	6.76768e-07	0.00420268	1.09924	8.41896	1.7338e-12	7.48147e-08	0.671582	4.29235	5.15372e-05	0.21454	0.234078	1.29364	0.199761	0.987851	0.182097	0.985321	0.32786	0.992979
rs12577801	CD151	ENSG00000177697	11	835877	832843	839831	+	C	T	0.3063	-0.686385	-7.11561	5.31417e-10	1.88382e-05	-0.815168	-7.15827	4.41374e-10	8.68487e-06	-0.749221	-6.0089	6.02536e-08	0.000587581	-0.528266	-3.76422	0.000327062	0.470478	-0.515774	-4.56054	1.95002e-05	0.151447	-0.550669	-3.80231	0.000303166	0.427948
rs10421143	PSG4	ENSG00000243137	19	43717622	43696854	43711451	-	T	G	0.4125	0.859029	7.11497	5.32918e-10	1.88382e-05	0.919924	8.14245	5.87453e-12	1.92404e-07	0.950915	8.32235	2.6559e-12	1.03799e-07	0.905204	8.08004	7.73596e-12	1.46933e-06	0.889803	8.60718	8.32657e-13	1.76741e-07	0.70192	6.42494	1.3719e-08	0.00328154
rs7256096	PSG4	ENSG00000243137	19	43717649	43696854	43711451	-	A	T	0.4125	0.859029	7.11497	5.32918e-10	1.88382e-05	0.919924	8.14245	5.87453e-12	1.92404e-07	0.950915	8.32235	2.6559e-12	1.03799e-07	0.905204	8.08004	7.73596e-12	1.46933e-06	0.889803	8.60718	8.32657e-13	1.76741e-07	0.70192	6.42494	1.3719e-08	0.00328154
rs7259591	PSG4	ENSG00000243137	19	43717925	43696854	43711451	-	C	T	0.4125	0.859029	7.11497	5.32918e-10	1.88382e-05	0.919924	8.14245	5.87453e-12	1.92404e-07	0.950915	8.32235	2.6559e-12	1.03799e-07	0.905204	8.08004	7.73596e-12	1.46933e-06	0.889803	8.60718	8.32657e-13	1.76741e-07	0.70192	6.42494	1.3719e-08	0.00328154
rs62113799	PSG4	ENSG00000243137	19	43718078	43696854	43711451	-	A	G	0.4125	0.859029	7.11497	5.32918e-10	1.88382e-05	0.919924	8.14245	5.87453e-12	1.92404e-07	0.950915	8.32235	2.6559e-12	1.03799e-07	0.905204	8.08004	7.73596e-12	1.46933e-06	0.889803	8.60718	8.32657e-13	1.76741e-07	0.70192	6.42494	1.3719e-08	0.00328154
rs62113800	PSG4	ENSG00000243137	19	43718079	43696854	43711451	-	G	A	0.4125	0.859029	7.11497	5.32918e-10	1.88382e-05	0.919924	8.14245	5.87453e-12	1.92404e-07	0.950915	8.32235	2.6559e-12	1.03799e-07	0.905204	8.08004	7.73596e-12	1.46933e-06	0.889803	8.60718	8.32657e-13	1.76741e-07	0.70192	6.42494	1.3719e-08	0.00328154
rs7248660	PSG4	ENSG00000243137	19	43718973	43696854	43711451	-	C	A	0.4125	0.859029	7.11497	5.32918e-10	1.88382e-05	0.919924	8.14245	5.87453e-12	1.92404e-07	0.950915	8.32235	2.6559e-12	1.03799e-07	0.905204	8.08004	7.73596e-12	1.46933e-06	0.889803	8.60718	8.32657e-13	1.76741e-07	0.70192	6.42494	1.3719e-08	0.00328154
rs10409445	PSG4	ENSG00000243137	19	43719407	43696854	43711451	-	T	G	0.4125	0.859029	7.11497	5.32918e-10	1.88382e-05	0.919924	8.14245	5.87453e-12	1.92404e-07	0.950915	8.32235	2.6559e-12	1.03799e-07	0.905204	8.08004	7.73596e-12	1.46933e-06	0.889803	8.60718	8.32657e-13	1.76741e-07	0.70192	6.42494	1.3719e-08	0.00328154
rs7252894	PSG4	ENSG00000243137	19	43719940	43696854	43711451	-	C	T	0.4125	0.859029	7.11497	5.32918e-10	1.88382e-05	0.919924	8.14245	5.87453e-12	1.92404e-07	0.950915	8.32235	2.6559e-12	1.03799e-07	0.905204	8.08004	7.73596e-12	1.46933e-06	0.889803	8.60718	8.32657e-13	1.76741e-07	0.70192	6.42494	1.3719e-08	0.00328154
[truncated: 44,239 more rows]
