# Supplementary material for: Single cell eQTL analysis identifies cell type-specific genetic control of gene expression in fibroblasts and reprogrammed induced pluripotent stem cells
Source: Genome Biol. 2021 Mar 5;22:76. doi: 10.1186/s13059-021-02293-3 (PMC7934233; doi:10.1186/s13059-021-02293-3)
Supplement: Supplementary file 7 — Additional file 7: Table S6. Significant iPSC type eQTLs. [file 13059_2021_2293_MOESM7_ESM.xlsx]

## Sheet: iPSC_eQTLs
rsID	Gene	ENSG_ID	Chromosome	SNP Location (bp)	Gene Start (bp)	Gene End (bp)	Strand	Allele 1	Allele 2	MAF	BRF2+_beta	BRF2+_t-stat	BRF2+_p-value	BRF2+_FDR	ATF2+_beta	ATF2+_t-stat	ATF2+_p-value	ATF2+_FDR	HIC2+_beta	HIC2+_t-stat	HIC2+_p-value	HIC2+_FDR	CEBPG+_beta	CEBPG+_t-stat	CEBPG+_p-value	CEBPG+_FDR
rs539341108	IFFO1	ENSG00000010295	12	6613258	6647541	6665239	-	G	T	0.06452	1.92099	9.40171	3.69011e-10	0.0139059	1.8985	3.04699	0.00499923	0.900489	-0.190665	-0.401447	0.691139	0.993361	0.496204	0.602404	0.551753	0.990328
rs539341108	ZNF384	ENSG00000126746	12	6613258	6775643	6798738	-	G	T	0.06452	1.87677	7.37193	4.99816e-08	0.0619567	-0.490885	-0.659245	0.515124	0.993326	-0.09783	-0.198626	0.843991	0.997021	1.14037	1.40862	0.169955	0.989535
rs472139	RFX3	ENSG00000080298	9	3244179	3218297	3526004	-	T	C	0.06452	1.88878	7.24342	6.94188e-08	0.0619567	-0.617043	-1.44778	0.158784	0.99005	-0.32719	-0.747569	0.460953	0.988727	-0.336919	-0.771997	0.446583	0.989535
rs474845	RFX3	ENSG00000080298	9	3244462	3218297	3526004	-	A	G	0.06452	1.88878	7.24342	6.94188e-08	0.0619567	-0.617043	-1.44778	0.158784	0.99005	-0.32719	-0.747569	0.460953	0.988727	-0.336919	-0.771997	0.446583	0.989535
rs535614	RFX3	ENSG00000080298	9	3246491	3218297	3526004	-	A	C	0.06452	1.88878	7.24342	6.94188e-08	0.0619567	-0.617043	-1.44778	0.158784	0.99005	-0.32719	-0.747569	0.460953	0.988727	-0.336919	-0.771997	0.446583	0.989535
rs636548	RFX3	ENSG00000080298	9	3248543	3218297	3526004	-	G	T	0.06452	1.88878	7.24342	6.94188e-08	0.0619567	-0.617043	-1.44778	0.158784	0.99005	-0.32719	-0.747569	0.460953	0.988727	-0.336919	-0.771997	0.446583	0.989535
rs649990	RFX3	ENSG00000080298	9	3249239	3218297	3526004	-	C	T	0.06452	1.88878	7.24342	6.94188e-08	0.0619567	-0.617043	-1.44778	0.158784	0.99005	-0.32719	-0.747569	0.460953	0.988727	-0.336919	-0.771997	0.446583	0.989535
rs645583	RFX3	ENSG00000080298	9	3249715	3218297	3526004	-	A	G	0.06452	1.88878	7.24342	6.94188e-08	0.0619567	-0.617043	-1.44778	0.158784	0.99005	-0.32719	-0.747569	0.460953	0.988727	-0.336919	-0.771997	0.446583	0.989535
rs7866129	RFX3	ENSG00000080298	9	3252859	3218297	3526004	-	C	T	0.06452	1.88878	7.24342	6.94188e-08	0.0619567	-0.617043	-1.44778	0.158784	0.99005	-0.32719	-0.747569	0.460953	0.988727	-0.336919	-0.771997	0.446583	0.989535
rs527697	RFX3	ENSG00000080298	9	3253613	3218297	3526004	-	G	A	0.06452	1.88878	7.24342	6.94188e-08	0.0619567	-0.617043	-1.44778	0.158784	0.99005	-0.32719	-0.747569	0.460953	0.988727	-0.336919	-0.771997	0.446583	0.989535
rs7850999	RFX3	ENSG00000080298	9	3253649	3218297	3526004	-	A	G	0.06452	1.88878	7.24342	6.94188e-08	0.0619567	-0.617043	-1.44778	0.158784	0.99005	-0.32719	-0.747569	0.460953	0.988727	-0.336919	-0.771997	0.446583	0.989535
rs535305	RFX3	ENSG00000080298	9	3255859	3218297	3526004	-	A	C	0.06452	1.88878	7.24342	6.94188e-08	0.0619567	-0.617043	-1.44778	0.158784	0.99005	-0.32719	-0.747569	0.460953	0.988727	-0.336919	-0.771997	0.446583	0.989535
rs594370	RFX3	ENSG00000080298	9	3255945	3218297	3526004	-	T	G	0.06452	1.88878	7.24342	6.94188e-08	0.0619567	-0.617043	-1.44778	0.158784	0.99005	-0.32719	-0.747569	0.460953	0.988727	-0.336919	-0.771997	0.446583	0.989535
rs646529	RFX3	ENSG00000080298	9	3256059	3218297	3526004	-	C	T	0.06452	1.88878	7.24342	6.94188e-08	0.0619567	-0.617043	-1.44778	0.158784	0.99005	-0.32719	-0.747569	0.460953	0.988727	-0.336919	-0.771997	0.446583	0.989535
rs1147822	RFX3	ENSG00000080298	9	3258054	3218297	3526004	-	C	T	0.06452	1.88878	7.24342	6.94188e-08	0.0619567	-0.617043	-1.44778	0.158784	0.99005	-0.32719	-0.747569	0.460953	0.988727	-0.336919	-0.771997	0.446583	0.989535
rs490961	RFX3	ENSG00000080298	9	3258448	3218297	3526004	-	G	T	0.06452	1.88878	7.24342	6.94188e-08	0.0619567	-0.617043	-1.44778	0.158784	0.99005	-0.32719	-0.747569	0.460953	0.988727	-0.336919	-0.771997	0.446583	0.989535
rs12004744	RFX3	ENSG00000080298	9	3259218	3218297	3526004	-	C	G	0.06452	1.88878	7.24342	6.94188e-08	0.0619567	-0.617043	-1.44778	0.158784	0.99005	-0.32719	-0.747569	0.460953	0.988727	-0.336919	-0.771997	0.446583	0.989535
rs619401	RFX3	ENSG00000080298	9	3259827	3218297	3526004	-	C	T	0.06452	1.88878	7.24342	6.94188e-08	0.0619567	-0.617043	-1.44778	0.158784	0.99005	-0.32719	-0.747569	0.460953	0.988727	-0.336919	-0.771997	0.446583	0.989535
rs617047	RFX3	ENSG00000080298	9	3260359	3218297	3526004	-	T	C	0.06452	1.88878	7.24342	6.94188e-08	0.0619567	-0.617043	-1.44778	0.158784	0.99005	-0.32719	-0.747569	0.460953	0.988727	-0.336919	-0.771997	0.446583	0.989535
rs633893	RFX3	ENSG00000080298	9	3263224	3218297	3526004	-	T	C	0.06452	1.88878	7.24342	6.94188e-08	0.0619567	-0.617043	-1.44778	0.158784	0.99005	-0.32719	-0.747569	0.460953	0.988727	-0.336919	-0.771997	0.446583	0.989535
rs656686	RFX3	ENSG00000080298	9	3264933	3218297	3526004	-	G	C	0.06452	1.88878	7.24342	6.94188e-08	0.0619567	-0.617043	-1.44778	0.158784	0.99005	-0.32719	-0.747569	0.460953	0.988727	-0.336919	-0.771997	0.446583	0.989535
rs7865021	RFX3	ENSG00000080298	9	3339870	3218297	3526004	-	A	G	0.06452	1.88878	7.24342	6.94188e-08	0.0619567	-0.617043	-1.44778	0.158784	0.99005	-0.32719	-0.747569	0.460953	0.988727	-0.336919	-0.771997	0.446583	0.989535
rs11788251	RFX3	ENSG00000080298	9	3339941	3218297	3526004	-	C	G	0.06452	1.88878	7.24342	6.94188e-08	0.0619567	-0.617043	-1.44778	0.158784	0.99005	-0.32719	-0.747569	0.460953	0.988727	-0.336919	-0.771997	0.446583	0.989535
rs13285170	RFX3	ENSG00000080298	9	3340314	3218297	3526004	-	A	G	0.06452	1.88878	7.24342	6.94188e-08	0.0619567	-0.617043	-1.44778	0.158784	0.99005	-0.32719	-0.747569	0.460953	0.988727	-0.336919	-0.771997	0.446583	0.989535
rs7871277	RFX3	ENSG00000080298	9	3342679	3218297	3526004	-	C	A	0.06452	1.88878	7.24342	6.94188e-08	0.0619567	-0.617043	-1.44778	0.158784	0.99005	-0.32719	-0.747569	0.460953	0.988727	-0.336919	-0.771997	0.446583	0.989535
rs2991320	RFX3	ENSG00000080298	9	3345496	3218297	3526004	-	T	C	0.06452	1.88878	7.24342	6.94188e-08	0.0619567	-0.617043	-1.44778	0.158784	0.99005	-0.32719	-0.747569	0.460953	0.988727	-0.336919	-0.771997	0.446583	0.989535
rs2991321	RFX3	ENSG00000080298	9	3345623	3218297	3526004	-	A	C	0.06452	1.88878	7.24342	6.94188e-08	0.0619567	-0.617043	-1.44778	0.158784	0.99005	-0.32719	-0.747569	0.460953	0.988727	-0.336919	-0.771997	0.446583	0.989535
rs3012672	RFX3	ENSG00000080298	9	3346092	3218297	3526004	-	C	G	0.06452	1.88878	7.24342	6.94188e-08	0.0619567	-0.617043	-1.44778	0.158784	0.99005	-0.32719	-0.747569	0.460953	0.988727	-0.336919	-0.771997	0.446583	0.989535
rs3012673	RFX3	ENSG00000080298	9	3346974	3218297	3526004	-	A	T	0.06452	1.88878	7.24342	6.94188e-08	0.0619567	-0.617043	-1.44778	0.158784	0.99005	-0.32719	-0.747569	0.460953	0.988727	-0.336919	-0.771997	0.446583	0.989535
rs2991322	RFX3	ENSG00000080298	9	3346976	3218297	3526004	-	T	C	0.06452	1.88878	7.24342	6.94188e-08	0.0619567	-0.617043	-1.44778	0.158784	0.99005	-0.32719	-0.747569	0.460953	0.988727	-0.336919	-0.771997	0.446583	0.989535
rs72699067	RFX3	ENSG00000080298	9	3347937	3218297	3526004	-	A	G	0.06452	1.88878	7.24342	6.94188e-08	0.0619567	-0.617043	-1.44778	0.158784	0.99005	-0.32719	-0.747569	0.460953	0.988727	-0.336919	-0.771997	0.446583	0.989535
rs2991323	RFX3	ENSG00000080298	9	3348816	3218297	3526004	-	T	C	0.06452	1.88878	7.24342	6.94188e-08	0.0619567	-0.617043	-1.44778	0.158784	0.99005	-0.32719	-0.747569	0.460953	0.988727	-0.336919	-0.771997	0.446583	0.989535
rs147450520	RFX3	ENSG00000080298	9	3318026	3218297	3526004	-	A	G	0.08065	1.77575	7.21859	7.39847e-08	0.0619567	-0.439787	-1.07884	0.289867	0.99101	-0.383169	-0.935448	0.357556	0.988414	-0.0619873	-0.149358	0.882342	0.997623
rs3012706	RFX3	ENSG00000080298	9	3319626	3218297	3526004	-	T	G	0.08065	1.77575	7.21859	7.39847e-08	0.0619567	-0.439787	-1.07884	0.289867	0.99101	-0.383169	-0.935448	0.357556	0.988414	-0.0619873	-0.149358	0.882342	0.997623
rs2991302	RFX3	ENSG00000080298	9	3321297	3218297	3526004	-	T	C	0.08065	1.77575	7.21859	7.39847e-08	0.0619567	-0.439787	-1.07884	0.289867	0.99101	-0.383169	-0.935448	0.357556	0.988414	-0.0619873	-0.149358	0.882342	0.997623
rs3012708	RFX3	ENSG00000080298	9	3322283	3218297	3526004	-	G	A	0.08065	1.77575	7.21859	7.39847e-08	0.0619567	-0.439787	-1.07884	0.289867	0.99101	-0.383169	-0.935448	0.357556	0.988414	-0.0619873	-0.149358	0.882342	0.997623
rs2991304	RFX3	ENSG00000080298	9	3323516	3218297	3526004	-	C	T	0.08065	1.77575	7.21859	7.39847e-08	0.0619567	-0.439787	-1.07884	0.289867	0.99101	-0.383169	-0.935448	0.357556	0.988414	-0.0619873	-0.149358	0.882342	0.997623
rs2274487	RFX3	ENSG00000080298	9	3324206	3218297	3526004	-	T	C	0.08065	1.77575	7.21859	7.39847e-08	0.0619567	-0.439787	-1.07884	0.289867	0.99101	-0.383169	-0.935448	0.357556	0.988414	-0.0619873	-0.149358	0.882342	0.997623
rs7853948	RFX3	ENSG00000080298	9	3324601	3218297	3526004	-	A	G	0.08065	1.77575	7.21859	7.39847e-08	0.0619567	-0.439787	-1.07884	0.289867	0.99101	-0.383169	-0.935448	0.357556	0.988414	-0.0619873	-0.149358	0.882342	0.997623
rs3012711	RFX3	ENSG00000080298	9	3325136	3218297	3526004	-	A	G	0.08065	1.77575	7.21859	7.39847e-08	0.0619567	-0.439787	-1.07884	0.289867	0.99101	-0.383169	-0.935448	0.357556	0.988414	-0.0619873	-0.149358	0.882342	0.997623
rs2991309	RFX3	ENSG00000080298	9	3327022	3218297	3526004	-	T	G	0.08065	1.77575	7.21859	7.39847e-08	0.0619567	-0.439787	-1.07884	0.289867	0.99101	-0.383169	-0.935448	0.357556	0.988414	-0.0619873	-0.149358	0.882342	0.997623
rs2920378	RFX3	ENSG00000080298	9	3336968	3218297	3526004	-	T	C	0.08065	1.77575	7.21859	7.39847e-08	0.0619567	-0.439787	-1.07884	0.289867	0.99101	-0.383169	-0.935448	0.357556	0.988414	-0.0619873	-0.149358	0.882342	0.997623
rs2986680	RFX3	ENSG00000080298	9	3337600	3218297	3526004	-	T	C	0.08065	1.77575	7.21859	7.39847e-08	0.0619567	-0.439787	-1.07884	0.289867	0.99101	-0.383169	-0.935448	0.357556	0.988414	-0.0619873	-0.149358	0.882342	0.997623
rs2920380	RFX3	ENSG00000080298	9	3338156	3218297	3526004	-	T	C	0.08065	1.77575	7.21859	7.39847e-08	0.0619567	-0.439787	-1.07884	0.289867	0.99101	-0.383169	-0.935448	0.357556	0.988414	-0.0619873	-0.149358	0.882342	0.997623
rs12350916	RFX3	ENSG00000080298	9	3338961	3218297	3526004	-	C	T	0.08065	1.77575	7.21859	7.39847e-08	0.0619567	-0.439787	-1.07884	0.289867	0.99101	-0.383169	-0.935448	0.357556	0.988414	-0.0619873	-0.149358	0.882342	0.997623
rs58553697	KANK1	ENSG00000107104	9	1220082	470291	746105	+	G	A	0.1129	1.59847	7.03738	1.18028e-07	0.0966909	0.292974	0.779295	0.442343	0.992253	-0.454054	-1.38413	0.177253	0.987249	-0.644183	-1.805	0.0818408	0.989535
rs790121	PARP14	ENSG00000173193	3	122389364	122399465	122449687	+	G	T	0.06452	1.78717	7.0235	1.22348e-07	0.0980975	0.70091	1.70346	0.0995579	0.988868	-0.343193	-0.833885	0.411404	0.98865	-0.553657	-1.3002	0.204132	0.989535
rs17239371	ZNF28	ENSG00000198538	19	53840008	53300662	53360853	-	C	T	0.06452	2.3253	6.97802	1.37655e-07	0.0997578	1.07526	1.77048	0.0875354	0.988868	-0.0811969	-0.144219	0.88636	0.998369	-0.286143	-0.451482	0.65512	0.991519
rs2018371	ZNF28	ENSG00000198538	19	53840659	53300662	53360853	-	A	G	0.06452	2.3253	6.97802	1.37655e-07	0.0997578	1.07526	1.77048	0.0875354	0.988868	-0.0811969	-0.144219	0.88636	0.998369	-0.286143	-0.451482	0.65512	0.991519
rs2017084	ZNF28	ENSG00000198538	19	53841698	53300662	53360853	-	A	G	0.06452	2.3253	6.97802	1.37655e-07	0.0997578	1.07526	1.77048	0.0875354	0.988868	-0.0811969	-0.144219	0.88636	0.998369	-0.286143	-0.451482	0.65512	0.991519
rs115727699	ZNF28	ENSG00000198538	19	53843234	53300662	53360853	-	G	C	0.06452	2.3253	6.97802	1.37655e-07	0.0997578	1.07526	1.77048	0.0875354	0.988868	-0.0811969	-0.144219	0.88636	0.998369	-0.286143	-0.451482	0.65512	0.991519
rs3746309	ZNF28	ENSG00000198538	19	53844723	53300662	53360853	-	T	C	0.06452	2.3253	6.97802	1.37655e-07	0.0997578	1.07526	1.77048	0.0875354	0.988868	-0.0811969	-0.144219	0.88636	0.998369	-0.286143	-0.451482	0.65512	0.991519
rs256654	LINC00941	ENSG00000235884	12	30949206	30947977	30955645	+	A	G	0.2097	0.290237	1.0594	0.29847	0.991831	1.18318	7.69726	2.19564e-08	0.0752354	-0.162685	-0.582027	0.565206	0.990215	0.207109	0.741129	0.464786	0.98954
rs256658	LINC00941	ENSG00000235884	12	30953357	30947977	30955645	+	A	G	0.2097	0.290237	1.0594	0.29847	0.991831	1.18318	7.69726	2.19564e-08	0.0752354	-0.162685	-0.582027	0.565206	0.990215	0.207109	0.741129	0.464786	0.98954
rs63026460	LINC00941	ENSG00000235884	12	30953728	30947977	30955645	+	ATAGT	A	0.2097	0.290237	1.0594	0.29847	0.991831	1.18318	7.69726	2.19564e-08	0.0752354	-0.162685	-0.582027	0.565206	0.990215	0.207109	0.741129	0.464786	0.98954
rs256659	LINC00941	ENSG00000235884	12	30955156	30947977	30955645	+	T	C	0.2097	0.290237	1.0594	0.29847	0.991831	1.18318	7.69726	2.19564e-08	0.0752354	-0.162685	-0.582027	0.565206	0.990215	0.207109	0.741129	0.464786	0.98954
rs256660	LINC00941	ENSG00000235884	12	30956958	30947977	30955645	+	T	C	0.2097	0.290237	1.0594	0.29847	0.991831	1.18318	7.69726	2.19564e-08	0.0752354	-0.162685	-0.582027	0.565206	0.990215	0.207109	0.741129	0.464786	0.98954
rs35451601	LINC00941	ENSG00000235884	12	30959864	30947977	30955645	+	AT	A	0.2097	0.290237	1.0594	0.29847	0.991831	1.18318	7.69726	2.19564e-08	0.0752354	-0.162685	-0.582027	0.565206	0.990215	0.207109	0.741129	0.464786	0.98954
rs57733538	LINC00941	ENSG00000235884	12	30960810	30947977	30955645	+	TGGCA	T	0.2097	0.290237	1.0594	0.29847	0.991831	1.18318	7.69726	2.19564e-08	0.0752354	-0.162685	-0.582027	0.565206	0.990215	0.207109	0.741129	0.464786	0.98954
rs661992	LINC00941	ENSG00000235884	12	30960881	30947977	30955645	+	C	T	0.2097	0.290237	1.0594	0.29847	0.991831	1.18318	7.69726	2.19564e-08	0.0752354	-0.162685	-0.582027	0.565206	0.990215	0.207109	0.741129	0.464786	0.98954
rs256686	LINC00941	ENSG00000235884	12	30963029	30947977	30955645	+	A	G	0.2097	0.290237	1.0594	0.29847	0.991831	1.18318	7.69726	2.19564e-08	0.0752354	-0.162685	-0.582027	0.565206	0.990215	0.207109	0.741129	0.464786	0.98954
rs256688	LINC00941	ENSG00000235884	12	30963347	30947977	30955645	+	G	A	0.2097	0.290237	1.0594	0.29847	0.991831	1.18318	7.69726	2.19564e-08	0.0752354	-0.162685	-0.582027	0.565206	0.990215	0.207109	0.741129	0.464786	0.98954
rs256691	LINC00941	ENSG00000235884	12	30963591	30947977	30955645	+	T	C	0.2097	0.290237	1.0594	0.29847	0.991831	1.18318	7.69726	2.19564e-08	0.0752354	-0.162685	-0.582027	0.565206	0.990215	0.207109	0.741129	0.464786	0.98954
rs7405452	SNX11	ENSG00000002919	17	46674670	46180719	46200436	+	T	C	0.06452	0.264252	0.975358	0.337735	0.992217	1.76905	7.58683	2.89856e-08	0.0840411	1.9907	8.43072	3.61121e-09	0.00648225	-0.226565	-0.48384	0.632262	0.991239
rs9221	SNX11	ENSG00000002919	17	46675813	46180719	46200436	+	C	T	0.06452	0.264252	0.975358	0.337735	0.992217	1.76905	7.58683	2.89856e-08	0.0840411	1.9907	8.43072	3.61121e-09	0.00648225	-0.226565	-0.48384	0.632262	0.991239
rs146749012	AD000090.2	ENSG00000236144	19	35877027	36031640	36036931	-	TTTTA	T	0.371	0.116544	0.505031	0.617489	0.995267	-1.20165	-7.54285	3.23899e-08	0.0872036	0.0879527	0.294653	0.770433	0.995481	-0.0456595	-0.152526	0.879866	0.997489
rs140970741	RAC2	ENSG00000128340	22	38061816	37621301	37640488	-	A	G	0.06452	-0.455434	-0.965443	0.342588	0.992227	-0.0561763	-0.128009	0.899057	0.998886	2.18399	10.8314	1.60403e-11	0.000604653	1.91495	7.69108	2.22999e-08	0.00657672
rs371480789	CTD-3195I5.1	ENSG00000262758	17	3861995	3710042	3712148	-	CAT	C	0.09677	0.877745	2.46728	0.0199935	0.952999	0.522916	0.963187	0.343699	0.991461	1.81163	9.7052	1.8555e-10	0.00349723	-0.0865329	-0.157754	0.875783	0.997394
rs77594837	SLC6A9	ENSG00000196517	1	44903970	44457172	44497139	-	A	T	0.08065	0.24289	0.556473	0.582308	0.995204	0.565108	0.944581	0.352953	0.991461	1.74991	8.71901	1.81094e-09	0.00408023	1.19921	2.34187	0.0265294	0.982249
rs74686891	SLC6A9	ENSG00000196517	1	44904497	44457172	44497139	-	A	G	0.08065	0.24289	0.556473	0.582308	0.995204	0.565108	0.944581	0.352953	0.991461	1.74991	8.71901	1.81094e-09	0.00408023	1.19921	2.34187	0.0265294	0.982249
rs76325740	SLC6A9	ENSG00000196517	1	44909209	44457172	44497139	-	A	C	0.08065	0.24289	0.556473	0.582308	0.995204	0.565108	0.944581	0.352953	0.991461	1.74991	8.71901	1.81094e-09	0.00408023	1.19921	2.34187	0.0265294	0.982249
rs76849908	SLC6A9	ENSG00000196517	1	44923609	44457172	44497139	-	T	C	0.08065	0.24289	0.556473	0.582308	0.995204	0.565108	0.944581	0.352953	0.991461	1.74991	8.71901	1.81094e-09	0.00408023	1.19921	2.34187	0.0265294	0.982249
rs76757921	SLC6A9	ENSG00000196517	1	44925067	44457172	44497139	-	G	GC	0.08065	0.24289	0.556473	0.582308	0.995204	0.565108	0.944581	0.352953	0.991461	1.74991	8.71901	1.81094e-09	0.00408023	1.19921	2.34187	0.0265294	0.982249
rs115261504	SLC6A9	ENSG00000196517	1	44927786	44457172	44497139	-	C	T	0.08065	0.24289	0.556473	0.582308	0.995204	0.565108	0.944581	0.352953	0.991461	1.74991	8.71901	1.81094e-09	0.00408023	1.19921	2.34187	0.0265294	0.982249
rs78399044	SLC6A9	ENSG00000196517	1	44933484	44457172	44497139	-	A	G	0.08065	0.24289	0.556473	0.582308	0.995204	0.565108	0.944581	0.352953	0.991461	1.74991	8.71901	1.81094e-09	0.00408023	1.19921	2.34187	0.0265294	0.982249
rs8081473	CTD-3195I5.1	ENSG00000262758	17	3857498	3710042	3712148	-	T	C	0.08065	0.968837	2.6228	0.0139513	0.944158	0.907091	1.50271	0.144109	0.99005	1.87969	8.66553	2.05658e-09	0.00408023	0.212106	0.341573	0.735222	0.993492
rs11078478	CTD-3195I5.1	ENSG00000262758	17	3858883	3710042	3712148	-	G	A	0.08065	0.968837	2.6228	0.0139513	0.944158	0.907091	1.50271	0.144109	0.99005	1.87969	8.66553	2.05658e-09	0.00408023	0.212106	0.341573	0.735222	0.993492
rs1974612	CTD-3195I5.1	ENSG00000262758	17	3859365	3710042	3712148	-	A	G	0.08065	0.968837	2.6228	0.0139513	0.944158	0.907091	1.50271	0.144109	0.99005	1.87969	8.66553	2.05658e-09	0.00408023	0.212106	0.341573	0.735222	0.993492
rs12325787	CTD-3195I5.1	ENSG00000262758	17	3859936	3710042	3712148	-	T	C	0.08065	0.968837	2.6228	0.0139513	0.944158	0.907091	1.50271	0.144109	0.99005	1.87969	8.66553	2.05658e-09	0.00408023	0.212106	0.341573	0.735222	0.993492
rs933210	CTD-3195I5.1	ENSG00000262758	17	3860464	3710042	3712148	-	T	C	0.08065	0.968837	2.6228	0.0139513	0.944158	0.907091	1.50271	0.144109	0.99005	1.87969	8.66553	2.05658e-09	0.00408023	0.212106	0.341573	0.735222	0.993492
rs933209	CTD-3195I5.1	ENSG00000262758	17	3860554	3710042	3712148	-	C	T	0.08065	0.968837	2.6228	0.0139513	0.944158	0.907091	1.50271	0.144109	0.99005	1.87969	8.66553	2.05658e-09	0.00408023	0.212106	0.341573	0.735222	0.993492
rs11869993	CTD-3195I5.1	ENSG00000262758	17	3861050	3710042	3712148	-	G	C	0.08065	0.968837	2.6228	0.0139513	0.944158	0.907091	1.50271	0.144109	0.99005	1.87969	8.66553	2.05658e-09	0.00408023	0.212106	0.341573	0.735222	0.993492
rs11353070	CTD-3195I5.1	ENSG00000262758	17	3862194	3710042	3712148	-	T	TG	0.08065	0.968837	2.6228	0.0139513	0.944158	0.907091	1.50271	0.144109	0.99005	1.87969	8.66553	2.05658e-09	0.00408023	0.212106	0.341573	0.735222	0.993492
rs11867719	CTD-3195I5.1	ENSG00000262758	17	3863796	3710042	3712148	-	T	G	0.08065	0.968837	2.6228	0.0139513	0.944158	0.907091	1.50271	0.144109	0.99005	1.87969	8.66553	2.05658e-09	0.00408023	0.212106	0.341573	0.735222	0.993492
rs7226031	CTD-3195I5.1	ENSG00000262758	17	3866476	3710042	3712148	-	T	C	0.08065	0.968837	2.6228	0.0139513	0.944158	0.907091	1.50271	0.144109	0.99005	1.87969	8.66553	2.05658e-09	0.00408023	0.212106	0.341573	0.735222	0.993492
rs79640257	FGD6	ENSG00000180263	12	95401313	95470525	95611258	-	G	A	0.06452	0.792834	1.90089	0.0676562	0.977636	0.524124	1.24042	0.225112	0.99005	1.96591	8.13418	7.42918e-09	0.00800139	-0.949042	-2.36533	0.0251754	0.982027
rs79284315	FGD6	ENSG00000180263	12	95402253	95470525	95611258	-	G	T	0.06452	0.792834	1.90089	0.0676562	0.977636	0.524124	1.24042	0.225112	0.99005	1.96591	8.13418	7.42918e-09	0.00800139	-0.949042	-2.36533	0.0251754	0.982027
rs148219480	FGD6	ENSG00000180263	12	95412786	95470525	95611258	-	A	G	0.06452	0.792834	1.90089	0.0676562	0.977636	0.524124	1.24042	0.225112	0.99005	1.96591	8.13418	7.42918e-09	0.00800139	-0.949042	-2.36533	0.0251754	0.982027
rs76828837	FGD6	ENSG00000180263	12	95422382	95470525	95611258	-	C	A	0.06452	0.792834	1.90089	0.0676562	0.977636	0.524124	1.24042	0.225112	0.99005	1.96591	8.13418	7.42918e-09	0.00800139	-0.949042	-2.36533	0.0251754	0.982027
rs149733659	FGD6	ENSG00000180263	12	95423600	95470525	95611258	-	C	T	0.06452	0.792834	1.90089	0.0676562	0.977636	0.524124	1.24042	0.225112	0.99005	1.96591	8.13418	7.42918e-09	0.00800139	-0.949042	-2.36533	0.0251754	0.982027
rs59886655	FGD6	ENSG00000180263	12	95426559	95470525	95611258	-	T	C	0.06452	0.792834	1.90089	0.0676562	0.977636	0.524124	1.24042	0.225112	0.99005	1.96591	8.13418	7.42918e-09	0.00800139	-0.949042	-2.36533	0.0251754	0.982027
rs76626609	FGD6	ENSG00000180263	12	95432349	95470525	95611258	-	T	C	0.06452	0.792834	1.90089	0.0676562	0.977636	0.524124	1.24042	0.225112	0.99005	1.96591	8.13418	7.42918e-09	0.00800139	-0.949042	-2.36533	0.0251754	0.982027
rs139085080	FGD6	ENSG00000180263	12	95432777	95470525	95611258	-	C	A	0.06452	0.792834	1.90089	0.0676562	0.977636	0.524124	1.24042	0.225112	0.99005	1.96591	8.13418	7.42918e-09	0.00800139	-0.949042	-2.36533	0.0251754	0.982027
rs79193785	FGD6	ENSG00000180263	12	95432858	95470525	95611258	-	A	C	0.06452	0.792834	1.90089	0.0676562	0.977636	0.524124	1.24042	0.225112	0.99005	1.96591	8.13418	7.42918e-09	0.00800139	-0.949042	-2.36533	0.0251754	0.982027
rs76000631	FGD6	ENSG00000180263	12	95432859	95470525	95611258	-	A	C	0.06452	0.792834	1.90089	0.0676562	0.977636	0.524124	1.24042	0.225112	0.99005	1.96591	8.13418	7.42918e-09	0.00800139	-0.949042	-2.36533	0.0251754	0.982027
rs17269631	FGD6	ENSG00000180263	12	95434067	95470525	95611258	-	G	T	0.06452	0.792834	1.90089	0.0676562	0.977636	0.524124	1.24042	0.225112	0.99005	1.96591	8.13418	7.42918e-09	0.00800139	-0.949042	-2.36533	0.0251754	0.982027
rs74514608	FGD6	ENSG00000180263	12	95437487	95470525	95611258	-	G	C	0.06452	0.792834	1.90089	0.0676562	0.977636	0.524124	1.24042	0.225112	0.99005	1.96591	8.13418	7.42918e-09	0.00800139	-0.949042	-2.36533	0.0251754	0.982027
rs17023599	FGD6	ENSG00000180263	12	95437724	95470525	95611258	-	G	A	0.06452	0.792834	1.90089	0.0676562	0.977636	0.524124	1.24042	0.225112	0.99005	1.96591	8.13418	7.42918e-09	0.00800139	-0.949042	-2.36533	0.0251754	0.982027
rs55633464	FGD6	ENSG00000180263	12	95447528	95470525	95611258	-	T	C	0.06452	0.792834	1.90089	0.0676562	0.977636	0.524124	1.24042	0.225112	0.99005	1.96591	8.13418	7.42918e-09	0.00800139	-0.949042	-2.36533	0.0251754	0.982027
rs2997085	LEPROT	ENSG00000213625	1	66392484	65886270	65901690	+	C	A	0.06452	-1.07167	-1.78078	0.0858023	0.979699	1.01123	1.65643	0.108801	0.988868	2.13027	7.63307	2.57989e-08	0.0255924	-0.76924	-1.84358	0.0758522	0.989535
rs72685057	LEPROT	ENSG00000213625	1	66399765	65886270	65901690	+	A	C	0.06452	-1.07167	-1.78078	0.0858023	0.979699	1.01123	1.65643	0.108801	0.988868	2.13027	7.63307	2.57989e-08	0.0255924	-0.76924	-1.84358	0.0758522	0.989535
rs3969967	LEPROT	ENSG00000213625	1	66399964	65886270	65901690	+	G	T	0.06452	-1.07167	-1.78078	0.0858023	0.979699	1.01123	1.65643	0.108801	0.988868	2.13027	7.63307	2.57989e-08	0.0255924	-0.76924	-1.84358	0.0758522	0.989535
rs5773833	SLC6A9	ENSG00000196517	1	44934588	44457172	44497139	-	CA	C	0.09677	0.0367931	0.0895111	0.929313	0.999476	0.313705	0.598397	0.554385	0.993715	1.5894	7.47974	3.80008e-08	0.03673	0.891879	1.88483	0.0698715	0.989535
rs12978764	ZNF30	ENSG00000168661	19	35602213	35417807	35436074	+	T	C	0.09677	-0.251687	-0.643128	0.525373	0.994311	-0.234663	-0.595992	0.555968	0.993715	1.67651	7.38094	4.88473e-08	0.0428218	0.999341	2.92712	0.00672175	0.899611
rs4806087	ZNF30	ENSG00000168661	19	35603274	35417807	35436074	+	A	G	0.09677	-0.251687	-0.643128	0.525373	0.994311	-0.234663	-0.595992	0.555968	0.993715	1.67651	7.38094	4.88473e-08	0.0428218	0.999341	2.92712	0.00672175	0.899611
rs3826992	ZNF30	ENSG00000168661	19	35604451	35417807	35436074	+	C	G	0.09677	-0.251687	-0.643128	0.525373	0.994311	-0.234663	-0.595992	0.555968	0.993715	1.67651	7.38094	4.88473e-08	0.0428218	0.999341	2.92712	0.00672175	0.899611
rs3787037	ZNF30	ENSG00000168661	19	35604873	35417807	35436074	+	G	A	0.09677	-0.251687	-0.643128	0.525373	0.994311	-0.234663	-0.595992	0.555968	0.993715	1.67651	7.38094	4.88473e-08	0.0428218	0.999341	2.92712	0.00672175	0.899611
rs6061663	TAF4	ENSG00000130699	20	59967785	60528525	60640866	-	C	T	0.06452	-0.998155	-2.21956	0.0347222	0.965185	-0.211468	-0.277531	0.783411	0.997393	1.85065	7.21842	7.40157e-08	0.0634109	-0.0142794	-0.0292524	0.976871	0.99949
rs34051339	SLC35F3	ENSG00000183780	1	233689543	234040679	234460262	+	T	C	0.08065	-0.0912805	-0.165014	0.870118	0.99876	-0.45464	-0.922939	0.363924	0.991461	2.16651	7.13182	9.24836e-08	0.07263	1.28743	3.17708	0.00360823	0.854794
rs10910211	SLC35F3	ENSG00000183780	1	233690651	234040679	234460262	+	A	C	0.08065	-0.0912805	-0.165014	0.870118	0.99876	-0.45464	-0.922939	0.363924	0.991461	2.16651	7.13182	9.24836e-08	0.07263	1.28743	3.17708	0.00360823	0.854794
rs1935345	SLC35F3	ENSG00000183780	1	233691425	234040679	234460262	+	T	C	0.08065	-0.0912805	-0.165014	0.870118	0.99876	-0.45464	-0.922939	0.363924	0.991461	2.16651	7.13182	9.24836e-08	0.07263	1.28743	3.17708	0.00360823	0.854794
rs71574874	SLC35F3	ENSG00000183780	1	233692301	234040679	234460262	+	GTGCA	G	0.08065	-0.0912805	-0.165014	0.870118	0.99876	-0.45464	-0.922939	0.363924	0.991461	2.16651	7.13182	9.24836e-08	0.07263	1.28743	3.17708	0.00360823	0.854794
rs11652118	PRKCA	ENSG00000154229	17	64338409	64298754	64806861	+	A	G	0.06452	-0.219391	-0.505456	0.617195	0.995267	-0.0676913	-0.142384	0.887796	0.998697	1.79482	7.06501	1.09887e-07	0.0845366	-0.134701	-0.266722	0.791638	0.995076
rs10198807	SPAST	ENSG00000021574	2	33216805	32288680	32382706	+	G	A	0.1935	-0.147389	-0.483674	0.632378	0.995456	-0.235205	-0.843828	0.405917	0.992017	1.15473	6.9883	1.34034e-07	0.0971637	0.235177	0.840751	0.40761	0.989535
rs12476061	SPAST	ENSG00000021574	2	33217420	32288680	32382706	+	G	A	0.1935	-0.147389	-0.483674	0.632378	0.995456	-0.235205	-0.843828	0.405917	0.992017	1.15473	6.9883	1.34034e-07	0.0971637	0.235177	0.840751	0.40761	0.989535
rs4952329	SPAST	ENSG00000021574	2	33218302	32288680	32382706	+	C	T	0.1935	-0.147389	-0.483674	0.632378	0.995456	-0.235205	-0.843828	0.405917	0.992017	1.15473	6.9883	1.34034e-07	0.0971637	0.235177	0.840751	0.40761	0.989535
rs41277120	ZBTB26	ENSG00000171448	9	125273435	125677845	125693779	-	A	G	0.06452	0.20153	0.462094	0.647585	0.995779	0.827791	2.05928	0.0488757	0.982152	-0.222046	-0.536027	0.596173	0.990535	1.47177	11.0244	1.07148e-11	2.89316e-05
rs147596021	TMEM181	ENSG00000146433	6	159239478	158957468	159056460	+	A	G	0.06452	0.399394	0.990371	0.330475	0.991983	-0.111864	-0.282004	0.780015	0.997292	-0.399256	-0.926584	0.362061	0.988414	2.10328	10.9026	1.3815e-11	2.89316e-05
rs3123138	TMEM181	ENSG00000146433	6	159242799	158957468	159056460	+	A	G	0.06452	0.399394	0.990371	0.330475	0.991983	-0.111864	-0.282004	0.780015	0.997292	-0.399256	-0.926584	0.362061	0.988414	2.10328	10.9026	1.3815e-11	2.89316e-05
rs142411080	TMEM181	ENSG00000146433	6	159244962	158957468	159056460	+	GAA	GA	0.06452	0.399394	0.990371	0.330475	0.991983	-0.111864	-0.282004	0.780015	0.997292	-0.399256	-0.926584	0.362061	0.988414	2.10328	10.9026	1.3815e-11	2.89316e-05
rs3123143	TMEM181	ENSG00000146433	6	159248760	158957468	159056460	+	T	A	0.06452	0.399394	0.990371	0.330475	0.991983	-0.111864	-0.282004	0.780015	0.997292	-0.399256	-0.926584	0.362061	0.988414	2.10328	10.9026	1.3815e-11	2.89316e-05
rs9456355	TMEM181	ENSG00000146433	6	159250219	158957468	159056460	+	T	C	0.06452	0.399394	0.990371	0.330475	0.991983	-0.111864	-0.282004	0.780015	0.997292	-0.399256	-0.926584	0.362061	0.988414	2.10328	10.9026	1.3815e-11	2.89316e-05
rs200888391	TMEM181	ENSG00000146433	6	159254256	158957468	159056460	+	TG	T	0.06452	0.399394	0.990371	0.330475	0.991983	-0.111864	-0.282004	0.780015	0.997292	-0.399256	-0.926584	0.362061	0.988414	2.10328	10.9026	1.3815e-11	2.89316e-05
rs3103001	TMEM181	ENSG00000146433	6	159257260	158957468	159056460	+	A	G	0.06452	0.399394	0.990371	0.330475	0.991983	-0.111864	-0.282004	0.780015	0.997292	-0.399256	-0.926584	0.362061	0.988414	2.10328	10.9026	1.3815e-11	2.89316e-05
rs73013662	TMEM181	ENSG00000146433	6	159260323	158957468	159056460	+	A	G	0.06452	0.399394	0.990371	0.330475	0.991983	-0.111864	-0.282004	0.780015	0.997292	-0.399256	-0.926584	0.362061	0.988414	2.10328	10.9026	1.3815e-11	2.89316e-05
rs3102969	TMEM181	ENSG00000146433	6	159261947	158957468	159056460	+	T	C	0.06452	0.399394	0.990371	0.330475	0.991983	-0.111864	-0.282004	0.780015	0.997292	-0.399256	-0.926584	0.362061	0.988414	2.10328	10.9026	1.3815e-11	2.89316e-05
rs3127158	TMEM181	ENSG00000146433	6	159262953	158957468	159056460	+	C	T	0.06452	0.399394	0.990371	0.330475	0.991983	-0.111864	-0.282004	0.780015	0.997292	-0.399256	-0.926584	0.362061	0.988414	2.10328	10.9026	1.3815e-11	2.89316e-05
rs3127157	TMEM181	ENSG00000146433	6	159264346	158957468	159056460	+	G	T	0.06452	0.399394	0.990371	0.330475	0.991983	-0.111864	-0.282004	0.780015	0.997292	-0.399256	-0.926584	0.362061	0.988414	2.10328	10.9026	1.3815e-11	2.89316e-05
rs73013683	TMEM181	ENSG00000146433	6	159271441	158957468	159056460	+	G	C	0.06452	0.399394	0.990371	0.330475	0.991983	-0.111864	-0.282004	0.780015	0.997292	-0.399256	-0.926584	0.362061	0.988414	2.10328	10.9026	1.3815e-11	2.89316e-05
rs56259156	TMEM181	ENSG00000146433	6	159274287	158957468	159056460	+	T	C	0.06452	0.399394	0.990371	0.330475	0.991983	-0.111864	-0.282004	0.780015	0.997292	-0.399256	-0.926584	0.362061	0.988414	2.10328	10.9026	1.3815e-11	2.89316e-05
rs55987028	TMEM181	ENSG00000146433	6	159275965	158957468	159056460	+	A	G	0.06452	0.399394	0.990371	0.330475	0.991983	-0.111864	-0.282004	0.780015	0.997292	-0.399256	-0.926584	0.362061	0.988414	2.10328	10.9026	1.3815e-11	2.89316e-05
rs41267747	TMEM181	ENSG00000146433	6	159278344	158957468	159056460	+	C	T	0.06452	0.399394	0.990371	0.330475	0.991983	-0.111864	-0.282004	0.780015	0.997292	-0.399256	-0.926584	0.362061	0.988414	2.10328	10.9026	1.3815e-11	2.89316e-05
rs67390957	TMEM181	ENSG00000146433	6	159282609	158957468	159056460	+	T	C	0.06452	0.399394	0.990371	0.330475	0.991983	-0.111864	-0.282004	0.780015	0.997292	-0.399256	-0.926584	0.362061	0.988414	2.10328	10.9026	1.3815e-11	2.89316e-05
rs55802522	TMEM181	ENSG00000146433	6	159283115	158957468	159056460	+	C	T	0.06452	0.399394	0.990371	0.330475	0.991983	-0.111864	-0.282004	0.780015	0.997292	-0.399256	-0.926584	0.362061	0.988414	2.10328	10.9026	1.3815e-11	2.89316e-05
rs150333817	CD79B	ENSG00000007312	17	62855154	62006100	62009714	-	T	C	0.06452	-0.597076	-1.3977	0.17318	0.985993	-0.0931777	-0.303119	0.76404	0.996966	0.00370787	0.00840756	0.993351	0.999912	1.88683	9.91878	1.15198e-10	0.000206784
rs115281074	CD79B	ENSG00000007312	17	62856151	62006100	62009714	-	G	A	0.06452	-0.597076	-1.3977	0.17318	0.985993	-0.0931777	-0.303119	0.76404	0.996966	0.00370787	0.00840756	0.993351	0.999912	1.88683	9.91878	1.15198e-10	0.000206784
rs116720605	CD79B	ENSG00000007312	17	62856153	62006100	62009714	-	A	G	0.06452	-0.597076	-1.3977	0.17318	0.985993	-0.0931777	-0.303119	0.76404	0.996966	0.00370787	0.00840756	0.993351	0.999912	1.88683	9.91878	1.15198e-10	0.000206784
rs4804579	DKFZP761J1410	ENSG00000105520	19	11358700	11466062	11476374	+	C	T	0.08065	-0.12291	-0.259374	0.797245	0.997625	0.123267	0.344749	0.73286	0.996359	0.317583	0.719723	0.47766	0.988815	1.64714	9.78183	1.56275e-10	0.000267769
rs77347345	NMNAT3	ENSG00000163864	3	139178705	139279022	139396859	-	G	C	0.09677	-0.220804	-0.578974	0.567235	0.995034	0.573011	1.64603	0.110939	0.988868	1.2685	4.20347	0.000242966	0.559829	1.56889	8.47202	3.26908e-09	0.00215202
rs150333817	ERN1	ENSG00000178607	17	62855154	62116502	62208179	-	T	C	0.06452	1.57284	4.82936	4.42214e-05	0.595797	-0.667594	-1.5975	0.12138	0.989035	-0.109441	-0.254641	0.800861	0.996118	1.88811	8.47183	3.27052e-09	0.00215202
rs115281074	ERN1	ENSG00000178607	17	62856151	62116502	62208179	-	G	A	0.06452	1.57284	4.82936	4.42214e-05	0.595797	-0.667594	-1.5975	0.12138	0.989035	-0.109441	-0.254641	0.800861	0.996118	1.88811	8.47183	3.27052e-09	0.00215202
rs116720605	ERN1	ENSG00000178607	17	62856153	62116502	62208179	-	A	G	0.06452	1.57284	4.82936	4.42214e-05	0.595797	-0.667594	-1.5975	0.12138	0.989035	-0.109441	-0.254641	0.800861	0.996118	1.88811	8.47183	3.27052e-09	0.00215202
rs60402658	FBXO34	ENSG00000178974	14	55923442	55738021	55828636	+	C	A	0.06452	-0.309763	-0.552508	0.584984	0.995204	-0.499459	-1.7736	0.0870066	0.988868	1.09756	2.94955	0.00636165	0.895986	2.46105	8.43903	3.53953e-09	0.00215202
rs946066	FBXO34	ENSG00000178974	14	55932872	55738021	55828636	+	A	C	0.06452	-0.309763	-0.552508	0.584984	0.995204	-0.499459	-1.7736	0.0870066	0.988868	1.09756	2.94955	0.00636165	0.895986	2.46105	8.43903	3.53953e-09	0.00215202
rs12147410	FBXO34	ENSG00000178974	14	55937579	55738021	55828636	+	C	G	0.06452	-0.309763	-0.552508	0.584984	0.995204	-0.499459	-1.7736	0.0870066	0.988868	1.09756	2.94955	0.00636165	0.895986	2.46105	8.43903	3.53953e-09	0.00215202
rs10131008	FBXO34	ENSG00000178974	14	55938517	55738021	55828636	+	C	T	0.06452	-0.309763	-0.552508	0.584984	0.995204	-0.499459	-1.7736	0.0870066	0.988868	1.09756	2.94955	0.00636165	0.895986	2.46105	8.43903	3.53953e-09	0.00215202
rs10131207	FBXO34	ENSG00000178974	14	55938699	55738021	55828636	+	C	T	0.06452	-0.309763	-0.552508	0.584984	0.995204	-0.499459	-1.7736	0.0870066	0.988868	1.09756	2.94955	0.00636165	0.895986	2.46105	8.43903	3.53953e-09	0.00215202
rs184807496	FBXO34	ENSG00000178974	14	55938705	55738021	55828636	+	C	T	0.06452	-0.309763	-0.552508	0.584984	0.995204	-0.499459	-1.7736	0.0870066	0.988868	1.09756	2.94955	0.00636165	0.895986	2.46105	8.43903	3.53953e-09	0.00215202
rs188535821	FBXO34	ENSG00000178974	14	55938706	55738021	55828636	+	A	G	0.06452	-0.309763	-0.552508	0.584984	0.995204	-0.499459	-1.7736	0.0870066	0.988868	1.09756	2.94955	0.00636165	0.895986	2.46105	8.43903	3.53953e-09	0.00215202
rs180946361	FBXO34	ENSG00000178974	14	55938708	55738021	55828636	+	A	G	0.06452	-0.309763	-0.552508	0.584984	0.995204	-0.499459	-1.7736	0.0870066	0.988868	1.09756	2.94955	0.00636165	0.895986	2.46105	8.43903	3.53953e-09	0.00215202
rs79464974	FBXO34	ENSG00000178974	14	55938764	55738021	55828636	+	A	T	0.06452	-0.309763	-0.552508	0.584984	0.995204	-0.499459	-1.7736	0.0870066	0.988868	1.09756	2.94955	0.00636165	0.895986	2.46105	8.43903	3.53953e-09	0.00215202
rs79437101	FBXO34	ENSG00000178974	14	55938812	55738021	55828636	+	T	C	0.06452	-0.309763	-0.552508	0.584984	0.995204	-0.499459	-1.7736	0.0870066	0.988868	1.09756	2.94955	0.00636165	0.895986	2.46105	8.43903	3.53953e-09	0.00215202
rs72719404	FBXO34	ENSG00000178974	14	55939140	55738021	55828636	+	A	G	0.06452	-0.309763	-0.552508	0.584984	0.995204	-0.499459	-1.7736	0.0870066	0.988868	1.09756	2.94955	0.00636165	0.895986	2.46105	8.43903	3.53953e-09	0.00215202
rs78912377	FBXO34	ENSG00000178974	14	55939285	55738021	55828636	+	T	C	0.06452	-0.309763	-0.552508	0.584984	0.995204	-0.499459	-1.7736	0.0870066	0.988868	1.09756	2.94955	0.00636165	0.895986	2.46105	8.43903	3.53953e-09	0.00215202
rs72719406	FBXO34	ENSG00000178974	14	55939454	55738021	55828636	+	C	T	0.06452	-0.309763	-0.552508	0.584984	0.995204	-0.499459	-1.7736	0.0870066	0.988868	1.09756	2.94955	0.00636165	0.895986	2.46105	8.43903	3.53953e-09	0.00215202
rs28881278	FBXO34	ENSG00000178974	14	55939560	55738021	55828636	+	T	G	0.06452	-0.309763	-0.552508	0.584984	0.995204	-0.499459	-1.7736	0.0870066	0.988868	1.09756	2.94955	0.00636165	0.895986	2.46105	8.43903	3.53953e-09	0.00215202
rs9635233	FBXO34	ENSG00000178974	14	55939703	55738021	55828636	+	G	A	0.06452	-0.309763	-0.552508	0.584984	0.995204	-0.499459	-1.7736	0.0870066	0.988868	1.09756	2.94955	0.00636165	0.895986	2.46105	8.43903	3.53953e-09	0.00215202
rs9323286	FBXO34	ENSG00000178974	14	55939944	55738021	55828636	+	T	C	0.06452	-0.309763	-0.552508	0.584984	0.995204	-0.499459	-1.7736	0.0870066	0.988868	1.09756	2.94955	0.00636165	0.895986	2.46105	8.43903	3.53953e-09	0.00215202
rs114803832	FBXO34	ENSG00000178974	14	55940476	55738021	55828636	+	A	T	0.06452	-0.309763	-0.552508	0.584984	0.995204	-0.499459	-1.7736	0.0870066	0.988868	1.09756	2.94955	0.00636165	0.895986	2.46105	8.43903	3.53953e-09	0.00215202
rs371350092	FBXO34	ENSG00000178974	14	55940476	55738021	55828636	+	AA	T	0.06452	-0.309763	-0.552508	0.584984	0.995204	-0.499459	-1.7736	0.0870066	0.988868	1.09756	2.94955	0.00636165	0.895986	2.46105	8.43903	3.53953e-09	0.00215202
rs10131296	FBXO34	ENSG00000178974	14	55940686	55738021	55828636	+	T	C	0.06452	-0.309763	-0.552508	0.584984	0.995204	-0.499459	-1.7736	0.0870066	0.988868	1.09756	2.94955	0.00636165	0.895986	2.46105	8.43903	3.53953e-09	0.00215202
rs10137420	FBXO34	ENSG00000178974	14	55942264	55738021	55828636	+	A	C	0.06452	-0.309763	-0.552508	0.584984	0.995204	-0.499459	-1.7736	0.0870066	0.988868	1.09756	2.94955	0.00636165	0.895986	2.46105	8.43903	3.53953e-09	0.00215202
rs149929855	FBXO34	ENSG00000178974	14	55942978	55738021	55828636	+	A	AC	0.06452	-0.309763	-0.552508	0.584984	0.995204	-0.499459	-1.7736	0.0870066	0.988868	1.09756	2.94955	0.00636165	0.895986	2.46105	8.43903	3.53953e-09	0.00215202
rs10140784	FBXO34	ENSG00000178974	14	55943389	55738021	55828636	+	G	C	0.06452	-0.309763	-0.552508	0.584984	0.995204	-0.499459	-1.7736	0.0870066	0.988868	1.09756	2.94955	0.00636165	0.895986	2.46105	8.43903	3.53953e-09	0.00215202
rs10140986	FBXO34	ENSG00000178974	14	55943586	55738021	55828636	+	A	C	0.06452	-0.309763	-0.552508	0.584984	0.995204	-0.499459	-1.7736	0.0870066	0.988868	1.09756	2.94955	0.00636165	0.895986	2.46105	8.43903	3.53953e-09	0.00215202
rs10141112	FBXO34	ENSG00000178974	14	55943820	55738021	55828636	+	G	A	0.06452	-0.309763	-0.552508	0.584984	0.995204	-0.499459	-1.7736	0.0870066	0.988868	1.09756	2.94955	0.00636165	0.895986	2.46105	8.43903	3.53953e-09	0.00215202
rs10132788	FBXO34	ENSG00000178974	14	55943976	55738021	55828636	+	C	T	0.06452	-0.309763	-0.552508	0.584984	0.995204	-0.499459	-1.7736	0.0870066	0.988868	1.09756	2.94955	0.00636165	0.895986	2.46105	8.43903	3.53953e-09	0.00215202
rs10143775	FBXO34	ENSG00000178974	14	55944078	55738021	55828636	+	T	C	0.06452	-0.309763	-0.552508	0.584984	0.995204	-0.499459	-1.7736	0.0870066	0.988868	1.09756	2.94955	0.00636165	0.895986	2.46105	8.43903	3.53953e-09	0.00215202
rs10132919	FBXO34	ENSG00000178974	14	55944137	55738021	55828636	+	C	T	0.06452	-0.309763	-0.552508	0.584984	0.995204	-0.499459	-1.7736	0.0870066	0.988868	1.09756	2.94955	0.00636165	0.895986	2.46105	8.43903	3.53953e-09	0.00215202
rs13379316	FBXO34	ENSG00000178974	14	55944186	55738021	55828636	+	G	A	0.06452	-0.309763	-0.552508	0.584984	0.995204	-0.499459	-1.7736	0.0870066	0.988868	1.09756	2.94955	0.00636165	0.895986	2.46105	8.43903	3.53953e-09	0.00215202
rs149099377	FBXO34	ENSG00000178974	14	55944323	55738021	55828636	+	CA	C	0.06452	-0.309763	-0.552508	0.584984	0.995204	-0.499459	-1.7736	0.0870066	0.988868	1.09756	2.94955	0.00636165	0.895986	2.46105	8.43903	3.53953e-09	0.00215202
rs28427166	FBXO34	ENSG00000178974	14	55944582	55738021	55828636	+	C	T	0.06452	-0.309763	-0.552508	0.584984	0.995204	-0.499459	-1.7736	0.0870066	0.988868	1.09756	2.94955	0.00636165	0.895986	2.46105	8.43903	3.53953e-09	0.00215202
rs77277655	FBXO34	ENSG00000178974	14	55945274	55738021	55828636	+	T	C	0.06452	-0.309763	-0.552508	0.584984	0.995204	-0.499459	-1.7736	0.0870066	0.988868	1.09756	2.94955	0.00636165	0.895986	2.46105	8.43903	3.53953e-09	0.00215202
rs78850356	FBXO34	ENSG00000178974	14	55945398	55738021	55828636	+	G	T	0.06452	-0.309763	-0.552508	0.584984	0.995204	-0.499459	-1.7736	0.0870066	0.988868	1.09756	2.94955	0.00636165	0.895986	2.46105	8.43903	3.53953e-09	0.00215202
rs113080270	FBXO34	ENSG00000178974	14	55945528	55738021	55828636	+	G	C	0.06452	-0.309763	-0.552508	0.584984	0.995204	-0.499459	-1.7736	0.0870066	0.988868	1.09756	2.94955	0.00636165	0.895986	2.46105	8.43903	3.53953e-09	0.00215202
rs113625646	FBXO34	ENSG00000178974	14	55945596	55738021	55828636	+	C	T	0.06452	-0.309763	-0.552508	0.584984	0.995204	-0.499459	-1.7736	0.0870066	0.988868	1.09756	2.94955	0.00636165	0.895986	2.46105	8.43903	3.53953e-09	0.00215202
rs10150107	FBXO34	ENSG00000178974	14	55946048	55738021	55828636	+	G	A	0.06452	-0.309763	-0.552508	0.584984	0.995204	-0.499459	-1.7736	0.0870066	0.988868	1.09756	2.94955	0.00636165	0.895986	2.46105	8.43903	3.53953e-09	0.00215202
rs28617682	FBXO34	ENSG00000178974	14	55953039	55738021	55828636	+	C	G	0.06452	-0.309763	-0.552508	0.584984	0.995204	-0.499459	-1.7736	0.0870066	0.988868	1.09756	2.94955	0.00636165	0.895986	2.46105	8.43903	3.53953e-09	0.00215202
rs2289350	NMNAT3	ENSG00000163864	3	139181278	139279022	139396859	-	A	G	0.09677	-0.23707	-0.709396	0.483945	0.993621	0.275403	0.869994	0.391701	0.991722	0.926227	3.19093	0.00348411	0.843375	1.36632	8.14782	7.18498e-09	0.00368113
rs3826815	DKFZP761J1410	ENSG00000105520	19	11332505	11466062	11476374	+	T	C	0.09677	-0.183678	-0.422713	0.675733	0.996418	0.0891757	0.258803	0.79768	0.99765	0.204924	0.488171	0.62923	0.991698	1.51366	8.14547	7.22638e-09	0.00368113
rs12971537	DKFZP761J1410	ENSG00000105520	19	11333358	11466062	11476374	+	T	G	0.09677	-0.183678	-0.422713	0.675733	0.996418	0.0891757	0.258803	0.79768	0.99765	0.204924	0.488171	0.62923	0.991698	1.51366	8.14547	7.22638e-09	0.00368113
rs12974173	DKFZP761J1410	ENSG00000105520	19	11333359	11466062	11476374	+	T	A	0.09677	-0.183678	-0.422713	0.675733	0.996418	0.0891757	0.258803	0.79768	0.99765	0.204924	0.488171	0.62923	0.991698	1.51366	8.14547	7.22638e-09	0.00368113
rs3810308	DKFZP761J1410	ENSG00000105520	19	11333596	11466062	11476374	+	C	T	0.09677	-0.183678	-0.422713	0.675733	0.996418	0.0891757	0.258803	0.79768	0.99765	0.204924	0.488171	0.62923	0.991698	1.51366	8.14547	7.22638e-09	0.00368113
rs4804154	DKFZP761J1410	ENSG00000105520	19	11334179	11466062	11476374	+	T	C	0.09677	-0.183678	-0.422713	0.675733	0.996418	0.0891757	0.258803	0.79768	0.99765	0.204924	0.488171	0.62923	0.991698	1.51366	8.14547	7.22638e-09	0.00368113
rs4804155	DKFZP761J1410	ENSG00000105520	19	11334295	11466062	11476374	+	G	C	0.09677	-0.183678	-0.422713	0.675733	0.996418	0.0891757	0.258803	0.79768	0.99765	0.204924	0.488171	0.62923	0.991698	1.51366	8.14547	7.22638e-09	0.00368113
NA	DKFZP761J1410	ENSG00000105520	19	11341680	11466062	11476374	+	C	G	0.09677	-0.183678	-0.422713	0.675733	0.996418	0.0891757	0.258803	0.79768	0.99765	0.204924	0.488171	0.62923	0.991698	1.51366	8.14547	7.22638e-09	0.00368113
rs34692794	DKFZP761J1410	ENSG00000105520	19	11343547	11466062	11476374	+	TG	T	0.09677	-0.183678	-0.422713	0.675733	0.996418	0.0891757	0.258803	0.79768	0.99765	0.204924	0.488171	0.62923	0.991698	1.51366	8.14547	7.22638e-09	0.00368113
rs17699089	DKFZP761J1410	ENSG00000105520	19	11343795	11466062	11476374	+	G	A	0.09677	-0.183678	-0.422713	0.675733	0.996418	0.0891757	0.258803	0.79768	0.99765	0.204924	0.488171	0.62923	0.991698	1.51366	8.14547	7.22638e-09	0.00368113
rs34494692	DKFZP761J1410	ENSG00000105520	19	11344513	11466062	11476374	+	CT	C	0.09677	-0.183678	-0.422713	0.675733	0.996418	0.0891757	0.258803	0.79768	0.99765	0.204924	0.488171	0.62923	0.991698	1.51366	8.14547	7.22638e-09	0.00368113
rs112108870	DKFZP761J1410	ENSG00000105520	19	11345315	11466062	11476374	+	GA	G	0.09677	-0.183678	-0.422713	0.675733	0.996418	0.0891757	0.258803	0.79768	0.99765	0.204924	0.488171	0.62923	0.991698	1.51366	8.14547	7.22638e-09	0.00368113
rs545627089	TADA1	ENSG00000152382	1	165956256	166825747	166845564	-	ATT	AT	0.08065	0.195938	0.517348	0.608977	0.995252	0.0886992	0.228934	0.820584	0.997802	0.993812	2.67651	0.012294	0.933366	1.84011	8.05706	8.97925e-09	0.00451307
rs17560106	NMNAT3	ENSG00000163864	3	139180230	139279022	139396859	-	G	A	0.1129	-0.142128	-0.436273	0.665985	0.996221	0.302897	0.99156	0.329904	0.991068	0.893273	3.1717	0.00365755	0.845535	1.31238	7.95047	1.16823e-08	0.00579441
rs2870604	DOK5	ENSG00000101134	20	53796860	53092136	53267710	+	A	G	0.08065	-0.422901	-0.890552	0.380758	0.992846	-0.688083	-2.10906	0.0440114	0.980258	-0.784415	-1.78679	0.0848035	0.987249	1.60043	7.90215	1.31687e-08	0.00628359
rs80276920	DOK5	ENSG00000101134	20	53800233	53092136	53267710	+	T	C	0.08065	-0.422901	-0.890552	0.380758	0.992846	-0.688083	-2.10906	0.0440114	0.980258	-0.784415	-1.78679	0.0848035	0.987249	1.60043	7.90215	1.31687e-08	0.00628359
rs6092079	DOK5	ENSG00000101134	20	53801467	53092136	53267710	+	A	G	0.08065	-0.422901	-0.890552	0.380758	0.992846	-0.688083	-2.10906	0.0440114	0.980258	-0.784415	-1.78679	0.0848035	0.987249	1.60043	7.90215	1.31687e-08	0.00628359
rs79731090	CCDC142	ENSG00000135637	2	74364828	74699113	74710535	-	A	T	0.09677	0.910109	2.54483	0.0167298	0.948384	-0.0809327	-0.221288	0.826474	0.997946	0.0620806	0.16461	0.870434	0.997983	1.70253	7.67225	2.33788e-08	0.00657672
rs7572066	CCDC142	ENSG00000135637	2	74366032	74699113	74710535	-	C	A	0.09677	0.910109	2.54483	0.0167298	0.948384	-0.0809327	-0.221288	0.826474	0.997946	0.0620806	0.16461	0.870434	0.997983	1.70253	7.67225	2.33788e-08	0.00657672
rs2242006	CCDC142	ENSG00000135637	2	74369101	74699113	74710535	-	C	G	0.09677	0.910109	2.54483	0.0167298	0.948384	-0.0809327	-0.221288	0.826474	0.997946	0.0620806	0.16461	0.870434	0.997983	1.70253	7.67225	2.33788e-08	0.00657672
rs17009668	CCDC142	ENSG00000135637	2	74370612	74699113	74710535	-	C	T	0.09677	0.910109	2.54483	0.0167298	0.948384	-0.0809327	-0.221288	0.826474	0.997946	0.0620806	0.16461	0.870434	0.997983	1.70253	7.67225	2.33788e-08	0.00657672
rs11384041	CCDC142	ENSG00000135637	2	74371321	74699113	74710535	-	CG	C	0.09677	0.910109	2.54483	0.0167298	0.948384	-0.0809327	-0.221288	0.826474	0.997946	0.0620806	0.16461	0.870434	0.997983	1.70253	7.67225	2.33788e-08	0.00657672
rs78385088	CCDC142	ENSG00000135637	2	74376339	74699113	74710535	-	C	A	0.09677	0.910109	2.54483	0.0167298	0.948384	-0.0809327	-0.221288	0.826474	0.997946	0.0620806	0.16461	0.870434	0.997983	1.70253	7.67225	2.33788e-08	0.00657672
rs7596510	CCDC142	ENSG00000135637	2	74377420	74699113	74710535	-	G	A	0.09677	0.910109	2.54483	0.0167298	0.948384	-0.0809327	-0.221288	0.826474	0.997946	0.0620806	0.16461	0.870434	0.997983	1.70253	7.67225	2.33788e-08	0.00657672
rs7584195	CCDC142	ENSG00000135637	2	74377433	74699113	74710535	-	C	T	0.09677	0.910109	2.54483	0.0167298	0.948384	-0.0809327	-0.221288	0.826474	0.997946	0.0620806	0.16461	0.870434	0.997983	1.70253	7.67225	2.33788e-08	0.00657672
rs6748543	CCDC142	ENSG00000135637	2	74378057	74699113	74710535	-	G	A	0.09677	0.910109	2.54483	0.0167298	0.948384	-0.0809327	-0.221288	0.826474	0.997946	0.0620806	0.16461	0.870434	0.997983	1.70253	7.67225	2.33788e-08	0.00657672
rs11126425	CCDC142	ENSG00000135637	2	74380989	74699113	74710535	-	G	A	0.09677	0.910109	2.54483	0.0167298	0.948384	-0.0809327	-0.221288	0.826474	0.997946	0.0620806	0.16461	0.870434	0.997983	1.70253	7.67225	2.33788e-08	0.00657672
rs146357842	CCDC142	ENSG00000135637	2	74381715	74699113	74710535	-	TTTTG	T	0.09677	0.910109	2.54483	0.0167298	0.948384	-0.0809327	-0.221288	0.826474	0.997946	0.0620806	0.16461	0.870434	0.997983	1.70253	7.67225	2.33788e-08	0.00657672
rs11540640	CCDC142	ENSG00000135637	2	74383630	74699113	74710535	-	A	G	0.09677	0.910109	2.54483	0.0167298	0.948384	-0.0809327	-0.221288	0.826474	0.997946	0.0620806	0.16461	0.870434	0.997983	1.70253	7.67225	2.33788e-08	0.00657672
rs56259334	CCDC142	ENSG00000135637	2	74383912	74699113	74710535	-	C	T	0.09677	0.910109	2.54483	0.0167298	0.948384	-0.0809327	-0.221288	0.826474	0.997946	0.0620806	0.16461	0.870434	0.997983	1.70253	7.67225	2.33788e-08	0.00657672
rs58479981	CCDC142	ENSG00000135637	2	74384628	74699113	74710535	-	A	G	0.09677	0.910109	2.54483	0.0167298	0.948384	-0.0809327	-0.221288	0.826474	0.997946	0.0620806	0.16461	0.870434	0.997983	1.70253	7.67225	2.33788e-08	0.00657672
rs10182805	CCDC142	ENSG00000135637	2	74386946	74699113	74710535	-	T	C	0.09677	0.910109	2.54483	0.0167298	0.948384	-0.0809327	-0.221288	0.826474	0.997946	0.0620806	0.16461	0.870434	0.997983	1.70253	7.67225	2.33788e-08	0.00657672
rs56661558	CCDC142	ENSG00000135637	2	74386947	74699113	74710535	-	T	C	0.09677	0.910109	2.54483	0.0167298	0.948384	-0.0809327	-0.221288	0.826474	0.997946	0.0620806	0.16461	0.870434	0.997983	1.70253	7.67225	2.33788e-08	0.00657672
rs113378132	CCDC142	ENSG00000135637	2	74386954	74699113	74710535	-	T	CCA	0.09677	0.910109	2.54483	0.0167298	0.948384	-0.0809327	-0.221288	0.826474	0.997946	0.0620806	0.16461	0.870434	0.997983	1.70253	7.67225	2.33788e-08	0.00657672
rs6726891	CCDC142	ENSG00000135637	2	74389608	74699113	74710535	-	G	C	0.09677	0.910109	2.54483	0.0167298	0.948384	-0.0809327	-0.221288	0.826474	0.997946	0.0620806	0.16461	0.870434	0.997983	1.70253	7.67225	2.33788e-08	0.00657672
rs12613490	CCDC142	ENSG00000135637	2	74390530	74699113	74710535	-	G	A	0.09677	0.910109	2.54483	0.0167298	0.948384	-0.0809327	-0.221288	0.826474	0.997946	0.0620806	0.16461	0.870434	0.997983	1.70253	7.67225	2.33788e-08	0.00657672
rs6750014	CCDC142	ENSG00000135637	2	74391651	74699113	74710535	-	A	T	0.09677	0.910109	2.54483	0.0167298	0.948384	-0.0809327	-0.221288	0.826474	0.997946	0.0620806	0.16461	0.870434	0.997983	1.70253	7.67225	2.33788e-08	0.00657672
rs111623588	CCDC142	ENSG00000135637	2	74391915	74699113	74710535	-	AAAAC	A	0.09677	0.910109	2.54483	0.0167298	0.948384	-0.0809327	-0.221288	0.826474	0.997946	0.0620806	0.16461	0.870434	0.997983	1.70253	7.67225	2.33788e-08	0.00657672
rs56873314	CCDC142	ENSG00000135637	2	74394034	74699113	74710535	-	C	G	0.09677	0.910109	2.54483	0.0167298	0.948384	-0.0809327	-0.221288	0.826474	0.997946	0.0620806	0.16461	0.870434	0.997983	1.70253	7.67225	2.33788e-08	0.00657672
rs75989773	CCDC142	ENSG00000135637	2	74394603	74699113	74710535	-	A	C	0.09677	0.910109	2.54483	0.0167298	0.948384	-0.0809327	-0.221288	0.826474	0.997946	0.0620806	0.16461	0.870434	0.997983	1.70253	7.67225	2.33788e-08	0.00657672
rs1962332	CCDC142	ENSG00000135637	2	74395848	74699113	74710535	-	G	A	0.09677	0.910109	2.54483	0.0167298	0.948384	-0.0809327	-0.221288	0.826474	0.997946	0.0620806	0.16461	0.870434	0.997983	1.70253	7.67225	2.33788e-08	0.00657672
rs4527231	CCDC142	ENSG00000135637	2	74396691	74699113	74710535	-	T	G	0.09677	0.910109	2.54483	0.0167298	0.948384	-0.0809327	-0.221288	0.826474	0.997946	0.0620806	0.16461	0.870434	0.997983	1.70253	7.67225	2.33788e-08	0.00657672
rs7424820	CCDC142	ENSG00000135637	2	74396794	74699113	74710535	-	C	T	0.09677	0.910109	2.54483	0.0167298	0.948384	-0.0809327	-0.221288	0.826474	0.997946	0.0620806	0.16461	0.870434	0.997983	1.70253	7.67225	2.33788e-08	0.00657672
rs55648403	CCDC142	ENSG00000135637	2	74397036	74699113	74710535	-	G	A	0.09677	0.910109	2.54483	0.0167298	0.948384	-0.0809327	-0.221288	0.826474	0.997946	0.0620806	0.16461	0.870434	0.997983	1.70253	7.67225	2.33788e-08	0.00657672
rs56005021	CCDC142	ENSG00000135637	2	74397073	74699113	74710535	-	G	A	0.09677	0.910109	2.54483	0.0167298	0.948384	-0.0809327	-0.221288	0.826474	0.997946	0.0620806	0.16461	0.870434	0.997983	1.70253	7.67225	2.33788e-08	0.00657672
rs111811429	CCDC142	ENSG00000135637	2	74397247	74699113	74710535	-	TTTTG	T	0.09677	0.910109	2.54483	0.0167298	0.948384	-0.0809327	-0.221288	0.826474	0.997946	0.0620806	0.16461	0.870434	0.997983	1.70253	7.67225	2.33788e-08	0.00657672
rs56121390	CCDC142	ENSG00000135637	2	74398739	74699113	74710535	-	A	G	0.09677	0.910109	2.54483	0.0167298	0.948384	-0.0809327	-0.221288	0.826474	0.997946	0.0620806	0.16461	0.870434	0.997983	1.70253	7.67225	2.33788e-08	0.00657672
rs57669165	CCDC142	ENSG00000135637	2	74398756	74699113	74710535	-	A	G	0.09677	0.910109	2.54483	0.0167298	0.948384	-0.0809327	-0.221288	0.826474	0.997946	0.0620806	0.16461	0.870434	0.997983	1.70253	7.67225	2.33788e-08	0.00657672
rs9677375	CCDC142	ENSG00000135637	2	74398911	74699113	74710535	-	A	T	0.09677	0.910109	2.54483	0.0167298	0.948384	-0.0809327	-0.221288	0.826474	0.997946	0.0620806	0.16461	0.870434	0.997983	1.70253	7.67225	2.33788e-08	0.00657672
rs74616085	CCDC142	ENSG00000135637	2	74401122	74699113	74710535	-	A	G	0.09677	0.910109	2.54483	0.0167298	0.948384	-0.0809327	-0.221288	0.826474	0.997946	0.0620806	0.16461	0.870434	0.997983	1.70253	7.67225	2.33788e-08	0.00657672
rs113758404	CCDC142	ENSG00000135637	2	74401236	74699113	74710535	-	A	AC	0.09677	0.910109	2.54483	0.0167298	0.948384	-0.0809327	-0.221288	0.826474	0.997946	0.0620806	0.16461	0.870434	0.997983	1.70253	7.67225	2.33788e-08	0.00657672
rs4083173	CCDC142	ENSG00000135637	2	74401657	74699113	74710535	-	G	A	0.09677	0.910109	2.54483	0.0167298	0.948384	-0.0809327	-0.221288	0.826474	0.997946	0.0620806	0.16461	0.870434	0.997983	1.70253	7.67225	2.33788e-08	0.00657672
rs3849394	CCDC142	ENSG00000135637	2	74401949	74699113	74710535	-	G	C	0.09677	0.910109	2.54483	0.0167298	0.948384	-0.0809327	-0.221288	0.826474	0.997946	0.0620806	0.16461	0.870434	0.997983	1.70253	7.67225	2.33788e-08	0.00657672
rs7566671	CCDC142	ENSG00000135637	2	74402374	74699113	74710535	-	C	T	0.09677	0.910109	2.54483	0.0167298	0.948384	-0.0809327	-0.221288	0.826474	0.997946	0.0620806	0.16461	0.870434	0.997983	1.70253	7.67225	2.33788e-08	0.00657672
rs6546892	CCDC142	ENSG00000135637	2	74402457	74699113	74710535	-	C	A	0.09677	0.910109	2.54483	0.0167298	0.948384	-0.0809327	-0.221288	0.826474	0.997946	0.0620806	0.16461	0.870434	0.997983	1.70253	7.67225	2.33788e-08	0.00657672
rs7579332	CCDC142	ENSG00000135637	2	74402572	74699113	74710535	-	G	A	0.09677	0.910109	2.54483	0.0167298	0.948384	-0.0809327	-0.221288	0.826474	0.997946	0.0620806	0.16461	0.870434	0.997983	1.70253	7.67225	2.33788e-08	0.00657672
rs12473645	CCDC142	ENSG00000135637	2	74402733	74699113	74710535	-	G	A	0.09677	0.910109	2.54483	0.0167298	0.948384	-0.0809327	-0.221288	0.826474	0.997946	0.0620806	0.16461	0.870434	0.997983	1.70253	7.67225	2.33788e-08	0.00657672
rs60329890	CCDC142	ENSG00000135637	2	74403212	74699113	74710535	-	A	C	0.09677	0.910109	2.54483	0.0167298	0.948384	-0.0809327	-0.221288	0.826474	0.997946	0.0620806	0.16461	0.870434	0.997983	1.70253	7.67225	2.33788e-08	0.00657672
rs78832756	CCDC142	ENSG00000135637	2	74403263	74699113	74710535	-	T	C	0.09677	0.910109	2.54483	0.0167298	0.948384	-0.0809327	-0.221288	0.826474	0.997946	0.0620806	0.16461	0.870434	0.997983	1.70253	7.67225	2.33788e-08	0.00657672
rs76550320	CCDC142	ENSG00000135637	2	74404270	74699113	74710535	-	C	T	0.09677	0.910109	2.54483	0.0167298	0.948384	-0.0809327	-0.221288	0.826474	0.997946	0.0620806	0.16461	0.870434	0.997983	1.70253	7.67225	2.33788e-08	0.00657672
rs7567033	CCDC142	ENSG00000135637	2	74404683	74699113	74710535	-	G	A	0.09677	0.910109	2.54483	0.0167298	0.948384	-0.0809327	-0.221288	0.826474	0.997946	0.0620806	0.16461	0.870434	0.997983	1.70253	7.67225	2.33788e-08	0.00657672
rs7594050	CCDC142	ENSG00000135637	2	74404937	74699113	74710535	-	A	G	0.09677	0.910109	2.54483	0.0167298	0.948384	-0.0809327	-0.221288	0.826474	0.997946	0.0620806	0.16461	0.870434	0.997983	1.70253	7.67225	2.33788e-08	0.00657672
rs7596645	CCDC142	ENSG00000135637	2	74405119	74699113	74710535	-	T	C	0.09677	0.910109	2.54483	0.0167298	0.948384	-0.0809327	-0.221288	0.826474	0.997946	0.0620806	0.16461	0.870434	0.997983	1.70253	7.67225	2.33788e-08	0.00657672
rs10640207	CCDC142	ENSG00000135637	2	74405169	74699113	74710535	-	TATA	T	0.09677	0.910109	2.54483	0.0167298	0.948384	-0.0809327	-0.221288	0.826474	0.997946	0.0620806	0.16461	0.870434	0.997983	1.70253	7.67225	2.33788e-08	0.00657672
rs2272239	CCDC142	ENSG00000135637	2	74405867	74699113	74710535	-	G	T	0.09677	0.910109	2.54483	0.0167298	0.948384	-0.0809327	-0.221288	0.826474	0.997946	0.0620806	0.16461	0.870434	0.997983	1.70253	7.67225	2.33788e-08	0.00657672
rs2272240	CCDC142	ENSG00000135637	2	74405952	74699113	74710535	-	C	T	0.09677	0.910109	2.54483	0.0167298	0.948384	-0.0809327	-0.221288	0.826474	0.997946	0.0620806	0.16461	0.870434	0.997983	1.70253	7.67225	2.33788e-08	0.00657672
rs7561619	CCDC142	ENSG00000135637	2	74406226	74699113	74710535	-	C	T	0.09677	0.910109	2.54483	0.0167298	0.948384	-0.0809327	-0.221288	0.826474	0.997946	0.0620806	0.16461	0.870434	0.997983	1.70253	7.67225	2.33788e-08	0.00657672
rs7420060	CCDC142	ENSG00000135637	2	74406874	74699113	74710535	-	G	T	0.09677	0.910109	2.54483	0.0167298	0.948384	-0.0809327	-0.221288	0.826474	0.997946	0.0620806	0.16461	0.870434	0.997983	1.70253	7.67225	2.33788e-08	0.00657672
rs75638312	CCDC142	ENSG00000135637	2	74406986	74699113	74710535	-	A	G	0.09677	0.910109	2.54483	0.0167298	0.948384	-0.0809327	-0.221288	0.826474	0.997946	0.0620806	0.16461	0.870434	0.997983	1.70253	7.67225	2.33788e-08	0.00657672
rs113970865	CCDC142	ENSG00000135637	2	74412382	74699113	74710535	-	A	T	0.09677	0.910109	2.54483	0.0167298	0.948384	-0.0809327	-0.221288	0.826474	0.997946	0.0620806	0.16461	0.870434	0.997983	1.70253	7.67225	2.33788e-08	0.00657672
rs61239760	CCDC142	ENSG00000135637	2	74412502	74699113	74710535	-	T	C	0.09677	0.910109	2.54483	0.0167298	0.948384	-0.0809327	-0.221288	0.826474	0.997946	0.0620806	0.16461	0.870434	0.997983	1.70253	7.67225	2.33788e-08	0.00657672
rs12703139	PRKAG2-AS1	ENSG00000239911	7	151242971	151574127	151576299	+	T	C	0.1774	0.0315816	0.0932553	0.926365	0.999476	-0.217806	-0.634349	0.531002	0.993432	-0.450544	-1.43099	0.1635	0.987249	1.01637	7.49234	3.68059e-08	0.00840865
rs12703141	PRKAG2-AS1	ENSG00000239911	7	151243232	151574127	151576299	+	G	A	0.1774	0.0315816	0.0932553	0.926365	0.999476	-0.217806	-0.634349	0.531002	0.993432	-0.450544	-1.43099	0.1635	0.987249	1.01637	7.49234	3.68059e-08	0.00840865
rs1029955	PRKAG2-AS1	ENSG00000239911	7	151244497	151574127	151576299	+	C	A	0.1774	0.0315816	0.0932553	0.926365	0.999476	-0.217806	-0.634349	0.531002	0.993432	-0.450544	-1.43099	0.1635	0.987249	1.01637	7.49234	3.68059e-08	0.00840865
rs1029954	PRKAG2-AS1	ENSG00000239911	7	151244595	151574127	151576299	+	T	G	0.1774	0.0315816	0.0932553	0.926365	0.999476	-0.217806	-0.634349	0.531002	0.993432	-0.450544	-1.43099	0.1635	0.987249	1.01637	7.49234	3.68059e-08	0.00840865
rs1029953	PRKAG2-AS1	ENSG00000239911	7	151244695	151574127	151576299	+	A	G	0.1774	0.0315816	0.0932553	0.926365	0.999476	-0.217806	-0.634349	0.531002	0.993432	-0.450544	-1.43099	0.1635	0.987249	1.01637	7.49234	3.68059e-08	0.00840865
rs1029952	PRKAG2-AS1	ENSG00000239911	7	151245254	151574127	151576299	+	T	G	0.1774	0.0315816	0.0932553	0.926365	0.999476	-0.217806	-0.634349	0.531002	0.993432	-0.450544	-1.43099	0.1635	0.987249	1.01637	7.49234	3.68059e-08	0.00840865
rs6150394	PRKAG2-AS1	ENSG00000239911	7	151245983	151574127	151576299	+	A	ACTCCTAAGTTG	0.1774	0.0315816	0.0932553	0.926365	0.999476	-0.217806	-0.634349	0.531002	0.993432	-0.450544	-1.43099	0.1635	0.987249	1.01637	7.49234	3.68059e-08	0.00840865
rs1029949	PRKAG2-AS1	ENSG00000239911	7	151246034	151574127	151576299	+	C	G	0.1774	0.0315816	0.0932553	0.926365	0.999476	-0.217806	-0.634349	0.531002	0.993432	-0.450544	-1.43099	0.1635	0.987249	1.01637	7.49234	3.68059e-08	0.00840865
rs4726039	PRKAG2-AS1	ENSG00000239911	7	151246594	151574127	151576299	+	T	C	0.1774	0.0315816	0.0932553	0.926365	0.999476	-0.217806	-0.634349	0.531002	0.993432	-0.450544	-1.43099	0.1635	0.987249	1.01637	7.49234	3.68059e-08	0.00840865
NA	PRKAG2-AS1	ENSG00000239911	7	151248119	151574127	151576299	+	C	T	0.1774	0.0315816	0.0932553	0.926365	0.999476	-0.217806	-0.634349	0.531002	0.993432	-0.450544	-1.43099	0.1635	0.987249	1.01637	7.49234	3.68059e-08	0.00840865
rs3036064	PRKAG2-AS1	ENSG00000239911	7	151248459	151574127	151576299	+	A	ACTTCTT	0.1774	0.0315816	0.0932553	0.926365	0.999476	-0.217806	-0.634349	0.531002	0.993432	-0.450544	-1.43099	0.1635	0.987249	1.01637	7.49234	3.68059e-08	0.00840865
rs4726040	PRKAG2-AS1	ENSG00000239911	7	151250510	151574127	151576299	+	T	C	0.1774	0.0315816	0.0932553	0.926365	0.999476	-0.217806	-0.634349	0.531002	0.993432	-0.450544	-1.43099	0.1635	0.987249	1.01637	7.49234	3.68059e-08	0.00840865
rs4726041	PRKAG2-AS1	ENSG00000239911	7	151250582	151574127	151576299	+	T	C	0.1774	0.0315816	0.0932553	0.926365	0.999476	-0.217806	-0.634349	0.531002	0.993432	-0.450544	-1.43099	0.1635	0.987249	1.01637	7.49234	3.68059e-08	0.00840865
rs4725408	PRKAG2-AS1	ENSG00000239911	7	151250609	151574127	151576299	+	C	T	0.1774	0.0315816	0.0932553	0.926365	0.999476	-0.217806	-0.634349	0.531002	0.993432	-0.450544	-1.43099	0.1635	0.987249	1.01637	7.49234	3.68059e-08	0.00840865
rs2160002	PRKAG2-AS1	ENSG00000239911	7	151250737	151574127	151576299	+	T	C	0.1774	0.0315816	0.0932553	0.926365	0.999476	-0.217806	-0.634349	0.531002	0.993432	-0.450544	-1.43099	0.1635	0.987249	1.01637	7.49234	3.68059e-08	0.00840865
rs2110251	PRKAG2-AS1	ENSG00000239911	7	151250787	151574127	151576299	+	T	C	0.1774	0.0315816	0.0932553	0.926365	0.999476	-0.217806	-0.634349	0.531002	0.993432	-0.450544	-1.43099	0.1635	0.987249	1.01637	7.49234	3.68059e-08	0.00840865
rs7776633	PRKAG2-AS1	ENSG00000239911	7	151251036	151574127	151576299	+	G	A	0.1774	0.0315816	0.0932553	0.926365	0.999476	-0.217806	-0.634349	0.531002	0.993432	-0.450544	-1.43099	0.1635	0.987249	1.01637	7.49234	3.68059e-08	0.00840865
rs4726042	PRKAG2-AS1	ENSG00000239911	7	151251185	151574127	151576299	+	T	C	0.1774	0.0315816	0.0932553	0.926365	0.999476	-0.217806	-0.634349	0.531002	0.993432	-0.450544	-1.43099	0.1635	0.987249	1.01637	7.49234	3.68059e-08	0.00840865
rs4726043	PRKAG2-AS1	ENSG00000239911	7	151251333	151574127	151576299	+	A	G	0.1774	0.0315816	0.0932553	0.926365	0.999476	-0.217806	-0.634349	0.531002	0.993432	-0.450544	-1.43099	0.1635	0.987249	1.01637	7.49234	3.68059e-08	0.00840865
rs2041636	PRKAG2-AS1	ENSG00000239911	7	151251571	151574127	151576299	+	T	C	0.1774	0.0315816	0.0932553	0.926365	0.999476	-0.217806	-0.634349	0.531002	0.993432	-0.450544	-1.43099	0.1635	0.987249	1.01637	7.49234	3.68059e-08	0.00840865
rs2041635	PRKAG2-AS1	ENSG00000239911	7	151251745	151574127	151576299	+	T	C	0.1774	0.0315816	0.0932553	0.926365	0.999476	-0.217806	-0.634349	0.531002	0.993432	-0.450544	-1.43099	0.1635	0.987249	1.01637	7.49234	3.68059e-08	0.00840865
rs2041634	PRKAG2-AS1	ENSG00000239911	7	151251763	151574127	151576299	+	T	C	0.1774	0.0315816	0.0932553	0.926365	0.999476	-0.217806	-0.634349	0.531002	0.993432	-0.450544	-1.43099	0.1635	0.987249	1.01637	7.49234	3.68059e-08	0.00840865
rs6947364	PRKAG2-AS1	ENSG00000239911	7	151251920	151574127	151576299	+	C	T	0.1774	0.0315816	0.0932553	0.926365	0.999476	-0.217806	-0.634349	0.531002	0.993432	-0.450544	-1.43099	0.1635	0.987249	1.01637	7.49234	3.68059e-08	0.00840865
rs6952042	PRKAG2-AS1	ENSG00000239911	7	151252408	151574127	151576299	+	C	G	0.1774	0.0315816	0.0932553	0.926365	0.999476	-0.217806	-0.634349	0.531002	0.993432	-0.450544	-1.43099	0.1635	0.987249	1.01637	7.49234	3.68059e-08	0.00840865
rs6952258	PRKAG2-AS1	ENSG00000239911	7	151252599	151574127	151576299	+	A	C	0.1774	0.0315816	0.0932553	0.926365	0.999476	-0.217806	-0.634349	0.531002	0.993432	-0.450544	-1.43099	0.1635	0.987249	1.01637	7.49234	3.68059e-08	0.00840865
rs4726044	PRKAG2-AS1	ENSG00000239911	7	151252618	151574127	151576299	+	C	A	0.1774	0.0315816	0.0932553	0.926365	0.999476	-0.217806	-0.634349	0.531002	0.993432	-0.450544	-1.43099	0.1635	0.987249	1.01637	7.49234	3.68059e-08	0.00840865
rs6945103	PRKAG2-AS1	ENSG00000239911	7	151254576	151574127	151576299	+	T	C	0.1774	0.0315816	0.0932553	0.926365	0.999476	-0.217806	-0.634349	0.531002	0.993432	-0.450544	-1.43099	0.1635	0.987249	1.01637	7.49234	3.68059e-08	0.00840865
rs5016447	PRKAG2-AS1	ENSG00000239911	7	151255099	151574127	151576299	+	C	T	0.1774	0.0315816	0.0932553	0.926365	0.999476	-0.217806	-0.634349	0.531002	0.993432	-0.450544	-1.43099	0.1635	0.987249	1.01637	7.49234	3.68059e-08	0.00840865
rs5017429	PRKAG2-AS1	ENSG00000239911	7	151255160	151574127	151576299	+	C	T	0.1774	0.0315816	0.0932553	0.926365	0.999476	-0.217806	-0.634349	0.531002	0.993432	-0.450544	-1.43099	0.1635	0.987249	1.01637	7.49234	3.68059e-08	0.00840865
rs5017426	PRKAG2-AS1	ENSG00000239911	7	151255513	151574127	151576299	+	A	G	0.1774	0.0315816	0.0932553	0.926365	0.999476	-0.217806	-0.634349	0.531002	0.993432	-0.450544	-1.43099	0.1635	0.987249	1.01637	7.49234	3.68059e-08	0.00840865
rs4726047	PRKAG2-AS1	ENSG00000239911	7	151255751	151574127	151576299	+	A	G	0.1774	0.0315816	0.0932553	0.926365	0.999476	-0.217806	-0.634349	0.531002	0.993432	-0.450544	-1.43099	0.1635	0.987249	1.01637	7.49234	3.68059e-08	0.00840865
rs9384941	TSPYL4	ENSG00000187189	6	115690630	116571151	116575261	-	A	T	0.06452	-0.0596932	-0.0945785	0.925323	0.999476	0.525382	0.983597	0.333737	0.991068	-0.85719	-1.54881	0.132657	0.987249	2.39583	7.46411	3.95375e-08	0.00897828
NA	ABI1	ENSG00000136754	10	26534371	27035522	27150016	-	ATT	A	0.08065	1.09857	1.81233	0.0806726	0.979501	-0.278198	-0.67426	0.505675	0.993205	0.709494	1.55981	0.130038	0.987249	1.77569	7.23209	7.14646e-08	0.0110861
rs4749100	ABI1	ENSG00000136754	10	26537630	27035522	27150016	-	C	A	0.08065	1.09857	1.81233	0.0806726	0.979501	-0.278198	-0.67426	0.505675	0.993205	0.709494	1.55981	0.130038	0.987249	1.77569	7.23209	7.14646e-08	0.0110861
rs1935996	ABI1	ENSG00000136754	10	26548446	27035522	27150016	-	A	T	0.08065	1.09857	1.81233	0.0806726	0.979501	-0.278198	-0.67426	0.505675	0.993205	0.709494	1.55981	0.130038	0.987249	1.77569	7.23209	7.14646e-08	0.0110861
rs7893400	ABI1	ENSG00000136754	10	26550143	27035522	27150016	-	C	T	0.08065	1.09857	1.81233	0.0806726	0.979501	-0.278198	-0.67426	0.505675	0.993205	0.709494	1.55981	0.130038	0.987249	1.77569	7.23209	7.14646e-08	0.0110861
rs1330582	ABI1	ENSG00000136754	10	26552114	27035522	27150016	-	T	C	0.08065	1.09857	1.81233	0.0806726	0.979501	-0.278198	-0.67426	0.505675	0.993205	0.709494	1.55981	0.130038	0.987249	1.77569	7.23209	7.14646e-08	0.0110861
rs4747547	ABI1	ENSG00000136754	10	26553560	27035522	27150016	-	G	A	0.08065	1.09857	1.81233	0.0806726	0.979501	-0.278198	-0.67426	0.505675	0.993205	0.709494	1.55981	0.130038	0.987249	1.77569	7.23209	7.14646e-08	0.0110861
rs7076544	ABI1	ENSG00000136754	10	26557725	27035522	27150016	-	G	A	0.08065	1.09857	1.81233	0.0806726	0.979501	-0.278198	-0.67426	0.505675	0.993205	0.709494	1.55981	0.130038	0.987249	1.77569	7.23209	7.14646e-08	0.0110861
rs8190706	ABI1	ENSG00000136754	10	26557770	27035522	27150016	-	A	C	0.08065	1.09857	1.81233	0.0806726	0.979501	-0.278198	-0.67426	0.505675	0.993205	0.709494	1.55981	0.130038	0.987249	1.77569	7.23209	7.14646e-08	0.0110861
rs4749103	ABI1	ENSG00000136754	10	26559930	27035522	27150016	-	C	A	0.08065	1.09857	1.81233	0.0806726	0.979501	-0.278198	-0.67426	0.505675	0.993205	0.709494	1.55981	0.130038	0.987249	1.77569	7.23209	7.14646e-08	0.0110861
rs3781114	ABI1	ENSG00000136754	10	26560640	27035522	27150016	-	A	G	0.08065	1.09857	1.81233	0.0806726	0.979501	-0.278198	-0.67426	0.505675	0.993205	0.709494	1.55981	0.130038	0.987249	1.77569	7.23209	7.14646e-08	0.0110861
rs7074235	ABI1	ENSG00000136754	10	26561262	27035522	27150016	-	T	C	0.08065	1.09857	1.81233	0.0806726	0.979501	-0.278198	-0.67426	0.505675	0.993205	0.709494	1.55981	0.130038	0.987249	1.77569	7.23209	7.14646e-08	0.0110861
rs7900976	ABI1	ENSG00000136754	10	26564433	27035522	27150016	-	G	T	0.08065	1.09857	1.81233	0.0806726	0.979501	-0.278198	-0.67426	0.505675	0.993205	0.709494	1.55981	0.130038	0.987249	1.77569	7.23209	7.14646e-08	0.0110861
rs7909127	ABI1	ENSG00000136754	10	26564851	27035522	27150016	-	G	A	0.08065	1.09857	1.81233	0.0806726	0.979501	-0.278198	-0.67426	0.505675	0.993205	0.709494	1.55981	0.130038	0.987249	1.77569	7.23209	7.14646e-08	0.0110861
rs56405990	ABI1	ENSG00000136754	10	26565238	27035522	27150016	-	A	G	0.08065	1.09857	1.81233	0.0806726	0.979501	-0.278198	-0.67426	0.505675	0.993205	0.709494	1.55981	0.130038	0.987249	1.77569	7.23209	7.14646e-08	0.0110861
rs59350339	ABI1	ENSG00000136754	10	26565386	27035522	27150016	-	CT	C	0.08065	1.09857	1.81233	0.0806726	0.979501	-0.278198	-0.67426	0.505675	0.993205	0.709494	1.55981	0.130038	0.987249	1.77569	7.23209	7.14646e-08	0.0110861
rs11015024	ABI1	ENSG00000136754	10	26565822	27035522	27150016	-	G	A	0.08065	1.09857	1.81233	0.0806726	0.979501	-0.278198	-0.67426	0.505675	0.993205	0.709494	1.55981	0.130038	0.987249	1.77569	7.23209	7.14646e-08	0.0110861
rs913962	ABI1	ENSG00000136754	10	26566235	27035522	27150016	-	C	T	0.08065	1.09857	1.81233	0.0806726	0.979501	-0.278198	-0.67426	0.505675	0.993205	0.709494	1.55981	0.130038	0.987249	1.77569	7.23209	7.14646e-08	0.0110861
rs913963	ABI1	ENSG00000136754	10	26566292	27035522	27150016	-	T	C	0.08065	1.09857	1.81233	0.0806726	0.979501	-0.278198	-0.67426	0.505675	0.993205	0.709494	1.55981	0.130038	0.987249	1.77569	7.23209	7.14646e-08	0.0110861
rs11015026	ABI1	ENSG00000136754	10	26566607	27035522	27150016	-	C	G	0.08065	1.09857	1.81233	0.0806726	0.979501	-0.278198	-0.67426	0.505675	0.993205	0.709494	1.55981	0.130038	0.987249	1.77569	7.23209	7.14646e-08	0.0110861
rs3781113	ABI1	ENSG00000136754	10	26567688	27035522	27150016	-	C	T	0.08065	1.09857	1.81233	0.0806726	0.979501	-0.278198	-0.67426	0.505675	0.993205	0.709494	1.55981	0.130038	0.987249	1.77569	7.23209	7.14646e-08	0.0110861
rs4144102	ABI1	ENSG00000136754	10	26568705	27035522	27150016	-	G	A	0.08065	1.09857	1.81233	0.0806726	0.979501	-0.278198	-0.67426	0.505675	0.993205	0.709494	1.55981	0.130038	0.987249	1.77569	7.23209	7.14646e-08	0.0110861
rs8190754	ABI1	ENSG00000136754	10	26570721	27035522	27150016	-	T	G	0.08065	1.09857	1.81233	0.0806726	0.979501	-0.278198	-0.67426	0.505675	0.993205	0.709494	1.55981	0.130038	0.987249	1.77569	7.23209	7.14646e-08	0.0110861
rs8190756	ABI1	ENSG00000136754	10	26570925	27035522	27150016	-	A	G	0.08065	1.09857	1.81233	0.0806726	0.979501	-0.278198	-0.67426	0.505675	0.993205	0.709494	1.55981	0.130038	0.987249	1.77569	7.23209	7.14646e-08	0.0110861
rs4749108	ABI1	ENSG00000136754	10	26573038	27035522	27150016	-	T	C	0.08065	1.09857	1.81233	0.0806726	0.979501	-0.278198	-0.67426	0.505675	0.993205	0.709494	1.55981	0.130038	0.987249	1.77569	7.23209	7.14646e-08	0.0110861
rs11594057	ABI1	ENSG00000136754	10	26573076	27035522	27150016	-	A	G	0.08065	1.09857	1.81233	0.0806726	0.979501	-0.278198	-0.67426	0.505675	0.993205	0.709494	1.55981	0.130038	0.987249	1.77569	7.23209	7.14646e-08	0.0110861
rs11594128	ABI1	ENSG00000136754	10	26573557	27035522	27150016	-	A	G	0.08065	1.09857	1.81233	0.0806726	0.979501	-0.278198	-0.67426	0.505675	0.993205	0.709494	1.55981	0.130038	0.987249	1.77569	7.23209	7.14646e-08	0.0110861
rs4749109	ABI1	ENSG00000136754	10	26573749	27035522	27150016	-	T	C	0.08065	1.09857	1.81233	0.0806726	0.979501	-0.278198	-0.67426	0.505675	0.993205	0.709494	1.55981	0.130038	0.987249	1.77569	7.23209	7.14646e-08	0.0110861
rs4747548	ABI1	ENSG00000136754	10	26573930	27035522	27150016	-	G	T	0.08065	1.09857	1.81233	0.0806726	0.979501	-0.278198	-0.67426	0.505675	0.993205	0.709494	1.55981	0.130038	0.987249	1.77569	7.23209	7.14646e-08	0.0110861
rs7913676	ABI1	ENSG00000136754	10	26574747	27035522	27150016	-	T	C	0.08065	1.09857	1.81233	0.0806726	0.979501	-0.278198	-0.67426	0.505675	0.993205	0.709494	1.55981	0.130038	0.987249	1.77569	7.23209	7.14646e-08	0.0110861
rs4747549	ABI1	ENSG00000136754	10	26576026	27035522	27150016	-	G	A	0.08065	1.09857	1.81233	0.0806726	0.979501	-0.278198	-0.67426	0.505675	0.993205	0.709494	1.55981	0.130038	0.987249	1.77569	7.23209	7.14646e-08	0.0110861
rs3847379	ABI1	ENSG00000136754	10	26576834	27035522	27150016	-	A	G	0.08065	1.09857	1.81233	0.0806726	0.979501	-0.278198	-0.67426	0.505675	0.993205	0.709494	1.55981	0.130038	0.987249	1.77569	7.23209	7.14646e-08	0.0110861
rs55878324	ABI1	ENSG00000136754	10	26577671	27035522	27150016	-	A	G	0.08065	1.09857	1.81233	0.0806726	0.979501	-0.278198	-0.67426	0.505675	0.993205	0.709494	1.55981	0.130038	0.987249	1.77569	7.23209	7.14646e-08	0.0110861
rs11015028	ABI1	ENSG00000136754	10	26578337	27035522	27150016	-	T	C	0.08065	1.09857	1.81233	0.0806726	0.979501	-0.278198	-0.67426	0.505675	0.993205	0.709494	1.55981	0.130038	0.987249	1.77569	7.23209	7.14646e-08	0.0110861
rs8190782	ABI1	ENSG00000136754	10	26580384	27035522	27150016	-	C	G	0.08065	1.09857	1.81233	0.0806726	0.979501	-0.278198	-0.67426	0.505675	0.993205	0.709494	1.55981	0.130038	0.987249	1.77569	7.23209	7.14646e-08	0.0110861
rs3781108	ABI1	ENSG00000136754	10	26581093	27035522	27150016	-	C	T	0.08065	1.09857	1.81233	0.0806726	0.979501	-0.278198	-0.67426	0.505675	0.993205	0.709494	1.55981	0.130038	0.987249	1.77569	7.23209	7.14646e-08	0.0110861
rs3824694	ABI1	ENSG00000136754	10	26581321	27035522	27150016	-	C	G	0.08065	1.09857	1.81233	0.0806726	0.979501	-0.278198	-0.67426	0.505675	0.993205	0.709494	1.55981	0.130038	0.987249	1.77569	7.23209	7.14646e-08	0.0110861
rs57685594	ABI1	ENSG00000136754	10	26583378	27035522	27150016	-	C	T	0.08065	1.09857	1.81233	0.0806726	0.979501	-0.278198	-0.67426	0.505675	0.993205	0.709494	1.55981	0.130038	0.987249	1.77569	7.23209	7.14646e-08	0.0110861
rs58143184	ABI1	ENSG00000136754	10	26583970	27035522	27150016	-	T	TG	0.08065	1.09857	1.81233	0.0806726	0.979501	-0.278198	-0.67426	0.505675	0.993205	0.709494	1.55981	0.130038	0.987249	1.77569	7.23209	7.14646e-08	0.0110861
rs56086837	ABI1	ENSG00000136754	10	26584002	27035522	27150016	-	A	G	0.08065	1.09857	1.81233	0.0806726	0.979501	-0.278198	-0.67426	0.505675	0.993205	0.709494	1.55981	0.130038	0.987249	1.77569	7.23209	7.14646e-08	0.0110861
rs4747550	ABI1	ENSG00000136754	10	26585602	27035522	27150016	-	G	A	0.08065	1.09857	1.81233	0.0806726	0.979501	-0.278198	-0.67426	0.505675	0.993205	0.709494	1.55981	0.130038	0.987249	1.77569	7.23209	7.14646e-08	0.0110861
rs34714031	ABI1	ENSG00000136754	10	26585849	27035522	27150016	-	A	AT	0.08065	1.09857	1.81233	0.0806726	0.979501	-0.278198	-0.67426	0.505675	0.993205	0.709494	1.55981	0.130038	0.987249	1.77569	7.23209	7.14646e-08	0.0110861
rs12248404	ABI1	ENSG00000136754	10	26586103	27035522	27150016	-	G	A	0.08065	1.09857	1.81233	0.0806726	0.979501	-0.278198	-0.67426	0.505675	0.993205	0.709494	1.55981	0.130038	0.987249	1.77569	7.23209	7.14646e-08	0.0110861
rs12240863	ABI1	ENSG00000136754	10	26586105	27035522	27150016	-	G	C	0.08065	1.09857	1.81233	0.0806726	0.979501	-0.278198	-0.67426	0.505675	0.993205	0.709494	1.55981	0.130038	0.987249	1.77569	7.23209	7.14646e-08	0.0110861
rs61839388	ABI1	ENSG00000136754	10	26587154	27035522	27150016	-	A	G	0.08065	1.09857	1.81233	0.0806726	0.979501	-0.278198	-0.67426	0.505675	0.993205	0.709494	1.55981	0.130038	0.987249	1.77569	7.23209	7.14646e-08	0.0110861
rs913964	ABI1	ENSG00000136754	10	26587541	27035522	27150016	-	G	A	0.08065	1.09857	1.81233	0.0806726	0.979501	-0.278198	-0.67426	0.505675	0.993205	0.709494	1.55981	0.130038	0.987249	1.77569	7.23209	7.14646e-08	0.0110861
rs913965	ABI1	ENSG00000136754	10	26588363	27035522	27150016	-	C	A	0.08065	1.09857	1.81233	0.0806726	0.979501	-0.278198	-0.67426	0.505675	0.993205	0.709494	1.55981	0.130038	0.987249	1.77569	7.23209	7.14646e-08	0.0110861
rs928197	ABI1	ENSG00000136754	10	26589625	27035522	27150016	-	A	T	0.08065	1.09857	1.81233	0.0806726	0.979501	-0.278198	-0.67426	0.505675	0.993205	0.709494	1.55981	0.130038	0.987249	1.77569	7.23209	7.14646e-08	0.0110861
rs3781106	ABI1	ENSG00000136754	10	26591010	27035522	27150016	-	G	A	0.08065	1.09857	1.81233	0.0806726	0.979501	-0.278198	-0.67426	0.505675	0.993205	0.709494	1.55981	0.130038	0.987249	1.77569	7.23209	7.14646e-08	0.0110861
rs1335547	ABI1	ENSG00000136754	10	26591579	27035522	27150016	-	A	G	0.08065	1.09857	1.81233	0.0806726	0.979501	-0.278198	-0.67426	0.505675	0.993205	0.709494	1.55981	0.130038	0.987249	1.77569	7.23209	7.14646e-08	0.0110861
NA	ABI1	ENSG00000136754	10	26591988	27035522	27150016	-	T	G	0.08065	1.09857	1.81233	0.0806726	0.979501	-0.278198	-0.67426	0.505675	0.993205	0.709494	1.55981	0.130038	0.987249	1.77569	7.23209	7.14646e-08	0.0110861
rs147225410	ABI1	ENSG00000136754	10	26592909	27035522	27150016	-	T	TTCTCTC	0.08065	1.09857	1.81233	0.0806726	0.979501	-0.278198	-0.67426	0.505675	0.993205	0.709494	1.55981	0.130038	0.987249	1.77569	7.23209	7.14646e-08	0.0110861
rs4749110	ABI1	ENSG00000136754	10	26593525	27035522	27150016	-	G	A	0.08065	1.09857	1.81233	0.0806726	0.979501	-0.278198	-0.67426	0.505675	0.993205	0.709494	1.55981	0.130038	0.987249	1.77569	7.23209	7.14646e-08	0.0110861
rs4749111	ABI1	ENSG00000136754	10	26593706	27035522	27150016	-	A	T	0.08065	1.09857	1.81233	0.0806726	0.979501	-0.278198	-0.67426	0.505675	0.993205	0.709494	1.55981	0.130038	0.987249	1.77569	7.23209	7.14646e-08	0.0110861
rs4747551	ABI1	ENSG00000136754	10	26593723	27035522	27150016	-	C	T	0.08065	1.09857	1.81233	0.0806726	0.979501	-0.278198	-0.67426	0.505675	0.993205	0.709494	1.55981	0.130038	0.987249	1.77569	7.23209	7.14646e-08	0.0110861
rs4747552	ABI1	ENSG00000136754	10	26593724	27035522	27150016	-	A	G	0.08065	1.09857	1.81233	0.0806726	0.979501	-0.278198	-0.67426	0.505675	0.993205	0.709494	1.55981	0.130038	0.987249	1.77569	7.23209	7.14646e-08	0.0110861
rs4747553	ABI1	ENSG00000136754	10	26593874	27035522	27150016	-	T	C	0.08065	1.09857	1.81233	0.0806726	0.979501	-0.278198	-0.67426	0.505675	0.993205	0.709494	1.55981	0.130038	0.987249	1.77569	7.23209	7.14646e-08	0.0110861
rs8190825	ABI1	ENSG00000136754	10	26593898	27035522	27150016	-	CTTTTG	C	0.08065	1.09857	1.81233	0.0806726	0.979501	-0.278198	-0.67426	0.505675	0.993205	0.709494	1.55981	0.130038	0.987249	1.77569	7.23209	7.14646e-08	0.0110861
rs11812647	ABI1	ENSG00000136754	10	26594159	27035522	27150016	-	A	G	0.08065	1.09857	1.81233	0.0806726	0.979501	-0.278198	-0.67426	0.505675	0.993205	0.709494	1.55981	0.130038	0.987249	1.77569	7.23209	7.14646e-08	0.0110861
rs11816486	ABI1	ENSG00000136754	10	26594173	27035522	27150016	-	T	C	0.08065	1.09857	1.81233	0.0806726	0.979501	-0.278198	-0.67426	0.505675	0.993205	0.709494	1.55981	0.130038	0.987249	1.77569	7.23209	7.14646e-08	0.0110861
rs11816500	ABI1	ENSG00000136754	10	26594184	27035522	27150016	-	T	C	0.08065	1.09857	1.81233	0.0806726	0.979501	-0.278198	-0.67426	0.505675	0.993205	0.709494	1.55981	0.130038	0.987249	1.77569	7.23209	7.14646e-08	0.0110861
rs34495911	ABI1	ENSG00000136754	10	26594239	27035522	27150016	-	GT	G	0.08065	1.09857	1.81233	0.0806726	0.979501	-0.278198	-0.67426	0.505675	0.993205	0.709494	1.55981	0.130038	0.987249	1.77569	7.23209	7.14646e-08	0.0110861
NA	ABI1	ENSG00000136754	10	26594320	27035522	27150016	-	T	C	0.08065	1.09857	1.81233	0.0806726	0.979501	-0.278198	-0.67426	0.505675	0.993205	0.709494	1.55981	0.130038	0.987249	1.77569	7.23209	7.14646e-08	0.0110861
rs11818976	ABI1	ENSG00000136754	10	26594321	27035522	27150016	-	C	T	0.08065	1.09857	1.81233	0.0806726	0.979501	-0.278198	-0.67426	0.505675	0.993205	0.709494	1.55981	0.130038	0.987249	1.77569	7.23209	7.14646e-08	0.0110861
rs148314348	ABI1	ENSG00000136754	10	26594388	27035522	27150016	-	AT	A	0.08065	1.09857	1.81233	0.0806726	0.979501	-0.278198	-0.67426	0.505675	0.993205	0.709494	1.55981	0.130038	0.987249	1.77569	7.23209	7.14646e-08	0.0110861
rs2017306	ABI1	ENSG00000136754	10	26595258	27035522	27150016	-	C	A	0.08065	1.09857	1.81233	0.0806726	0.979501	-0.278198	-0.67426	0.505675	0.993205	0.709494	1.55981	0.130038	0.987249	1.77569	7.23209	7.14646e-08	0.0110861
rs1831432	ABI1	ENSG00000136754	10	26595305	27035522	27150016	-	G	A	0.08065	1.09857	1.81233	0.0806726	0.979501	-0.278198	-0.67426	0.505675	0.993205	0.709494	1.55981	0.130038	0.987249	1.77569	7.23209	7.14646e-08	0.0110861
rs882138	ABI1	ENSG00000136754	10	26597733	27035522	27150016	-	C	T	0.08065	1.09857	1.81233	0.0806726	0.979501	-0.278198	-0.67426	0.505675	0.993205	0.709494	1.55981	0.130038	0.987249	1.77569	7.23209	7.14646e-08	0.0110861
rs12248143	ABI1	ENSG00000136754	10	26602427	27035522	27150016	-	A	G	0.08065	1.09857	1.81233	0.0806726	0.979501	-0.278198	-0.67426	0.505675	0.993205	0.709494	1.55981	0.130038	0.987249	1.77569	7.23209	7.14646e-08	0.0110861
rs10828968	ABI1	ENSG00000136754	10	26603714	27035522	27150016	-	A	G	0.08065	1.09857	1.81233	0.0806726	0.979501	-0.278198	-0.67426	0.505675	0.993205	0.709494	1.55981	0.130038	0.987249	1.77569	7.23209	7.14646e-08	0.0110861
rs539408355	ABI1	ENSG00000136754	10	26603863	27035522	27150016	-	CT	C	0.08065	1.09857	1.81233	0.0806726	0.979501	-0.278198	-0.67426	0.505675	0.993205	0.709494	1.55981	0.130038	0.987249	1.77569	7.23209	7.14646e-08	0.0110861
rs10828969	ABI1	ENSG00000136754	10	26604070	27035522	27150016	-	A	G	0.08065	1.09857	1.81233	0.0806726	0.979501	-0.278198	-0.67426	0.505675	0.993205	0.709494	1.55981	0.130038	0.987249	1.77569	7.23209	7.14646e-08	0.0110861
rs12260721	ABI1	ENSG00000136754	10	26606616	27035522	27150016	-	T	C	0.08065	1.09857	1.81233	0.0806726	0.979501	-0.278198	-0.67426	0.505675	0.993205	0.709494	1.55981	0.130038	0.987249	1.77569	7.23209	7.14646e-08	0.0110861
rs12247267	ABI1	ENSG00000136754	10	26606923	27035522	27150016	-	A	G	0.08065	1.09857	1.81233	0.0806726	0.979501	-0.278198	-0.67426	0.505675	0.993205	0.709494	1.55981	0.130038	0.987249	1.77569	7.23209	7.14646e-08	0.0110861
rs12572822	ABI1	ENSG00000136754	10	26607368	27035522	27150016	-	A	C	0.08065	1.09857	1.81233	0.0806726	0.979501	-0.278198	-0.67426	0.505675	0.993205	0.709494	1.55981	0.130038	0.987249	1.77569	7.23209	7.14646e-08	0.0110861
rs61838363	ABI1	ENSG00000136754	10	26607965	27035522	27150016	-	C	T	0.08065	1.09857	1.81233	0.0806726	0.979501	-0.278198	-0.67426	0.505675	0.993205	0.709494	1.55981	0.130038	0.987249	1.77569	7.23209	7.14646e-08	0.0110861
rs7080128	ABI1	ENSG00000136754	10	26610664	27035522	27150016	-	A	G	0.08065	1.09857	1.81233	0.0806726	0.979501	-0.278198	-0.67426	0.505675	0.993205	0.709494	1.55981	0.130038	0.987249	1.77569	7.23209	7.14646e-08	0.0110861
rs12250822	ABI1	ENSG00000136754	10	26611565	27035522	27150016	-	C	T	0.08065	1.09857	1.81233	0.0806726	0.979501	-0.278198	-0.67426	0.505675	0.993205	0.709494	1.55981	0.130038	0.987249	1.77569	7.23209	7.14646e-08	0.0110861
rs821403	LPAR3	ENSG00000171517	1	86121223	85277285	85358896	-	T	G	0.08065	-0.703859	-1.49547	0.145979	0.985234	-0.287322	-0.525025	0.603699	0.994476	-0.878312	-1.80656	0.0815903	0.987249	2.34248	7.20525	7.65624e-08	0.0112737
rs821404	LPAR3	ENSG00000171517	1	86121395	85277285	85358896	-	A	G	0.08065	-0.703859	-1.49547	0.145979	0.985234	-0.287322	-0.525025	0.603699	0.994476	-0.878312	-1.80656	0.0815903	0.987249	2.34248	7.20525	7.65624e-08	0.0112737
rs821390	LPAR3	ENSG00000171517	1	86126193	85277285	85358896	-	A	G	0.08065	-0.703859	-1.49547	0.145979	0.985234	-0.287322	-0.525025	0.603699	0.994476	-0.878312	-1.80656	0.0815903	0.987249	2.34248	7.20525	7.65624e-08	0.0112737
rs72508972	LPAR3	ENSG00000171517	1	86128191	85277285	85358896	-	A	AAC	0.08065	-0.703859	-1.49547	0.145979	0.985234	-0.287322	-0.525025	0.603699	0.994476	-0.878312	-1.80656	0.0815903	0.987249	2.34248	7.20525	7.65624e-08	0.0112737
rs821382	LPAR3	ENSG00000171517	1	86132901	85277285	85358896	-	A	T	0.08065	-0.703859	-1.49547	0.145979	0.985234	-0.287322	-0.525025	0.603699	0.994476	-0.878312	-1.80656	0.0815903	0.987249	2.34248	7.20525	7.65624e-08	0.0112737
rs2773131	LPAR3	ENSG00000171517	1	86134461	85277285	85358896	-	T	A	0.08065	-0.703859	-1.49547	0.145979	0.985234	-0.287322	-0.525025	0.603699	0.994476	-0.878312	-1.80656	0.0815903	0.987249	2.34248	7.20525	7.65624e-08	0.0112737
rs821380	LPAR3	ENSG00000171517	1	86137746	85277285	85358896	-	G	A	0.08065	-0.703859	-1.49547	0.145979	0.985234	-0.287322	-0.525025	0.603699	0.994476	-0.878312	-1.80656	0.0815903	0.987249	2.34248	7.20525	7.65624e-08	0.0112737
rs821378	LPAR3	ENSG00000171517	1	86139089	85277285	85358896	-	T	C	0.08065	-0.703859	-1.49547	0.145979	0.985234	-0.287322	-0.525025	0.603699	0.994476	-0.878312	-1.80656	0.0815903	0.987249	2.34248	7.20525	7.65624e-08	0.0112737
rs9433387	LPAR3	ENSG00000171517	1	86152982	85277285	85358896	-	C	A	0.08065	-0.703859	-1.49547	0.145979	0.985234	-0.287322	-0.525025	0.603699	0.994476	-0.878312	-1.80656	0.0815903	0.987249	2.34248	7.20525	7.65624e-08	0.0112737
rs9324152	LPAR3	ENSG00000171517	1	86155359	85277285	85358896	-	A	T	0.08065	-0.703859	-1.49547	0.145979	0.985234	-0.287322	-0.525025	0.603699	0.994476	-0.878312	-1.80656	0.0815903	0.987249	2.34248	7.20525	7.65624e-08	0.0112737
rs35339945	LPAR3	ENSG00000171517	1	86163050	85277285	85358896	-	A	AG	0.08065	-0.703859	-1.49547	0.145979	0.985234	-0.287322	-0.525025	0.603699	0.994476	-0.878312	-1.80656	0.0815903	0.987249	2.34248	7.20525	7.65624e-08	0.0112737
rs1775993	LPAR3	ENSG00000171517	1	86165568	85277285	85358896	-	G	T	0.08065	-0.703859	-1.49547	0.145979	0.985234	-0.287322	-0.525025	0.603699	0.994476	-0.878312	-1.80656	0.0815903	0.987249	2.34248	7.20525	7.65624e-08	0.0112737
rs3059888	LPAR3	ENSG00000171517	1	86167624	85277285	85358896	-	GACAC	G	0.08065	-0.703859	-1.49547	0.145979	0.985234	-0.287322	-0.525025	0.603699	0.994476	-0.878312	-1.80656	0.0815903	0.987249	2.34248	7.20525	7.65624e-08	0.0112737
rs534014739	HSD17B8	ENSG00000204228	6	33070648	33172419	33174608	+	TA	TAAA	0.08065	0.347548	0.945305	0.35259	0.992243	0.625546	1.32267	0.196647	0.99005	-0.421796	-0.968549	0.341062	0.987992	2.09099	7.18044	8.16028e-08	0.0115227
rs2064473	HSD17B8	ENSG00000204228	6	33073515	33172419	33174608	+	A	G	0.08065	0.347548	0.945305	0.35259	0.992243	0.625546	1.32267	0.196647	0.99005	-0.421796	-0.968549	0.341062	0.987992	2.09099	7.18044	8.16028e-08	0.0115227
rs10405324	GYS1	ENSG00000104812	19	48543596	49471382	49496567	-	G	C	0.06452	-0.237982	-0.554228	0.583822	0.995204	-0.00927952	-0.0209777	0.983412	0.99978	-0.498842	-1.172	0.251074	0.987249	1.87067	7.16254	8.54491e-08	0.0115227
rs11309530	GYS1	ENSG00000104812	19	48544277	49471382	49496567	-	CA	C	0.06452	-0.237982	-0.554228	0.583822	0.995204	-0.00927952	-0.0209777	0.983412	0.99978	-0.498842	-1.172	0.251074	0.987249	1.87067	7.16254	8.54491e-08	0.0115227
rs3745745	GYS1	ENSG00000104812	19	48544753	49471382	49496567	-	G	A	0.06452	-0.237982	-0.554228	0.583822	0.995204	-0.00927952	-0.0209777	0.983412	0.99978	-0.498842	-1.172	0.251074	0.987249	1.87067	7.16254	8.54491e-08	0.0115227
rs4802422	GYS1	ENSG00000104812	19	48546497	49471382	49496567	-	A	T	0.06452	-0.237982	-0.554228	0.583822	0.995204	-0.00927952	-0.0209777	0.983412	0.99978	-0.498842	-1.172	0.251074	0.987249	1.87067	7.16254	8.54491e-08	0.0115227
rs13144936	BOD1L1	ENSG00000038219	4	12744112	13570362	13629347	-	T	C	0.08065	-0.795601	-2.07063	0.0477264	0.969825	-0.812617	-2.06929	0.0478612	0.982152	0.596342	1.50211	0.144264	0.987249	1.89456	7.10893	9.81065e-08	0.0115227
rs71607673	BOD1L1	ENSG00000038219	4	12745868	13570362	13629347	-	C	T	0.08065	-0.795601	-2.07063	0.0477264	0.969825	-0.812617	-2.06929	0.0478612	0.982152	0.596342	1.50211	0.144264	0.987249	1.89456	7.10893	9.81065e-08	0.0115227
rs564191899	BOD1L1	ENSG00000038219	4	12747892	13570362	13629347	-	A	AT	0.08065	-0.795601	-2.07063	0.0477264	0.969825	-0.812617	-2.06929	0.0478612	0.982152	0.596342	1.50211	0.144264	0.987249	1.89456	7.10893	9.81065e-08	0.0115227
rs34440812	BOD1L1	ENSG00000038219	4	12748791	13570362	13629347	-	A	C	0.08065	-0.795601	-2.07063	0.0477264	0.969825	-0.812617	-2.06929	0.0478612	0.982152	0.596342	1.50211	0.144264	0.987249	1.89456	7.10893	9.81065e-08	0.0115227
rs71607674	BOD1L1	ENSG00000038219	4	12749352	13570362	13629347	-	C	A	0.08065	-0.795601	-2.07063	0.0477264	0.969825	-0.812617	-2.06929	0.0478612	0.982152	0.596342	1.50211	0.144264	0.987249	1.89456	7.10893	9.81065e-08	0.0115227
rs35184788	BOD1L1	ENSG00000038219	4	12749501	13570362	13629347	-	T	C	0.08065	-0.795601	-2.07063	0.0477264	0.969825	-0.812617	-2.06929	0.0478612	0.982152	0.596342	1.50211	0.144264	0.987249	1.89456	7.10893	9.81065e-08	0.0115227
rs11737499	BOD1L1	ENSG00000038219	4	12750254	13570362	13629347	-	G	C	0.08065	-0.795601	-2.07063	0.0477264	0.969825	-0.812617	-2.06929	0.0478612	0.982152	0.596342	1.50211	0.144264	0.987249	1.89456	7.10893	9.81065e-08	0.0115227
rs536366079	BOD1L1	ENSG00000038219	4	12751592	13570362	13629347	-	A	C	0.08065	-0.795601	-2.07063	0.0477264	0.969825	-0.812617	-2.06929	0.0478612	0.982152	0.596342	1.50211	0.144264	0.987249	1.89456	7.10893	9.81065e-08	0.0115227
rs373137792	BOD1L1	ENSG00000038219	4	12753566	13570362	13629347	-	A	G	0.08065	-0.795601	-2.07063	0.0477264	0.969825	-0.812617	-2.06929	0.0478612	0.982152	0.596342	1.50211	0.144264	0.987249	1.89456	7.10893	9.81065e-08	0.0115227
rs11721791	BOD1L1	ENSG00000038219	4	12756153	13570362	13629347	-	A	C	0.08065	-0.795601	-2.07063	0.0477264	0.969825	-0.812617	-2.06929	0.0478612	0.982152	0.596342	1.50211	0.144264	0.987249	1.89456	7.10893	9.81065e-08	0.0115227
rs11729821	BOD1L1	ENSG00000038219	4	12756357	13570362	13629347	-	T	G	0.08065	-0.795601	-2.07063	0.0477264	0.969825	-0.812617	-2.06929	0.0478612	0.982152	0.596342	1.50211	0.144264	0.987249	1.89456	7.10893	9.81065e-08	0.0115227
rs13116928	BOD1L1	ENSG00000038219	4	12758076	13570362	13629347	-	A	G	0.08065	-0.795601	-2.07063	0.0477264	0.969825	-0.812617	-2.06929	0.0478612	0.982152	0.596342	1.50211	0.144264	0.987249	1.89456	7.10893	9.81065e-08	0.0115227
rs13102853	BOD1L1	ENSG00000038219	4	12762949	13570362	13629347	-	A	C	0.08065	-0.795601	-2.07063	0.0477264	0.969825	-0.812617	-2.06929	0.0478612	0.982152	0.596342	1.50211	0.144264	0.987249	1.89456	7.10893	9.81065e-08	0.0115227
rs11735467	BOD1L1	ENSG00000038219	4	12764446	13570362	13629347	-	G	A	0.08065	-0.795601	-2.07063	0.0477264	0.969825	-0.812617	-2.06929	0.0478612	0.982152	0.596342	1.50211	0.144264	0.987249	1.89456	7.10893	9.81065e-08	0.0115227
rs80059647	BOD1L1	ENSG00000038219	4	12768671	13570362	13629347	-	A	G	0.08065	-0.795601	-2.07063	0.0477264	0.969825	-0.812617	-2.06929	0.0478612	0.982152	0.596342	1.50211	0.144264	0.987249	1.89456	7.10893	9.81065e-08	0.0115227
rs35113205	BOD1L1	ENSG00000038219	4	12771799	13570362	13629347	-	T	G	0.08065	-0.795601	-2.07063	0.0477264	0.969825	-0.812617	-2.06929	0.0478612	0.982152	0.596342	1.50211	0.144264	0.987249	1.89456	7.10893	9.81065e-08	0.0115227
rs34934830	BOD1L1	ENSG00000038219	4	12772003	13570362	13629347	-	G	A	0.08065	-0.795601	-2.07063	0.0477264	0.969825	-0.812617	-2.06929	0.0478612	0.982152	0.596342	1.50211	0.144264	0.987249	1.89456	7.10893	9.81065e-08	0.0115227
rs13136188	BOD1L1	ENSG00000038219	4	12773101	13570362	13629347	-	A	G	0.08065	-0.795601	-2.07063	0.0477264	0.969825	-0.812617	-2.06929	0.0478612	0.982152	0.596342	1.50211	0.144264	0.987249	1.89456	7.10893	9.81065e-08	0.0115227
rs71607682	BOD1L1	ENSG00000038219	4	12775556	13570362	13629347	-	T	C	0.08065	-0.795601	-2.07063	0.0477264	0.969825	-0.812617	-2.06929	0.0478612	0.982152	0.596342	1.50211	0.144264	0.987249	1.89456	7.10893	9.81065e-08	0.0115227
rs11732656	BOD1L1	ENSG00000038219	4	12775951	13570362	13629347	-	G	C	0.08065	-0.795601	-2.07063	0.0477264	0.969825	-0.812617	-2.06929	0.0478612	0.982152	0.596342	1.50211	0.144264	0.987249	1.89456	7.10893	9.81065e-08	0.0115227
rs71648104	BOD1L1	ENSG00000038219	4	12776138	13570362	13629347	-	CT	C	0.08065	-0.795601	-2.07063	0.0477264	0.969825	-0.812617	-2.06929	0.0478612	0.982152	0.596342	1.50211	0.144264	0.987249	1.89456	7.10893	9.81065e-08	0.0115227
rs13125521	BOD1L1	ENSG00000038219	4	12780264	13570362	13629347	-	G	A	0.08065	-0.795601	-2.07063	0.0477264	0.969825	-0.812617	-2.06929	0.0478612	0.982152	0.596342	1.50211	0.144264	0.987249	1.89456	7.10893	9.81065e-08	0.0115227
rs13150754	BOD1L1	ENSG00000038219	4	12780450	13570362	13629347	-	T	C	0.08065	-0.795601	-2.07063	0.0477264	0.969825	-0.812617	-2.06929	0.0478612	0.982152	0.596342	1.50211	0.144264	0.987249	1.89456	7.10893	9.81065e-08	0.0115227
rs11729918	BOD1L1	ENSG00000038219	4	12780830	13570362	13629347	-	A	G	0.08065	-0.795601	-2.07063	0.0477264	0.969825	-0.812617	-2.06929	0.0478612	0.982152	0.596342	1.50211	0.144264	0.987249	1.89456	7.10893	9.81065e-08	0.0115227
rs11729946	BOD1L1	ENSG00000038219	4	12780853	13570362	13629347	-	T	G	0.08065	-0.795601	-2.07063	0.0477264	0.969825	-0.812617	-2.06929	0.0478612	0.982152	0.596342	1.50211	0.144264	0.987249	1.89456	7.10893	9.81065e-08	0.0115227
rs34676239	BOD1L1	ENSG00000038219	4	12781926	13570362	13629347	-	C	T	0.08065	-0.795601	-2.07063	0.0477264	0.969825	-0.812617	-2.06929	0.0478612	0.982152	0.596342	1.50211	0.144264	0.987249	1.89456	7.10893	9.81065e-08	0.0115227
rs34589082	BOD1L1	ENSG00000038219	4	12784647	13570362	13629347	-	T	G	0.08065	-0.795601	-2.07063	0.0477264	0.969825	-0.812617	-2.06929	0.0478612	0.982152	0.596342	1.50211	0.144264	0.987249	1.89456	7.10893	9.81065e-08	0.0115227
rs13101676	BOD1L1	ENSG00000038219	4	12786010	13570362	13629347	-	A	G	0.08065	-0.795601	-2.07063	0.0477264	0.969825	-0.812617	-2.06929	0.0478612	0.982152	0.596342	1.50211	0.144264	0.987249	1.89456	7.10893	9.81065e-08	0.0115227
rs35468358	BOD1L1	ENSG00000038219	4	12787632	13570362	13629347	-	G	A	0.08065	-0.795601	-2.07063	0.0477264	0.969825	-0.812617	-2.06929	0.0478612	0.982152	0.596342	1.50211	0.144264	0.987249	1.89456	7.10893	9.81065e-08	0.0115227
rs34017682	BOD1L1	ENSG00000038219	4	12789302	13570362	13629347	-	G	T	0.08065	-0.795601	-2.07063	0.0477264	0.969825	-0.812617	-2.06929	0.0478612	0.982152	0.596342	1.50211	0.144264	0.987249	1.89456	7.10893	9.81065e-08	0.0115227
rs34959655	BOD1L1	ENSG00000038219	4	12791436	13570362	13629347	-	T	C	0.08065	-0.795601	-2.07063	0.0477264	0.969825	-0.812617	-2.06929	0.0478612	0.982152	0.596342	1.50211	0.144264	0.987249	1.89456	7.10893	9.81065e-08	0.0115227
rs11728593	BOD1L1	ENSG00000038219	4	12791896	13570362	13629347	-	T	C	0.08065	-0.795601	-2.07063	0.0477264	0.969825	-0.812617	-2.06929	0.0478612	0.982152	0.596342	1.50211	0.144264	0.987249	1.89456	7.10893	9.81065e-08	0.0115227
rs11728626	BOD1L1	ENSG00000038219	4	12791971	13570362	13629347	-	T	C	0.08065	-0.795601	-2.07063	0.0477264	0.969825	-0.812617	-2.06929	0.0478612	0.982152	0.596342	1.50211	0.144264	0.987249	1.89456	7.10893	9.81065e-08	0.0115227
rs13102671	BOD1L1	ENSG00000038219	4	12793030	13570362	13629347	-	T	C	0.08065	-0.795601	-2.07063	0.0477264	0.969825	-0.812617	-2.06929	0.0478612	0.982152	0.596342	1.50211	0.144264	0.987249	1.89456	7.10893	9.81065e-08	0.0115227
rs61034702	NMNAT3	ENSG00000163864	3	139113947	139279022	139396859	-	T	G	0.08065	-0.0746667	-0.152287	0.880053	0.998918	0.32443	0.702714	0.488036	0.993053	1.24843	2.88325	0.00748264	0.902378	1.89308	7.09002	1.03013e-07	0.0115227
rs145028156	NMNAT3	ENSG00000163864	3	139115176	139279022	139396859	-	T	C	0.08065	-0.0746667	-0.152287	0.880053	0.998918	0.32443	0.702714	0.488036	0.993053	1.24843	2.88325	0.00748264	0.902378	1.89308	7.09002	1.03013e-07	0.0115227
rs116287754	NMNAT3	ENSG00000163864	3	139121529	139279022	139396859	-	T	C	0.08065	-0.0746667	-0.152287	0.880053	0.998918	0.32443	0.702714	0.488036	0.993053	1.24843	2.88325	0.00748264	0.902378	1.89308	7.09002	1.03013e-07	0.0115227
rs141961029	NMNAT3	ENSG00000163864	3	139126733	139279022	139396859	-	T	C	0.08065	-0.0746667	-0.152287	0.880053	0.998918	0.32443	0.702714	0.488036	0.993053	1.24843	2.88325	0.00748264	0.902378	1.89308	7.09002	1.03013e-07	0.0115227
rs57995350	NMNAT3	ENSG00000163864	3	139128108	139279022	139396859	-	T	C	0.08065	-0.0746667	-0.152287	0.880053	0.998918	0.32443	0.702714	0.488036	0.993053	1.24843	2.88325	0.00748264	0.902378	1.89308	7.09002	1.03013e-07	0.0115227
rs115177972	NMNAT3	ENSG00000163864	3	139129538	139279022	139396859	-	A	G	0.08065	-0.0746667	-0.152287	0.880053	0.998918	0.32443	0.702714	0.488036	0.993053	1.24843	2.88325	0.00748264	0.902378	1.89308	7.09002	1.03013e-07	0.0115227
rs77876369	NMNAT3	ENSG00000163864	3	139130912	139279022	139396859	-	C	T	0.08065	-0.0746667	-0.152287	0.880053	0.998918	0.32443	0.702714	0.488036	0.993053	1.24843	2.88325	0.00748264	0.902378	1.89308	7.09002	1.03013e-07	0.0115227
rs146464477	NMNAT3	ENSG00000163864	3	139132672	139279022	139396859	-	C	T	0.08065	-0.0746667	-0.152287	0.880053	0.998918	0.32443	0.702714	0.488036	0.993053	1.24843	2.88325	0.00748264	0.902378	1.89308	7.09002	1.03013e-07	0.0115227
rs77131232	NMNAT3	ENSG00000163864	3	139134310	139279022	139396859	-	A	G	0.08065	-0.0746667	-0.152287	0.880053	0.998918	0.32443	0.702714	0.488036	0.993053	1.24843	2.88325	0.00748264	0.902378	1.89308	7.09002	1.03013e-07	0.0115227
rs75694829	NMNAT3	ENSG00000163864	3	139135424	139279022	139396859	-	T	A	0.08065	-0.0746667	-0.152287	0.880053	0.998918	0.32443	0.702714	0.488036	0.993053	1.24843	2.88325	0.00748264	0.902378	1.89308	7.09002	1.03013e-07	0.0115227
NA	NMNAT3	ENSG00000163864	3	139136662	139279022	139396859	-	G	C	0.08065	-0.0746667	-0.152287	0.880053	0.998918	0.32443	0.702714	0.488036	0.993053	1.24843	2.88325	0.00748264	0.902378	1.89308	7.09002	1.03013e-07	0.0115227
rs77342235	NMNAT3	ENSG00000163864	3	139138054	139279022	139396859	-	T	C	0.08065	-0.0746667	-0.152287	0.880053	0.998918	0.32443	0.702714	0.488036	0.993053	1.24843	2.88325	0.00748264	0.902378	1.89308	7.09002	1.03013e-07	0.0115227
rs76520271	NMNAT3	ENSG00000163864	3	139141283	139279022	139396859	-	T	C	0.08065	-0.0746667	-0.152287	0.880053	0.998918	0.32443	0.702714	0.488036	0.993053	1.24843	2.88325	0.00748264	0.902378	1.89308	7.09002	1.03013e-07	0.0115227
rs17395611	NMNAT3	ENSG00000163864	3	139144615	139279022	139396859	-	G	A	0.08065	-0.0746667	-0.152287	0.880053	0.998918	0.32443	0.702714	0.488036	0.993053	1.24843	2.88325	0.00748264	0.902378	1.89308	7.09002	1.03013e-07	0.0115227
rs77343695	NMNAT3	ENSG00000163864	3	139149459	139279022	139396859	-	A	G	0.08065	-0.0746667	-0.152287	0.880053	0.998918	0.32443	0.702714	0.488036	0.993053	1.24843	2.88325	0.00748264	0.902378	1.89308	7.09002	1.03013e-07	0.0115227
rs78103472	NMNAT3	ENSG00000163864	3	139152146	139279022	139396859	-	G	T	0.08065	-0.0746667	-0.152287	0.880053	0.998918	0.32443	0.702714	0.488036	0.993053	1.24843	2.88325	0.00748264	0.902378	1.89308	7.09002	1.03013e-07	0.0115227
rs79661321	NMNAT3	ENSG00000163864	3	139153604	139279022	139396859	-	A	T	0.08065	-0.0746667	-0.152287	0.880053	0.998918	0.32443	0.702714	0.488036	0.993053	1.24843	2.88325	0.00748264	0.902378	1.89308	7.09002	1.03013e-07	0.0115227
rs77036655	NMNAT3	ENSG00000163864	3	139155073	139279022	139396859	-	A	G	0.08065	-0.0746667	-0.152287	0.880053	0.998918	0.32443	0.702714	0.488036	0.993053	1.24843	2.88325	0.00748264	0.902378	1.89308	7.09002	1.03013e-07	0.0115227
rs75472377	NMNAT3	ENSG00000163864	3	139158207	139279022	139396859	-	A	G	0.08065	-0.0746667	-0.152287	0.880053	0.998918	0.32443	0.702714	0.488036	0.993053	1.24843	2.88325	0.00748264	0.902378	1.89308	7.09002	1.03013e-07	0.0115227
rs76778175	NMNAT3	ENSG00000163864	3	139159055	139279022	139396859	-	T	C	0.08065	-0.0746667	-0.152287	0.880053	0.998918	0.32443	0.702714	0.488036	0.993053	1.24843	2.88325	0.00748264	0.902378	1.89308	7.09002	1.03013e-07	0.0115227
rs78230813	NMNAT3	ENSG00000163864	3	139160187	139279022	139396859	-	C	T	0.08065	-0.0746667	-0.152287	0.880053	0.998918	0.32443	0.702714	0.488036	0.993053	1.24843	2.88325	0.00748264	0.902378	1.89308	7.09002	1.03013e-07	0.0115227
rs76728176	NMNAT3	ENSG00000163864	3	139160416	139279022	139396859	-	G	A	0.08065	-0.0746667	-0.152287	0.880053	0.998918	0.32443	0.702714	0.488036	0.993053	1.24843	2.88325	0.00748264	0.902378	1.89308	7.09002	1.03013e-07	0.0115227
rs76522909	NMNAT3	ENSG00000163864	3	139162848	139279022	139396859	-	T	C	0.08065	-0.0746667	-0.152287	0.880053	0.998918	0.32443	0.702714	0.488036	0.993053	1.24843	2.88325	0.00748264	0.902378	1.89308	7.09002	1.03013e-07	0.0115227
rs2289348	NMNAT3	ENSG00000163864	3	139164266	139279022	139396859	-	T	C	0.08065	-0.0746667	-0.152287	0.880053	0.998918	0.32443	0.702714	0.488036	0.993053	1.24843	2.88325	0.00748264	0.902378	1.89308	7.09002	1.03013e-07	0.0115227
rs61680644	NMNAT3	ENSG00000163864	3	139174571	139279022	139396859	-	G	C	0.08065	-0.0746667	-0.152287	0.880053	0.998918	0.32443	0.702714	0.488036	0.993053	1.24843	2.88325	0.00748264	0.902378	1.89308	7.09002	1.03013e-07	0.0115227
rs77995988	NMNAT3	ENSG00000163864	3	139175528	139279022	139396859	-	A	C	0.08065	-0.0746667	-0.152287	0.880053	0.998918	0.32443	0.702714	0.488036	0.993053	1.24843	2.88325	0.00748264	0.902378	1.89308	7.09002	1.03013e-07	0.0115227
rs79829464	NMNAT3	ENSG00000163864	3	139175684	139279022	139396859	-	T	C	0.08065	-0.0746667	-0.152287	0.880053	0.998918	0.32443	0.702714	0.488036	0.993053	1.24843	2.88325	0.00748264	0.902378	1.89308	7.09002	1.03013e-07	0.0115227
rs79361389	NMNAT3	ENSG00000163864	3	139177359	139279022	139396859	-	A	G	0.08065	-0.0746667	-0.152287	0.880053	0.998918	0.32443	0.702714	0.488036	0.993053	1.24843	2.88325	0.00748264	0.902378	1.89308	7.09002	1.03013e-07	0.0115227
rs80323892	NMNAT3	ENSG00000163864	3	139183500	139279022	139396859	-	T	G	0.08065	-0.0746667	-0.152287	0.880053	0.998918	0.32443	0.702714	0.488036	0.993053	1.24843	2.88325	0.00748264	0.902378	1.89308	7.09002	1.03013e-07	0.0115227
rs3772876	NMNAT3	ENSG00000163864	3	139187877	139279022	139396859	-	A	G	0.08065	-0.0746667	-0.152287	0.880053	0.998918	0.32443	0.702714	0.488036	0.993053	1.24843	2.88325	0.00748264	0.902378	1.89308	7.09002	1.03013e-07	0.0115227
rs41356949	NMNAT3	ENSG00000163864	3	139188422	139279022	139396859	-	T	C	0.08065	-0.0746667	-0.152287	0.880053	0.998918	0.32443	0.702714	0.488036	0.993053	1.24843	2.88325	0.00748264	0.902378	1.89308	7.09002	1.03013e-07	0.0115227
rs59628512	NMNAT3	ENSG00000163864	3	139191392	139279022	139396859	-	G	T	0.08065	-0.0746667	-0.152287	0.880053	0.998918	0.32443	0.702714	0.488036	0.993053	1.24843	2.88325	0.00748264	0.902378	1.89308	7.09002	1.03013e-07	0.0115227
rs3836322	NMNAT3	ENSG00000163864	3	139192074	139279022	139396859	-	A	AC	0.08065	-0.0746667	-0.152287	0.880053	0.998918	0.32443	0.702714	0.488036	0.993053	1.24843	2.88325	0.00748264	0.902378	1.89308	7.09002	1.03013e-07	0.0115227
rs58234450	NMNAT3	ENSG00000163864	3	139200307	139279022	139396859	-	T	C	0.08065	-0.0746667	-0.152287	0.880053	0.998918	0.32443	0.702714	0.488036	0.993053	1.24843	2.88325	0.00748264	0.902378	1.89308	7.09002	1.03013e-07	0.0115227
rs78684868	NMNAT3	ENSG00000163864	3	139204493	139279022	139396859	-	T	G	0.08065	-0.0746667	-0.152287	0.880053	0.998918	0.32443	0.702714	0.488036	0.993053	1.24843	2.88325	0.00748264	0.902378	1.89308	7.09002	1.03013e-07	0.0115227
rs114423015	NMNAT3	ENSG00000163864	3	139207822	139279022	139396859	-	G	A	0.08065	-0.0746667	-0.152287	0.880053	0.998918	0.32443	0.702714	0.488036	0.993053	1.24843	2.88325	0.00748264	0.902378	1.89308	7.09002	1.03013e-07	0.0115227
rs78681436	NMNAT3	ENSG00000163864	3	139229557	139279022	139396859	-	A	G	0.08065	-0.0746667	-0.152287	0.880053	0.998918	0.32443	0.702714	0.488036	0.993053	1.24843	2.88325	0.00748264	0.902378	1.89308	7.09002	1.03013e-07	0.0115227
rs79854429	NMNAT3	ENSG00000163864	3	139231392	139279022	139396859	-	G	C	0.08065	-0.0746667	-0.152287	0.880053	0.998918	0.32443	0.702714	0.488036	0.993053	1.24843	2.88325	0.00748264	0.902378	1.89308	7.09002	1.03013e-07	0.0115227
rs57707457	NMNAT3	ENSG00000163864	3	139239098	139279022	139396859	-	T	C	0.08065	-0.0746667	-0.152287	0.880053	0.998918	0.32443	0.702714	0.488036	0.993053	1.24843	2.88325	0.00748264	0.902378	1.89308	7.09002	1.03013e-07	0.0115227
rs3772871	NMNAT3	ENSG00000163864	3	139241616	139279022	139396859	-	C	T	0.08065	-0.0746667	-0.152287	0.880053	0.998918	0.32443	0.702714	0.488036	0.993053	1.24843	2.88325	0.00748264	0.902378	1.89308	7.09002	1.03013e-07	0.0115227
rs139881046	NMNAT3	ENSG00000163864	3	139243135	139279022	139396859	-	C	CT	0.08065	-0.0746667	-0.152287	0.880053	0.998918	0.32443	0.702714	0.488036	0.993053	1.24843	2.88325	0.00748264	0.902378	1.89308	7.09002	1.03013e-07	0.0115227
rs2108482	SNRPG	ENSG00000143977	2	70825461	70508494	70520903	-	C	T	0.2581	0.520507	1.81581	0.0801234	0.979501	-0.286723	-1.04773	0.303721	0.991068	-0.144936	-0.741358	0.464649	0.988815	1.08639	7.07897	1.05996e-07	0.011683
rs2108483	SNRPG	ENSG00000143977	2	70825480	70508494	70520903	-	T	G	0.2581	0.520507	1.81581	0.0801234	0.979501	-0.286723	-1.04773	0.303721	0.991068	-0.144936	-0.741358	0.464649	0.988815	1.08639	7.07897	1.05996e-07	0.011683
rs11126282	SNRPG	ENSG00000143977	2	70826216	70508494	70520903	-	T	C	0.2581	0.520507	1.81581	0.0801234	0.979501	-0.286723	-1.04773	0.303721	0.991068	-0.144936	-0.741358	0.464649	0.988815	1.08639	7.07897	1.05996e-07	0.011683
rs7581843	SNRPG	ENSG00000143977	2	70826672	70508494	70520903	-	G	C	0.2581	0.520507	1.81581	0.0801234	0.979501	-0.286723	-1.04773	0.303721	0.991068	-0.144936	-0.741358	0.464649	0.988815	1.08639	7.07897	1.05996e-07	0.011683
rs6710695	SNRPG	ENSG00000143977	2	70828337	70508494	70520903	-	A	G	0.2581	0.520507	1.81581	0.0801234	0.979501	-0.286723	-1.04773	0.303721	0.991068	-0.144936	-0.741358	0.464649	0.988815	1.08639	7.07897	1.05996e-07	0.011683
rs3127162	TMEM181	ENSG00000146433	6	159259696	158957468	159056460	+	G	A	0.09677	0.290084	0.797823	0.431688	0.993227	-0.0688943	-0.193683	0.847822	0.99818	-0.329356	-0.851632	0.401644	0.98856	1.67718	7.06717	1.09277e-07	0.0119865
rs57799830	PPARD	ENSG00000112033	6	36242169	35310335	35395968	+	A	G	0.08065	0.227839	0.45183	0.654872	0.995954	-0.235733	-0.469996	0.641998	0.995203	-0.317385	-0.688055	0.497079	0.989177	2.14023	7.06679	1.09385e-07	0.0119865
rs3127200	TMEM181	ENSG00000146433	6	159197182	158957468	159056460	+	T	C	0.08065	0.230424	0.600568	0.552959	0.994848	-0.222682	-0.59941	0.553719	0.993715	-0.496057	-1.23766	0.226119	0.987249	1.75829	7.03464	1.1887e-07	0.0128761
rs987005	TMEM181	ENSG00000146433	6	159219183	158957468	159056460	+	C	T	0.08065	0.230424	0.600568	0.552959	0.994848	-0.222682	-0.59941	0.553719	0.993715	-0.496057	-1.23766	0.226119	0.987249	1.75829	7.03464	1.1887e-07	0.0128761
rs3123128	TMEM181	ENSG00000146433	6	159227494	158957468	159056460	+	G	T	0.08065	0.230424	0.600568	0.552959	0.994848	-0.222682	-0.59941	0.553719	0.993715	-0.496057	-1.23766	0.226119	0.987249	1.75829	7.03464	1.1887e-07	0.0128761
rs3123137	TMEM181	ENSG00000146433	6	159236663	158957468	159056460	+	G	A	0.08065	0.230424	0.600568	0.552959	0.994848	-0.222682	-0.59941	0.553719	0.993715	-0.496057	-1.23766	0.226119	0.987249	1.75829	7.03464	1.1887e-07	0.0128761
rs35043778	RIPPLY3	ENSG00000183145	21	37470803	38378450	38391959	+	A	G	0.1129	0.145752	0.436773	0.665626	0.996219	1.29412	4.44035	0.000127809	0.547001	0.482195	1.21572	0.234241	0.987249	0.847979	6.96037	1.44111e-07	0.0154329
rs71330644	RIPPLY3	ENSG00000183145	21	37471670	38378450	38391959	+	A	G	0.1129	0.145752	0.436773	0.665626	0.996219	1.29412	4.44035	0.000127809	0.547001	0.482195	1.21572	0.234241	0.987249	0.847979	6.96037	1.44111e-07	0.0154329
rs35387794	RIPPLY3	ENSG00000183145	21	37475576	38378450	38391959	+	A	C	0.1129	0.145752	0.436773	0.665626	0.996219	1.29412	4.44035	0.000127809	0.547001	0.482195	1.21572	0.234241	0.987249	0.847979	6.96037	1.44111e-07	0.0154329
rs67422184	RIPPLY3	ENSG00000183145	21	37477069	38378450	38391959	+	T	C	0.1129	0.145752	0.436773	0.665626	0.996219	1.29412	4.44035	0.000127809	0.547001	0.482195	1.21572	0.234241	0.987249	0.847979	6.96037	1.44111e-07	0.0154329
rs1214457	IFIT5	ENSG00000152778	10	90441552	91174343	91180758	+	A	G	0.1452	0.0162624	0.0454139	0.9641	0.999611	0.511245	1.49231	0.1468	0.99005	-0.296157	-0.829144	0.414036	0.98865	1.53143	6.89134	1.72453e-07	0.0182701
rs34613278	B3GALT5	ENSG00000183778	21	40720494	40928369	41045064	+	T	C	0.06452	-0.30398	-0.707094	0.485352	0.993621	0.319906	0.751503	0.45862	0.992341	-0.00344937	-0.00780053	0.993831	0.999912	1.84965	6.87578	1.79586e-07	0.0182701
rs13050927	B3GALT5	ENSG00000183778	21	40722324	40928369	41045064	+	A	C	0.06452	-0.30398	-0.707094	0.485352	0.993621	0.319906	0.751503	0.45862	0.992341	-0.00344937	-0.00780053	0.993831	0.999912	1.84965	6.87578	1.79586e-07	0.0182701
rs35440219	B3GALT5	ENSG00000183778	21	40724256	40928369	41045064	+	TA	T	0.06452	-0.30398	-0.707094	0.485352	0.993621	0.319906	0.751503	0.45862	0.992341	-0.00344937	-0.00780053	0.993831	0.999912	1.84965	6.87578	1.79586e-07	0.0182701
rs372626883	B3GALT5	ENSG00000183778	21	40726666	40928369	41045064	+	G	GA	0.06452	-0.30398	-0.707094	0.485352	0.993621	0.319906	0.751503	0.45862	0.992341	-0.00344937	-0.00780053	0.993831	0.999912	1.84965	6.87578	1.79586e-07	0.0182701
rs13045993	B3GALT5	ENSG00000183778	21	40727966	40928369	41045064	+	T	A	0.06452	-0.30398	-0.707094	0.485352	0.993621	0.319906	0.751503	0.45862	0.992341	-0.00344937	-0.00780053	0.993831	0.999912	1.84965	6.87578	1.79586e-07	0.0182701
rs4295088	B3GALT5	ENSG00000183778	21	40728714	40928369	41045064	+	A	G	0.06452	-0.30398	-0.707094	0.485352	0.993621	0.319906	0.751503	0.45862	0.992341	-0.00344937	-0.00780053	0.993831	0.999912	1.84965	6.87578	1.79586e-07	0.0182701
NA	B3GALT5	ENSG00000183778	21	40728988	40928369	41045064	+	G	T	0.06452	-0.30398	-0.707094	0.485352	0.993621	0.319906	0.751503	0.45862	0.992341	-0.00344937	-0.00780053	0.993831	0.999912	1.84965	6.87578	1.79586e-07	0.0182701
rs138464842	B3GALT5	ENSG00000183778	21	40729637	40928369	41045064	+	G	GGTA	0.06452	-0.30398	-0.707094	0.485352	0.993621	0.319906	0.751503	0.45862	0.992341	-0.00344937	-0.00780053	0.993831	0.999912	1.84965	6.87578	1.79586e-07	0.0182701
rs150461794	B3GALT5	ENSG00000183778	21	40731745	40928369	41045064	+	AATC	A	0.06452	-0.30398	-0.707094	0.485352	0.993621	0.319906	0.751503	0.45862	0.992341	-0.00344937	-0.00780053	0.993831	0.999912	1.84965	6.87578	1.79586e-07	0.0182701
rs138797045	B3GALT5	ENSG00000183778	21	40733095	40928369	41045064	+	T	C	0.06452	-0.30398	-0.707094	0.485352	0.993621	0.319906	0.751503	0.45862	0.992341	-0.00344937	-0.00780053	0.993831	0.999912	1.84965	6.87578	1.79586e-07	0.0182701
rs35785797	B3GALT5	ENSG00000183778	21	40733244	40928369	41045064	+	T	C	0.06452	-0.30398	-0.707094	0.485352	0.993621	0.319906	0.751503	0.45862	0.992341	-0.00344937	-0.00780053	0.993831	0.999912	1.84965	6.87578	1.79586e-07	0.0182701
rs71330364	B3GALT5	ENSG00000183778	21	40736580	40928369	41045064	+	A	AT	0.06452	-0.30398	-0.707094	0.485352	0.993621	0.319906	0.751503	0.45862	0.992341	-0.00344937	-0.00780053	0.993831	0.999912	1.84965	6.87578	1.79586e-07	0.0182701
rs11910752	B3GALT5	ENSG00000183778	21	40737385	40928369	41045064	+	A	G	0.06452	-0.30398	-0.707094	0.485352	0.993621	0.319906	0.751503	0.45862	0.992341	-0.00344937	-0.00780053	0.993831	0.999912	1.84965	6.87578	1.79586e-07	0.0182701
rs71316134	B3GALT5	ENSG00000183778	21	40738776	40928369	41045064	+	T	C	0.06452	-0.30398	-0.707094	0.485352	0.993621	0.319906	0.751503	0.45862	0.992341	-0.00344937	-0.00780053	0.993831	0.999912	1.84965	6.87578	1.79586e-07	0.0182701
rs11910622	B3GALT5	ENSG00000183778	21	40739926	40928369	41045064	+	G	T	0.06452	-0.30398	-0.707094	0.485352	0.993621	0.319906	0.751503	0.45862	0.992341	-0.00344937	-0.00780053	0.993831	0.999912	1.84965	6.87578	1.79586e-07	0.0182701
rs11910437	B3GALT5	ENSG00000183778	21	40740040	40928369	41045064	+	C	A	0.06452	-0.30398	-0.707094	0.485352	0.993621	0.319906	0.751503	0.45862	0.992341	-0.00344937	-0.00780053	0.993831	0.999912	1.84965	6.87578	1.79586e-07	0.0182701
rs151200817	CCDC142	ENSG00000135637	2	74420561	74699113	74710535	-	C	CATTATT	0.08065	0.779273	1.60497	0.119723	0.983629	-0.0773128	-0.165405	0.869814	0.998515	0.199655	0.415586	0.68088	0.993009	2.09233	6.87118	1.81752e-07	0.0182701
rs56008504	CCDC142	ENSG00000135637	2	74425427	74699113	74710535	-	T	C	0.08065	0.779273	1.60497	0.119723	0.983629	-0.0773128	-0.165405	0.869814	0.998515	0.199655	0.415586	0.68088	0.993009	2.09233	6.87118	1.81752e-07	0.0182701
rs56168672	CCDC142	ENSG00000135637	2	74425447	74699113	74710535	-	T	G	0.08065	0.779273	1.60497	0.119723	0.983629	-0.0773128	-0.165405	0.869814	0.998515	0.199655	0.415586	0.68088	0.993009	2.09233	6.87118	1.81752e-07	0.0182701
rs3821321	CCDC142	ENSG00000135637	2	74425932	74699113	74710535	-	A	G	0.08065	0.779273	1.60497	0.119723	0.983629	-0.0773128	-0.165405	0.869814	0.998515	0.199655	0.415586	0.68088	0.993009	2.09233	6.87118	1.81752e-07	0.0182701
rs59694669	CCDC142	ENSG00000135637	2	74426479	74699113	74710535	-	C	A	0.08065	0.779273	1.60497	0.119723	0.983629	-0.0773128	-0.165405	0.869814	0.998515	0.199655	0.415586	0.68088	0.993009	2.09233	6.87118	1.81752e-07	0.0182701
rs111549133	CCDC142	ENSG00000135637	2	74430983	74699113	74710535	-	T	G	0.08065	0.779273	1.60497	0.119723	0.983629	-0.0773128	-0.165405	0.869814	0.998515	0.199655	0.415586	0.68088	0.993009	2.09233	6.87118	1.81752e-07	0.0182701
rs139586739	SDC3	ENSG00000162512	1	32068536	31342314	31381608	-	GTA	G	0.06452	0.994979	1.68593	0.102922	0.982126	0.416485	0.759314	0.45401	0.992312	0.886142	1.69536	0.101102	0.987249	2.3	6.84413	1.95037e-07	0.0190963
rs10914455	SDC3	ENSG00000162512	1	32085637	31342314	31381608	-	G	A	0.06452	0.994979	1.68593	0.102922	0.982126	0.416485	0.759314	0.45401	0.992312	0.886142	1.69536	0.101102	0.987249	2.3	6.84413	1.95037e-07	0.0190963
rs11575884	SDC3	ENSG00000162512	1	32086169	31342314	31381608	-	A	G	0.06452	0.994979	1.68593	0.102922	0.982126	0.416485	0.759314	0.45401	0.992312	0.886142	1.69536	0.101102	0.987249	2.3	6.84413	1.95037e-07	0.0190963
rs41527749	SDC3	ENSG00000162512	1	32090725	31342314	31381608	-	T	C	0.06452	0.994979	1.68593	0.102922	0.982126	0.416485	0.759314	0.45401	0.992312	0.886142	1.69536	0.101102	0.987249	2.3	6.84413	1.95037e-07	0.0190963
rs41263963	SDC3	ENSG00000162512	1	32092610	31342314	31381608	-	A	G	0.06452	0.994979	1.68593	0.102922	0.982126	0.416485	0.759314	0.45401	0.992312	0.886142	1.69536	0.101102	0.987249	2.3	6.84413	1.95037e-07	0.0190963
rs12090352	SDC3	ENSG00000162512	1	32096833	31342314	31381608	-	T	A	0.06452	0.994979	1.68593	0.102922	0.982126	0.416485	0.759314	0.45401	0.992312	0.886142	1.69536	0.101102	0.987249	2.3	6.84413	1.95037e-07	0.0190963
rs60198320	SDC3	ENSG00000162512	1	32105140	31342314	31381608	-	C	G	0.06452	0.994979	1.68593	0.102922	0.982126	0.416485	0.759314	0.45401	0.992312	0.886142	1.69536	0.101102	0.987249	2.3	6.84413	1.95037e-07	0.0190963
rs74063934	SDC3	ENSG00000162512	1	32105193	31342314	31381608	-	A	G	0.06452	0.994979	1.68593	0.102922	0.982126	0.416485	0.759314	0.45401	0.992312	0.886142	1.69536	0.101102	0.987249	2.3	6.84413	1.95037e-07	0.0190963
rs59745051	SDC3	ENSG00000162512	1	32107812	31342314	31381608	-	T	C	0.06452	0.994979	1.68593	0.102922	0.982126	0.416485	0.759314	0.45401	0.992312	0.886142	1.69536	0.101102	0.987249	2.3	6.84413	1.95037e-07	0.0190963
rs16834631	SDC3	ENSG00000162512	1	32110838	31342314	31381608	-	G	T	0.06452	0.994979	1.68593	0.102922	0.982126	0.416485	0.759314	0.45401	0.992312	0.886142	1.69536	0.101102	0.987249	2.3	6.84413	1.95037e-07	0.0190963
rs2108481	SNRPG	ENSG00000143977	2	70825231	70508494	70520903	-	T	C	0.2097	0.558141	1.71666	0.097087	0.980958	-0.205856	-0.677614	0.503577	0.993151	-0.179017	-0.839788	0.408141	0.988577	1.17118	6.81751	2.09077e-07	0.0201054
rs11126279	SNRPG	ENSG00000143977	2	70825996	70508494	70520903	-	C	T	0.2097	0.558141	1.71666	0.097087	0.980958	-0.205856	-0.677614	0.503577	0.993151	-0.179017	-0.839788	0.408141	0.988577	1.17118	6.81751	2.09077e-07	0.0201054
rs11126281	SNRPG	ENSG00000143977	2	70826201	70508494	70520903	-	G	A	0.2097	0.558141	1.71666	0.097087	0.980958	-0.205856	-0.677614	0.503577	0.993151	-0.179017	-0.839788	0.408141	0.988577	1.17118	6.81751	2.09077e-07	0.0201054
rs4852685	SNRPG	ENSG00000143977	2	70826967	70508494	70520903	-	T	C	0.2097	0.558141	1.71666	0.097087	0.980958	-0.205856	-0.677614	0.503577	0.993151	-0.179017	-0.839788	0.408141	0.988577	1.17118	6.81751	2.09077e-07	0.0201054
rs6754691	SNRPG	ENSG00000143977	2	70828390	70508494	70520903	-	T	C	0.2097	0.558141	1.71666	0.097087	0.980958	-0.205856	-0.677614	0.503577	0.993151	-0.179017	-0.839788	0.408141	0.988577	1.17118	6.81751	2.09077e-07	0.0201054
rs12622782	SNRPG	ENSG00000143977	2	70829121	70508494	70520903	-	C	T	0.2097	0.558141	1.71666	0.097087	0.980958	-0.205856	-0.677614	0.503577	0.993151	-0.179017	-0.839788	0.408141	0.988577	1.17118	6.81751	2.09077e-07	0.0201054
rs10206508	SNRPG	ENSG00000143977	2	70829413	70508494	70520903	-	G	A	0.2097	0.558141	1.71666	0.097087	0.980958	-0.205856	-0.677614	0.503577	0.993151	-0.179017	-0.839788	0.408141	0.988577	1.17118	6.81751	2.09077e-07	0.0201054
rs76162994	HERC1	ENSG00000103657	15	63328962	63900817	64126141	-	C	A	0.09677	-0.126471	-0.345046	0.732638	0.997101	-0.153746	-0.401254	0.691279	0.995787	-0.228467	-0.581526	0.565539	0.990215	1.63633	6.73221	2.6138e-07	0.025071
rs71620939	TRAPPC11	ENSG00000168538	4	183603689	184580420	184634745	+	G	A	0.08065	-0.289628	-0.658278	0.515736	0.993994	0.937641	1.92231	0.0647952	0.985938	0.377082	0.921221	0.364805	0.988414	2.36112	6.65986	3.16068e-07	0.0297117
rs17073833	TRAPPC11	ENSG00000168538	4	183605285	184580420	184634745	+	C	A	0.08065	-0.289628	-0.658278	0.515736	0.993994	0.937641	1.92231	0.0647952	0.985938	0.377082	0.921221	0.364805	0.988414	2.36112	6.65986	3.16068e-07	0.0297117
rs17073835	TRAPPC11	ENSG00000168538	4	183605834	184580420	184634745	+	G	A	0.08065	-0.289628	-0.658278	0.515736	0.993994	0.937641	1.92231	0.0647952	0.985938	0.377082	0.921221	0.364805	0.988414	2.36112	6.65986	3.16068e-07	0.0297117
rs17073848	TRAPPC11	ENSG00000168538	4	183609944	184580420	184634745	+	G	A	0.08065	-0.289628	-0.658278	0.515736	0.993994	0.937641	1.92231	0.0647952	0.985938	0.377082	0.921221	0.364805	0.988414	2.36112	6.65986	3.16068e-07	0.0297117
rs34013558	TRAPPC11	ENSG00000168538	4	183610151	184580420	184634745	+	G	A	0.08065	-0.289628	-0.658278	0.515736	0.993994	0.937641	1.92231	0.0647952	0.985938	0.377082	0.921221	0.364805	0.988414	2.36112	6.65986	3.16068e-07	0.0297117
rs17327535	TRAPPC11	ENSG00000168538	4	183610481	184580420	184634745	+	G	A	0.08065	-0.289628	-0.658278	0.515736	0.993994	0.937641	1.92231	0.0647952	0.985938	0.377082	0.921221	0.364805	0.988414	2.36112	6.65986	3.16068e-07	0.0297117
rs13130051	TRAPPC11	ENSG00000168538	4	183611012	184580420	184634745	+	A	T	0.08065	-0.289628	-0.658278	0.515736	0.993994	0.937641	1.92231	0.0647952	0.985938	0.377082	0.921221	0.364805	0.988414	2.36112	6.65986	3.16068e-07	0.0297117
rs17073852	TRAPPC11	ENSG00000168538	4	183613123	184580420	184634745	+	G	A	0.08065	-0.289628	-0.658278	0.515736	0.993994	0.937641	1.92231	0.0647952	0.985938	0.377082	0.921221	0.364805	0.988414	2.36112	6.65986	3.16068e-07	0.0297117
NA	RP11-295G20.2	ENSG00000233461	1	231179742	231658134	231664302	-	GTT	G	0.06452	0.279018	0.568249	0.574395	0.995204	0.359676	0.65386	0.518536	0.993326	-0.279705	-0.518637	0.608089	0.990718	2.29459	6.62953	3.42321e-07	0.0316276
rs79200736	RP11-295G20.2	ENSG00000233461	1	231182669	231658134	231664302	-	A	G	0.06452	0.279018	0.568249	0.574395	0.995204	0.359676	0.65386	0.518536	0.993326	-0.279705	-0.518637	0.608089	0.990718	2.29459	6.62953	3.42321e-07	0.0316276
rs71179764	RP11-295G20.2	ENSG00000233461	1	231183872	231658134	231664302	-	GA	G	0.06452	0.279018	0.568249	0.574395	0.995204	0.359676	0.65386	0.518536	0.993326	-0.279705	-0.518637	0.608089	0.990718	2.29459	6.62953	3.42321e-07	0.0316276
rs114828527	RP11-295G20.2	ENSG00000233461	1	231184320	231658134	231664302	-	C	T	0.06452	0.279018	0.568249	0.574395	0.995204	0.359676	0.65386	0.518536	0.993326	-0.279705	-0.518637	0.608089	0.990718	2.29459	6.62953	3.42321e-07	0.0316276
rs75633257	RP11-295G20.2	ENSG00000233461	1	231189330	231658134	231664302	-	A	G	0.06452	0.279018	0.568249	0.574395	0.995204	0.359676	0.65386	0.518536	0.993326	-0.279705	-0.518637	0.608089	0.990718	2.29459	6.62953	3.42321e-07	0.0316276
rs74143538	RP11-295G20.2	ENSG00000233461	1	231199522	231658134	231664302	-	A	G	0.06452	0.279018	0.568249	0.574395	0.995204	0.359676	0.65386	0.518536	0.993326	-0.279705	-0.518637	0.608089	0.990718	2.29459	6.62953	3.42321e-07	0.0316276
rs77060188	RP11-295G20.2	ENSG00000233461	1	231243697	231658134	231664302	-	T	A	0.06452	0.279018	0.568249	0.574395	0.995204	0.359676	0.65386	0.518536	0.993326	-0.279705	-0.518637	0.608089	0.990718	2.29459	6.62953	3.42321e-07	0.0316276
rs61950392	DGKH	ENSG00000102780	13	43609228	42614176	42830714	+	A	G	0.09677	-0.0855021	-0.182688	0.856359	0.998424	-0.119695	-0.26273	0.794682	0.997642	-0.358011	-0.85774	0.398319	0.988468	1.88997	6.60739	3.62882e-07	0.0334453
rs150453554	SEMA6C	ENSG00000143434	1	151379094	151104161	151119104	-	C	T	0.08065	1.65202	2.96635	0.00610397	0.924501	1.25405	3.73182	0.000858303	0.78603	0.704769	1.36625	0.182733	0.987249	1.71446	6.57819	3.91917e-07	0.0360332
rs71329821	ADAMTS1	ENSG00000154734	21	27674891	28208066	28217728	-	AT	A	0.06452	-0.536845	-0.826721	0.415385	0.993027	-0.0116478	-0.0264508	0.979085	0.999658	1.07007	2.01953	0.0530966	0.987249	1.83919	6.57343	3.96869e-07	0.0360488
rs71329822	ADAMTS1	ENSG00000154734	21	27675313	28208066	28217728	-	A	ATCTTTC	0.06452	-0.536845	-0.826721	0.415385	0.993027	-0.0116478	-0.0264508	0.979085	0.999658	1.07007	2.01953	0.0530966	0.987249	1.83919	6.57343	3.96869e-07	0.0360488
rs459909	ADAMTS1	ENSG00000154734	21	27676672	28208066	28217728	-	G	A	0.06452	-0.536845	-0.826721	0.415385	0.993027	-0.0116478	-0.0264508	0.979085	0.999658	1.07007	2.01953	0.0530966	0.987249	1.83919	6.57343	3.96869e-07	0.0360488
rs4817105	ADAMTS1	ENSG00000154734	21	27688357	28208066	28217728	-	G	A	0.06452	-0.536845	-0.826721	0.415385	0.993027	-0.0116478	-0.0264508	0.979085	0.999658	1.07007	2.01953	0.0530966	0.987249	1.83919	6.57343	3.96869e-07	0.0360488
rs10854298	ADAMTS1	ENSG00000154734	21	27689622	28208066	28217728	-	A	G	0.06452	-0.536845	-0.826721	0.415385	0.993027	-0.0116478	-0.0264508	0.979085	0.999658	1.07007	2.01953	0.0530966	0.987249	1.83919	6.57343	3.96869e-07	0.0360488
rs369320111	TUFT1	ENSG00000143367	1	151645343	151512781	151556059	+	CT	C	0.08065	0.271458	0.434073	0.667562	0.996274	-0.187027	-0.456925	0.65125	0.99528	-0.241935	-0.447339	0.658072	0.992531	1.73287	6.56862	4.01938e-07	0.0364215
rs8122844	DOK5	ENSG00000101134	20	53800743	53092136	53267710	+	T	C	0.09677	-0.197899	-0.445314	0.659517	0.995986	-0.532179	-1.64847	0.110434	0.988868	-0.246455	-0.58817	0.561133	0.990077	1.44025	6.53752	4.36342e-07	0.0393179
rs6092078	DOK5	ENSG00000101134	20	53801129	53092136	53267710	+	A	G	0.09677	-0.197899	-0.445314	0.659517	0.995986	-0.532179	-1.64847	0.110434	0.988868	-0.246455	-0.58817	0.561133	0.990077	1.44025	6.53752	4.36342e-07	0.0393179
rs73187211	DNAJC15	ENSG00000120675	13	42633965	43597339	43683045	+	G	A	0.09677	0.6252	1.33773	0.191748	0.986809	-0.762844	-2.04684	0.0501634	0.982392	-0.857863	-2.23648	0.0334669	0.981757	1.89876	6.53693	4.3703e-07	0.0393179
rs16833391	TUFT1	ENSG00000143367	1	151547253	151512781	151556059	+	T	C	0.1129	0.719014	1.48328	0.14917	0.985251	0.281636	0.757417	0.455127	0.992325	0.364455	0.816714	0.420986	0.98865	1.57427	6.53094	4.43999e-07	0.0397551
rs4596896	TUFT1	ENSG00000143367	1	151565655	151512781	151556059	+	C	A	0.1129	0.719014	1.48328	0.14917	0.985251	0.281636	0.757417	0.455127	0.992325	0.364455	0.816714	0.420986	0.98865	1.57427	6.53094	4.43999e-07	0.0397551
rs76936058	CCDC142	ENSG00000135637	2	74430386	74699113	74710535	-	A	G	0.06452	1.19388	2.34927	0.0260954	0.959642	-0.281421	-0.552054	0.585291	0.993982	0.17682	0.334991	0.740128	0.994802	2.24956	6.52055	4.56362e-07	0.0404774
rs77991502	CCDC142	ENSG00000135637	2	74432455	74699113	74710535	-	A	G	0.06452	1.19388	2.34927	0.0260954	0.959642	-0.281421	-0.552054	0.585291	0.993982	0.17682	0.334991	0.740128	0.994802	2.24956	6.52055	4.56362e-07	0.0404774
rs57740554	CCDC142	ENSG00000135637	2	74435332	74699113	74710535	-	G	A	0.06452	1.19388	2.34927	0.0260954	0.959642	-0.281421	-0.552054	0.585291	0.993982	0.17682	0.334991	0.740128	0.994802	2.24956	6.52055	4.56362e-07	0.0404774
rs59237163	CCDC142	ENSG00000135637	2	74445035	74699113	74710535	-	G	A	0.06452	1.19388	2.34927	0.0260954	0.959642	-0.281421	-0.552054	0.585291	0.993982	0.17682	0.334991	0.740128	0.994802	2.24956	6.52055	4.56362e-07	0.0404774
rs6051393	VPS16	ENSG00000215305	20	2766568	2821349	2847378	+	A	G	0.06452	1.02893	2.71178	0.0113076	0.939582	-0.269438	-0.634887	0.530656	0.993432	0.726792	1.79035	0.0842169	0.987249	1.73073	6.51433	4.63926e-07	0.0408599
rs35049689	VPS16	ENSG00000215305	20	2767655	2821349	2847378	+	G	T	0.06452	1.02893	2.71178	0.0113076	0.939582	-0.269438	-0.634887	0.530656	0.993432	0.726792	1.79035	0.0842169	0.987249	1.73073	6.51433	4.63926e-07	0.0408599
rs201488667	VPS16	ENSG00000215305	20	2767662	2821349	2847378	+	C	CT	0.06452	1.02893	2.71178	0.0113076	0.939582	-0.269438	-0.634887	0.530656	0.993432	0.726792	1.79035	0.0842169	0.987249	1.73073	6.51433	4.63926e-07	0.0408599
rs59798878	PROSER2	ENSG00000148426	10	11898365	11865338	11914276	+	C	T	0.06452	0.257671	0.843063	0.406338	0.993027	1.04157	2.0383	0.0510647	0.982392	0.309393	0.790097	0.436112	0.988727	2.26907	6.48674	4.99061e-07	0.0435474
rs56209622	PROSER2	ENSG00000148426	10	11899038	11865338	11914276	+	G	A	0.06452	0.257671	0.843063	0.406338	0.993027	1.04157	2.0383	0.0510647	0.982392	0.309393	0.790097	0.436112	0.988727	2.26907	6.48674	4.99061e-07	0.0435474
rs561839281	PROSER2	ENSG00000148426	10	11910639	11865338	11914276	+	T	TTTTTG	0.06452	0.257671	0.843063	0.406338	0.993027	1.04157	2.0383	0.0510647	0.982392	0.309393	0.790097	0.436112	0.988727	2.26907	6.48674	4.99061e-07	0.0435474
rs10795904	PROSER2	ENSG00000148426	10	11917404	11865338	11914276	+	C	T	0.06452	0.257671	0.843063	0.406338	0.993027	1.04157	2.0383	0.0510647	0.982392	0.309393	0.790097	0.436112	0.988727	2.26907	6.48674	4.99061e-07	0.0435474
rs587117	AK5	ENSG00000154027	1	77184927	77747736	78025651	+	A	C	0.06452	0.66966	0.904035	0.373689	0.992846	0.120802	0.520424	0.606859	0.99451	-0.311512	-0.519802	0.607287	0.990718	1.79555	6.47985	5.08254e-07	0.0439427
rs524484	AK5	ENSG00000154027	1	77185465	77747736	78025651	+	A	G	0.06452	0.66966	0.904035	0.373689	0.992846	0.120802	0.520424	0.606859	0.99451	-0.311512	-0.519802	0.607287	0.990718	1.79555	6.47985	5.08254e-07	0.0439427
rs646207	AK5	ENSG00000154027	1	77185635	77747736	78025651	+	C	T	0.06452	0.66966	0.904035	0.373689	0.992846	0.120802	0.520424	0.606859	0.99451	-0.311512	-0.519802	0.607287	0.990718	1.79555	6.47985	5.08254e-07	0.0439427
rs5775362	AK5	ENSG00000154027	1	77189116	77747736	78025651	+	CT	C	0.06452	0.66966	0.904035	0.373689	0.992846	0.120802	0.520424	0.606859	0.99451	-0.311512	-0.519802	0.607287	0.990718	1.79555	6.47985	5.08254e-07	0.0439427
rs12347448	PSMB7	ENSG00000136930	9	126221037	127115745	127177723	-	G	A	0.08065	0.811856	2.53782	0.0170034	0.950399	0.343806	0.726201	0.473743	0.992661	-0.386175	-1.0515	0.302018	0.987542	2.12147	6.46209	5.32724e-07	0.045848
rs10818822	PSMB7	ENSG00000136930	9	126244326	127115745	127177723	-	G	A	0.08065	0.811856	2.53782	0.0170034	0.950399	0.343806	0.726201	0.473743	0.992661	-0.386175	-1.0515	0.302018	0.987542	2.12147	6.46209	5.32724e-07	0.045848
rs4473902	FIG4	ENSG00000112367	6	110120267	110012499	110146631	+	C	A	0.08065	0.655176	1.55314	0.13162	0.984722	-0.613165	-1.66066	0.107941	0.988868	-0.101708	-0.235189	0.815773	0.996422	1.68358	6.43696	5.6943e-07	0.0484174
rs702609	ITGA2	ENSG00000164171	5	53168103	52285156	52390609	+	T	A	0.08065	0.308221	0.499144	0.621577	0.995267	0.311183	0.756562	0.455632	0.992325	0.660962	1.67874	0.104331	0.987249	1.71595	6.43105	5.78416e-07	0.0484174
rs77715289	TUBB2A	ENSG00000137267	6	2574094	3153903	3157760	-	A	G	0.09677	-0.0164882	-0.0304923	0.975891	0.999679	-1.22711	-4.18482	0.000255526	0.617541	-0.636999	-1.39992	0.172519	0.987249	1.63298	6.3998	6.28444e-07	0.0484174
rs11295275	SNRPG	ENSG00000143977	2	70823277	70508494	70520903	-	GA	G	0.2419	0.58205	1.84223	0.0760556	0.978772	-0.386975	-1.31696	0.19853	0.99005	-0.215306	-1.03054	0.311579	0.987542	1.13108	6.38498	6.53671e-07	0.0484174
rs75318860	BOD1L1	ENSG00000038219	4	12796419	13570362	13629347	-	C	T	0.06452	-1.00992	-2.55754	0.0162444	0.947691	-0.962945	-2.57169	0.0157196	0.95625	0.93059	2.35905	0.0255313	0.977397	1.79614	6.38051	6.61479e-07	0.0484174
rs76795174	BOD1L1	ENSG00000038219	4	12796458	13570362	13629347	-	C	T	0.06452	-1.00992	-2.55754	0.0162444	0.947691	-0.962945	-2.57169	0.0157196	0.95625	0.93059	2.35905	0.0255313	0.977397	1.79614	6.38051	6.61479e-07	0.0484174
rs75772704	BOD1L1	ENSG00000038219	4	12796518	13570362	13629347	-	G	A	0.06452	-1.00992	-2.55754	0.0162444	0.947691	-0.962945	-2.57169	0.0157196	0.95625	0.93059	2.35905	0.0255313	0.977397	1.79614	6.38051	6.61479e-07	0.0484174
rs74692091	BOD1L1	ENSG00000038219	4	12796918	13570362	13629347	-	G	A	0.06452	-1.00992	-2.55754	0.0162444	0.947691	-0.962945	-2.57169	0.0157196	0.95625	0.93059	2.35905	0.0255313	0.977397	1.79614	6.38051	6.61479e-07	0.0484174
rs79003206	BOD1L1	ENSG00000038219	4	12796982	13570362	13629347	-	C	T	0.06452	-1.00992	-2.55754	0.0162444	0.947691	-0.962945	-2.57169	0.0157196	0.95625	0.93059	2.35905	0.0255313	0.977397	1.79614	6.38051	6.61479e-07	0.0484174
rs11733571	BOD1L1	ENSG00000038219	4	12797250	13570362	13629347	-	A	T	0.06452	-1.00992	-2.55754	0.0162444	0.947691	-0.962945	-2.57169	0.0157196	0.95625	0.93059	2.35905	0.0255313	0.977397	1.79614	6.38051	6.61479e-07	0.0484174
rs11733645	BOD1L1	ENSG00000038219	4	12797493	13570362	13629347	-	C	T	0.06452	-1.00992	-2.55754	0.0162444	0.947691	-0.962945	-2.57169	0.0157196	0.95625	0.93059	2.35905	0.0255313	0.977397	1.79614	6.38051	6.61479e-07	0.0484174
rs11728489	BOD1L1	ENSG00000038219	4	12797555	13570362	13629347	-	T	C	0.06452	-1.00992	-2.55754	0.0162444	0.947691	-0.962945	-2.57169	0.0157196	0.95625	0.93059	2.35905	0.0255313	0.977397	1.79614	6.38051	6.61479e-07	0.0484174
rs74745433	BOD1L1	ENSG00000038219	4	12798047	13570362	13629347	-	T	C	0.06452	-1.00992	-2.55754	0.0162444	0.947691	-0.962945	-2.57169	0.0157196	0.95625	0.93059	2.35905	0.0255313	0.977397	1.79614	6.38051	6.61479e-07	0.0484174
rs78385771	BOD1L1	ENSG00000038219	4	12798090	13570362	13629347	-	C	T	0.06452	-1.00992	-2.55754	0.0162444	0.947691	-0.962945	-2.57169	0.0157196	0.95625	0.93059	2.35905	0.0255313	0.977397	1.79614	6.38051	6.61479e-07	0.0484174
rs79172069	BOD1L1	ENSG00000038219	4	12798567	13570362	13629347	-	T	C	0.06452	-1.00992	-2.55754	0.0162444	0.947691	-0.962945	-2.57169	0.0157196	0.95625	0.93059	2.35905	0.0255313	0.977397	1.79614	6.38051	6.61479e-07	0.0484174
rs77341231	BOD1L1	ENSG00000038219	4	12799022	13570362	13629347	-	C	T	0.06452	-1.00992	-2.55754	0.0162444	0.947691	-0.962945	-2.57169	0.0157196	0.95625	0.93059	2.35905	0.0255313	0.977397	1.79614	6.38051	6.61479e-07	0.0484174
rs77650006	BOD1L1	ENSG00000038219	4	12799328	13570362	13629347	-	G	A	0.06452	-1.00992	-2.55754	0.0162444	0.947691	-0.962945	-2.57169	0.0157196	0.95625	0.93059	2.35905	0.0255313	0.977397	1.79614	6.38051	6.61479e-07	0.0484174
rs76366739	BOD1L1	ENSG00000038219	4	12800585	13570362	13629347	-	T	C	0.06452	-1.00992	-2.55754	0.0162444	0.947691	-0.962945	-2.57169	0.0157196	0.95625	0.93059	2.35905	0.0255313	0.977397	1.79614	6.38051	6.61479e-07	0.0484174
rs11737281	BOD1L1	ENSG00000038219	4	12801099	13570362	13629347	-	C	A	0.06452	-1.00992	-2.55754	0.0162444	0.947691	-0.962945	-2.57169	0.0157196	0.95625	0.93059	2.35905	0.0255313	0.977397	1.79614	6.38051	6.61479e-07	0.0484174
rs78771366	BOD1L1	ENSG00000038219	4	12802932	13570362	13629347	-	C	T	0.06452	-1.00992	-2.55754	0.0162444	0.947691	-0.962945	-2.57169	0.0157196	0.95625	0.93059	2.35905	0.0255313	0.977397	1.79614	6.38051	6.61479e-07	0.0484174
rs16887581	BOD1L1	ENSG00000038219	4	12803441	13570362	13629347	-	G	A	0.06452	-1.00992	-2.55754	0.0162444	0.947691	-0.962945	-2.57169	0.0157196	0.95625	0.93059	2.35905	0.0255313	0.977397	1.79614	6.38051	6.61479e-07	0.0484174
rs79202011	BOD1L1	ENSG00000038219	4	12804232	13570362	13629347	-	T	G	0.06452	-1.00992	-2.55754	0.0162444	0.947691	-0.962945	-2.57169	0.0157196	0.95625	0.93059	2.35905	0.0255313	0.977397	1.79614	6.38051	6.61479e-07	0.0484174
rs115714142	BOD1L1	ENSG00000038219	4	12804612	13570362	13629347	-	G	A	0.06452	-1.00992	-2.55754	0.0162444	0.947691	-0.962945	-2.57169	0.0157196	0.95625	0.93059	2.35905	0.0255313	0.977397	1.79614	6.38051	6.61479e-07	0.0484174
rs76670037	BOD1L1	ENSG00000038219	4	12804624	13570362	13629347	-	A	G	0.06452	-1.00992	-2.55754	0.0162444	0.947691	-0.962945	-2.57169	0.0157196	0.95625	0.93059	2.35905	0.0255313	0.977397	1.79614	6.38051	6.61479e-07	0.0484174
rs77480459	BOD1L1	ENSG00000038219	4	12804631	13570362	13629347	-	G	A	0.06452	-1.00992	-2.55754	0.0162444	0.947691	-0.962945	-2.57169	0.0157196	0.95625	0.93059	2.35905	0.0255313	0.977397	1.79614	6.38051	6.61479e-07	0.0484174
rs115241654	BOD1L1	ENSG00000038219	4	12807370	13570362	13629347	-	T	G	0.06452	-1.00992	-2.55754	0.0162444	0.947691	-0.962945	-2.57169	0.0157196	0.95625	0.93059	2.35905	0.0255313	0.977397	1.79614	6.38051	6.61479e-07	0.0484174
rs114525282	BOD1L1	ENSG00000038219	4	12808076	13570362	13629347	-	G	C	0.06452	-1.00992	-2.55754	0.0162444	0.947691	-0.962945	-2.57169	0.0157196	0.95625	0.93059	2.35905	0.0255313	0.977397	1.79614	6.38051	6.61479e-07	0.0484174
rs80293408	BOD1L1	ENSG00000038219	4	12808453	13570362	13629347	-	G	A	0.06452	-1.00992	-2.55754	0.0162444	0.947691	-0.962945	-2.57169	0.0157196	0.95625	0.93059	2.35905	0.0255313	0.977397	1.79614	6.38051	6.61479e-07	0.0484174
rs78227703	BOD1L1	ENSG00000038219	4	12809036	13570362	13629347	-	C	A	0.06452	-1.00992	-2.55754	0.0162444	0.947691	-0.962945	-2.57169	0.0157196	0.95625	0.93059	2.35905	0.0255313	0.977397	1.79614	6.38051	6.61479e-07	0.0484174
rs141294568	BOD1L1	ENSG00000038219	4	12810255	13570362	13629347	-	AT	A	0.06452	-1.00992	-2.55754	0.0162444	0.947691	-0.962945	-2.57169	0.0157196	0.95625	0.93059	2.35905	0.0255313	0.977397	1.79614	6.38051	6.61479e-07	0.0484174
rs11726291	BOD1L1	ENSG00000038219	4	12811068	13570362	13629347	-	G	A	0.06452	-1.00992	-2.55754	0.0162444	0.947691	-0.962945	-2.57169	0.0157196	0.95625	0.93059	2.35905	0.0255313	0.977397	1.79614	6.38051	6.61479e-07	0.0484174
rs11727291	BOD1L1	ENSG00000038219	4	12811619	13570362	13629347	-	C	T	0.06452	-1.00992	-2.55754	0.0162444	0.947691	-0.962945	-2.57169	0.0157196	0.95625	0.93059	2.35905	0.0255313	0.977397	1.79614	6.38051	6.61479e-07	0.0484174
rs79516739	BOD1L1	ENSG00000038219	4	12812228	13570362	13629347	-	T	C	0.06452	-1.00992	-2.55754	0.0162444	0.947691	-0.962945	-2.57169	0.0157196	0.95625	0.93059	2.35905	0.0255313	0.977397	1.79614	6.38051	6.61479e-07	0.0484174
rs116313050	BOD1L1	ENSG00000038219	4	12812974	13570362	13629347	-	C	T	0.06452	-1.00992	-2.55754	0.0162444	0.947691	-0.962945	-2.57169	0.0157196	0.95625	0.93059	2.35905	0.0255313	0.977397	1.79614	6.38051	6.61479e-07	0.0484174
rs77108732	BOD1L1	ENSG00000038219	4	12813916	13570362	13629347	-	G	A	0.06452	-1.00992	-2.55754	0.0162444	0.947691	-0.962945	-2.57169	0.0157196	0.95625	0.93059	2.35905	0.0255313	0.977397	1.79614	6.38051	6.61479e-07	0.0484174
rs141915286	BOD1L1	ENSG00000038219	4	12814079	13570362	13629347	-	T	C	0.06452	-1.00992	-2.55754	0.0162444	0.947691	-0.962945	-2.57169	0.0157196	0.95625	0.93059	2.35905	0.0255313	0.977397	1.79614	6.38051	6.61479e-07	0.0484174
rs11724749	BOD1L1	ENSG00000038219	4	12815188	13570362	13629347	-	T	A	0.06452	-1.00992	-2.55754	0.0162444	0.947691	-0.962945	-2.57169	0.0157196	0.95625	0.93059	2.35905	0.0255313	0.977397	1.79614	6.38051	6.61479e-07	0.0484174
rs75549891	BOD1L1	ENSG00000038219	4	12815609	13570362	13629347	-	G	A	0.06452	-1.00992	-2.55754	0.0162444	0.947691	-0.962945	-2.57169	0.0157196	0.95625	0.93059	2.35905	0.0255313	0.977397	1.79614	6.38051	6.61479e-07	0.0484174
rs79138477	BOD1L1	ENSG00000038219	4	12815814	13570362	13629347	-	T	G	0.06452	-1.00992	-2.55754	0.0162444	0.947691	-0.962945	-2.57169	0.0157196	0.95625	0.93059	2.35905	0.0255313	0.977397	1.79614	6.38051	6.61479e-07	0.0484174
rs138074886	BOD1L1	ENSG00000038219	4	12818792	13570362	13629347	-	T	C	0.06452	-1.00992	-2.55754	0.0162444	0.947691	-0.962945	-2.57169	0.0157196	0.95625	0.93059	2.35905	0.0255313	0.977397	1.79614	6.38051	6.61479e-07	0.0484174
rs78736038	BOD1L1	ENSG00000038219	4	12819301	13570362	13629347	-	T	C	0.06452	-1.00992	-2.55754	0.0162444	0.947691	-0.962945	-2.57169	0.0157196	0.95625	0.93059	2.35905	0.0255313	0.977397	1.79614	6.38051	6.61479e-07	0.0484174
rs200415809	BOD1L1	ENSG00000038219	4	12820587	13570362	13629347	-	CA	C	0.06452	-1.00992	-2.55754	0.0162444	0.947691	-0.962945	-2.57169	0.0157196	0.95625	0.93059	2.35905	0.0255313	0.977397	1.79614	6.38051	6.61479e-07	0.0484174
rs79383726	BOD1L1	ENSG00000038219	4	12820930	13570362	13629347	-	C	A	0.06452	-1.00992	-2.55754	0.0162444	0.947691	-0.962945	-2.57169	0.0157196	0.95625	0.93059	2.35905	0.0255313	0.977397	1.79614	6.38051	6.61479e-07	0.0484174
rs80288038	BOD1L1	ENSG00000038219	4	12821266	13570362	13629347	-	C	A	0.06452	-1.00992	-2.55754	0.0162444	0.947691	-0.962945	-2.57169	0.0157196	0.95625	0.93059	2.35905	0.0255313	0.977397	1.79614	6.38051	6.61479e-07	0.0484174
rs574748584	BOD1L1	ENSG00000038219	4	12821756	13570362	13629347	-	C	CA	0.06452	-1.00992	-2.55754	0.0162444	0.947691	-0.962945	-2.57169	0.0157196	0.95625	0.93059	2.35905	0.0255313	0.977397	1.79614	6.38051	6.61479e-07	0.0484174
rs61660612	BOD1L1	ENSG00000038219	4	12835141	13570362	13629347	-	G	T	0.06452	-1.00992	-2.55754	0.0162444	0.947691	-0.962945	-2.57169	0.0157196	0.95625	0.93059	2.35905	0.0255313	0.977397	1.79614	6.38051	6.61479e-07	0.0484174
rs114420837	BOD1L1	ENSG00000038219	4	12835813	13570362	13629347	-	T	C	0.06452	-1.00992	-2.55754	0.0162444	0.947691	-0.962945	-2.57169	0.0157196	0.95625	0.93059	2.35905	0.0255313	0.977397	1.79614	6.38051	6.61479e-07	0.0484174
rs573008634	BOD1L1	ENSG00000038219	4	12836231	13570362	13629347	-	G	T	0.06452	-1.00992	-2.55754	0.0162444	0.947691	-0.962945	-2.57169	0.0157196	0.95625	0.93059	2.35905	0.0255313	0.977397	1.79614	6.38051	6.61479e-07	0.0484174
rs541923439	BOD1L1	ENSG00000038219	4	12836235	13570362	13629347	-	G	T	0.06452	-1.00992	-2.55754	0.0162444	0.947691	-0.962945	-2.57169	0.0157196	0.95625	0.93059	2.35905	0.0255313	0.977397	1.79614	6.38051	6.61479e-07	0.0484174
rs561791766	BOD1L1	ENSG00000038219	4	12836239	13570362	13629347	-	G	T	0.06452	-1.00992	-2.55754	0.0162444	0.947691	-0.962945	-2.57169	0.0157196	0.95625	0.93059	2.35905	0.0255313	0.977397	1.79614	6.38051	6.61479e-07	0.0484174
rs181243480	BOD1L1	ENSG00000038219	4	12836245	13570362	13629347	-	G	T	0.06452	-1.00992	-2.55754	0.0162444	0.947691	-0.962945	-2.57169	0.0157196	0.95625	0.93059	2.35905	0.0255313	0.977397	1.79614	6.38051	6.61479e-07	0.0484174
rs11733249	BOD1L1	ENSG00000038219	4	12837161	13570362	13629347	-	C	T	0.06452	-1.00992	-2.55754	0.0162444	0.947691	-0.962945	-2.57169	0.0157196	0.95625	0.93059	2.35905	0.0255313	0.977397	1.79614	6.38051	6.61479e-07	0.0484174
rs76124643	BOD1L1	ENSG00000038219	4	12837871	13570362	13629347	-	C	A	0.06452	-1.00992	-2.55754	0.0162444	0.947691	-0.962945	-2.57169	0.0157196	0.95625	0.93059	2.35905	0.0255313	0.977397	1.79614	6.38051	6.61479e-07	0.0484174
rs115005035	BOD1L1	ENSG00000038219	4	12841859	13570362	13629347	-	T	C	0.06452	-1.00992	-2.55754	0.0162444	0.947691	-0.962945	-2.57169	0.0157196	0.95625	0.93059	2.35905	0.0255313	0.977397	1.79614	6.38051	6.61479e-07	0.0484174
rs375588790	BOD1L1	ENSG00000038219	4	12844134	13570362	13629347	-	C	G	0.06452	-1.00992	-2.55754	0.0162444	0.947691	-0.962945	-2.57169	0.0157196	0.95625	0.93059	2.35905	0.0255313	0.977397	1.79614	6.38051	6.61479e-07	0.0484174
rs182045875	BOD1L1	ENSG00000038219	4	12846636	13570362	13629347	-	C	G	0.06452	-1.00992	-2.55754	0.0162444	0.947691	-0.962945	-2.57169	0.0157196	0.95625	0.93059	2.35905	0.0255313	0.977397	1.79614	6.38051	6.61479e-07	0.0484174
rs115764713	BOD1L1	ENSG00000038219	4	12856232	13570362	13629347	-	T	C	0.06452	-1.00992	-2.55754	0.0162444	0.947691	-0.962945	-2.57169	0.0157196	0.95625	0.93059	2.35905	0.0255313	0.977397	1.79614	6.38051	6.61479e-07	0.0484174
rs116625147	BOD1L1	ENSG00000038219	4	12857135	13570362	13629347	-	A	G	0.06452	-1.00992	-2.55754	0.0162444	0.947691	-0.962945	-2.57169	0.0157196	0.95625	0.93059	2.35905	0.0255313	0.977397	1.79614	6.38051	6.61479e-07	0.0484174
rs76380653	BOD1L1	ENSG00000038219	4	12857229	13570362	13629347	-	T	C	0.06452	-1.00992	-2.55754	0.0162444	0.947691	-0.962945	-2.57169	0.0157196	0.95625	0.93059	2.35905	0.0255313	0.977397	1.79614	6.38051	6.61479e-07	0.0484174
rs78264360	BOD1L1	ENSG00000038219	4	12861706	13570362	13629347	-	T	C	0.06452	-1.00992	-2.55754	0.0162444	0.947691	-0.962945	-2.57169	0.0157196	0.95625	0.93059	2.35905	0.0255313	0.977397	1.79614	6.38051	6.61479e-07	0.0484174
rs77618551	BOD1L1	ENSG00000038219	4	12863426	13570362	13629347	-	G	T	0.06452	-1.00992	-2.55754	0.0162444	0.947691	-0.962945	-2.57169	0.0157196	0.95625	0.93059	2.35905	0.0255313	0.977397	1.79614	6.38051	6.61479e-07	0.0484174
rs79458472	BOD1L1	ENSG00000038219	4	12866482	13570362	13629347	-	C	T	0.06452	-1.00992	-2.55754	0.0162444	0.947691	-0.962945	-2.57169	0.0157196	0.95625	0.93059	2.35905	0.0255313	0.977397	1.79614	6.38051	6.61479e-07	0.0484174
rs149786914	BOD1L1	ENSG00000038219	4	12869162	13570362	13629347	-	T	C	0.06452	-1.00992	-2.55754	0.0162444	0.947691	-0.962945	-2.57169	0.0157196	0.95625	0.93059	2.35905	0.0255313	0.977397	1.79614	6.38051	6.61479e-07	0.0484174
rs148299924	BOD1L1	ENSG00000038219	4	12869348	13570362	13629347	-	CGT	C	0.06452	-1.00992	-2.55754	0.0162444	0.947691	-0.962945	-2.57169	0.0157196	0.95625	0.93059	2.35905	0.0255313	0.977397	1.79614	6.38051	6.61479e-07	0.0484174
rs151133086	BOD1L1	ENSG00000038219	4	12869570	13570362	13629347	-	C	G	0.06452	-1.00992	-2.55754	0.0162444	0.947691	-0.962945	-2.57169	0.0157196	0.95625	0.93059	2.35905	0.0255313	0.977397	1.79614	6.38051	6.61479e-07	0.0484174
rs79257297	BOD1L1	ENSG00000038219	4	12869954	13570362	13629347	-	T	C	0.06452	-1.00992	-2.55754	0.0162444	0.947691	-0.962945	-2.57169	0.0157196	0.95625	0.93059	2.35905	0.0255313	0.977397	1.79614	6.38051	6.61479e-07	0.0484174
rs77025633	BOD1L1	ENSG00000038219	4	12870625	13570362	13629347	-	G	A	0.06452	-1.00992	-2.55754	0.0162444	0.947691	-0.962945	-2.57169	0.0157196	0.95625	0.93059	2.35905	0.0255313	0.977397	1.79614	6.38051	6.61479e-07	0.0484174
rs80168392	BOD1L1	ENSG00000038219	4	12871361	13570362	13629347	-	G	A	0.06452	-1.00992	-2.55754	0.0162444	0.947691	-0.962945	-2.57169	0.0157196	0.95625	0.93059	2.35905	0.0255313	0.977397	1.79614	6.38051	6.61479e-07	0.0484174
rs78560250	BOD1L1	ENSG00000038219	4	12871457	13570362	13629347	-	G	A	0.06452	-1.00992	-2.55754	0.0162444	0.947691	-0.962945	-2.57169	0.0157196	0.95625	0.93059	2.35905	0.0255313	0.977397	1.79614	6.38051	6.61479e-07	0.0484174
rs140991411	BOD1L1	ENSG00000038219	4	12871652	13570362	13629347	-	A	AT	0.06452	-1.00992	-2.55754	0.0162444	0.947691	-0.962945	-2.57169	0.0157196	0.95625	0.93059	2.35905	0.0255313	0.977397	1.79614	6.38051	6.61479e-07	0.0484174
rs11735084	BOD1L1	ENSG00000038219	4	12873204	13570362	13629347	-	T	C	0.06452	-1.00992	-2.55754	0.0162444	0.947691	-0.962945	-2.57169	0.0157196	0.95625	0.93059	2.35905	0.0255313	0.977397	1.79614	6.38051	6.61479e-07	0.0484174
rs78697979	BOD1L1	ENSG00000038219	4	12873841	13570362	13629347	-	T	A	0.06452	-1.00992	-2.55754	0.0162444	0.947691	-0.962945	-2.57169	0.0157196	0.95625	0.93059	2.35905	0.0255313	0.977397	1.79614	6.38051	6.61479e-07	0.0484174
rs16887666	BOD1L1	ENSG00000038219	4	12874456	13570362	13629347	-	G	A	0.06452	-1.00992	-2.55754	0.0162444	0.947691	-0.962945	-2.57169	0.0157196	0.95625	0.93059	2.35905	0.0255313	0.977397	1.79614	6.38051	6.61479e-07	0.0484174
rs11736012	BOD1L1	ENSG00000038219	4	12879533	13570362	13629347	-	T	C	0.06452	-1.00992	-2.55754	0.0162444	0.947691	-0.962945	-2.57169	0.0157196	0.95625	0.93059	2.35905	0.0255313	0.977397	1.79614	6.38051	6.61479e-07	0.0484174
rs34373642	BOD1L1	ENSG00000038219	4	12880056	13570362	13629347	-	TA	T	0.06452	-1.00992	-2.55754	0.0162444	0.947691	-0.962945	-2.57169	0.0157196	0.95625	0.93059	2.35905	0.0255313	0.977397	1.79614	6.38051	6.61479e-07	0.0484174
rs76018162	BOD1L1	ENSG00000038219	4	12880915	13570362	13629347	-	G	A	0.06452	-1.00992	-2.55754	0.0162444	0.947691	-0.962945	-2.57169	0.0157196	0.95625	0.93059	2.35905	0.0255313	0.977397	1.79614	6.38051	6.61479e-07	0.0484174
rs150916659	BOD1L1	ENSG00000038219	4	12885180	13570362	13629347	-	C	CCAAT	0.06452	-1.00992	-2.55754	0.0162444	0.947691	-0.962945	-2.57169	0.0157196	0.95625	0.93059	2.35905	0.0255313	0.977397	1.79614	6.38051	6.61479e-07	0.0484174
rs56061652	STEAP2	ENSG00000157214	7	90297172	89796904	89867451	+	T	C	0.06452	-0.507248	-0.819729	0.419294	0.993027	-0.108807	-0.197975	0.844495	0.998154	0.267675	0.447579	0.6579	0.992528	2.26475	6.36987	6.80456e-07	0.0497099
rs574174	C20orf194	ENSG00000088854	20	3650694	3229951	3388272	-	T	C	0.09677	-0.0843639	-0.213285	0.83265	0.998061	-0.0971274	-0.230879	0.819088	0.997784	0.397018	1.03282	0.310528	0.987542	1.67968	6.35093	7.15608e-07	0.0521767
rs16860002	ATG9A	ENSG00000198925	2	220372633	220074494	220094439	-	C	T	0.06452	0.430756	0.580914	0.565945	0.994984	0.324257	0.768946	0.448363	0.992253	0.411681	0.91215	0.369477	0.988414	1.79924	6.34882	7.1963e-07	0.0523687
rs2869164	FIZ1	ENSG00000179943	19	56871676	56102746	56113336	-	G	A	0.08065	-0.37639	-0.589865	0.560012	0.994866	-0.224953	-0.50467	0.61774	0.994732	0.00174153	0.00382545	0.996975	0.999954	1.54497	6.34225	7.32328e-07	0.0524822
rs4355036	FIZ1	ENSG00000179943	19	56871902	56102746	56113336	-	G	C	0.08065	-0.37639	-0.589865	0.560012	0.994866	-0.224953	-0.50467	0.61774	0.994732	0.00174153	0.00382545	0.996975	0.999954	1.54497	6.34225	7.32328e-07	0.0524822
rs78531365	FIZ1	ENSG00000179943	19	56872384	56102746	56113336	-	C	A	0.08065	-0.37639	-0.589865	0.560012	0.994866	-0.224953	-0.50467	0.61774	0.994732	0.00174153	0.00382545	0.996975	0.999954	1.54497	6.34225	7.32328e-07	0.0524822
rs10410099	FIZ1	ENSG00000179943	19	56874785	56102746	56113336	-	A	G	0.08065	-0.37639	-0.589865	0.560012	0.994866	-0.224953	-0.50467	0.61774	0.994732	0.00174153	0.00382545	0.996975	0.999954	1.54497	6.34225	7.32328e-07	0.0524822
rs8106816	FIZ1	ENSG00000179943	19	56878486	56102746	56113336	-	G	T	0.08065	-0.37639	-0.589865	0.560012	0.994866	-0.224953	-0.50467	0.61774	0.994732	0.00174153	0.00382545	0.996975	0.999954	1.54497	6.34225	7.32328e-07	0.0524822
rs2288859	FIZ1	ENSG00000179943	19	56880621	56102746	56113336	-	T	C	0.08065	-0.37639	-0.589865	0.560012	0.994866	-0.224953	-0.50467	0.61774	0.994732	0.00174153	0.00382545	0.996975	0.999954	1.54497	6.34225	7.32328e-07	0.0524822
rs6509993	FIZ1	ENSG00000179943	19	56883198	56102746	56113336	-	T	C	0.08065	-0.37639	-0.589865	0.560012	0.994866	-0.224953	-0.50467	0.61774	0.994732	0.00174153	0.00382545	0.996975	0.999954	1.54497	6.34225	7.32328e-07	0.0524822
rs78726415	FIZ1	ENSG00000179943	19	56899519	56102746	56113336	-	T	G	0.08065	-0.37639	-0.589865	0.560012	0.994866	-0.224953	-0.50467	0.61774	0.994732	0.00174153	0.00382545	0.996975	0.999954	1.54497	6.34225	7.32328e-07	0.0524822
rs157546	KLK10	ENSG00000129451	19	50525126	51515995	51523431	-	A	G	0.129	-0.272258	-0.611686	0.545681	0.994659	-0.411427	-1.09254	0.283908	0.99101	0.55154	1.44172	0.160475	0.987249	1.51436	6.3374	7.4184e-07	0.0530631
rs1667619	CCDC142	ENSG00000135637	2	74347576	74699113	74710535	-	T	G	0.2903	0.598352	2.3037	0.0288751	0.959642	0.196629	0.760419	0.45336	0.992264	0.225199	0.839405	0.408352	0.988577	1.13209	6.32779	7.61063e-07	0.0541299
rs1667618	CCDC142	ENSG00000135637	2	74347666	74699113	74710535	-	G	T	0.2903	0.598352	2.3037	0.0288751	0.959642	0.196629	0.760419	0.45336	0.992264	0.225199	0.839405	0.408352	0.988577	1.13209	6.32779	7.61063e-07	0.0541299
rs57529123	CCDC142	ENSG00000135637	2	74349602	74699113	74710535	-	G	A	0.2903	0.598352	2.3037	0.0288751	0.959642	0.196629	0.760419	0.45336	0.992264	0.225199	0.839405	0.408352	0.988577	1.13209	6.32779	7.61063e-07	0.0541299
rs6464147	PRKAG2-AS1	ENSG00000239911	7	151256303	151574127	151576299	+	T	C	0.2258	0.0967861	0.293971	0.770948	0.997273	-0.0982882	-0.295966	0.76944	0.997087	-0.443169	-1.44781	0.158776	0.987249	0.913572	6.29062	8.40283e-07	0.0579537
rs11014996	ABI1	ENSG00000136754	10	26491152	27035522	27150016	-	C	G	0.09677	0.856871	1.58989	0.123089	0.983849	-0.297943	-0.760457	0.453338	0.992264	0.403833	0.939434	0.355542	0.988414	1.60403	6.28984	8.42039e-07	0.0579537
rs11819063	ABI1	ENSG00000136754	10	26493792	27035522	27150016	-	G	T	0.09677	0.856871	1.58989	0.123089	0.983849	-0.297943	-0.760457	0.453338	0.992264	0.403833	0.939434	0.355542	0.988414	1.60403	6.28984	8.42039e-07	0.0579537
rs12243193	ABI1	ENSG00000136754	10	26494503	27035522	27150016	-	A	G	0.09677	0.856871	1.58989	0.123089	0.983849	-0.297943	-0.760457	0.453338	0.992264	0.403833	0.939434	0.355542	0.988414	1.60403	6.28984	8.42039e-07	0.0579537
rs12266027	ABI1	ENSG00000136754	10	26494607	27035522	27150016	-	G	A	0.09677	0.856871	1.58989	0.123089	0.983849	-0.297943	-0.760457	0.453338	0.992264	0.403833	0.939434	0.355542	0.988414	1.60403	6.28984	8.42039e-07	0.0579537
rs11014997	ABI1	ENSG00000136754	10	26494644	27035522	27150016	-	A	C	0.09677	0.856871	1.58989	0.123089	0.983849	-0.297943	-0.760457	0.453338	0.992264	0.403833	0.939434	0.355542	0.988414	1.60403	6.28984	8.42039e-07	0.0579537
rs78507306	ABI1	ENSG00000136754	10	26495297	27035522	27150016	-	C	CT	0.09677	0.856871	1.58989	0.123089	0.983849	-0.297943	-0.760457	0.453338	0.992264	0.403833	0.939434	0.355542	0.988414	1.60403	6.28984	8.42039e-07	0.0579537
rs28838032	ABI1	ENSG00000136754	10	26495670	27035522	27150016	-	T	G	0.09677	0.856871	1.58989	0.123089	0.983849	-0.297943	-0.760457	0.453338	0.992264	0.403833	0.939434	0.355542	0.988414	1.60403	6.28984	8.42039e-07	0.0579537
rs995683	ABI1	ENSG00000136754	10	26496383	27035522	27150016	-	T	A	0.09677	0.856871	1.58989	0.123089	0.983849	-0.297943	-0.760457	0.453338	0.992264	0.403833	0.939434	0.355542	0.988414	1.60403	6.28984	8.42039e-07	0.0579537
rs7099347	ABI1	ENSG00000136754	10	26496743	27035522	27150016	-	C	T	0.09677	0.856871	1.58989	0.123089	0.983849	-0.297943	-0.760457	0.453338	0.992264	0.403833	0.939434	0.355542	0.988414	1.60403	6.28984	8.42039e-07	0.0579537
rs551747380	ABI1	ENSG00000136754	10	26496981	27035522	27150016	-	AT	A	0.09677	0.856871	1.58989	0.123089	0.983849	-0.297943	-0.760457	0.453338	0.992264	0.403833	0.939434	0.355542	0.988414	1.60403	6.28984	8.42039e-07	0.0579537
rs1330572	ABI1	ENSG00000136754	10	26497419	27035522	27150016	-	G	A	0.09677	0.856871	1.58989	0.123089	0.983849	-0.297943	-0.760457	0.453338	0.992264	0.403833	0.939434	0.355542	0.988414	1.60403	6.28984	8.42039e-07	0.0579537
rs7923442	ABI1	ENSG00000136754	10	26497704	27035522	27150016	-	G	A	0.09677	0.856871	1.58989	0.123089	0.983849	-0.297943	-0.760457	0.453338	0.992264	0.403833	0.939434	0.355542	0.988414	1.60403	6.28984	8.42039e-07	0.0579537
rs148829035	ABI1	ENSG00000136754	10	26499911	27035522	27150016	-	GCA	G	0.09677	0.856871	1.58989	0.123089	0.983849	-0.297943	-0.760457	0.453338	0.992264	0.403833	0.939434	0.355542	0.988414	1.60403	6.28984	8.42039e-07	0.0579537
rs994502	ABI1	ENSG00000136754	10	26500166	27035522	27150016	-	C	T	0.09677	0.856871	1.58989	0.123089	0.983849	-0.297943	-0.760457	0.453338	0.992264	0.403833	0.939434	0.355542	0.988414	1.60403	6.28984	8.42039e-07	0.0579537
rs10508715	ABI1	ENSG00000136754	10	26500658	27035522	27150016	-	G	A	0.09677	0.856871	1.58989	0.123089	0.983849	-0.297943	-0.760457	0.453338	0.992264	0.403833	0.939434	0.355542	0.988414	1.60403	6.28984	8.42039e-07	0.0579537
rs7072136	ABI1	ENSG00000136754	10	26502709	27035522	27150016	-	A	G	0.09677	0.856871	1.58989	0.123089	0.983849	-0.297943	-0.760457	0.453338	0.992264	0.403833	0.939434	0.355542	0.988414	1.60403	6.28984	8.42039e-07	0.0579537
rs11646366	TBC1D24	ENSG00000162065	16	2711822	2525147	2555735	+	G	A	0.129	0.132524	0.36191	0.720137	0.997101	-0.27551	-0.762795	0.451965	0.992253	0.0548476	0.200107	0.842843	0.99702	1.32379	6.28963	8.42499e-07	0.0579537
rs2578277	KDM4C	ENSG00000107077	9	6655612	6720863	7175648	+	T	A	0.1935	-0.146737	-0.440948	0.662637	0.996091	-0.0538722	-0.156082	0.877088	0.998586	0.202353	0.690778	0.495392	0.989116	1.34126	6.2804	8.63498e-07	0.058097
rs535919309	SNHG15	ENSG00000232956	7	44839997	45022622	45026560	-	CT	C	0.3065	0.60835	2.13885	0.0413108	0.966203	-0.394703	-1.31237	0.200052	0.99005	0.300728	1.06834	0.294491	0.987542	1.25236	6.24856	9.4006e-07	0.058097
rs7317160	UGGT2	ENSG00000102595	13	95594023	96453834	96705736	-	G	T	0.129	0.256612	0.718353	0.478492	0.993621	0.773163	2.49857	0.0186118	0.959447	-0.183696	-0.512968	0.611997	0.990799	1.47812	6.24232	9.55846e-07	0.058097
rs7998144	UGGT2	ENSG00000102595	13	95602599	96453834	96705736	-	T	C	0.129	0.256612	0.718353	0.478492	0.993621	0.773163	2.49857	0.0186118	0.959447	-0.183696	-0.512968	0.611997	0.990799	1.47812	6.24232	9.55846e-07	0.058097
rs4773833	UGGT2	ENSG00000102595	13	95610827	96453834	96705736	-	C	T	0.129	0.256612	0.718353	0.478492	0.993621	0.773163	2.49857	0.0186118	0.959447	-0.183696	-0.512968	0.611997	0.990799	1.47812	6.24232	9.55846e-07	0.058097
rs9356589	WDR27	ENSG00000184465	6	170631358	169857307	170102159	-	G	A	0.08065	-0.147372	-0.524406	0.604123	0.995209	-0.0618744	-0.139844	0.889784	0.998697	0.587835	1.44574	0.159351	0.987249	1.73595	6.24176	9.57276e-07	0.058097
rs12173744	WDR27	ENSG00000184465	6	170631834	169857307	170102159	-	G	T	0.08065	-0.147372	-0.524406	0.604123	0.995209	-0.0618744	-0.139844	0.889784	0.998697	0.587835	1.44574	0.159351	0.987249	1.73595	6.24176	9.57276e-07	0.058097
rs3800267	WDR27	ENSG00000184465	6	170632383	169857307	170102159	-	G	A	0.08065	-0.147372	-0.524406	0.604123	0.995209	-0.0618744	-0.139844	0.889784	0.998697	0.587835	1.44574	0.159351	0.987249	1.73595	6.24176	9.57276e-07	0.058097
rs9356641	WDR27	ENSG00000184465	6	170632870	169857307	170102159	-	T	C	0.08065	-0.147372	-0.524406	0.604123	0.995209	-0.0618744	-0.139844	0.889784	0.998697	0.587835	1.44574	0.159351	0.987249	1.73595	6.24176	9.57276e-07	0.058097
rs9356642	WDR27	ENSG00000184465	6	170632948	169857307	170102159	-	A	C	0.08065	-0.147372	-0.524406	0.604123	0.995209	-0.0618744	-0.139844	0.889784	0.998697	0.587835	1.44574	0.159351	0.987249	1.73595	6.24176	9.57276e-07	0.058097
rs9348267	WDR27	ENSG00000184465	6	170634689	169857307	170102159	-	A	G	0.08065	-0.147372	-0.524406	0.604123	0.995209	-0.0618744	-0.139844	0.889784	0.998697	0.587835	1.44574	0.159351	0.987249	1.73595	6.24176	9.57276e-07	0.058097
rs111895977	WDR27	ENSG00000184465	6	170635975	169857307	170102159	-	T	C	0.08065	-0.147372	-0.524406	0.604123	0.995209	-0.0618744	-0.139844	0.889784	0.998697	0.587835	1.44574	0.159351	0.987249	1.73595	6.24176	9.57276e-07	0.058097
rs73034924	WDR27	ENSG00000184465	6	170636143	169857307	170102159	-	C	T	0.08065	-0.147372	-0.524406	0.604123	0.995209	-0.0618744	-0.139844	0.889784	0.998697	0.587835	1.44574	0.159351	0.987249	1.73595	6.24176	9.57276e-07	0.058097
rs9348268	WDR27	ENSG00000184465	6	170636552	169857307	170102159	-	T	C	0.08065	-0.147372	-0.524406	0.604123	0.995209	-0.0618744	-0.139844	0.889784	0.998697	0.587835	1.44574	0.159351	0.987249	1.73595	6.24176	9.57276e-07	0.058097
rs28416827	WDR27	ENSG00000184465	6	170637126	169857307	170102159	-	G	A	0.08065	-0.147372	-0.524406	0.604123	0.995209	-0.0618744	-0.139844	0.889784	0.998697	0.587835	1.44574	0.159351	0.987249	1.73595	6.24176	9.57276e-07	0.058097
rs144950175	WDR27	ENSG00000184465	6	170637159	169857307	170102159	-	T	TACTGTA	0.08065	-0.147372	-0.524406	0.604123	0.995209	-0.0618744	-0.139844	0.889784	0.998697	0.587835	1.44574	0.159351	0.987249	1.73595	6.24176	9.57276e-07	0.058097
rs9366205	WDR27	ENSG00000184465	6	170637623	169857307	170102159	-	C	T	0.08065	-0.147372	-0.524406	0.604123	0.995209	-0.0618744	-0.139844	0.889784	0.998697	0.587835	1.44574	0.159351	0.987249	1.73595	6.24176	9.57276e-07	0.058097
rs9348310	WDR27	ENSG00000184465	6	170641708	169857307	170102159	-	T	C	0.08065	-0.147372	-0.524406	0.604123	0.995209	-0.0618744	-0.139844	0.889784	0.998697	0.587835	1.44574	0.159351	0.987249	1.73595	6.24176	9.57276e-07	0.058097
rs568379723	WDR27	ENSG00000184465	6	170641786	169857307	170102159	-	CA	C	0.08065	-0.147372	-0.524406	0.604123	0.995209	-0.0618744	-0.139844	0.889784	0.998697	0.587835	1.44574	0.159351	0.987249	1.73595	6.24176	9.57276e-07	0.058097
rs148217775	WDR27	ENSG00000184465	6	170642870	169857307	170102159	-	CGTATG	C	0.08065	-0.147372	-0.524406	0.604123	0.995209	-0.0618744	-0.139844	0.889784	0.998697	0.587835	1.44574	0.159351	0.987249	1.73595	6.24176	9.57276e-07	0.058097
rs9366208	WDR27	ENSG00000184465	6	170645240	169857307	170102159	-	A	G	0.08065	-0.147372	-0.524406	0.604123	0.995209	-0.0618744	-0.139844	0.889784	0.998697	0.587835	1.44574	0.159351	0.987249	1.73595	6.24176	9.57276e-07	0.058097
rs9366209	WDR27	ENSG00000184465	6	170645521	169857307	170102159	-	C	T	0.08065	-0.147372	-0.524406	0.604123	0.995209	-0.0618744	-0.139844	0.889784	0.998697	0.587835	1.44574	0.159351	0.987249	1.73595	6.24176	9.57276e-07	0.058097
rs9348270	WDR27	ENSG00000184465	6	170645829	169857307	170102159	-	T	C	0.08065	-0.147372	-0.524406	0.604123	0.995209	-0.0618744	-0.139844	0.889784	0.998697	0.587835	1.44574	0.159351	0.987249	1.73595	6.24176	9.57276e-07	0.058097
rs9348312	WDR27	ENSG00000184465	6	170647683	169857307	170102159	-	T	C	0.08065	-0.147372	-0.524406	0.604123	0.995209	-0.0618744	-0.139844	0.889784	0.998697	0.587835	1.44574	0.159351	0.987249	1.73595	6.24176	9.57276e-07	0.058097
rs142097974	WDR27	ENSG00000184465	6	170648756	169857307	170102159	-	C	A	0.08065	-0.147372	-0.524406	0.604123	0.995209	-0.0618744	-0.139844	0.889784	0.998697	0.587835	1.44574	0.159351	0.987249	1.73595	6.24176	9.57276e-07	0.058097
rs9366210	WDR27	ENSG00000184465	6	170650360	169857307	170102159	-	A	C	0.08065	-0.147372	-0.524406	0.604123	0.995209	-0.0618744	-0.139844	0.889784	0.998697	0.587835	1.44574	0.159351	0.987249	1.73595	6.24176	9.57276e-07	0.058097
rs9366211	WDR27	ENSG00000184465	6	170653741	169857307	170102159	-	A	G	0.08065	-0.147372	-0.524406	0.604123	0.995209	-0.0618744	-0.139844	0.889784	0.998697	0.587835	1.44574	0.159351	0.987249	1.73595	6.24176	9.57276e-07	0.058097
rs9366143	WDR27	ENSG00000184465	6	170654137	169857307	170102159	-	T	C	0.08065	-0.147372	-0.524406	0.604123	0.995209	-0.0618744	-0.139844	0.889784	0.998697	0.587835	1.44574	0.159351	0.987249	1.73595	6.24176	9.57276e-07	0.058097
rs68080508	WDR27	ENSG00000184465	6	170655275	169857307	170102159	-	C	CT	0.08065	-0.147372	-0.524406	0.604123	0.995209	-0.0618744	-0.139844	0.889784	0.998697	0.587835	1.44574	0.159351	0.987249	1.73595	6.24176	9.57276e-07	0.058097
rs9356646	WDR27	ENSG00000184465	6	170655547	169857307	170102159	-	T	A	0.08065	-0.147372	-0.524406	0.604123	0.995209	-0.0618744	-0.139844	0.889784	0.998697	0.587835	1.44574	0.159351	0.987249	1.73595	6.24176	9.57276e-07	0.058097
rs9366212	WDR27	ENSG00000184465	6	170655701	169857307	170102159	-	A	G	0.08065	-0.147372	-0.524406	0.604123	0.995209	-0.0618744	-0.139844	0.889784	0.998697	0.587835	1.44574	0.159351	0.987249	1.73595	6.24176	9.57276e-07	0.058097
rs9366213	WDR27	ENSG00000184465	6	170655880	169857307	170102159	-	A	G	0.08065	-0.147372	-0.524406	0.604123	0.995209	-0.0618744	-0.139844	0.889784	0.998697	0.587835	1.44574	0.159351	0.987249	1.73595	6.24176	9.57276e-07	0.058097
rs9295396	WDR27	ENSG00000184465	6	170657593	169857307	170102159	-	G	C	0.08065	-0.147372	-0.524406	0.604123	0.995209	-0.0618744	-0.139844	0.889784	0.998697	0.587835	1.44574	0.159351	0.987249	1.73595	6.24176	9.57276e-07	0.058097
rs9348313	WDR27	ENSG00000184465	6	170658837	169857307	170102159	-	T	C	0.08065	-0.147372	-0.524406	0.604123	0.995209	-0.0618744	-0.139844	0.889784	0.998697	0.587835	1.44574	0.159351	0.987249	1.73595	6.24176	9.57276e-07	0.058097
rs9348314	WDR27	ENSG00000184465	6	170659077	169857307	170102159	-	T	C	0.08065	-0.147372	-0.524406	0.604123	0.995209	-0.0618744	-0.139844	0.889784	0.998697	0.587835	1.44574	0.159351	0.987249	1.73595	6.24176	9.57276e-07	0.058097
rs9348315	WDR27	ENSG00000184465	6	170659964	169857307	170102159	-	T	C	0.08065	-0.147372	-0.524406	0.604123	0.995209	-0.0618744	-0.139844	0.889784	0.998697	0.587835	1.44574	0.159351	0.987249	1.73595	6.24176	9.57276e-07	0.058097
rs9356647	WDR27	ENSG00000184465	6	170661591	169857307	170102159	-	C	T	0.08065	-0.147372	-0.524406	0.604123	0.995209	-0.0618744	-0.139844	0.889784	0.998697	0.587835	1.44574	0.159351	0.987249	1.73595	6.24176	9.57276e-07	0.058097
rs9366144	WDR27	ENSG00000184465	6	170664169	169857307	170102159	-	A	G	0.08065	-0.147372	-0.524406	0.604123	0.995209	-0.0618744	-0.139844	0.889784	0.998697	0.587835	1.44574	0.159351	0.987249	1.73595	6.24176	9.57276e-07	0.058097
rs9348316	WDR27	ENSG00000184465	6	170665433	169857307	170102159	-	T	C	0.08065	-0.147372	-0.524406	0.604123	0.995209	-0.0618744	-0.139844	0.889784	0.998697	0.587835	1.44574	0.159351	0.987249	1.73595	6.24176	9.57276e-07	0.058097
rs9356648	WDR27	ENSG00000184465	6	170665492	169857307	170102159	-	A	G	0.08065	-0.147372	-0.524406	0.604123	0.995209	-0.0618744	-0.139844	0.889784	0.998697	0.587835	1.44574	0.159351	0.987249	1.73595	6.24176	9.57276e-07	0.058097
rs9366214	WDR27	ENSG00000184465	6	170668892	169857307	170102159	-	T	C	0.08065	-0.147372	-0.524406	0.604123	0.995209	-0.0618744	-0.139844	0.889784	0.998697	0.587835	1.44574	0.159351	0.987249	1.73595	6.24176	9.57276e-07	0.058097
rs9366216	WDR27	ENSG00000184465	6	170676326	169857307	170102159	-	A	C	0.08065	-0.147372	-0.524406	0.604123	0.995209	-0.0618744	-0.139844	0.889784	0.998697	0.587835	1.44574	0.159351	0.987249	1.73595	6.24176	9.57276e-07	0.058097
NA	WDR27	ENSG00000184465	6	170677911	169857307	170102159	-	GC	G	0.08065	-0.147372	-0.524406	0.604123	0.995209	-0.0618744	-0.139844	0.889784	0.998697	0.587835	1.44574	0.159351	0.987249	1.73595	6.24176	9.57276e-07	0.058097
rs7739601	WDR27	ENSG00000184465	6	170679355	169857307	170102159	-	C	T	0.08065	-0.147372	-0.524406	0.604123	0.995209	-0.0618744	-0.139844	0.889784	0.998697	0.587835	1.44574	0.159351	0.987249	1.73595	6.24176	9.57276e-07	0.058097
rs3818114	WDR27	ENSG00000184465	6	170680802	169857307	170102159	-	A	C	0.08065	-0.147372	-0.524406	0.604123	0.995209	-0.0618744	-0.139844	0.889784	0.998697	0.587835	1.44574	0.159351	0.987249	1.73595	6.24176	9.57276e-07	0.058097
rs9348272	WDR27	ENSG00000184465	6	170684889	169857307	170102159	-	T	C	0.08065	-0.147372	-0.524406	0.604123	0.995209	-0.0618744	-0.139844	0.889784	0.998697	0.587835	1.44574	0.159351	0.987249	1.73595	6.24176	9.57276e-07	0.058097
rs73038650	WDR27	ENSG00000184465	6	170687560	169857307	170102159	-	A	C	0.08065	-0.147372	-0.524406	0.604123	0.995209	-0.0618744	-0.139844	0.889784	0.998697	0.587835	1.44574	0.159351	0.987249	1.73595	6.24176	9.57276e-07	0.058097
rs9356592	WDR27	ENSG00000184465	6	170689620	169857307	170102159	-	T	C	0.08065	-0.147372	-0.524406	0.604123	0.995209	-0.0618744	-0.139844	0.889784	0.998697	0.587835	1.44574	0.159351	0.987249	1.73595	6.24176	9.57276e-07	0.058097
rs9366145	WDR27	ENSG00000184465	6	170689843	169857307	170102159	-	C	T	0.08065	-0.147372	-0.524406	0.604123	0.995209	-0.0618744	-0.139844	0.889784	0.998697	0.587835	1.44574	0.159351	0.987249	1.73595	6.24176	9.57276e-07	0.058097
rs1075163	WDR27	ENSG00000184465	6	170691022	169857307	170102159	-	G	A	0.08065	-0.147372	-0.524406	0.604123	0.995209	-0.0618744	-0.139844	0.889784	0.998697	0.587835	1.44574	0.159351	0.987249	1.73595	6.24176	9.57276e-07	0.058097
rs141104670	WDR27	ENSG00000184465	6	170691722	169857307	170102159	-	T	TAAAAG	0.08065	-0.147372	-0.524406	0.604123	0.995209	-0.0618744	-0.139844	0.889784	0.998697	0.587835	1.44574	0.159351	0.987249	1.73595	6.24176	9.57276e-07	0.058097
rs11403786	WDR27	ENSG00000184465	6	170729815	169857307	170102159	-	C	CA	0.08065	-0.147372	-0.524406	0.604123	0.995209	-0.0618744	-0.139844	0.889784	0.998697	0.587835	1.44574	0.159351	0.987249	1.73595	6.24176	9.57276e-07	0.058097
rs760492	WDR27	ENSG00000184465	6	170743989	169857307	170102159	-	A	G	0.08065	-0.147372	-0.524406	0.604123	0.995209	-0.0618744	-0.139844	0.889784	0.998697	0.587835	1.44574	0.159351	0.987249	1.73595	6.24176	9.57276e-07	0.058097
rs36058479	TRAPPC11	ENSG00000168538	4	183617471	184580420	184634745	+	G	T	0.06452	-0.258582	-0.412414	0.683177	0.996566	0.987107	2.07679	0.047113	0.981506	0.665627	1.23693	0.226388	0.987249	2.43122	6.24003	9.61713e-07	0.058097
rs34195417	TRAPPC11	ENSG00000168538	4	183618707	184580420	184634745	+	C	A	0.06452	-0.258582	-0.412414	0.683177	0.996566	0.987107	2.07679	0.047113	0.981506	0.665627	1.23693	0.226388	0.987249	2.43122	6.24003	9.61713e-07	0.058097
rs34461955	TRAPPC11	ENSG00000168538	4	183619334	184580420	184634745	+	G	A	0.06452	-0.258582	-0.412414	0.683177	0.996566	0.987107	2.07679	0.047113	0.981506	0.665627	1.23693	0.226388	0.987249	2.43122	6.24003	9.61713e-07	0.058097
rs78374339	TRAPPC11	ENSG00000168538	4	183622564	184580420	184634745	+	A	G	0.06452	-0.258582	-0.412414	0.683177	0.996566	0.987107	2.07679	0.047113	0.981506	0.665627	1.23693	0.226388	0.987249	2.43122	6.24003	9.61713e-07	0.058097
rs35743590	TRAPPC11	ENSG00000168538	4	183624641	184580420	184634745	+	G	A	0.06452	-0.258582	-0.412414	0.683177	0.996566	0.987107	2.07679	0.047113	0.981506	0.665627	1.23693	0.226388	0.987249	2.43122	6.24003	9.61713e-07	0.058097
rs71620940	TRAPPC11	ENSG00000168538	4	183628766	184580420	184634745	+	G	T	0.06452	-0.258582	-0.412414	0.683177	0.996566	0.987107	2.07679	0.047113	0.981506	0.665627	1.23693	0.226388	0.987249	2.43122	6.24003	9.61713e-07	0.058097
rs13140498	TRAPPC11	ENSG00000168538	4	183633639	184580420	184634745	+	G	A	0.06452	-0.258582	-0.412414	0.683177	0.996566	0.987107	2.07679	0.047113	0.981506	0.665627	1.23693	0.226388	0.987249	2.43122	6.24003	9.61713e-07	0.058097
rs36008980	TRAPPC11	ENSG00000168538	4	183636077	184580420	184634745	+	A	G	0.06452	-0.258582	-0.412414	0.683177	0.996566	0.987107	2.07679	0.047113	0.981506	0.665627	1.23693	0.226388	0.987249	2.43122	6.24003	9.61713e-07	0.058097
rs17328242	TRAPPC11	ENSG00000168538	4	183636480	184580420	184634745	+	G	T	0.06452	-0.258582	-0.412414	0.683177	0.996566	0.987107	2.07679	0.047113	0.981506	0.665627	1.23693	0.226388	0.987249	2.43122	6.24003	9.61713e-07	0.058097
rs35598636	TRAPPC11	ENSG00000168538	4	183636705	184580420	184634745	+	G	A	0.06452	-0.258582	-0.412414	0.683177	0.996566	0.987107	2.07679	0.047113	0.981506	0.665627	1.23693	0.226388	0.987249	2.43122	6.24003	9.61713e-07	0.058097
rs68069135	TRAPPC11	ENSG00000168538	4	183639078	184580420	184634745	+	G	C	0.06452	-0.258582	-0.412414	0.683177	0.996566	0.987107	2.07679	0.047113	0.981506	0.665627	1.23693	0.226388	0.987249	2.43122	6.24003	9.61713e-07	0.058097
rs4521384	TRAPPC11	ENSG00000168538	4	183639292	184580420	184634745	+	G	T	0.06452	-0.258582	-0.412414	0.683177	0.996566	0.987107	2.07679	0.047113	0.981506	0.665627	1.23693	0.226388	0.987249	2.43122	6.24003	9.61713e-07	0.058097
rs6825122	TRAPPC11	ENSG00000168538	4	183645805	184580420	184634745	+	G	A	0.06452	-0.258582	-0.412414	0.683177	0.996566	0.987107	2.07679	0.047113	0.981506	0.665627	1.23693	0.226388	0.987249	2.43122	6.24003	9.61713e-07	0.058097
rs13138941	TRAPPC11	ENSG00000168538	4	183646161	184580420	184634745	+	T	A	0.06452	-0.258582	-0.412414	0.683177	0.996566	0.987107	2.07679	0.047113	0.981506	0.665627	1.23693	0.226388	0.987249	2.43122	6.24003	9.61713e-07	0.058097
rs2309785	TRAPPC11	ENSG00000168538	4	183646731	184580420	184634745	+	G	T	0.06452	-0.258582	-0.412414	0.683177	0.996566	0.987107	2.07679	0.047113	0.981506	0.665627	1.23693	0.226388	0.987249	2.43122	6.24003	9.61713e-07	0.058097
rs67585948	TRAPPC11	ENSG00000168538	4	183647132	184580420	184634745	+	C	T	0.06452	-0.258582	-0.412414	0.683177	0.996566	0.987107	2.07679	0.047113	0.981506	0.665627	1.23693	0.226388	0.987249	2.43122	6.24003	9.61713e-07	0.058097
rs13121970	TRAPPC11	ENSG00000168538	4	183649039	184580420	184634745	+	G	A	0.06452	-0.258582	-0.412414	0.683177	0.996566	0.987107	2.07679	0.047113	0.981506	0.665627	1.23693	0.226388	0.987249	2.43122	6.24003	9.61713e-07	0.058097
rs35365787	TRAPPC11	ENSG00000168538	4	183649505	184580420	184634745	+	A	T	0.06452	-0.258582	-0.412414	0.683177	0.996566	0.987107	2.07679	0.047113	0.981506	0.665627	1.23693	0.226388	0.987249	2.43122	6.24003	9.61713e-07	0.058097
rs2309698	TRAPPC11	ENSG00000168538	4	183649938	184580420	184634745	+	G	A	0.06452	-0.258582	-0.412414	0.683177	0.996566	0.987107	2.07679	0.047113	0.981506	0.665627	1.23693	0.226388	0.987249	2.43122	6.24003	9.61713e-07	0.058097
rs6822456	TRAPPC11	ENSG00000168538	4	183650700	184580420	184634745	+	A	G	0.06452	-0.258582	-0.412414	0.683177	0.996566	0.987107	2.07679	0.047113	0.981506	0.665627	1.23693	0.226388	0.987249	2.43122	6.24003	9.61713e-07	0.058097
rs6829893	TRAPPC11	ENSG00000168538	4	183651765	184580420	184634745	+	G	A	0.06452	-0.258582	-0.412414	0.683177	0.996566	0.987107	2.07679	0.047113	0.981506	0.665627	1.23693	0.226388	0.987249	2.43122	6.24003	9.61713e-07	0.058097
rs187393378	TRAPPC11	ENSG00000168538	4	183652957	184580420	184634745	+	T	C	0.06452	-0.258582	-0.412414	0.683177	0.996566	0.987107	2.07679	0.047113	0.981506	0.665627	1.23693	0.226388	0.987249	2.43122	6.24003	9.61713e-07	0.058097
rs76122330	TRAPPC11	ENSG00000168538	4	183653156	184580420	184634745	+	G	C	0.06452	-0.258582	-0.412414	0.683177	0.996566	0.987107	2.07679	0.047113	0.981506	0.665627	1.23693	0.226388	0.987249	2.43122	6.24003	9.61713e-07	0.058097
rs17327859	LZTS3	ENSG00000088899	20	2721651	3143263	3154192	-	T	C	0.06452	-0.131528	-0.206558	0.83785	0.998178	-1.0677	-2.0191	0.0531436	0.982614	-0.748407	-1.37292	0.180673	0.987249	2.4256	6.22309	1.00623e-06	0.0602073
rs76006985	LZTS3	ENSG00000088899	20	2723986	3143263	3154192	-	A	G	0.06452	-0.131528	-0.206558	0.83785	0.998178	-1.0677	-2.0191	0.0531436	0.982614	-0.748407	-1.37292	0.180673	0.987249	2.4256	6.22309	1.00623e-06	0.0602073
rs57923352	LZTS3	ENSG00000088899	20	2727007	3143263	3154192	-	T	C	0.06452	-0.131528	-0.206558	0.83785	0.998178	-1.0677	-2.0191	0.0531436	0.982614	-0.748407	-1.37292	0.180673	0.987249	2.4256	6.22309	1.00623e-06	0.0602073
rs16990611	LZTS3	ENSG00000088899	20	2728570	3143263	3154192	-	G	A	0.06452	-0.131528	-0.206558	0.83785	0.998178	-1.0677	-2.0191	0.0531436	0.982614	-0.748407	-1.37292	0.180673	0.987249	2.4256	6.22309	1.00623e-06	0.0602073
rs73892666	LZTS3	ENSG00000088899	20	2730776	3143263	3154192	-	T	G	0.06452	-0.131528	-0.206558	0.83785	0.998178	-1.0677	-2.0191	0.0531436	0.982614	-0.748407	-1.37292	0.180673	0.987249	2.4256	6.22309	1.00623e-06	0.0602073
rs114139830	LZTS3	ENSG00000088899	20	2732532	3143263	3154192	-	C	G	0.06452	-0.131528	-0.206558	0.83785	0.998178	-1.0677	-2.0191	0.0531436	0.982614	-0.748407	-1.37292	0.180673	0.987249	2.4256	6.22309	1.00623e-06	0.0602073
rs538787486	NBL1	ENSG00000158747	1	20687588	19967048	19984945	+	TTGTGTGTG	T	0.129	-0.333442	-1.0827	0.288179	0.991593	-0.223859	-0.529995	0.600293	0.994334	-0.61665	-1.55621	0.13089	0.987249	1.50731	6.21973	1.0153e-06	0.0606535
rs145794813	UBASH3B	ENSG00000154127	11	122722469	122526383	122685181	+	A	G	0.06452	0.215231	0.445021	0.659726	0.995986	-0.372241	-0.476458	0.637445	0.995203	0.359442	0.859439	0.397397	0.988452	2.92496	6.21619	1.02495e-06	0.0610369
rs148976484	UBASH3B	ENSG00000154127	11	122722565	122526383	122685181	+	T	C	0.06452	0.215231	0.445021	0.659726	0.995986	-0.372241	-0.476458	0.637445	0.995203	0.359442	0.859439	0.397397	0.988452	2.92496	6.21619	1.02495e-06	0.0610369
rs8009556	L3HYPDH	ENSG00000126790	14	60074264	59927081	59951148	-	A	G	0.09677	-0.455262	-1.00563	0.323205	0.991983	-0.382443	-1.38805	0.176069	0.99005	-0.0240669	-0.0527465	0.958308	0.999391	1.7416	6.21003	1.04197e-06	0.0616609
rs1956371	L3HYPDH	ENSG00000126790	14	60079954	59927081	59951148	-	T	C	0.09677	-0.455262	-1.00563	0.323205	0.991983	-0.382443	-1.38805	0.176069	0.99005	-0.0240669	-0.0527465	0.958308	0.999391	1.7416	6.21003	1.04197e-06	0.0616609
rs7154940	L3HYPDH	ENSG00000126790	14	60087300	59927081	59951148	-	G	A	0.09677	-0.455262	-1.00563	0.323205	0.991983	-0.382443	-1.38805	0.176069	0.99005	-0.0240669	-0.0527465	0.958308	0.999391	1.7416	6.21003	1.04197e-06	0.0616609
rs7154819	L3HYPDH	ENSG00000126790	14	60087380	59927081	59951148	-	C	A	0.09677	-0.455262	-1.00563	0.323205	0.991983	-0.382443	-1.38805	0.176069	0.99005	-0.0240669	-0.0527465	0.958308	0.999391	1.7416	6.21003	1.04197e-06	0.0616609
rs11591113	TUFT1	ENSG00000143367	1	151694995	151512781	151556059	+	T	C	0.06452	0.912156	1.24816	0.222309	0.989278	-0.0485886	-0.111341	0.91214	0.998987	-0.159083	-0.261324	0.795755	0.995926	1.79538	6.18584	1.1116e-06	0.0655751
rs560408926	TUFT1	ENSG00000143367	1	151721083	151512781	151556059	+	T	G	0.06452	0.912156	1.24816	0.222309	0.989278	-0.0485886	-0.111341	0.91214	0.998987	-0.159083	-0.261324	0.795755	0.995926	1.79538	6.18584	1.1116e-06	0.0655751
rs146168435	TSGA10	ENSG00000135951	2	98922658	99613724	99771427	-	G	GC	0.08065	-0.203563	-0.371124	0.713339	0.997085	0.839793	1.94406	0.0619987	0.984701	0.446409	0.814379	0.422301	0.98865	2.04411	6.18148	1.12463e-06	0.0661368
rs10198592	TSGA10	ENSG00000135951	2	98935976	99613724	99771427	-	C	T	0.08065	-0.203563	-0.371124	0.713339	0.997085	0.839793	1.94406	0.0619987	0.984701	0.446409	0.814379	0.422301	0.98865	2.04411	6.18148	1.12463e-06	0.0661368
rs9603613	PDS5B	ENSG00000083642	13	32317383	33160564	33352157	+	G	A	0.3871	0.0930212	0.334909	0.74019	0.997101	0.112224	0.404682	0.688787	0.995691	-0.117168	-0.572883	0.571296	0.99026	1.04704	6.17315	1.14997e-06	0.0673791
rs12465641	CCDC142	ENSG00000135637	2	74337715	74699113	74710535	-	A	G	0.1613	0.632824	1.91895	0.0652361	0.977076	-0.104676	-0.324199	0.748197	0.996529	-0.0203523	-0.0611057	0.951709	0.999263	1.38643	6.16874	1.16363e-06	0.0673791
rs7570950	CCDC142	ENSG00000135637	2	74338942	74699113	74710535	-	C	T	0.1613	0.632824	1.91895	0.0652361	0.977076	-0.104676	-0.324199	0.748197	0.996529	-0.0203523	-0.0611057	0.951709	0.999263	1.38643	6.16874	1.16363e-06	0.0673791
rs77148265	CCDC142	ENSG00000135637	2	74339519	74699113	74710535	-	T	C	0.1613	0.632824	1.91895	0.0652361	0.977076	-0.104676	-0.324199	0.748197	0.996529	-0.0203523	-0.0611057	0.951709	0.999263	1.38643	6.16874	1.16363e-06	0.0673791
rs6737314	CCDC142	ENSG00000135637	2	74339586	74699113	74710535	-	G	A	0.1613	0.632824	1.91895	0.0652361	0.977076	-0.104676	-0.324199	0.748197	0.996529	-0.0203523	-0.0611057	0.951709	0.999263	1.38643	6.16874	1.16363e-06	0.0673791
rs10604716	CCDC142	ENSG00000135637	2	74339629	74699113	74710535	-	T	TAAAC	0.1613	0.632824	1.91895	0.0652361	0.977076	-0.104676	-0.324199	0.748197	0.996529	-0.0203523	-0.0611057	0.951709	0.999263	1.38643	6.16874	1.16363e-06	0.0673791
rs56199245	CCDC142	ENSG00000135637	2	74340168	74699113	74710535	-	C	A	0.1613	0.632824	1.91895	0.0652361	0.977076	-0.104676	-0.324199	0.748197	0.996529	-0.0203523	-0.0611057	0.951709	0.999263	1.38643	6.16874	1.16363e-06	0.0673791
rs2421752	CCDC142	ENSG00000135637	2	74341615	74699113	74710535	-	G	A	0.1613	0.632824	1.91895	0.0652361	0.977076	-0.104676	-0.324199	0.748197	0.996529	-0.0203523	-0.0611057	0.951709	0.999263	1.38643	6.16874	1.16363e-06	0.0673791
rs7571083	CCDC142	ENSG00000135637	2	74342260	74699113	74710535	-	G	C	0.1613	0.632824	1.91895	0.0652361	0.977076	-0.104676	-0.324199	0.748197	0.996529	-0.0203523	-0.0611057	0.951709	0.999263	1.38643	6.16874	1.16363e-06	0.0673791
rs78128123	CCDC142	ENSG00000135637	2	74347525	74699113	74710535	-	T	C	0.1613	0.632824	1.91895	0.0652361	0.977076	-0.104676	-0.324199	0.748197	0.996529	-0.0203523	-0.0611057	0.951709	0.999263	1.38643	6.16874	1.16363e-06	0.0673791
rs71709900	HSD17B8	ENSG00000204228	6	33076147	33172419	33174608	+	G	GTCC	0.06452	0.599806	1.52402	0.138721	0.985166	-0.0949171	-0.177737	0.860209	0.998462	-0.566886	-1.19556	0.241895	0.987249	2.16296	6.16756	1.16732e-06	0.0674891
rs11747431	CTD-2306M5.1	ENSG00000248605	5	25495866	25404842	25446034	-	C	A	0.08065	0.475114	0.817571	0.420505	0.993027	-0.261524	-0.645737	0.523707	0.993432	-0.206215	-0.393853	0.696673	0.993404	1.67329	6.15969	1.19215e-06	0.0688194
rs57061961	FIG4	ENSG00000112367	6	110112013	110012499	110146631	+	TC	T	0.09677	0.428464	1.05426	0.300775	0.991831	-0.575602	-1.6361	0.113011	0.988868	0.171672	0.424452	0.67448	0.992927	1.56837	6.11574	1.34114e-06	0.0773016
rs10818856	PSMB7	ENSG00000136930	9	126456280	127115745	127177723	-	A	T	0.08065	0.602152	1.53428	0.136184	0.984806	0.465999	1.07836	0.290078	0.99101	-0.748257	-1.94797	0.061507	0.987249	1.8522	6.08451	1.45833e-06	0.0831662
rs12236170	PSMB7	ENSG00000136930	9	126456729	127115745	127177723	-	A	G	0.08065	0.602152	1.53428	0.136184	0.984806	0.465999	1.07836	0.290078	0.99101	-0.748257	-1.94797	0.061507	0.987249	1.8522	6.08451	1.45833e-06	0.0831662
rs373430695	PSMB7	ENSG00000136930	9	126457763	127115745	127177723	-	TTA	T	0.08065	0.602152	1.53428	0.136184	0.984806	0.465999	1.07836	0.290078	0.99101	-0.748257	-1.94797	0.061507	0.987249	1.8522	6.08451	1.45833e-06	0.0831662
rs10818858	PSMB7	ENSG00000136930	9	126458540	127115745	127177723	-	T	C	0.08065	0.602152	1.53428	0.136184	0.984806	0.465999	1.07836	0.290078	0.99101	-0.748257	-1.94797	0.061507	0.987249	1.8522	6.08451	1.45833e-06	0.0831662
rs10818859	PSMB7	ENSG00000136930	9	126459380	127115745	127177723	-	T	C	0.08065	0.602152	1.53428	0.136184	0.984806	0.465999	1.07836	0.290078	0.99101	-0.748257	-1.94797	0.061507	0.987249	1.8522	6.08451	1.45833e-06	0.0831662
rs10818862	PSMB7	ENSG00000136930	9	126473108	127115745	127177723	-	C	T	0.08065	0.602152	1.53428	0.136184	0.984806	0.465999	1.07836	0.290078	0.99101	-0.748257	-1.94797	0.061507	0.987249	1.8522	6.08451	1.45833e-06	0.0831662
rs12349006	PSMB7	ENSG00000136930	9	126473515	127115745	127177723	-	A	G	0.08065	0.602152	1.53428	0.136184	0.984806	0.465999	1.07836	0.290078	0.99101	-0.748257	-1.94797	0.061507	0.987249	1.8522	6.08451	1.45833e-06	0.0831662
rs651430	ZSCAN21	ENSG00000166529	7	99429843	99647390	99662661	+	G	A	0.4516	0.109962	0.44417	0.660334	0.995986	0.110071	0.434241	0.667441	0.995296	-0.511206	-2.19316	0.0367646	0.986385	-1.04271	-6.07861	1.48159e-06	0.0840351
rs800672	ZSCAN21	ENSG00000166529	7	99436198	99647390	99662661	+	A	G	0.4516	0.109962	0.44417	0.660334	0.995986	0.110071	0.434241	0.667441	0.995296	-0.511206	-2.19316	0.0367646	0.986385	-1.04271	-6.07861	1.48159e-06	0.0840351
rs533486	ZSCAN21	ENSG00000166529	7	99440694	99647390	99662661	+	C	T	0.4516	0.109962	0.44417	0.660334	0.995986	0.110071	0.434241	0.667441	0.995296	-0.511206	-2.19316	0.0367646	0.986385	-1.04271	-6.07861	1.48159e-06	0.0840351
rs34010554	NDRG4	ENSG00000103034	16	57999132	58496750	58547532	+	TAC	T	0.09677	0.278588	0.708861	0.484272	0.993621	0.0902224	0.245806	0.807625	0.997686	1.08031	3.152	0.00384377	0.851573	1.67561	6.07671	1.48917e-06	0.0840351
rs34386831	NDRG4	ENSG00000103034	16	57999236	58496750	58547532	+	T	C	0.09677	0.278588	0.708861	0.484272	0.993621	0.0902224	0.245806	0.807625	0.997686	1.08031	3.152	0.00384377	0.851573	1.67561	6.07671	1.48917e-06	0.0840351
rs11644617	NDRG4	ENSG00000103034	16	58000714	58496750	58547532	+	T	C	0.09677	0.278588	0.708861	0.484272	0.993621	0.0902224	0.245806	0.807625	0.997686	1.08031	3.152	0.00384377	0.851573	1.67561	6.07671	1.48917e-06	0.0840351
rs2405009	NDRG4	ENSG00000103034	16	58002369	58496750	58547532	+	G	C	0.09677	0.278588	0.708861	0.484272	0.993621	0.0902224	0.245806	0.807625	0.997686	1.08031	3.152	0.00384377	0.851573	1.67561	6.07671	1.48917e-06	0.0840351
rs17117919	CYR61	ENSG00000142871	1	85407863	86046444	86049645	+	G	A	0.1452	0.566495	1.38831	0.17599	0.986322	-0.517536	-1.47399	0.15164	0.99005	-0.821789	-2.36688	0.0250881	0.976916	1.40854	6.0747	1.49724e-06	0.0841985
rs62370335	ITGA2	ENSG00000164171	5	53156612	52285156	52390609	+	G	A	0.09677	0.0926334	0.169523	0.866604	0.99876	0.145682	0.369154	0.71479	0.996022	0.446102	1.18802	0.244807	0.987249	1.59693	6.0721	1.5077e-06	0.0841985
rs62370336	ITGA2	ENSG00000164171	5	53157535	52285156	52390609	+	G	A	0.09677	0.0926334	0.169523	0.866604	0.99876	0.145682	0.369154	0.71479	0.996022	0.446102	1.18802	0.244807	0.987249	1.59693	6.0721	1.5077e-06	0.0841985
rs702603	ITGA2	ENSG00000164171	5	53165851	52285156	52390609	+	C	A	0.09677	0.0926334	0.169523	0.866604	0.99876	0.145682	0.369154	0.71479	0.996022	0.446102	1.18802	0.244807	0.987249	1.59693	6.0721	1.5077e-06	0.0841985
rs702606	ITGA2	ENSG00000164171	5	53167117	52285156	52390609	+	C	T	0.09677	0.0926334	0.169523	0.866604	0.99876	0.145682	0.369154	0.71479	0.996022	0.446102	1.18802	0.244807	0.987249	1.59693	6.0721	1.5077e-06	0.0841985
rs702613	ITGA2	ENSG00000164171	5	53184552	52285156	52390609	+	A	G	0.09677	0.0926334	0.169523	0.866604	0.99876	0.145682	0.369154	0.71479	0.996022	0.446102	1.18802	0.244807	0.987249	1.59693	6.0721	1.5077e-06	0.0841985
rs702614	ITGA2	ENSG00000164171	5	53184849	52285156	52390609	+	G	A	0.09677	0.0926334	0.169523	0.866604	0.99876	0.145682	0.369154	0.71479	0.996022	0.446102	1.18802	0.244807	0.987249	1.59693	6.0721	1.5077e-06	0.0841985
rs3130788	LSM2	ENSG00000204392	6	30810993	31765173	31774761	-	A	G	0.1129	-0.70647	-1.76787	0.0879803	0.980202	-0.618922	-1.57601	0.126255	0.989115	-0.496416	-1.10821	0.277198	0.987523	1.73622	6.06613	1.53208e-06	0.0851812
rs3131028	LSM2	ENSG00000204392	6	30814051	31765173	31774761	-	T	C	0.1129	-0.70647	-1.76787	0.0879803	0.980202	-0.618922	-1.57601	0.126255	0.989115	-0.496416	-1.10821	0.277198	0.987523	1.73622	6.06613	1.53208e-06	0.0851812
rs562085730	LSM2	ENSG00000204392	6	30815517	31765173	31774761	-	G	GAC	0.1129	-0.70647	-1.76787	0.0879803	0.980202	-0.618922	-1.57601	0.126255	0.989115	-0.496416	-1.10821	0.277198	0.987523	1.73622	6.06613	1.53208e-06	0.0851812
rs73131691	YAF2	ENSG00000015153	12	43085895	42550906	42632151	-	A	G	0.06452	-0.363518	-0.833228	0.411767	0.993027	0.895532	1.99283	0.056108	0.983265	0.144162	0.30939	0.759315	0.995285	1.47232	6.05973	1.55864e-06	0.0859876
rs66466742	DKFZP761J1410	ENSG00000105520	19	11336444	11466062	11476374	+	T	C	0.08065	-0.155613	-0.362447	0.719739	0.997101	0.0101539	0.0246371	0.980519	0.99971	0.0386195	0.0874597	0.930929	0.999043	1.61765	6.05825	1.56483e-06	0.0859876
rs1865063	DKFZP761J1410	ENSG00000105520	19	11341029	11466062	11476374	+	T	C	0.08065	-0.155613	-0.362447	0.719739	0.997101	0.0101539	0.0246371	0.980519	0.99971	0.0386195	0.0874597	0.930929	0.999043	1.61765	6.05825	1.56483e-06	0.0859876
rs17766692	DKFZP761J1410	ENSG00000105520	19	11342599	11466062	11476374	+	T	C	0.08065	-0.155613	-0.362447	0.719739	0.997101	0.0101539	0.0246371	0.980519	0.99971	0.0386195	0.0874597	0.930929	0.999043	1.61765	6.05825	1.56483e-06	0.0859876
rs56322906	DKFZP761J1410	ENSG00000105520	19	11346155	11466062	11476374	+	A	G	0.08065	-0.155613	-0.362447	0.719739	0.997101	0.0101539	0.0246371	0.980519	0.99971	0.0386195	0.0874597	0.930929	0.999043	1.61765	6.05825	1.56483e-06	0.0859876
rs3760782	DKFZP761J1410	ENSG00000105520	19	11346550	11466062	11476374	+	T	C	0.08065	-0.155613	-0.362447	0.719739	0.997101	0.0101539	0.0246371	0.980519	0.99971	0.0386195	0.0874597	0.930929	0.999043	1.61765	6.05825	1.56483e-06	0.0859876
rs737338	DKFZP761J1410	ENSG00000105520	19	11347657	11466062	11476374	+	T	C	0.08065	-0.155613	-0.362447	0.719739	0.997101	0.0101539	0.0246371	0.980519	0.99971	0.0386195	0.0874597	0.930929	0.999043	1.61765	6.05825	1.56483e-06	0.0859876
rs3745683	DKFZP761J1410	ENSG00000105520	19	11348521	11466062	11476374	+	A	G	0.08065	-0.155613	-0.362447	0.719739	0.997101	0.0101539	0.0246371	0.980519	0.99971	0.0386195	0.0874597	0.930929	0.999043	1.61765	6.05825	1.56483e-06	0.0859876
rs56219083	CCNJ	ENSG00000107443	10	98218580	97803151	97820627	+	C	A	0.129	0.250957	0.572194	0.571756	0.995178	0.0247451	0.0598446	0.952704	0.999365	-0.142882	-0.327899	0.745428	0.995028	1.64002	6.05711	1.56963e-06	0.086126
rs35064500	ZNF331	ENSG00000130844	19	54299165	54024235	54083523	+	A	G	0.08065	-0.696194	-1.28353	0.209829	0.988321	0.117526	0.240484	0.811707	0.997736	-0.607731	-1.20486	0.238343	0.987249	1.9535	6.05283	1.58776e-06	0.0868932
rs4443411	CD74	ENSG00000019582	5	149079500	149781200	149792492	-	T	C	0.4839	0.0984318	0.407475	0.686758	0.9966	-0.0374872	-0.160373	0.873739	0.998515	-0.00132427	-0.00510952	0.995959	0.999942	-1.06845	-6.05165	1.59284e-06	0.0868932
rs35165894	CD74	ENSG00000019582	5	149079885	149781200	149792492	-	T	TA	0.4839	0.0984318	0.407475	0.686758	0.9966	-0.0374872	-0.160373	0.873739	0.998515	-0.00132427	-0.00510952	0.995959	0.999942	-1.06845	-6.05165	1.59284e-06	0.0868932
rs10043279	CD74	ENSG00000019582	5	149080020	149781200	149792492	-	G	C	0.4839	0.0984318	0.407475	0.686758	0.9966	-0.0374872	-0.160373	0.873739	0.998515	-0.00132427	-0.00510952	0.995959	0.999942	-1.06845	-6.05165	1.59284e-06	0.0868932
rs7257130	ZNF616	ENSG00000204611	19	52374419	52616344	52643175	-	C	T	0.1129	-0.143143	-0.556474	0.582307	0.995204	-0.302208	-0.772142	0.446499	0.992253	-0.541287	-1.49509	0.146076	0.987249	1.56225	6.05015	1.59927e-06	0.0871179
rs61790844	SLC35G2	ENSG00000168917	3	136477755	136537489	136574734	+	C	T	0.09677	-0.435314	-0.882925	0.384795	0.992846	0.537157	1.17451	0.250083	0.99064	0.462425	0.987797	0.331712	0.987641	1.87635	6.04768	1.60988e-06	0.0875694
rs147054552	PIP5K1A	ENSG00000143398	1	151502430	151170425	151222012	+	T	C	0.06452	-0.0100654	-0.0154392	0.987791	0.999867	0.951424	2.36209	0.0253585	0.969568	-0.150707	-0.24753	0.806304	0.996264	1.59229	6.03682	1.65756e-06	0.0900329
rs12582719	SNRPF	ENSG00000139343	12	96353405	96252706	96297606	+	G	A	0.06452	0.0659087	0.105774	0.916515	0.999403	-0.371831	-0.693794	0.493527	0.993072	0.0524848	0.0980586	0.922584	0.999023	2.16576	6.0223	1.72353e-06	0.0934817
