# Supplementary material for: Single cell eQTL analysis identifies cell type-specific genetic control of gene expression in fibroblasts and reprogrammed induced pluripotent stem cells
Source: Genome Biol. 2021 Mar 5;22:76. doi: 10.1186/s13059-021-02293-3 (PMC7934233; doi:10.1186/s13059-021-02293-3)
Supplement: Supplementary file 8 — Additional file 8: Table S7. Transcription factor binding motifs that are interrupted by eQTL SNPs. [file 13059_2021_2293_MOESM8_ESM.xlsx]

## Sheet: Fibroblast SIX5+
chr	bp	A1	A2	rsID	TF	TF_motif	Motif_pvalue_ref_allele	Motif_pvalue_alt_allele	altered_binding_pvalue	altered_binding_FDR	gene	SIX5+_beta	SIX5+_t-stat	SIX5+_p_value	SIX5+_FDR
10	127539196	C	T	rs10901455	ARNT	AHR::ARNT_2	0.0206903	3.71435e-08	0	0	UROS	-0.508729	-5.10167	2.40711e-06	0.0153728
10	127653583	T	C	rs10458781	ARNT	AHR::ARNT_2	0.0143118	3.01336e-09	0	0	UROS	-0.469437	-4.81112	7.4407e-06	0.0383721
11	118877891	C	T	rs75154936	ARNT	AHR::ARNT_2	2.16326e-05	0.0328624	0	0	TRAPPC4	0.937378	4.68021	1.22492e-05	0.0556604
11	1579916	C	T	rs11033310	ARNT	AHR::ARNT_2	0.029875	1.05054e-05	0	0	POLR2L	0.492375	4.49344	2.46585e-05	0.0879173
11	57321322	T	C	rs2729371	ARNT	AHR::ARNT_2	0.0233789	6.7301e-08	0	0	TIMM10	1.05312	7.07113	6.44794e-10	2.21912e-05
11	68635770	A	C	rs598353	ARNT	AHR::ARNT_2	1.15371e-05	0.029875	0	0	MRPL21	-0.635982	-5.49265	5.04934e-07	0.0045174
11	838424	C	T	rs1130680	ARNT	AHR::ARNT_2	3.88623e-10	1.10266e-05	0	0	CD151	-0.694414	-6.69545	3.27218e-09	6.89597e-05
12	54288652	T	C	rs2204785	ARNT	AHR::ARNT_2	3.01336e-09	0.0143118	0	0	ITGA5	1.7319	6.41003	1.10947e-08	0.000194515
12	6987909	A	C	ss1388025640	ARNT	AHR::ARNT_2	2.16326e-05	0.0328624	0	0	SPSB2	1.06009	7.04001	7.38116e-10	2.43507e-05
16	30393660	G	A	rs4787643	ARNT	AHR::ARNT_2	0.0143118	8.05941e-10	0	0	SEPT1	-0.774792	-5.34023	9.33283e-07	0.00728189
17	16030520	T	C	rs34351630	ARNT	AHR::ARNT_2	5.58609e-08	0.00148655	0	0	ZSWIM7	0.581734	4.5551	1.96033e-05	0.0771665
17	16035225	A	T	rs10451230	ARNT	AHR::ARNT_2	0.0143118	1.68303e-09	0	0	ZSWIM7	0.587608	4.67421	1.25302e-05	0.0565241
17	40123521	A	G	rs11079027	ARNT	AHR::ARNT_2	8.39346e-08	0.0261288	0	0	NT5C3B	0.93225	7.32529	2.13024e-10	9.25374e-06
18	71969868	T	G	rs1788596	ARNT	AHR::ARNT_2	3.01336e-09	0.0143118	0	0	CYB5A	-1.18707	-8.24081	3.8063e-12	3.44194e-07
19	16052233	T	C	rs56028435	ARNT	AHR::ARNT_2	0.029875	9.72414e-08	0	0	RAB8A	0.820183	4.55938	1.92926e-05	0.0765873
19	19995472	T	C	rs73008647	ARNT	AHR::ARNT_2	0.0261288	9.72414e-08	0	0	ZNF506	0.835351	4.53137	2.14166e-05	0.0809633
19	43713599	A	G	rs8107935	ARNT	AHR::ARNT_2	2.55552e-05	9.01942e-10	0	0	PSG4	0.850542	6.92526	1.21397e-09	3.37051e-05
19	43721514	A	T	rs8182618	ARNT	AHR::ARNT_2	0.0328624	2.16326e-05	0	0	ETHE1	0.620179	4.69632	1.15244e-05	0.0531559
19	43721514	A	T	rs8182618	ARNT	AHR::ARNT_2	0.0328624	2.16326e-05	0	0	PSG4	-0.64894	-4.44966	2.89941e-05	0.0968957
20	34125311	C	T	rs6120973	ARNT	AHR::ARNT_2	0.0143118	3.1753e-08	0	0	CPNE1	-0.824525	-4.88326	5.63801e-06	0.0304395
20	34551507	G	A	rs7273880	ARNT	AHR::ARNT_2	0.0328624	2.16326e-05	0	0	CPNE1	-0.682685	-5.18948	1.70194e-06	0.0116039
20	34573675	T	G	rs6142472	ARNT	AHR::ARNT_2	0.0143118	1.36549e-09	0	0	CPNE1	-0.688399	-5.24389	1.37124e-06	0.00993722
20	45191355	C	T	rs2745727	ARNT	AHR::ARNT_2	1.05054e-05	0.029875	0	0	ELMO2	0.831553	4.73497	9.9516e-06	0.0484398
22	24297130	T	C	rs2739338	ARNT	AHR::ARNT_2	0.0233789	1.10266e-05	0	0	GSTT1	-0.798856	-6.36453	1.34625e-08	0.000228032
22	43601469	A	G	rs13057738	ARNT	AHR::ARNT_2	0.0206903	4.00259e-08	0	0	PNPLA3	1.3395	5.36469	8.46071e-07	0.00686576
22	46202925	G	A	rs3827398	ARNT	AHR::ARNT_2	0.0012796	4.9122e-08	0	0	FAM118A	0.908892	4.50964	2.32194e-05	0.0843027
2	217153080	C	T	rs380919	ARNT	AHR::ARNT_2	3.01336e-09	4.74876e-05	0	0	2020-03-04	-0.614388	-4.44304	2.97107e-05	0.0980592
2	37593044	A	G	rs72792854	ARNT	AHR::ARNT_2	0.029875	1.10266e-05	0	0	STRN	1.21199	4.95482	4.27371e-06	0.0247453
3	8880055	C	T	rs345095	ARNT	AHR::ARNT_2	1.20561e-05	0.029875	0	0	OXTR	-0.57047	-4.43594	3.04985e-05	0.099803
4	56897254	T	C	rs12506140	ARNT	AHR::ARNT_2	0.0328624	2.16326e-05	0	0	PPAT	1.08242	5.2491	1.34311e-06	0.00979277
5	178672684	A	G	rs13165267	ARNT	AHR::ARNT_2	0.0143118	3.01336e-09	0	0	ADAMTS2	0.668359	4.71013	1.09365e-05	0.0514784
5	96247810	T	C	rs6873866	ARNT	AHR::ARNT_2	4.74876e-05	3.01336e-09	0	0	ERAP2	0.920959	7.68086	4.48454e-11	2.44975e-06
7	101369925	T	C	rs62463678	ARNT	AHR::ARNT_2	4.74876e-05	3.01336e-09	0	0	SERPINE1	0.695429	4.81585	7.30692e-06	0.037895
7	6430099	T	C	rs33986648	ARNT	AHR::ARNT_2	0.00104253	3.77416e-09	0	0	RAC1	0.502827	5.63631	2.81328e-07	0.00280307
7	6756477	A	G	rs11770065	ARNT	AHR::ARNT_2	0.0328624	2.16326e-05	0	0	CCZ1	1.28736	5.71457	2.04102e-07	0.00209618
7	73157882	A	C	rs1880953	ARNT	AHR::ARNT_2	0.0143118	1.68303e-09	0	0	WBSCR27	0.961178	5.58659	3.44657e-07	0.00336223
8	146189257	G	A	rs3899731	ARNT	AHR::ARNT_2	3.01336e-09	4.74876e-05	0	0	CPSF1	-0.985513	-4.48699	2.5255e-05	0.0892937
9	34270176	A	G	rs79645455	ARNT	AHR::ARNT_2	0.00148655	5.58609e-08	0	0	NUDT2	1.09629	5.76283	1.67329e-07	0.00177225
19	43482312	C	T	rs4029154	ARID3A	ARID3A_1	6.19712e-06	0.0827601	0	0	PSG2	0.633503	4.51238	2.29841e-05	0.0835553
19	43482312	C	T	rs4029154	ARID3A	ARID3A_1	6.19712e-06	0.0827601	0	0	PSG4	-0.635667	-4.43723	3.03537e-05	0.0994153
2	33414661	G	A	rs17641062	ARID3A	ARID3A_1	0.0827601	1.16273e-05	0	0	LTBP1	0.783347	6.0313	5.48677e-08	0.000704648
3	8882061	C	T	rs345091	ARID3A	ARID3A_1	0.0827601	3.16313e-05	0	0	OXTR	-0.57047	-4.43594	3.04985e-05	0.099803
6	86266133	G	T	rs6926049	FOXO3	FOXO3_3	5.82878e-05	0.0133423	0	0	NT5E	-0.532323	-4.62776	1.49299e-05	0.0641509
3	158409262	T	C	rs1047355	FOXO3	FOXO3_6	0.00020749	0.237298	0	0	LXN	0.744939	5.35567	8.77247e-07	0.00694733
19	17384003	A	C	rs10402468	HOXA9	HOXA9_1	2.00082e-05	0.00682148	0	0	MPV17L2	0.924529	5.16056	1.90828e-06	0.0127035
10	127669761	A	C	rs10901492	HOXB5	HOXB5_2	0.945763	0.00731332	0	0	UROS	-0.522851	-4.91959	4.89936e-06	0.0275219
11	118856582	C	G	rs3887652	HOXB5	HOXB5_2	0.0236474	0	0	0	TRAPPC4	1.12098	8.87744	2.29178e-13	5.71617e-08
16	1898045	C	T	rs57530073	HOXB5	HOXB5_2	0.373983	0.00297741	0	0	FAHD1	0.985638	6.25383	2.15207e-08	0.000333766
16	30346692	G	A	rs146098127	HOXB5	HOXB5_2	0	0.013839	0	0	SEPT1	-0.74805	-5.23892	1.39865e-06	0.0101035
17	39982550	G	A	rs76745238	HOXB5	HOXB5_2	0	0.0112573	0	0	NT5C3B	1.17217	7.95071	1.36794e-11	8.23572e-07
19	17384003	A	C	rs10402468	HOXB5	HOXB5_2	0.00738258	0.974739	0	0	MPV17L2	0.924529	5.16056	1.90828e-06	0.0127035
19	17530522	C	T	rs2015988	HOXB5	HOXB5_2	0.00416792	0.926763	0	0	ABHD8	-0.665612	-4.74772	9.48008e-06	0.0466448
19	51004067	G	A	rs57384859	HOXB5	HOXB5_2	0.00297741	0.364033	0	0	JOSD2	-0.539631	-4.86484	6.05286e-06	0.0323751
1	75260328	T	C	rs927904	HOXB5	HOXB5_2	0	0.0112573	0	0	CRYZ	0.597463	4.5021	2.38789e-05	0.0858867
22	24344335	T	G	rs71320061	HOXB5	HOXB5_2	0.0112573	0	0	0	GSTT1	-0.704654	-5.59732	3.29899e-07	0.00324851
22	36631194	A	G	rs17805838	HOXB5	HOXB5_2	0	0.974739	0	0	APOL2	0.895176	4.51706	2.25878e-05	0.0825308
2	33405443	C	T	rs6736908	HOXB5	HOXB5_2	0	0.00121796	0	0	LTBP1	-0.748674	-5.5477	4.03806e-07	0.00386152
2	42440834	A	G	rs6741884	HOXB5	HOXB5_2	0.00751723	0.974739	0	0	COX7A2L	0.545388	4.86087	6.14609e-06	0.0325776
3	99115309	G	A	rs2623371	HOXB5	HOXB5_2	0.974739	0.00121796	0	0	COL8A1	-0.943088	-5.52292	4.46594e-07	0.0041222
3	99126094	A	G	rs969987	HOXB5	HOXB5_2	0.00489327	0.95555	0	0	COL8A1	-0.943088	-5.52292	4.46594e-07	0.0041222
5	96249115	C	T	rs2255546	HOXB5	HOXB5_2	0.97196	0.00416792	0	0	ERAP2	0.862476	6.70451	3.14708e-09	6.89578e-05
7	76296709	G	A	rs11765295	HOXB5	HOXB5_2	0.151061	0.000813097	0	0	POMZP3	0.995286	4.63008	1.47996e-05	0.0640014
8	66837789	C	T	rs113686398	HOXB5	HOXB5_2	0.116886	0.000410897	0	0	MTFR1	1.11321	4.56133	1.91525e-05	0.0763303
9	112603212	A	G	rs111923049	HOXB5	HOXB5_2	0.00751723	0.974739	0	0	IKBKAP	1.49331	5.50047	4.89173e-07	0.0044824
9	187672	T	C	rs2992862	HOXB5	HOXB5_2	0.00489327	0.95555	0	0	CBWD1	0.65518	5.17804	1.78078e-06	0.0119849
10	127532782	C	A	rs11244669	IRF1	IRF1_1	0.00304726	1.6572e-07	0	0	UROS	-0.500127	-4.59789	1.67025e-05	0.0697389
10	127682712	T	C	rs10901500	IRF1	IRF1_1	0.0932779	9.84622e-08	0	0	UROS	0.579623	4.97484	3.95363e-06	0.0231221
11	65484985	T	C	rs4645932	IRF1	IRF1_1	1.08403e-07	0.10403	0	0	SAC3D1	1.0801	4.68584	1.19908e-05	0.0547218
11	68025559	A	G	rs2512617	IRF1	IRF1_1	0.0967532	1.73681e-07	0	0	C11orf24	-0.691653	-5.49378	5.02618e-07	0.0045174
11	68626294	T	C	rs635529	IRF1	IRF1_1	9.84622e-08	0.0967532	0	0	MRPL21	-0.635982	-5.49265	5.04934e-07	0.0045174
11	85993833	A	G	rs11234601	IRF1	IRF1_1	0.00324008	1.82812e-07	0	0	C11orf73	0.539152	4.79175	8.01343e-06	0.0407856
12	125326329	T	C	rs75353205	IRF1	IRF1_1	1.46048e-07	0.00151263	0	0	NCOR2	1.28311	5.69512	2.21076e-07	0.0022608
12	54272155	C	T	rs10876511	IRF1	IRF1_1	1.32453e-07	0.10403	0	0	ITGA5	1.53724	5.7056	2.11768e-07	0.00216903
12	6982522	G	C	ss1388025494	IRF1	IRF1_1	1.82812e-07	0.10403	0	0	SPSB2	1.39848	7.80365	2.61372e-11	1.53095e-06
14	105483996	A	G	rs11845745	IRF1	IRF1_1	1.61238e-08	0.0932779	0	0	NUDT14	0.883735	4.52771	2.17107e-05	0.0810117
14	105484781	A	G	rs4073652	IRF1	IRF1_1	1.53882e-08	0.0932779	0	0	NUDT14	0.883735	4.52771	2.17107e-05	0.0810117
14	39964127	C	T	rs10143148	IRF1	IRF1_1	0.0932779	1.81964e-07	0	0	GEMIN2	0.911711	5.0805	2.61594e-06	0.0165788
14	39986104	G	T	rs35122912	IRF1	IRF1_1	1.53882e-08	0.0932779	0	0	GEMIN2	0.973125	5.01234	3.41611e-06	0.0204717
16	11413293	A	G	rs72773834	IRF1	IRF1_1	1.82812e-07	0.10403	0	0	RMI2	0.70336	4.47942	2.59735e-05	0.090639
16	1879293	G	A	rs62038392	IRF1	IRF1_1	1.6572e-07	0.00151263	0	0	FAHD1	0.953557	6.6569	3.86164e-09	7.48495e-05
16	1901893	A	G	rs1625393	IRF1	IRF1_1	1.81964e-07	0.00250723	0	0	FAHD1	0.985638	6.25383	2.15207e-08	0.000333766
16	1904322	G	C	rs1742423	IRF1	IRF1_1	1.08403e-07	0.10403	0	0	FAHD1	0.985638	6.25383	2.15207e-08	0.000333766
16	19093882	C	T	rs8059923	IRF1	IRF1_1	1.32453e-07	0.00412894	0	0	COQ7	0.684145	4.49761	2.42806e-05	0.08698
16	5478605	G	C	rs472051	IRF1	IRF1_1	0.00324008	1.82812e-07	0	0	GLYR1	0.660624	4.47861	2.60512e-05	0.0907866
17	15921071	A	G	rs9897542	IRF1	IRF1_1	1.22268e-08	0.0932779	0	0	ZSWIM7	0.592028	4.7197	1.05462e-05	0.0501595
18	71925113	G	A	rs4327143	IRF1	IRF1_1	0.10403	1.82812e-07	0	0	CYB5A	-0.767964	-5.41837	6.81725e-07	0.00579092
18	71925567	C	G	rs1788619	IRF1	IRF1_1	0.10403	1.82812e-07	0	0	CYB5A	-0.781825	-5.58605	3.45429e-07	0.00336223
18	71977139	G	A	rs1942318	IRF1	IRF1_1	0.00166077	1.82812e-07	0	0	CYB5A	-1.18707	-8.24081	3.8063e-12	3.44194e-07
18	71979223	C	T	rs4536549	IRF1	IRF1_1	1.61238e-08	0.0932779	0	0	CYB5A	-0.736936	-5.02292	3.27781e-06	0.0198393
19	13274431	C	G	rs892019	IRF1	IRF1_1	0.0021533	1.81964e-07	0	0	HOOK2	0.626263	4.51683	2.26074e-05	0.0825628
19	43677067	A	G	rs4028470	IRF1	IRF1_1	7.69252e-08	0.0967532	0	0	PSG4	0.870474	7.40105	1.52954e-10	6.90876e-06
1	101292891	A	C	rs6577211	IRF1	IRF1_1	1.08588e-07	0.10403	0	0	SLC30A7	0.910101	4.55754	1.9425e-05	0.0769333
1	89586305	T	C	rs3766942	IRF1	IRF1_1	0.00239605	7.69252e-08	0	0	GBP3	-0.724852	-6.03868	5.31977e-08	0.000704648
1	89689917	A	C	rs484361	IRF1	IRF1_1	6.59934e-09	0.0932779	0	0	GBP3	-0.695138	-5.80611	1.39958e-07	0.00152982
20	34314725	T	C	rs7263640	IRF1	IRF1_1	1.32453e-07	0.00285652	0	0	CPNE1	-1.21671	-8.59864	7.84352e-13	9.59713e-08
20	34322346	C	T	rs2425114	IRF1	IRF1_1	0.10403	1.26023e-07	0	0	CPNE1	-0.815211	-5.30845	1.05993e-06	0.00803793
20	45188971	C	A	rs910062	IRF1	IRF1_1	0.104798	1.73681e-07	0	0	ELMO2	0.711455	4.44688	2.92929e-05	0.0970897
21	44311718	T	C	rs13050878	IRF1	IRF1_1	0.00151263	1.6572e-07	0	0	NDUFV3	-0.85327	-4.49248	2.47469e-05	0.0881495
22	24250645	C	A	rs5760106	IRF1	IRF1_1	1.6572e-07	0.10403	0	0	GSTT1	-0.756871	-6.06156	4.83377e-08	0.000670416
3	15759050	T	G	rs2470516	IRF1	IRF1_1	0.00166077	1.03356e-07	0	0	ANKRD28	-0.687809	-4.44792	2.9181e-05	0.0968957
3	15883094	A	G	rs7642876	IRF1	IRF1_1	0.10403	7.69252e-08	0	0	ANKRD28	-0.687809	-4.44792	2.9181e-05	0.0968957
3	15941439	G	T	rs12495958	IRF1	IRF1_1	0.0021533	1.27692e-08	0	0	ANKRD28	-0.688396	-4.56107	1.91706e-05	0.0763303
3	99063812	T	G	rs1383861	IRF1	IRF1_1	1.91622e-07	0.00239605	0	0	COL8A1	-0.702234	-4.61725	1.55316e-05	0.0661277
3	99132169	T	C	rs2623328	IRF1	IRF1_1	1.84635e-08	0.0967532	0	0	COL8A1	-0.943088	-5.52292	4.46594e-07	0.0041222
4	57255580	T	A	rs5010012	IRF1	IRF1_1	1.93411e-08	0.00138136	0	0	SRP72	-0.699063	-4.60384	1.63337e-05	0.068813
4	57344320	A	C	rs7690100	IRF1	IRF1_1	0.0932779	2.2362e-07	0	0	SRP72	-0.68583	-4.8527	6.34262e-06	0.0334364
6	109679110	T	C	rs4946968	IRF1	IRF1_1	0.0932779	2.2362e-07	0	0	SESN1	1.62211	4.94006	4.5257e-06	0.0260087
6	109755309	C	G	rs9487106	IRF1	IRF1_1	0.110092	1.82812e-07	0	0	SESN1	1.43849	4.52532	2.19048e-05	0.0811392
6	31355474	G	T	rs67550981	IRF1	IRF1_1	0.0932779	1.61238e-08	0	0	MICA	-0.882972	-6.01671	5.83188e-08	0.000704648
6	31417196	A	C	rs17200437	IRF1	IRF1_1	1.76273e-08	0.00222206	0	0	MICA	-0.941801	-4.52825	2.16672e-05	0.0810117
7	135244428	C	A	rs6967472	IRF1	IRF1_1	0.00151263	1.84635e-08	0	0	C7orf73	-0.531481	-4.61852	1.54574e-05	0.065866
7	73273907	C	T	rs111281950	IRF1	IRF1_1	0.0932779	1.08403e-07	0	0	WBSCR27	0.92237	5.5599	3.84251e-07	0.00371363
7	73531044	C	T	rs178409	IRF1	IRF1_1	1.82812e-07	0.10403	0	0	LIMK1	1.04064	4.53169	2.13915e-05	0.0809633
7	76309742	C	A	rs10280733	IRF1	IRF1_1	0.0021533	1.27692e-08	0	0	POMZP3	0.995286	4.63008	1.47996e-05	0.0640014
8	11657838	C	T	rs13276352	IRF1	IRF1_1	5.89448e-09	0.0932779	0	0	CTSB	0.730301	4.50167	2.39174e-05	0.0860086
8	55249905	A	C	rs2719356	IRF1	IRF1_1	0.00174273	1.08588e-07	0	0	RGS20	0.541081	4.95774	4.22549e-06	0.0245005
9	34182691	C	T	rs200854571	IRF1	IRF1_1	0.00174273	7.69252e-08	0	0	NUDT2	1.04462	5.69008	2.25697e-07	0.00230442
10	127682712	T	C	rs10901500	IRF1	IRF1_2	0.131915	0.000125618	0	0	UROS	0.579623	4.97484	3.95363e-06	0.0231221
11	134925429	G	C	rs11224211	IRF1	IRF1_2	0.161145	0.000415053	0	0	JAM3	-1.04345	-4.64345	1.40729e-05	0.0613556
11	57358343	G	A	rs2511992	IRF1	IRF1_2	0.168436	0.00046439	0	0	TIMM10	1.06625	6.73346	2.77851e-09	6.64189e-05
11	65484985	T	C	rs4645932	IRF1	IRF1_2	0.000482716	0.176563	0	0	SAC3D1	1.0801	4.68584	1.19908e-05	0.0547218
14	105484781	A	G	rs4073652	IRF1	IRF1_2	0.000146351	0.131915	0	0	NUDT14	0.883735	4.52771	2.17107e-05	0.0810117
14	39964127	C	T	rs10143148	IRF1	IRF1_2	0.162154	0.000429604	0	0	GEMIN2	0.911711	5.0805	2.61594e-06	0.0165788
14	39986104	G	T	rs35122912	IRF1	IRF1_2	0.000429604	0.162154	0	0	GEMIN2	0.973125	5.01234	3.41611e-06	0.0204717
16	30434160	G	T	rs4788414	IRF1	IRF1_2	0.00046439	0.168436	0	0	SEPT1	-0.773015	-5.20956	1.57168e-06	0.0109252
17	7124768	T	C	rs9646410	IRF1	IRF1_2	0.00046439	0.168436	0	0	ELP5	0.753392	5.5762	3.59579e-07	0.00348856
19	19926560	G	A	rs72620575	IRF1	IRF1_2	9.17861e-05	0.131915	0	0	ZNF506	0.899399	5.3552	8.789e-07	0.00694733
1	101292891	A	C	rs6577211	IRF1	IRF1_2	0.000429604	0.161145	0	0	SLC30A7	0.910101	4.55754	1.9425e-05	0.0769333
1	89689917	A	C	rs484361	IRF1	IRF1_2	3.68089e-05	0.131915	0	0	GBP3	-0.695138	-5.80611	1.39958e-07	0.00152982
20	34322346	C	T	rs2425114	IRF1	IRF1_2	0.168436	0.00046439	0	0	CPNE1	-0.815211	-5.30845	1.05993e-06	0.00803793
20	34325351	G	A	rs56392905	IRF1	IRF1_2	0.167603	0.000429604	0	0	CPNE1	-0.815211	-5.30845	1.05993e-06	0.00803793
20	34547763	C	T	rs17432470	IRF1	IRF1_2	0.00046439	0.168436	0	0	CPNE1	-1.16266	-8.24162	3.79273e-12	3.44194e-07
4	185638853	G	A	rs873687	IRF1	IRF1_2	0.131915	0.00029459	0	0	CENPU	-0.59867	-4.99698	3.627e-06	0.0215027
5	96361626	C	T	rs27296	IRF1	IRF1_2	0.167603	0.000429604	0	0	ERAP2	0.862476	6.70451	3.14708e-09	6.89578e-05
6	149270829	A	G	rs13219957	IRF1	IRF1_2	0.000482716	0.176563	0	0	ULBP2	0.894867	4.97017	4.02623e-06	0.0235254
6	31355474	G	T	rs67550981	IRF1	IRF1_2	0.167603	0.000429604	0	0	MICA	-0.882972	-6.01671	5.83188e-08	0.000704648
6	31392340	C	T	rs9501110	IRF1	IRF1_2	0.161145	0.000399096	0	0	MICA	-0.890547	-5.30009	1.09592e-06	0.00815449
7	6855646	G	A	rs74688574	IRF1	IRF1_2	0.167603	0.000429604	0	0	CCZ1	0.58089	4.87142	5.90127e-06	0.0316501
7	76309742	C	A	rs10280733	IRF1	IRF1_2	0.168436	0.00046439	0	0	POMZP3	0.995286	4.63008	1.47996e-05	0.0640014
11	63382708	G	A	rs369867360	IRF1	IRF1_3	0.0141028	0.00042404	0	0	PLA2G16	0.744539	5.07283	2.69594e-06	0.0169175
11	68045495	G	A	rs413474	IRF1	IRF1_3	0.0134443	0.000333587	0	0	C11orf24	-0.691653	-5.49378	5.02618e-07	0.0045174
15	75221245	C	T	rs12912839	IRF1	IRF1_3	0.102168	0.00293926	0	0	RPP25	0.583598	4.76231	8.96711e-06	0.044563
16	1933770	A	G	rs4018035	IRF1	IRF1_3	0.000177349	0.00929185	0	0	FAHD1	0.935844	5.68705	2.28523e-07	0.00232543
20	34450621	C	T	rs2425183	IRF1	IRF1_3	0.102168	0.00293926	0	0	CPNE1	-0.731919	-5.43713	6.32023e-07	0.00544101
22	24297195	G	T	rs2858911	IRF1	IRF1_3	0.00293926	0.102168	0	0	GSTT1	-0.798856	-6.36453	1.34625e-08	0.000228032
8	144091403	G	A	rs11779710	IRF1	IRF1_3	0.102168	0.00293926	0	0	LY6E	0.726433	5.45559	5.86618e-07	0.00514477
10	127673483	C	G	rs10901496	MAFB	MAFB_1	0.00184412	2.50123e-05	0	0	UROS	-0.522851	-4.91959	4.89936e-06	0.0275219
11	118893767	T	C	rs111345266	MAFB	MAFB_1	0.00184412	2.50123e-05	0	0	TRAPPC4	0.942111	4.80785	7.5344e-06	0.0387648
19	43725335	G	A	rs2159136	MAFB	MAFB_1	8.66351e-06	0.000964762	0	0	PSG4	-0.676374	-4.66399	1.30239e-05	0.0580476
1	39533795	A	G	rs76940943	MAFB	MAFB_1	0.001164	1.1208e-05	0	0	NDUFS5	0.534241	4.57052	1.85055e-05	0.0745918
2	33380436	G	C	rs17565877	MAFB	MAFB_1	2.50123e-05	0.00184412	0	0	LTBP1	0.829122	6.50832	7.29663e-09	0.000131076
8	55256606	A	G	rs2719361	MAFB	MAFB_1	3.10968e-05	0.00233563	0	0	RGS20	0.541081	4.95774	4.22549e-06	0.0245005
16	1902578	C	T	rs2492884	MAFB	MAFB_5	8.67387e-05	0.644726	0	0	FAHD1	0.985638	6.25383	2.15207e-08	0.000333766
11	68767168	A	G	rs12224880	HOXA9	MEIS1::HOXA9_1	0.000197322	0.212154	0	0	MRPL21	-0.525838	-4.65549	1.34485e-05	0.059271
16	1912685	C	G	rs1657127	HOXA9	MEIS1::HOXA9_1	0.212154	4.80155e-05	0	0	FAHD1	0.985638	6.25383	2.15207e-08	0.000333766
17	39984162	T	C	rs7215297	HOXA9	MEIS1::HOXA9_1	0.000197322	0.212154	0	0	NT5C3B	0.990708	8.17223	5.15136e-12	4.31446e-07
6	3000337	A	G	rs2071004	HOXA9	MEIS1::HOXA9_1	0.000300713	0.212154	0	0	NQO2	0.874956	5.63244	2.8581e-07	0.00284087
11	74671100	A	T	rs12577614	MEIS3	MEIS3_2	0.000345628	0.457912	0	0	XRRA1	0.906636	6.6985	3.22955e-09	6.89578e-05
11	841763	G	C	rs28404903	MEIS3	MEIS3_2	8.4918e-05	0.114596	0	0	CD151	-0.694414	-6.69545	3.27218e-09	6.89597e-05
16	1883554	C	A	rs111486214	MEIS3	MEIS3_2	0.000108374	0.0979514	0	0	FAHD1	0.953557	6.6569	3.86164e-09	7.48495e-05
16	1914786	C	T	rs2437738	MEIS3	MEIS3_2	0.447325	0.000203506	0	0	FAHD1	0.985638	6.25383	2.15207e-08	0.000333766
1	178969637	T	C	rs148748574	MEIS3	MEIS3_2	0.000141915	0.926849	0	0	TOR3A	-0.924169	-4.55423	1.96672e-05	0.0771973
1	89592863	T	C	rs2183160	MEIS3	MEIS3_2	0.942741	7.35376e-05	0	0	GBP3	-0.724852	-6.03868	5.31977e-08	0.000704648
20	34158587	A	G	rs12625762	MEIS3	MEIS3_2	8.4918e-05	0.0891736	0	0	CPNE1	-0.824525	-4.88326	5.63801e-06	0.0304395
22	46184938	G	A	rs11703016	MEIS3	MEIS3_2	7.35376e-05	0.114596	0	0	FAM118A	0.908892	4.50964	2.32194e-05	0.0843027
2	42447448	G	A	rs6544520	MEIS3	MEIS3_2	0.000219775	0.590744	0	0	COX7A2L	0.530384	4.64491	1.39961e-05	0.06125
3	134261123	T	C	rs13087875	MEIS3	MEIS3_2	0.620638	8.4918e-05	0	0	ANAPC13	-0.863272	-6.02257	5.69063e-08	0.000704648
4	175113708	G	C	rs1123047	MEIS3	MEIS3_2	0.128265	0.000124927	0	0	HMGB2	1.26675	5.084	2.5802e-06	0.0164113
9	114362013	C	G	rs7030900	MEIS3	MEIS3_2	0.00012393	0.118566	0	0	PTGR1	0.907109	4.81481	7.33618e-06	0.037999
13	43519699	A	C	rs77066028	MEIS3	MEIS3_4	0.45338	0.00130904	0	0	DNAJC15	-0.97885	-5.54518	4.07972e-07	0.00389889
17	16103426	T	C	rs178803	MEIS3	MEIS3_4	0.45338	0.00130904	0	0	ZSWIM7	-0.576725	-4.50644	2.3497e-05	0.084849
1	178969637	T	C	rs148748574	MEIS3	MEIS3_4	0.000765619	0.45338	0	0	TOR3A	-0.924169	-4.55423	1.96672e-05	0.0771973
1	89592863	T	C	rs2183160	MEIS3	MEIS3_4	0.45338	0.00130904	0	0	GBP3	-0.724852	-6.03868	5.31977e-08	0.000704648
21	38463406	A	G	rs2835590	MEIS3	MEIS3_4	0.45338	0.00130904	0	0	PIGP	0.728754	5.35407	8.82905e-07	0.00694733
22	19394255	A	G	rs34967676	MEIS3	MEIS3_4	0.000765619	0.45338	0	0	SLC25A1	1.28446	4.60418	1.63127e-05	0.068813
22	46184938	G	A	rs11703016	MEIS3	MEIS3_4	0.00130904	0.45338	0	0	FAM118A	0.908892	4.50964	2.32194e-05	0.0843027
3	99166060	C	G	rs2951498	MEIS3	MEIS3_4	0.00130904	0.45338	0	0	COL8A1	-0.688148	-4.89546	5.37849e-06	0.0294862
4	175113708	G	C	rs1123047	MEIS3	MEIS3_4	0.45338	0.000765619	0	0	HMGB2	1.26675	5.084	2.5802e-06	0.0164113
11	63372196	C	T	rs10792420	PBX3	PBX3_disc1	0.00169154	2.77819e-05	0	0	PLA2G16	0.819634	5.40004	7.33974e-07	0.00611148
14	105457771	A	G	rs2247140	PBX3	PBX3_disc1	0.000972314	0.0713615	0	0	NUDT14	0.883735	4.52771	2.17107e-05	0.0810117
20	34398628	C	T	rs12479473	PBX3	PBX3_disc1	0.000895941	0.0601439	0	0	CPNE1	-1.21671	-8.59864	7.84352e-13	9.59713e-08
3	15750268	G	A	rs1472697	PBX3	PBX3_disc1	0.151088	0.00241241	0	0	ANKRD28	-0.687809	-4.44792	2.9181e-05	0.0968957
7	44849113	T	C	rs73331033	PBX3	PBX3_disc3	1.53664e-05	0.00890099	0	0	PPIA	0.778523	4.59662	1.67824e-05	0.0698797
9	219875	A	T	rs574399	PBX3	PBX3_disc3	0.00890099	1.53664e-05	0	0	CBWD1	0.611753	4.56183	1.91165e-05	0.0763303
16	1901478	G	A	rs1657116	RFX5	RFX5_disc3	0.0302271	0.000476928	0	0	FAHD1	0.985638	6.25383	2.15207e-08	0.000333766
20	34300456	T	C	rs2425083	RFX5	RFX5_disc3	0.0302271	0.000327249	0	0	CPNE1	-0.654922	-4.69492	1.15856e-05	0.0531559
22	24280461	T	C	rs111304608	RFX5	RFX5_disc3	0.0302271	0.000327249	0	0	GSTT1	-0.647659	-4.50429	2.36853e-05	0.0853594
8	146190717	G	T	rs28848551	RFX5	RFX5_disc3	0.0302271	0.000476928	0	0	CPSF1	-0.985513	-4.48699	2.5255e-05	0.0892937
9	114392070	C	T	rs28474752	RFX5	RFX5_disc3	0.000327249	0.0302271	0	0	PTGR1	0.898301	4.75062	9.37579e-06	0.046254
3	99116898	C	G	rs2700601	SIX5	SIX5_disc1	9.05355e-06	0.0646013	0	0	COL8A1	-0.943088	-5.52292	4.46594e-07	0.0041222
2	33380403	A	G	rs6543690	SP3	SP3_2	0.00361436	9.49008e-06	0	0	LTBP1	-0.742188	-5.29097	1.1366e-06	0.0084389
3	99135319	A	G	rs2929436	SP3	SP3_2	0.00335773	6.59626e-06	0	0	COL8A1	-0.943088	-5.52292	4.46594e-07	0.0041222
6	160820922	A	G	rs78439586	SP3	SP3_2	6.59626e-06	0.000915158	0	0	TCP1	0.870522	4.71444	1.07591e-05	0.0508701
6	31196932	C	G	rs200438289	SP3	SP3_2	0.010611	7.78729e-05	0	0	MDC1	-1.58009	-4.72677	1.02665e-05	0.0495741
7	40883283	C	G	rs4265100	SP3	SP3_2	0.010611	6.78971e-05	0	0	SUGCT	0.784821	4.53157	2.14011e-05	0.0809633
3	134325657	T	G	rs4074523	TBP	TBP_1	0	1.59558e-05	0	0	ANAPC13	-0.848668	-5.79438	1.46907e-07	0.00159088
1	89604629	A	G	rs10754263	TBP	TBP_2	8.68807e-05	0.00930117	0	0	GBP3	-0.695138	-5.80611	1.39958e-07	0.00152982
11	134917797	C	T	rs11224199	TBP	TBP_3	0.000113074	0.236191	0	0	JAM3	-1.04345	-4.64345	1.40729e-05	0.0613556
8	146187538	C	T	rs10094040	TBP	TBP_3	0.236191	7.79859e-05	0	0	CPSF1	-0.985513	-4.48699	2.5255e-05	0.0892937
8	146221893	G	A	rs4302882	TBP	TBP_3	0.139705	0.000113074	0	0	CPSF1	-0.985513	-4.48699	2.5255e-05	0.0892937
12	53741468	C	T	rs61928079	TBP	TBP_4	7.92073e-05	0.0154813	0	0	PFDN5	0.838771	6.89138	1.40564e-09	3.86953e-05
17	75305962	C	T	rs75920688	TBP	TBP_4	9.30955e-05	0.0154813	0	0	UBE2O	0.898734	4.58478	1.7544e-05	0.0717545
19	43817423	G	A	rs66883962	TBP	TBP_4	0.0146311	6.56671e-05	0	0	ETHE1	1.19795	4.49977	2.40865e-05	0.086455
6	31354885	T	C	rs4711270	TBP	TBP_4	7.92073e-05	0.0154813	0	0	MICA	-0.882972	-6.01671	5.83188e-08	0.000704648
9	139621698	T	A	rs563219943	TBP	TBP_4	7.92073e-05	0.0146311	0	0	SNHG7	-1.34462	-6.64028	4.14707e-09	7.91984e-05
11	68618182	C	T	rs1272609	TBP	TBP_5	0.102149	0.000187776	0	0	MRPL21	-0.640559	-5.35842	8.67607e-07	0.00694733
11	68746328	A	G	rs10896389	TBP	TBP_5	0.0733907	0.000175305	0	0	MRPL21	-0.522685	-4.6311	1.4743e-05	0.0638722
17	16064716	A	G	rs178654	TBP	TBP_5	7.36141e-05	0.0226575	0	0	ZSWIM7	0.587608	4.67421	1.25302e-05	0.0565241
17	75305962	C	T	rs75920688	TBP	TBP_5	0.000139365	0.273992	0	0	UBE2O	0.898734	4.58478	1.7544e-05	0.0717545
19	1499113	T	C	rs112373178	TBP	TBP_5	0.000139365	0.0950633	0	0	MUM1	0.688255	4.49081	2.49001e-05	0.0885838
19	17389648	T	C	rs10406920	TBP	TBP_5	0.0393749	0.000165191	0	0	MPV17L2	0.924529	5.16056	1.90828e-06	0.0127035
19	17389704	A	G	rs8170	TBP	TBP_5	0.000165191	0.0393749	0	0	MPV17L2	0.924529	5.16056	1.90828e-06	0.0127035
19	40979323	A	G	rs12971704	TBP	TBP_5	0.37591	7.88778e-05	0	0	ADCK4	1.24042	4.61669	1.55642e-05	0.0662292
19	57590359	G	A	rs10418921	TBP	TBP_5	0.0544847	0.000165191	0	0	ZNF587	1.29576	4.44487	2.9511e-05	0.0975845
22	42906056	T	C	rs113473487	TBP	TBP_5	8.9573e-05	0.0716224	0	0	RRP7A	-0.833879	-4.45873	2.80393e-05	0.0947048
4	155953288	T	C	rs62326580	TBP	TBP_5	0.000175305	0.0978791	0	0	PLRG1	0.760371	4.43539	3.05598e-05	0.0999099
7	16041912	G	A	rs75461442	TBP	TBP_5	0.0716224	8.47663e-05	0	0	TSPAN13	1.37189	4.53234	2.13392e-05	0.0809633
10	127563509	C	T	rs10901457	TFAP2C	TFAP2C_1	0.00154921	0.50565	0	0	UROS	-0.523545	-5.41285	6.97057e-07	0.00587109
3	99113702	A	C	rs1406542	TFAP2C	TFAP2C_1	0.138816	0.00154921	0	0	COL8A1	-0.943088	-5.52292	4.46594e-07	0.0041222
5	178618707	A	C	rs6895999	TFAP2C	TFAP2C_1	0.210016	0.000768391	0	0	TBC1D9B	-1.3321	-4.75023	9.38987e-06	0.0462862
8	144090238	C	A	rs7462015	TFAP2C	TFAP2C_1	0.000244834	0.300414	0	0	LY6E	0.734426	5.49028	5.09806e-07	0.0045565
9	139744807	A	G	rs872463	TFAP2C	TFAP2C_1	0.0295728	0.000265273	0	0	PHPT1	0.54359	4.60195	1.64499e-05	0.0690849
10	127616826	A	G	rs11244704	TFAP2C	TFAP2C_3	0.00125188	5.53453e-09	0	0	UROS	-0.514882	-5.37346	8.1678e-07	0.00671937
11	68698996	T	C	rs513476	TFAP2C	TFAP2C_3	5.53453e-09	0.00398154	0	0	MRPL21	-0.627751	-5.34956	8.9903e-07	0.00705465
12	53649874	C	G	rs10747660	TFAP2C	TFAP2C_3	0.0112365	2.569e-09	0	0	PFDN5	0.912847	9.24781	4.48198e-14	1.45135e-08
12	53652885	C	T	rs7486393	TFAP2C	TFAP2C_3	0.000396537	2.569e-09	0	0	PFDN5	0.912847	9.24781	4.48198e-14	1.45135e-08
12	95412808	C	T	rs1648428	TFAP2C	TFAP2C_3	0.0004136	3.20821e-09	0	0	NDUFA12	0.378119	4.48766	2.51928e-05	0.0892937
13	43635885	A	G	rs9533371	TFAP2C	TFAP2C_3	0.0002696	3.20821e-09	0	0	DNAJC15	-0.749434	-6.16395	3.14434e-08	0.000454285
13	43659274	C	T	rs9525733	TFAP2C	TFAP2C_3	0.00295289	3.78312e-09	0	0	DNAJC15	-0.749434	-6.16395	3.14434e-08	0.000454285
13	43665516	A	G	rs9533384	TFAP2C	TFAP2C_3	4.77416e-09	4.88365e-05	0	0	DNAJC15	-0.749434	-6.16395	3.14434e-08	0.000454285
13	43679591	C	A	rs9533391	TFAP2C	TFAP2C_3	1.87155e-09	0.00962976	0	0	DNAJC15	-0.749434	-6.16395	3.14434e-08	0.000454285
16	14898569	C	A	rs11075246	TFAP2C	TFAP2C_3	0.0121715	2.569e-09	0	0	NOMO1	1.19324	4.45792	2.81229e-05	0.0948815
17	15976558	T	G	rs9891379	TFAP2C	TFAP2C_3	3.91568e-09	0.0162813	0	0	ZSWIM7	0.581734	4.5551	1.96033e-05	0.0771665
19	43692059	G	A	rs4078630	TFAP2C	TFAP2C_3	0.0197502	5.53453e-09	0	0	PSG4	0.822017	6.71368	3.02537e-09	6.89578e-05
19	46733409	A	G	rs75105417	TFAP2C	TFAP2C_3	0.0112365	4.97969e-09	0	0	DMPK	-1.05418	-4.46385	2.75141e-05	0.0937752
1	156292366	G	A	rs11264472	TFAP2C	TFAP2C_3	4.15185e-09	7.38648e-05	0	0	LMNA	-0.406877	-4.6185	1.54586e-05	0.065866
1	89559461	G	T	rs591482	TFAP2C	TFAP2C_3	5.90335e-05	1.87155e-09	0	0	GBP3	-0.695138	-5.80611	1.39958e-07	0.00152982
22	24334948	C	A	rs5760147	TFAP2C	TFAP2C_3	4.15185e-09	9.93139e-05	0	0	GSTT1	-0.995602	-7.78689	2.81369e-11	1.64596e-06
22	42897141	T	C	rs5758764	TFAP2C	TFAP2C_3	0.00288086	4.15185e-09	0	0	RRP7A	-0.792794	-4.6498	1.37401e-05	0.060275
22	46215713	C	T	rs3747241	TFAP2C	TFAP2C_3	0.0184785	5.20665e-09	0	0	FAM118A	0.954666	4.69834	1.14365e-05	0.0531052
2	33398320	G	A	rs201614773	TFAP2C	TFAP2C_3	1.94729e-09	0.0112365	0	0	LTBP1	-0.799509	-6.01491	5.87599e-08	0.000708469
4	48199118	C	T	rs67807921	TFAP2C	TFAP2C_3	4.77416e-09	0.0184785	0	0	SLAIN2	0.968833	4.58851	1.73006e-05	0.0711371
5	133461992	G	T	rs3972625	TFAP2C	TFAP2C_3	4.15185e-09	0.0149192	0	0	PCBD2	1.32583	4.81433	7.34946e-06	0.0380244
6	109704138	G	A	rs3757229	TFAP2C	TFAP2C_3	2.569e-09	0.0121715	0	0	SESN1	1.43849	4.52532	2.19048e-05	0.0811392
6	149739375	A	G	rs236999	TFAP2C	TFAP2C_3	0.0197502	5.53453e-09	0	0	UST	1.16375	5.3034	1.08153e-06	0.00806962
6	149739375	A	G	rs236999	TFAP2C	TFAP2C_3	0.0197502	5.53453e-09	0	0	ULBP2	1.05214	4.54424	2.04135e-05	0.079033
6	149739375	A	G	rs236999	TFAP2C	TFAP2C_3	0.0197502	5.53453e-09	0	0	UST	1.16375	5.3034	1.08153e-06	0.00806962
6	149739375	A	G	rs236999	TFAP2C	TFAP2C_3	0.0197502	5.53453e-09	0	0	ULBP2	1.05214	4.54424	2.04135e-05	0.079033
6	31363501	C	A	rs2523463	TFAP2C	TFAP2C_3	4.37246e-09	0.0162813	0	0	MICA	-0.900107	-7.54734	8.05874e-11	3.85077e-06
6	31379403	G	C	rs3828880	TFAP2C	TFAP2C_3	0.0162813	3.91568e-09	0	0	MICA	-0.83551	-5.84894	1.17226e-07	0.00133335
7	40858004	G	C	rs73125791	TFAP2C	TFAP2C_3	0.00962976	3.78312e-09	0	0	SUGCT	0.853828	4.94999	4.35464e-06	0.0251095
7	6456347	T	G	rs1055428	TFAP2C	TFAP2C_3	0.0112365	3.20821e-09	0	0	RAC1	0.484133	5.35687	8.73045e-07	0.00694733
7	73248572	C	T	rs7786850	TFAP2C	TFAP2C_3	9.93139e-05	0.0162813	0	0	WBSCR27	1.167	6.9766	9.71876e-10	3.03843e-05
7	73253100	G	A	rs7811711	TFAP2C	TFAP2C_3	3.03932e-09	0.0121715	0	0	WBSCR27	1.167	6.9766	9.71876e-10	3.03843e-05
7	74517614	G	A	rs2938663	TFAP2C	TFAP2C_3	4.37246e-09	0.0162813	0	0	WBSCR16	-0.692732	-4.45403	2.85299e-05	0.0960252
8	143762724	A	C	rs2976391	TFAP2C	TFAP2C_3	4.15185e-09	0.00151788	0	0	LY6K	-0.692455	-5.1784	1.77829e-06	0.0119734
8	143871652	A	G	rs2572922	TFAP2C	TFAP2C_3	0.000244805	4.97969e-09	0	0	LYNX1	0.640166	4.90097	5.26532e-06	0.0290952
8	143875721	A	C	rs2572918	TFAP2C	TFAP2C_3	5.53453e-09	0.00249401	0	0	LYNX1	0.640166	4.90097	5.26532e-06	0.0290952
9	34342001	A	C	rs12238298	TFAP2C	TFAP2C_3	5.20665e-09	0.00125188	0	0	NUDT2	1.13386	6.16502	3.13019e-08	0.000454285
10	127563509	C	T	rs10901457	TFAP2C	TFAP2C_5	0.00206587	0.0607727	0	0	UROS	-0.523545	-5.41285	6.97057e-07	0.00587109
10	127691242	C	T	rs10901510	TFAP2C	TFAP2C_5	0.0054034	0.12842	0	0	UROS	0.555387	4.8615	6.13132e-06	0.0325776
13	43683008	A	G	rs11728	TFAP2C	TFAP2C_5	0.106963	0.00480131	0	0	DNAJC15	-0.734719	-5.97196	7.03007e-08	0.000833883
16	15024402	T	C	rs62038513	TFAP2C	TFAP2C_5	0.0454212	0.00180446	0	0	NOMO1	1.25471	5.25645	1.30435e-06	0.00953625
16	1881701	G	A	rs3903206	TFAP2C	TFAP2C_5	3.29572e-05	0.000777095	0	0	FAHD1	0.953557	6.6569	3.86164e-09	7.48495e-05
17	40055293	C	T	rs9913772	TFAP2C	TFAP2C_5	0.00180446	0.0483203	0	0	NT5C3B	1.01183	7.99601	1.1204e-11	7.29703e-07
1	39457016	T	C	rs11547138	TFAP2C	TFAP2C_5	0.00152191	0.0397617	0	0	NDUFS5	0.547005	4.53235	2.13386e-05	0.0809633
1	89559461	G	T	rs591482	TFAP2C	TFAP2C_5	0.0572338	0.00206587	0	0	GBP3	-0.695138	-5.80611	1.39958e-07	0.00152982
3	99113702	A	C	rs1406542	TFAP2C	TFAP2C_5	0.0384674	0.00133915	0	0	COL8A1	-0.943088	-5.52292	4.46594e-07	0.0041222
5	178618707	A	C	rs6895999	TFAP2C	TFAP2C_5	0.0483203	0.00180446	0	0	TBC1D9B	-1.3321	-4.75023	9.38987e-06	0.0462862
6	18273112	C	T	rs214563	TFAP2C	TFAP2C_5	0.00133915	0.0320958	0	0	DEK	0.538038	4.70317	1.12287e-05	0.0525705
8	144090238	C	A	rs7462015	TFAP2C	TFAP2C_5	8.38738e-05	0.013003	0	0	LY6E	0.734426	5.49028	5.09806e-07	0.0045565
18	71923723	G	A	rs8091176	ZNF143	ZNF143_1	0.00303501	0.00011638	0	0	CYB5A	-1.12739	-8.12684	6.29336e-12	4.5275e-07
18	71924501	G	A	rs8096066	ZNF143	ZNF143_1	0.00303501	0.00011638	0	0	CYB5A	-0.767964	-5.41837	6.81725e-07	0.00579092
19	43529843	T	C	rs2736152	ZNF143	ZNF143_1	0.00395841	0.000128977	0	0	PSG4	0.746886	5.72227	1.97744e-07	0.00204198
22	45788098	C	G	rs136601	ZNF143	ZNF143_1	0.00293057	3.70586e-06	0	0	FAM118A	1.11905	5.22137	1.49965e-06	0.0106352
7	40847949	T	G	rs2302026	ZNF143	ZNF143_1	0.00493158	0.000143727	0	0	SUGCT	0.853828	4.94999	4.35464e-06	0.0251095
10	127482764	T	C	rs41315014	ZNF143	ZNF143_disc1	0.000303465	0.0215333	0	0	UROS	0.512777	4.94641	4.41556e-06	0.0254175
6	31382942	C	G	rs9266828	ZNF143	ZNF143_disc1	0.000303465	0.0215333	0	0	MICA	-0.8325	-5.79087	1.49049e-07	0.00159088
7	40888598	A	G	rs3801239	ZNF143	ZNF143_disc1	0.000478827	0.0215333	0	0	SUGCT	0.784821	4.53157	2.14011e-05	0.0809633
3	15883933	A	G	rs6802048	ZNF143	ZNF143_disc3	0.000122256	0	0	0	ANKRD28	-0.687809	-4.44792	2.9181e-05	0.0968957
11	68718669	T	G	rs6591360	ZNF143	ZNF143_disc4	0.00032852	0	0	0	MRPL21	-0.628378	-5.36097	8.58776e-07	0.00694733
12	110448183	T	C	rs6606679	ZNF143	ZNF143_disc4	0	0.000440393	0	0	GLTP	0.765364	8.48263	1.30898e-12	1.55145e-07
17	7160524	C	A	rs367181	ZNF143	ZNF143_disc4	0.00190009	0	0	0	ELP5	-0.947077	-7.98581	1.17194e-11	7.59996e-07
18	71961727	A	G	rs1788615	ZNF143	ZNF143_disc4	0.0283755	0	0	0	CYB5A	-1.18707	-8.24081	3.8063e-12	3.44194e-07
18	71965615	C	T	rs1788604	ZNF143	ZNF143_disc4	0	0.000506891	0	0	CYB5A	-0.736936	-5.02292	3.27781e-06	0.0198393
19	17419047	A	G	rs7260573	ZNF143	ZNF143_disc4	0.000359807	0	0	0	MRPL34	-0.657078	-5.73951	1.84203e-07	0.00192802
19	43532329	A	G	rs2526708	ZNF143	ZNF143_disc4	0	0.00190009	0	0	PSG4	0.675431	4.6534	1.35547e-05	0.059623
19	56001524	T	C	rs117465505	ZNF143	ZNF143_disc4	0	0.0164604	0	0	CCDC106	-1.14241	-4.47284	2.66136e-05	0.0922398
1	89692431	T	C	rs619582	ZNF143	ZNF143_disc4	0	0.00032852	0	0	GBP3	-0.695138	-5.80611	1.39958e-07	0.00152982
20	3172774	A	G	rs59630003	ZNF143	ZNF143_disc4	0	0.0296536	0	0	ITPA	-0.92462	-4.76369	8.92025e-06	0.0444833
22	42902064	C	T	rs4822141	ZNF143	ZNF143_disc4	0.00032852	0	0	0	RRP7A	-0.833879	-4.45873	2.80393e-05	0.0947048
3	134330976	T	C	rs7623567	ZNF143	ZNF143_disc4	0.00805364	0	0	0	ANAPC13	-0.772923	-5.25723	1.30032e-06	0.00950832
6	32353166	A	G	rs9268468	ZNF143	ZNF143_disc4	0.00032852	0	0	0	TAPBP	0.668126	4.43785	3.02848e-05	0.0992541
6	33653486	A	G	rs12528378	ZNF143	ZNF143_disc4	0.00161155	0	0	0	BAK1	1.20313	5.06114	2.82241e-06	0.0176307
12	110307126	G	A	rs112887443	E2F4	E2F4_1	1.9664e-06	0.00686289	7.75089e-08	0.000246518	GLTP	0.729939	8.73925	4.2165e-13	9.59713e-08
9	114380162	C	G	rs113126450	ZNF143	ZNF143_disc3	4.74567e-05	0	2.16365e-07	0.000685794	PTGR1	1.2023	6.01851	5.78822e-08	0.000704648
13	43691291	G	T	rs7325480	ARNT	AHR::ARNT_2	0.029875	2.06254e-05	2.81674e-07	0.000886724	DNAJC15	0.565352	4.84944	6.42263e-06	0.0338071
6	3016107	T	C	rs11242817	ARNT	AHR::ARNT_2	0.0323651	2.16326e-05	2.81674e-07	0.000886724	NQO2	-1.02598	-5.44173	6.20407e-07	0.00539214
16	1902800	A	G	rs6600176	TFAP2C	TFAP2C_4	0.578961	0.000920982	3.84936e-07	0.00119956	FAHD1	0.985638	6.25383	2.15207e-08	0.000333766
2	33403583	A	G	rs12611549	TFAP2C	TFAP2C_4	0.514842	0.001155	3.84936e-07	0.00119956	LTBP1	0.783347	6.0313	5.48677e-08	0.000704648
9	139744807	A	G	rs872463	TFAP2C	TFAP2C_4	0.228774	0.000494182	3.84936e-07	0.00119956	PHPT1	0.54359	4.60195	1.64499e-05	0.0690849
10	127475151	T	A	rs11244646	ARNT	ARNT_1	0.00533106	3.00143e-06	4.91358e-07	0.00149103	UROS	-0.526008	-5.43532	6.36667e-07	0.00544793
12	53635435	A	G	rs34745537	ARNT	ARNT_1	5.6034e-06	0.00838267	4.91358e-07	0.00149103	PFDN5	-0.794595	-6.68986	3.35174e-09	6.95388e-05
19	43482312	C	T	rs4029154	ARNT	ARNT_1	1.86026e-06	0.00561342	4.91358e-07	0.00149103	PSG2	0.633503	4.51238	2.29841e-05	0.0835553
19	43482312	C	T	rs4029154	ARNT	ARNT_1	1.86026e-06	0.00561342	4.91358e-07	0.00149103	PSG4	-0.635667	-4.43723	3.03537e-05	0.0994153
2	33414661	G	A	rs17641062	ARNT	ARNT_1	0.00216774	1.37308e-06	4.91358e-07	0.00149103	LTBP1	0.783347	6.0313	5.48677e-08	0.000704648
3	8882061	C	T	rs345091	ARNT	ARNT_1	0.00657804	3.45337e-06	4.91358e-07	0.00149103	OXTR	-0.57047	-4.43594	3.04985e-05	0.099803
3	99063812	T	G	rs1383861	ARNT	ARNT_1	9.66085e-06	0.01108	4.91358e-07	0.00149103	COL8A1	-0.702234	-4.61725	1.55316e-05	0.0661277
6	31383542	G	T	rs9266840	ARNT	ARNT_1	9.02049e-06	0.01108	4.91358e-07	0.00149103	MICA	-0.8325	-5.79087	1.49049e-07	0.00159088
8	11703420	T	C	rs1736082	ARNT	ARNT_1	4.8556e-06	0.00697655	4.91358e-07	0.00149103	CTSB	0.689796	4.56738	1.87238e-05	0.0752376
10	16697075	G	A	rs111328709	ARNT	AHR::ARNT::HIF1A_1	0.0218047	0.00042637	7.48258e-07	0.00216417	FAM188A	-0.67088	-4.65456	1.34957e-05	0.0594614
11	68719221	T	C	rs11603827	ARNT	AHR::ARNT::HIF1A_1	0.0143643	0.000219164	7.48258e-07	0.00216417	MRPL21	-0.627751	-5.34956	8.9903e-07	0.00705465
11	74706502	C	T	rs11236281	ARNT	AHR::ARNT::HIF1A_1	0.000190271	0.0106703	7.48258e-07	0.00216417	XRRA1	0.906636	6.6985	3.22955e-09	6.89578e-05
13	43673398	C	T	rs9525738	ARNT	AHR::ARNT::HIF1A_1	0.0218047	0.00033947	7.48258e-07	0.00216417	DNAJC15	-0.749434	-6.16395	3.14434e-08	0.000454285
17	15958402	G	A	rs4792719	ARNT	AHR::ARNT::HIF1A_1	0.0218047	0.00033947	7.48258e-07	0.00216417	ZSWIM7	-0.566261	-4.46504	2.73925e-05	0.0935294
17	16083684	T	C	rs178826	ARNT	AHR::ARNT::HIF1A_1	0.000241712	0.0143643	7.48258e-07	0.00216417	ZSWIM7	-0.581997	-4.62166	1.52762e-05	0.0652359
17	39982990	T	C	rs4334345	ARNT	AHR::ARNT::HIF1A_1	0.00042637	0.0218047	7.48258e-07	0.00216417	NT5C3B	0.990708	8.17223	5.15136e-12	4.31446e-07
19	43708733	T	C	rs11668559	ARNT	AHR::ARNT::HIF1A_1	0.000252352	0.0143643	7.48258e-07	0.00216417	PSG4	0.850542	6.92526	1.21397e-09	3.37051e-05
1	179192616	C	G	rs72709494	ARNT	AHR::ARNT::HIF1A_1	0.00890481	0.00017263	7.48258e-07	0.00216417	TOR3A	-0.977271	-4.52994	2.15309e-05	0.0809633
1	180154248	G	C	rs3820306	ARNT	AHR::ARNT::HIF1A_1	0.000220835	0.0125407	7.48258e-07	0.00216417	KIAA1614	1.5309	4.56727	1.87321e-05	0.0752376
5	9562434	T	C	rs1508797	ARNT	AHR::ARNT::HIF1A_1	0.0143643	0.000220835	7.48258e-07	0.00216417	CMBL	1.09878	4.92356	4.82457e-06	0.027319
5	96251675	A	C	rs2351011	ARNT	AHR::ARNT::HIF1A_1	0.00042637	0.0218047	7.48258e-07	0.00216417	ERAP2	0.920959	7.68086	4.48454e-11	2.44975e-06
6	32352568	T	C	rs9268464	ARNT	AHR::ARNT::HIF1A_1	0.00042637	0.0218047	7.48258e-07	0.00216417	TAPBP	0.668126	4.43785	3.02848e-05	0.0992541
7	73243786	T	G	rs4717822	ARNT	AHR::ARNT::HIF1A_1	0.0106703	0.000190271	7.48258e-07	0.00216417	WBSCR27	1.14384	6.76265	2.45033e-09	6.13525e-05
8	144084532	C	T	rs7004686	ARNT	AHR::ARNT::HIF1A_1	0.0163943	0.000263581	7.48258e-07	0.00216417	LY6E	0.676332	4.9931	3.68228e-06	0.0217736
12	7018645	T	A	ss1388026577	ARNT	AHR::ARNT_2	0.0328624	2.28809e-05	1.11897e-06	0.00312265	SPSB2	1.01447	6.75499	2.53253e-09	6.2176e-05
16	1919959	A	G	rs2982236	ARNT	AHR::ARNT_2	0.038944	2.69463e-05	1.11897e-06	0.00312265	FAHD1	0.985638	6.25383	2.15207e-08	0.000333766
17	16090785	G	A	rs178820	ARNT	AHR::ARNT_2	2.69463e-05	0.038944	1.11897e-06	0.00312265	ZSWIM7	-0.576725	-4.50644	2.3497e-05	0.084849
19	19905169	C	A	rs72620573	ARNT	AHR::ARNT_2	0.0328624	2.28809e-05	1.11897e-06	0.00312265	ZNF506	0.909148	5.47687	5.38236e-07	0.00476371
22	24336531	C	A	rs2844004	ARNT	AHR::ARNT_2	0.0159587	1.10266e-05	1.11897e-06	0.00312265	GSTT1	-0.831088	-7.38109	1.66914e-10	7.47238e-06
22	42381892	A	G	rs56177503	ARNT	AHR::ARNT_2	2.28809e-05	0.0328624	1.11897e-06	0.00312265	FAM109B	-1.34597	-4.73383	9.99485e-06	0.0486034
9	264993	A	G	rs584207	ARNT	AHR::ARNT_2	0.038944	2.69463e-05	1.11897e-06	0.00312265	CBWD1	0.597036	4.52852	2.16454e-05	0.0810117
18	71962035	T	A	rs1788613	ARNT	AHR::ARNT_2	0.038944	3.19213e-05	1.12689e-06	0.00312265	CYB5A	-1.18707	-8.24081	3.8063e-12	3.44194e-07
19	43514519	T	C	rs7246855	ARNT	AHR::ARNT_2	3.19213e-05	0.038944	1.12689e-06	0.00312265	PSG4	0.725639	5.61621	3.05416e-07	0.00301856
20	34607001	A	C	rs8122716	ARNT	AHR::ARNT_2	2.28809e-05	0.029875	1.12689e-06	0.00312265	CPNE1	-0.868291	-5.86342	1.104e-07	0.00126831
3	15891035	C	T	rs13071730	ARNT	AHR::ARNT_2	2.55552e-05	0.0328624	1.12689e-06	0.00312265	ANKRD28	-0.687809	-4.44792	2.9181e-05	0.0968957
5	176239469	C	G	rs483868	ARNT	AHR::ARNT_2	0.0356157	2.69463e-05	1.12689e-06	0.00312265	HIGD2A	0.742505	4.49431	2.45794e-05	0.0878216
7	135234242	C	G	rs3112324	ARNT	AHR::ARNT_2	2.85389e-05	0.038944	1.12689e-06	0.00312265	C7orf73	-0.53476	-4.66508	1.29703e-05	0.0578841
9	34362348	T	C	rs7865870	ARNT	AHR::ARNT_2	0.038944	3.19213e-05	1.12689e-06	0.00312265	NUDT2	1.13386	6.16502	3.13019e-08	0.000454285
11	118889073	T	G	rs11545858	ARNT	AHR::ARNT_2	0.0433808	4.41497e-05	1.26336e-06	0.00336967	TRAPPC4	1.18617	5.63764	2.79801e-07	0.00279398
11	32551672	G	A	rs535995913	ARNT	AHR::ARNT_2	0.0433808	4.74876e-05	1.26336e-06	0.00336967	QSER1	1.02619	4.48587	2.536e-05	0.0895534
11	831122	C	T	rs7114218	ARNT	AHR::ARNT_2	0.0433808	4.57854e-05	1.26336e-06	0.00336967	CD151	-0.712805	-7.29938	2.38544e-10	1.01582e-05
19	43499264	G	A	rs11668739	ARNT	AHR::ARNT_2	0.038944	3.98061e-05	1.26336e-06	0.00336967	PSG4	0.746886	5.72227	1.97744e-07	0.00204198
19	43731078	C	T	rs2190842	ARNT	AHR::ARNT_2	2.85389e-05	0.0323651	1.26336e-06	0.00336967	PSG4	0.859029	7.11497	5.32918e-10	1.88382e-05
19	51011873	C	G	rs11672743	ARNT	AHR::ARNT_2	4.41497e-05	0.0433808	1.26336e-06	0.00336967	JOSD2	-0.693403	-5.11346	2.29794e-06	0.0147399
20	34507921	T	C	rs6060683	ARNT	AHR::ARNT_2	0.0433808	4.74876e-05	1.26336e-06	0.00336967	CPNE1	-1.21671	-8.59864	7.84352e-13	9.59713e-08
21	37370030	T	A	rs2835224	ARNT	AHR::ARNT_2	2.85389e-05	0.0328624	1.26336e-06	0.00336967	AP000688.8	0.700777	4.8211	7.16121e-06	0.0372371
5	171588189	T	C	rs61140857	ARNT	AHR::ARNT_2	2.85389e-05	0.029875	1.26336e-06	0.00336967	DUSP1	-1.06647	-5.40187	7.28574e-07	0.00607966
5	96227278	C	T	rs1559359	ARNT	AHR::ARNT_2	3.37481e-05	0.0323651	1.26336e-06	0.00336967	ERAP2	0.910904	7.92942	1.50244e-11	8.98587e-07
6	86258557	T	C	rs7768065	ARNT	AHR::ARNT_2	0.0328624	2.85389e-05	1.26336e-06	0.00336967	NT5E	-0.532323	-4.62776	1.49299e-05	0.0641509
7	6756878	A	G	rs11980762	ARNT	AHR::ARNT_2	0.038944	3.37481e-05	1.26336e-06	0.00336967	CCZ1	1.28736	5.71457	2.04102e-07	0.00209618
7	73276586	G	A	rs4717113	ARNT	AHR::ARNT_2	0.029875	2.85389e-05	1.26336e-06	0.00336967	WBSCR27	0.858176	5.07007	2.72525e-06	0.0170872
22	24366747	C	T	rs72617242	E2F4	E2F4_1	0.0113919	6.94169e-06	1.31641e-06	0.00350107	GSTT1	-0.838586	-5.47217	5.48575e-07	0.00485237
13	114478023	A	C	rs60487228	TFAP2C	TFAP2C_4	0.00175638	0.44701	1.86236e-06	0.00484398	TMEM255B	1.0739	5.48823	5.14058e-07	0.00458818
16	1920629	T	C	rs1657094	TFAP2C	TFAP2C_4	0.462762	0.00192027	1.86236e-06	0.00484398	FAHD1	0.985638	6.25383	2.15207e-08	0.000333766
5	133459347	G	A	rs17167273	TFAP2C	TFAP2C_4	0.00192027	0.591542	1.86236e-06	0.00484398	PCBD2	1.32583	4.81433	7.34946e-06	0.0380244
7	73552715	G	A	rs414417	TFAP2C	TFAP2C_4	0.00192027	0.462762	1.86236e-06	0.00484398	LIMK1	1.48904	5.30631	1.06901e-06	0.00806774
8	146225280	C	T	rs2272715	TFAP2C	TFAP2C_4	0.0012777	0.462762	1.86236e-06	0.00484398	CPSF1	-0.985513	-4.48699	2.5255e-05	0.0892937
8	66832360	T	G	rs112455030	TFAP2C	TFAP2C_4	0.462762	0.0012777	1.86236e-06	0.00484398	MTFR1	1.11321	4.56133	1.91525e-05	0.0763303
13	114468614	T	C	rs58032708	ZNF143	ZNF143_2	5.20188e-05	0.0387864	1.86845e-06	0.00484398	TMEM255B	1.03775	5.52982	4.34247e-07	0.0041222
22	42961298	A	T	rs137034	ZNF143	ZNF143_2	0.0559322	0.000248648	1.86845e-06	0.00484398	RRP7A	0.694918	4.51195	2.30212e-05	0.0836701
3	99114281	T	C	rs744189	ZNF143	ZNF143_2	0.0506601	0.000151998	1.86845e-06	0.00484398	COL8A1	-0.943088	-5.52292	4.46594e-07	0.0041222
17	40060850	G	A	rs9916650	TBP	TBP_1	0.431735	0.00121202	2.08468e-06	0.00538947	NT5C3B	1.01183	7.99601	1.1204e-11	7.29703e-07
11	1586323	G	A	rs57293835	ARNT	AHR::ARNT_2	0.0356157	4.66342e-05	2.74468e-06	0.00692173	POLR2L	0.492375	4.49344	2.46585e-05	0.0879173
12	110306345	G	A	rs4766489	ARNT	AHR::ARNT_2	4.74876e-05	0.029875	2.74468e-06	0.00692173	GLTP	0.7355	8.69657	5.09057e-13	9.59713e-08
13	43597932	G	C	rs2281777	ARNT	AHR::ARNT_2	0.0233789	3.56771e-05	2.74468e-06	0.00692173	DNAJC15	-1.05244	-7.95233	1.35824e-11	8.23572e-07
19	19886197	G	A	rs737195	ARNT	AHR::ARNT_2	2.28809e-05	0.0143118	2.74468e-06	0.00692173	ZNF506	0.909148	5.47687	5.38236e-07	0.00476371
3	141346723	A	G	rs140346522	ARNT	AHR::ARNT_2	3.76759e-05	0.029875	2.74468e-06	0.00692173	TFDP2	1.47306	4.99637	3.63567e-06	0.0215429
7	6755724	C	A	rs6954012	ARNT	AHR::ARNT_2	0.0143118	2.16326e-05	2.74468e-06	0.00692173	CCZ1	0.925367	4.9067	5.14986e-06	0.0285965
7	73191226	T	C	rs6460056	ARNT	AHR::ARNT_2	2.28809e-05	0.0159587	2.74468e-06	0.00692173	WBSCR27	1.06925	6.09621	4.18011e-08	0.00059354
7	76352155	A	G	rs10953029	ARNT	AHR::ARNT_2	2.69463e-05	0.0233789	2.74468e-06	0.00692173	POMZP3	0.747896	4.49446	2.45652e-05	0.0877777
9	248135	T	C	rs7023993	ARNT	AHR::ARNT_2	2.16326e-05	0.0143118	2.74468e-06	0.00692173	CBWD1	0.679279	4.7505	9.38028e-06	0.046254
18	71967031	T	C	rs7239564	E2F4	E2F4_3	3.67574e-05	0.00272469	2.78712e-06	0.00700967	CYB5A	-1.18103	-6.83033	1.82997e-09	4.78242e-05
9	269534	C	G	rs554921	FOXO3	FOXO3_1	0.274626	0.000122543	2.91702e-06	0.00731649	CBWD1	0.669121	4.50942	2.32388e-05	0.0843528
11	74580965	T	C	rs59328242	ZNF143	ZNF143_disc4	0.00021737	0	3.49631e-06	0.00874577	XRRA1	0.906636	6.6985	3.22955e-09	6.89578e-05
11	63373648	T	C	rs2030731	E2F4	E2F4_3	0.0765757	0.00124458	4.25073e-06	0.0100059	PLA2G16	0.819634	5.40004	7.33974e-07	0.00611148
12	31515383	A	C	rs3892026	E2F4	E2F4_3	0.00649525	0.000101795	4.25073e-06	0.0100059	CAPRIN2	1.51343	4.45272	2.86683e-05	0.0963492
14	22575329	G	T	rs4982559	E2F4	E2F4_3	0.00991476	0.000156322	4.25073e-06	0.0100059	PSMB5	0.48451	4.89903	5.30494e-06	0.029307
16	1869591	C	A	rs2076453	E2F4	E2F4_3	0.0765757	0.00124458	4.25073e-06	0.0100059	FAHD1	1.04252	6.68621	3.40468e-09	7.04762e-05
1	75226252	A	G	rs28482086	E2F4	E2F4_3	0.0765757	0.00124458	4.25073e-06	0.0100059	CRYZ	0.618278	4.70105	1.13194e-05	0.0528916
22	42967676	T	C	rs137048	E2F4	E2F4_3	0.0796405	0.00137387	4.25073e-06	0.0100059	RRP7A	0.752296	5.05011	2.94705e-06	0.0182486
3	99112404	G	C	rs2951492	E2F4	E2F4_3	0.0765757	0.00124458	4.25073e-06	0.0100059	COL8A1	-0.943088	-5.52292	4.46594e-07	0.0041222
19	47545086	T	A	rs12608513	RFX5	RFX5_2	0.0187059	0.97741	4.39492e-06	0.0100059	PRKD2	1.22823	4.76873	8.7501e-06	0.0438322
2	33414661	G	A	rs17641062	ARNT	ARNT_3	0.326629	4.83272e-05	4.4545e-06	0.0100059	LTBP1	0.783347	6.0313	5.48677e-08	0.000704648
10	127468458	C	T	rs10901429	SP3	SP3_2	0.0534285	0.00115683	4.47576e-06	0.0100059	UROS	-0.527713	-5.36494	8.45222e-07	0.00686576
10	127562375	T	C	rs10794030	SP3	SP3_2	0.00338849	7.78729e-05	4.47576e-06	0.0100059	UROS	-0.514882	-5.37346	8.1678e-07	0.00671937
11	118852137	T	C	rs4936451	SP3	SP3_2	7.78729e-05	0.00757897	4.47576e-06	0.0100059	TRAPPC4	0.620551	4.73042	1.01252e-05	0.0490274
15	75061916	A	G	rs11632414	SP3	SP3_2	0.00338849	7.78729e-05	4.47576e-06	0.0100059	RPP25	0.61746	4.72158	1.04713e-05	0.0501595
15	75061929	A	G	rs12909307	SP3	SP3_2	0.00338849	7.78729e-05	4.47576e-06	0.0100059	RPP25	0.61746	4.72158	1.04713e-05	0.0501595
16	1905058	A	G	rs4786724	SP3	SP3_2	0.00338849	7.78729e-05	4.47576e-06	0.0100059	FAHD1	0.985638	6.25383	2.15207e-08	0.000333766
16	30381303	G	C	rs12930787	SP3	SP3_2	0.0010714	0.0517166	4.47576e-06	0.0100059	SEPT1	-0.774792	-5.34023	9.33283e-07	0.00728189
17	15892441	A	T	rs4792709	SP3	SP3_2	0.00603108	6.78971e-05	4.47576e-06	0.0100059	ZSWIM7	0.592028	4.7197	1.05462e-05	0.0501595
17	15895247	G	T	rs12952442	SP3	SP3_2	0.00757897	7.78729e-05	4.47576e-06	0.0100059	ZSWIM7	0.592028	4.7197	1.05462e-05	0.0501595
17	40018312	G	A	rs4796617	SP3	SP3_2	0.00338849	6.78971e-05	4.47576e-06	0.0100059	NT5C3B	1.01183	7.99601	1.1204e-11	7.29703e-07
17	40094835	T	C	rs3809878	SP3	SP3_2	0.00338849	7.78729e-05	4.47576e-06	0.0100059	NT5C3B	0.954494	6.57349	5.5218e-09	0.000100869
17	7183362	A	C	rs2654185	SP3	SP3_2	0.00338849	7.78729e-05	4.47576e-06	0.0100059	ELP5	1.15241	10.2473	5.66087e-16	3.47261e-10
18	71942880	A	G	rs3794947	SP3	SP3_2	0.010611	0.000199738	4.47576e-06	0.0100059	CYB5A	-1.04615	-7.14772	4.62128e-10	1.70693e-05
18	71943304	C	T	rs4892193	SP3	SP3_2	0.010611	0.000199738	4.47576e-06	0.0100059	CYB5A	-1.18707	-8.24081	3.8063e-12	3.44194e-07
19	43495607	A	T	rs7255373	SP3	SP3_2	0.00656183	6.78971e-05	4.47576e-06	0.0100059	PSG4	0.766833	5.82308	1.30474e-07	0.00146026
19	43646748	A	G	rs10404614	SP3	SP3_2	0.00223546	3.27395e-05	4.47576e-06	0.0100059	PSG2	1.07672	6.60214	4.88411e-09	8.97258e-05
19	43760760	T	C	rs10412161	SP3	SP3_2	0.00361436	6.78971e-05	4.47576e-06	0.0100059	ETHE1	0.615742	4.69663	1.1511e-05	0.0531559
19	52893992	G	A	rs4390703	SP3	SP3_2	0.000816815	1.29058e-05	4.47576e-06	0.0100059	ZNF880	0.508095	4.51977	2.23617e-05	0.0819957
20	34467215	C	T	rs7271036	SP3	SP3_2	7.78729e-05	0.00338849	4.47576e-06	0.0100059	CPNE1	-1.21671	-8.59864	7.84352e-13	9.59713e-08
21	38469796	A	G	rs4817849	SP3	SP3_2	0.010611	0.000218266	4.47576e-06	0.0100059	PIGP	0.728754	5.35407	8.82905e-07	0.00694733
22	42879691	T	C	rs572309046	SP3	SP3_2	0.00142779	3.27395e-05	4.47576e-06	0.0100059	RRP7A	-0.833879	-4.45873	2.80393e-05	0.0947048
2	120125058	T	C	rs3731607	SP3	SP3_2	3.83342e-05	0.00290354	4.47576e-06	0.0100059	DBI	-0.715975	-4.52774	2.17081e-05	0.0810117
2	33407186	T	C	rs6759943	SP3	SP3_2	7.78729e-05	0.00338849	4.47576e-06	0.0100059	LTBP1	-0.748674	-5.5477	4.03806e-07	0.00386152
3	15753350	C	T	NA	SP3	SP3_2	7.78729e-05	0.00338849	4.47576e-06	0.0100059	ANKRD28	-0.718269	-4.58927	1.72512e-05	0.0710351
3	15908766	A	G	rs4685266	SP3	SP3_2	5.11783e-05	0.00255393	4.47576e-06	0.0100059	ANKRD28	-0.687809	-4.44792	2.9181e-05	0.0968957
5	96251003	G	A	rs2548520	SP3	SP3_2	0.00338849	7.78729e-05	4.47576e-06	0.0100059	ERAP2	0.862476	6.70451	3.14708e-09	6.89578e-05
5	96275201	A	G	rs2432142	SP3	SP3_2	7.78729e-05	0.00338849	4.47576e-06	0.0100059	ERAP2	0.97183	8.13162	6.16199e-12	4.5275e-07
6	31196931	T	G	rs202066508	SP3	SP3_2	0.00788565	7.78729e-05	4.47576e-06	0.0100059	MDC1	-1.58009	-4.72677	1.02665e-05	0.0495741
6	31359950	C	T	rs4077382	SP3	SP3_2	0.00031231	0.0134151	4.47576e-06	0.0100059	MICA	-0.882972	-6.01671	5.83188e-08	0.000704648
6	31363297	A	G	rs147581729	SP3	SP3_2	0.0143723	0.00031231	4.47576e-06	0.0100059	MICA	-0.882972	-6.01671	5.83188e-08	0.000704648
7	1211486	C	A	rs200797504	SP3	SP3_2	2.02664e-05	0.00223546	4.47576e-06	0.0100059	ZFAND2A	0.81563	6.07326	4.60259e-08	0.000643465
7	1211488	C	T	rs375257934	SP3	SP3_2	2.02664e-05	0.00208411	4.47576e-06	0.0100059	ZFAND2A	0.81563	6.07326	4.60259e-08	0.000643465
7	6544691	T	C	rs2881698	SP3	SP3_2	0.0134151	0.00031231	4.47576e-06	0.0100059	KDELR2	-0.63902	-4.94865	4.37735e-06	0.02522
8	144089840	G	T	rs4645544	SP3	SP3_2	1.15232e-06	0.000115706	4.47576e-06	0.0100059	LY6E	0.726433	5.45559	5.86618e-07	0.00514477
9	103988006	T	C	rs61188842	SP3	SP3_2	0.00160012	2.02664e-05	4.47576e-06	0.0100059	RNF20	1.5682	5.41039	7.03987e-07	0.00590707
6	31383542	G	T	rs9266840	ARNT	ARNT_3	0.00119954	0.612936	5.38627e-06	0.0120124	MICA	-0.8325	-5.79087	1.49049e-07	0.00159088
12	110279179	A	G	rs6606743	ARNT	ARNT_3	0.642552	0.00163133	5.4989e-06	0.0121465	GLTP	-0.647152	-6.10315	4.06015e-08	0.000579223
16	1903938	A	G	rs1742422	ARNT	ARNT_3	0.00290459	0.833385	5.4989e-06	0.0121465	FAHD1	0.985638	6.25383	2.15207e-08	0.000333766
20	34438183	T	C	rs6060639	ARNT	ARNT_3	0.00251389	0.833385	5.4989e-06	0.0121465	CPNE1	-1.21671	-8.59864	7.84352e-13	9.59713e-08
8	55245936	C	G	rs2656226	ARNT	ARNT_3	0.00290459	0.833385	5.4989e-06	0.0121465	RGS20	0.541081	4.95774	4.22549e-06	0.0245005
8	144090238	C	A	rs7462015	TFAP2C	TFAP2C_6	0.000159994	0.0652308	5.74378e-06	0.0126572	LY6E	0.734426	5.49028	5.09806e-07	0.0045565
11	839155	G	A	rs7928925	MAFB	MAFB_1	0.00184412	0.0465403	6.23446e-06	0.0134503	CD151	-0.694414	-6.69545	3.27218e-09	6.89597e-05
12	95377938	C	T	rs10859814	MAFB	MAFB_1	0.00184412	3.69815e-05	6.23446e-06	0.0134503	NDUFA12	0.446646	5.06624	2.76651e-06	0.0173148
19	43716636	A	G	rs4550581	MAFB	MAFB_1	1.65062e-05	0.001164	6.23446e-06	0.0134503	PSG4	0.850542	6.92526	1.21397e-09	3.37051e-05
19	52924859	A	T	rs371913657	MAFB	MAFB_1	1.65062e-05	0.001164	6.23446e-06	0.0134503	ZNF528	1.31701	4.47547	2.63565e-05	0.0916148
20	34152782	T	C	rs2277862	MAFB	MAFB_1	2.21358e-05	0.00138434	6.23446e-06	0.0134503	CPNE1	-0.824525	-4.88326	5.63801e-06	0.0304395
3	99135318	A	G	rs2623341	MAFB	MAFB_1	0.00132267	2.50123e-05	6.23446e-06	0.0134503	COL8A1	-0.943088	-5.52292	4.46594e-07	0.0041222
3	99135319	A	G	rs2929436	MAFB	MAFB_1	0.00138434	2.50123e-05	6.23446e-06	0.0134503	COL8A1	-0.943088	-5.52292	4.46594e-07	0.0041222
4	57317853	G	C	rs6821301	MAFB	MAFB_1	0.00161331	2.80071e-05	6.23446e-06	0.0134503	SRP72	-0.699063	-4.60384	1.63337e-05	0.068813
9	269534	C	G	rs554921	MAFB	MAFB_1	0.000964762	1.3857e-05	6.23446e-06	0.0134503	CBWD1	0.669121	4.50942	2.32388e-05	0.0843528
12	110271351	A	G	rs7303725	TFAP2C	TFAP2C_4	0.462762	0.00216329	8.21407e-06	0.0174767	GLTP	0.692727	7.04072	7.35844e-10	2.43507e-05
12	6993658	G	C	ss1388025800	TFAP2C	TFAP2C_4	0.00163967	0.379698	8.21407e-06	0.0174767	SPSB2	1.40582	7.00716	8.51235e-10	2.77996e-05
1	146539584	G	A	rs587767926	TFAP2C	TFAP2C_4	0.379698	0.00192027	8.21407e-06	0.0174767	POLR3C	0.696935	4.53075	2.14663e-05	0.0809633
20	34346024	C	A	rs2425140	TFAP2C	TFAP2C_4	0.392823	0.00163967	8.21407e-06	0.0174767	CPNE1	-0.815211	-5.30845	1.05993e-06	0.00803793
2	68916815	T	C	rs871010	TFAP2C	TFAP2C_4	0.630256	0.00269138	8.21407e-06	0.0174767	PPP3R1	0.61782	4.4799	2.59271e-05	0.090639
6	43184275	A	C	rs111577855	TFAP2C	TFAP2C_4	0.379698	0.00192027	8.21407e-06	0.0174767	DNPH1	-1.10068	-5.04129	3.05058e-06	0.0187617
16	30392099	A	G	rs4247355	MAFB	MAFB_5	8.67387e-05	0.522876	8.58906e-06	0.0181909	SEPT1	-0.774792	-5.34023	9.33283e-07	0.00728189
19	40978453	A	G	rs34004825	MAFB	MAFB_5	0.644726	0.000337395	8.58906e-06	0.0181909	ADCK4	1.24042	4.61669	1.55642e-05	0.0662292
16	1889002	T	C	rs55801530	ARNT	AHR::ARNT_2	9.72414e-08	2.28809e-05	9.12927e-06	0.0192032	FAHD1	0.953557	6.6569	3.86164e-09	7.48495e-05
21	38453227	T	C	rs4572679	ARNT	AHR::ARNT_2	6.7301e-08	1.07608e-05	9.12927e-06	0.0192032	PIGP	0.728754	5.35407	8.82905e-07	0.00694733
2	33404662	G	A	rs726429	ARNT	AHR::ARNT_2	0.00224817	1.43924e-05	9.12927e-06	0.0192032	LTBP1	0.783347	6.0313	5.48677e-08	0.000704648
12	111240545	T	G	rs850510	ZNF143	ZNF143_1	0.122309	0.00493158	9.27062e-06	0.0194123	GLTP	0.519016	4.59779	1.67086e-05	0.0697389
20	34339854	A	G	rs7268195	ZNF143	ZNF143_1	0.00493158	0.122309	9.27062e-06	0.0194123	CPNE1	-0.815211	-5.30845	1.05993e-06	0.00803793
5	96221341	C	A	rs11750025	MAFB	MAFB_4	0.827346	0.000148543	1.17765e-05	0.0246039	ERAP2	0.852975	7.26871	2.72726e-10	1.13685e-05
3	158421809	G	T	rs6763412	ARNT	ARNT_1	3.19446e-05	0.00697655	1.36431e-05	0.0281974	LXN	0.744939	5.35567	8.77247e-07	0.00694733
14	39949458	T	C	rs10047876	TBP	TBP_2	8.68807e-05	0.0087806	1.36489e-05	0.0281974	GEMIN2	0.911711	5.0805	2.61594e-06	0.0165788
20	42106500	C	T	rs62227411	TBP	TBP_2	0.0087806	8.68807e-05	1.36489e-05	0.0281974	SRSF6	0.721449	5.41678	6.86109e-07	0.0058238
21	38466615	A	G	rs3753073	TBP	TBP_2	8.68807e-05	0.0087806	1.36489e-05	0.0281974	PIGP	0.708826	5.07705	2.6516e-06	0.0167504
5	54487898	G	A	rs60423123	TBP	TBP_2	8.68807e-05	0.0087806	1.36489e-05	0.0281974	GPX8	1.17385	4.92728	4.75557e-06	0.0271339
22	45797954	A	G	rs4605479	FOXO3	FOXO3_1	0.21293	0.000704178	1.48355e-05	0.0302795	FAM118A	1.11905	5.22137	1.49965e-06	0.0106352
10	91635611	C	T	rs4244926	ZNF143	ZNF143_disc4	0.0277722	9.48756e-06	1.53127e-05	0.0302795	CH25H	0.754875	4.78369	8.26424e-06	0.0418277
12	110272079	A	T	rs200452148	ZNF143	ZNF143_disc4	1.24538e-05	0.0382533	1.53127e-05	0.0302795	GLTP	-0.635673	-6.33838	1.50428e-08	0.000253569
12	53635679	G	C	rs78756603	ZNF143	ZNF143_disc4	0	1.24538e-05	1.53127e-05	0.0302795	PFDN5	1.03589	4.8109	7.44677e-06	0.0383721
12	56034700	T	C	rs4016600	ZNF143	ZNF143_disc4	0	1.19726e-05	1.53127e-05	0.0302795	CS	-0.624869	-4.71335	1.08034e-05	0.050963
19	43637815	T	C	rs1968068	ZNF143	ZNF143_disc4	1.24538e-05	0.0382533	1.53127e-05	0.0302795	PSG4	-0.657199	-4.60205	1.64436e-05	0.0690849
19	43637815	T	C	rs1968068	ZNF143	ZNF143_disc4	1.24538e-05	0.0382533	1.53127e-05	0.0302795	PSG2	0.637361	4.52101	2.22586e-05	0.0817001
1	89579941	T	C	rs2230338	ZNF143	ZNF143_disc4	9.48756e-06	0	1.53127e-05	0.0302795	GBP3	-0.695138	-5.80611	1.39958e-07	0.00152982
2	33447202	T	C	rs2290448	ZNF143	ZNF143_disc4	0	1.24538e-05	1.53127e-05	0.0302795	LTBP1	0.622592	4.68998	1.18046e-05	0.0540296
6	109764404	T	C	rs1476386	ZNF143	ZNF143_disc4	0.0382533	1.24538e-05	1.53127e-05	0.0302795	SESN1	1.49705	4.46661	2.72346e-05	0.0933623
8	146186668	C	T	rs73381267	ZNF143	ZNF143_disc4	9.48756e-06	0.0382533	1.53127e-05	0.0302795	CPSF1	-0.985513	-4.48699	2.5255e-05	0.0892937
9	100748393	C	G	rs55699419	ZNF143	ZNF143_disc4	3.89049e-05	0	1.53127e-05	0.0302795	NANS	0.640753	5.44774	6.05525e-07	0.00528201
12	110562497	T	C	rs7308785	FOXO3	FOXO3_5	0.206584	0.00370657	1.54419e-05	0.0302795	GLTP	-0.567384	-4.71894	1.05766e-05	0.0501595
13	50353353	A	C	rs9568330	FOXO3	FOXO3_5	0.00370657	0.206584	1.54419e-05	0.0302795	EBPL	-0.664019	-5.04043	3.06086e-06	0.0188096
15	75208146	C	T	rs12908365	FOXO3	FOXO3_5	0.00370657	0.206584	1.54419e-05	0.0302795	RPP25	0.575771	4.67298	1.25884e-05	0.0565846
16	1899006	C	T	rs62038450	FOXO3	FOXO3_5	0.206584	0.00370657	1.54419e-05	0.0302795	FAHD1	0.985638	6.25383	2.15207e-08	0.000333766
16	84510022	C	G	rs1052716	FOXO3	FOXO3_5	0.090714	0.00160789	1.54419e-05	0.0302795	CRISPLD2	0.869627	4.50408	2.37043e-05	0.0854209
17	7151111	A	C	rs2654186	FOXO3	FOXO3_5	0.00370657	0.206584	1.54419e-05	0.0302795	ELP5	1.15752	12.3479	7.59646e-20	3.83154e-13
1	205603404	G	C	rs112358150	FOXO3	FOXO3_5	0.00160789	0.090714	1.54419e-05	0.0302795	NFASC	1.01084	4.65316	1.35673e-05	0.0596498
1	8040177	T	C	rs225093	FOXO3	FOXO3_5	0.00370657	0.206584	1.54419e-05	0.0302795	PARK7	-0.44181	-4.6048	1.6275e-05	0.0687383
20	34124603	C	G	rs78185617	FOXO3	FOXO3_5	0.206584	0.00370657	1.54419e-05	0.0302795	CPNE1	-0.824525	-4.88326	5.63801e-06	0.0304395
22	42966920	G	A	rs137045	FOXO3	FOXO3_5	0.00370657	0.206584	1.54419e-05	0.0302795	RRP7A	0.752296	5.05011	2.94705e-06	0.0182486
7	1208646	A	G	rs7795377	FOXO3	FOXO3_5	0.00370657	0.206584	1.54419e-05	0.0302795	ZFAND2A	0.862705	7.16282	4.32716e-10	1.60351e-05
7	1208646	A	G	rs7795377	FOXO3	FOXO3_5	0.00370657	0.206584	1.54419e-05	0.0302795	AC091729.9	0.691244	5.2078	1.58266e-06	0.0109252
7	1208646	A	G	rs7795377	FOXO3	FOXO3_5	0.00370657	0.206584	1.54419e-05	0.0302795	ZFAND2A	0.862705	7.16282	4.32716e-10	1.60351e-05
7	1208646	A	G	rs7795377	FOXO3	FOXO3_5	0.00370657	0.206584	1.54419e-05	0.0302795	AC091729.9	0.691244	5.2078	1.58266e-06	0.0109252
9	100782484	A	G	rs10125654	FOXO3	FOXO3_5	0.00370657	0.206584	1.54419e-05	0.0302795	NANS	0.532442	4.55572	1.95578e-05	0.0771665
16	30398677	G	A	rs73532600	TBP	TBP_3	0.000349037	0.236191	1.56058e-05	0.03028	SEPT1	-0.774792	-5.34023	9.33283e-07	0.00728189
21	44351032	T	C	rs12481746	TBP	TBP_3	0.236191	0.000349037	1.56058e-05	0.03028	NDUFV3	-1.43783	-6.85092	1.67423e-09	4.46541e-05
6	149700805	G	A	rs2031450	TBP	TBP_3	0.000349037	0.236191	1.56058e-05	0.03028	UST	1.16375	5.3034	1.08153e-06	0.00806962
6	149700805	G	A	rs2031450	TBP	TBP_3	0.000349037	0.236191	1.56058e-05	0.03028	ULBP2	1.05214	4.54424	2.04135e-05	0.079033
6	149700805	G	A	rs2031450	TBP	TBP_3	0.000349037	0.236191	1.56058e-05	0.03028	UST	1.16375	5.3034	1.08153e-06	0.00806962
6	149700805	G	A	rs2031450	TBP	TBP_3	0.000349037	0.236191	1.56058e-05	0.03028	ULBP2	1.05214	4.54424	2.04135e-05	0.079033
9	34311679	C	T	rs77486520	TBP	TBP_3	0.236191	0.000349037	1.56058e-05	0.03028	NUDT2	1.1298	6.06178	4.82943e-08	0.000670416
19	52881191	T	C	rs162129	MEIS3	MEIS3_5	0.00298944	8.70708e-05	1.60689e-05	0.0311134	ZNF880	-0.616678	-5.66787	2.47222e-07	0.0024989
12	111165115	T	C	rs16940970	MEIS3	MEIS3_5	0.0124895	0.000432045	1.69585e-05	0.0327674	GLTP	-0.524111	-4.52349	2.2054e-05	0.081459
12	111285021	G	C	rs2339636	TBP	TBP_2	2.71197e-05	0.00226207	1.76488e-05	0.0333356	GLTP	0.476918	4.52674	2.17891e-05	0.0810857
16	14967955	C	T	rs145791074	TBP	TBP_2	6.63015e-06	0.00042876	1.76488e-05	0.0333356	NOMO1	0.930384	4.5613	1.91545e-05	0.0763303
17	39982990	T	C	rs4334345	TBP	TBP_2	8.68807e-05	0.00703376	1.76488e-05	0.0333356	NT5C3B	0.990708	8.17223	5.15136e-12	4.31446e-07
18	71961869	C	T	rs2543404	TBP	TBP_2	0.00294622	4.10103e-05	1.76488e-05	0.0333356	CYB5A	-1.18707	-8.24081	3.8063e-12	3.44194e-07
18	72039621	G	A	rs60787499	TBP	TBP_2	8.68807e-05	0.0074406	1.76488e-05	0.0333356	CYB5A	-0.866389	-4.57371	1.82857e-05	0.0738566
1	156246473	C	G	rs7542045	TBP	TBP_2	8.68807e-05	0.00703376	1.76488e-05	0.0333356	LMNA	-0.406877	-4.6185	1.54586e-05	0.065866
21	38457069	C	T	rs9974486	TBP	TBP_2	8.68807e-05	0.00782718	1.76488e-05	0.0333356	PIGP	0.705157	5.22516	1.47727e-06	0.0105706
21	38463967	C	T	rs9979811	TBP	TBP_2	0.00782718	8.68807e-05	1.76488e-05	0.0333356	PIGP	0.728754	5.35407	8.82905e-07	0.00694733
5	96337790	T	C	rs38044	TBP	TBP_2	0.000550974	6.63015e-06	1.76488e-05	0.0333356	ERAP2	0.97183	8.13162	6.16199e-12	4.5275e-07
9	114334065	G	T	rs76851613	TBP	TBP_2	0.0015983	0.123159	1.76488e-05	0.0333356	PTGR1	1.25293	6.02401	5.65643e-08	0.000704648
9	34360287	T	C	rs10814104	TBP	TBP_2	0.00596825	8.68807e-05	1.76488e-05	0.0333356	NUDT2	-0.773102	-5.21359	1.54674e-06	0.0108121
10	127562375	T	C	rs10794030	ZNF143	ZNF143_2	0.00116477	0.0948957	1.83271e-05	0.0335887	UROS	-0.514882	-5.37346	8.1678e-07	0.00671937
11	68719221	T	C	rs11603827	ZNF143	ZNF143_2	0.00116477	0.0948957	1.83271e-05	0.0335887	MRPL21	-0.627751	-5.34956	8.9903e-07	0.00705465
12	105647832	T	G	rs17036869	ZNF143	ZNF143_2	0.00185318	0.154485	1.83271e-05	0.0335887	C12orf75	0.604082	4.9836	3.82119e-06	0.0225333
16	1895452	C	T	rs112468240	ZNF143	ZNF143_2	0.00116477	0.0948957	1.83271e-05	0.0335887	FAHD1	0.985638	6.25383	2.15207e-08	0.000333766
17	40071147	G	A	rs12951230	ZNF143	ZNF143_2	0.000825915	0.0682324	1.83271e-05	0.0335887	NT5C3B	1.17217	7.95071	1.36794e-11	8.23572e-07
19	43529843	T	C	rs2736152	ZNF143	ZNF143_2	0.0559322	0.000352451	1.83271e-05	0.0335887	PSG4	0.746886	5.72227	1.97744e-07	0.00204198
19	43617934	G	A	rs59514105	ZNF143	ZNF143_2	0.000614223	0.0682324	1.83271e-05	0.0335887	PSG2	1.08853	6.60803	4.7623e-09	8.85269e-05
20	34467215	C	T	rs7271036	ZNF143	ZNF143_2	0.0948957	0.00118817	1.83271e-05	0.0335887	CPNE1	-1.21671	-8.59864	7.84352e-13	9.59713e-08
2	33407186	T	C	rs6759943	ZNF143	ZNF143_2	0.0948957	0.00116477	1.83271e-05	0.0335887	LTBP1	-0.748674	-5.5477	4.03806e-07	0.00386152
2	76696790	A	G	rs11688462	ZNF143	ZNF143_2	0.0948957	0.00118817	1.83271e-05	0.0335887	EVA1A	0.453792	4.4698	2.69154e-05	0.092843
3	134344182	T	C	rs4435682	ZNF143	ZNF143_2	0.0906135	0.000784063	1.83271e-05	0.0335887	ANAPC13	-0.748999	-5.01968	3.31952e-06	0.0200303
6	3002975	T	C	rs7741136	ZNF143	ZNF143_2	0.00106491	0.0906135	1.83271e-05	0.0335887	NQO2	0.874956	5.63244	2.8581e-07	0.00284087
9	114279281	A	G	rs1974073	ZNF143	ZNF143_2	0.0948957	0.00118817	1.83271e-05	0.0335887	PTGR1	0.630433	4.59725	1.67428e-05	0.0698432
9	139772253	G	A	rs4880152	ZNF143	ZNF143_2	0.00185318	0.154485	1.83271e-05	0.0335887	PHPT1	0.54359	4.60195	1.64499e-05	0.0690849
9	34348743	C	A	rs10972072	ZNF143	ZNF143_2	0.0682324	0.000614223	1.83271e-05	0.0335887	NUDT2	-0.773102	-5.21359	1.54674e-06	0.0108121
12	53652885	C	T	rs7486393	TFAP2C	TFAP2C_7	0.015953	0.000175255	1.8969e-05	0.0345597	PFDN5	0.912847	9.24781	4.48198e-14	1.45135e-08
12	95412808	C	T	rs1648428	TFAP2C	TFAP2C_7	0.0419041	0.000457991	1.8969e-05	0.0345597	NDUFA12	0.378119	4.48766	2.51928e-05	0.0892937
17	73931847	G	C	rs7218498	TFAP2C	TFAP2C_7	0.00579608	2.97893e-05	1.8969e-05	0.0345597	TRIM47	-0.702399	-4.44028	3.00149e-05	0.098869
19	7943109	A	T	rs28455688	SIX5	SIX5_disc1	0.0869646	6.38439e-05	2.10159e-05	0.0362649	MCOLN1	0.62822	4.53754	2.09299e-05	0.080383
11	68678718	T	G	rs673821	TBP	TBP_1	5.47497e-05	0.00948553	2.10263e-05	0.0362649	MRPL21	-0.635982	-5.49265	5.04934e-07	0.0045174
12	110606959	G	C	rs11065273	TBP	TBP_1	0.391038	0.00127826	2.10263e-05	0.0362649	GLTP	0.697508	6.57158	5.56721e-09	0.000101576
5	96222185	C	T	rs2303209	TBP	TBP_1	0.00329002	0.824812	2.10263e-05	0.0362649	ERAP2	0.852975	7.26871	2.72726e-10	1.13685e-05
6	160076945	A	G	rs111962240	TBP	TBP_1	0.412837	0.00283987	2.10263e-05	0.0362649	SOD2	1.51009	4.75065	9.37459e-06	0.046254
6	31363606	C	G	rs66862067	TBP	TBP_1	0.0276504	9.40578e-05	2.10263e-05	0.0362649	MICA	-0.882972	-6.01671	5.83188e-08	0.000704648
8	11704719	A	C	rs1692817	TBP	TBP_1	0.00329002	0.439285	2.10263e-05	0.0362649	CTSB	0.689796	4.56738	1.87238e-05	0.0752376
9	139761264	A	G	rs4880148	TBP	TBP_1	0.440931	0.00200469	2.10263e-05	0.0362649	PHPT1	0.54359	4.60195	1.64499e-05	0.0690849
12	53647373	C	T	rs10876422	ZNF143	ZNF143_disc4	0.0283755	1.24538e-05	2.16173e-05	0.0362649	PFDN5	-0.816944	-6.74802	2.60965e-09	6.40001e-05
12	7006269	T	C	ss1388026182	ZNF143	ZNF143_disc4	0.0382533	3.89049e-05	2.16173e-05	0.0362649	SPSB2	1.0136	6.82419	1.87909e-09	4.81925e-05
13	43692611	C	G	rs1886224	ZNF143	ZNF143_disc4	0.0382533	3.89049e-05	2.16173e-05	0.0362649	DNAJC15	0.557864	4.6826	1.2139e-05	0.0552696
15	75166335	G	A	rs12911254	ZNF143	ZNF143_disc4	0.0382533	5.55064e-05	2.16173e-05	0.0362649	RPP25	0.583598	4.76231	8.96711e-06	0.044563
17	15883967	C	T	rs4239134	ZNF143	ZNF143_disc4	0.0382533	5.55064e-05	2.16173e-05	0.0362649	ZSWIM7	-0.566261	-4.46504	2.73925e-05	0.0935294
17	16046845	A	T	rs2285579	ZNF143	ZNF143_disc4	0.0382533	5.55064e-05	2.16173e-05	0.0362649	ZSWIM7	0.587608	4.67421	1.25302e-05	0.0565241
1	48671597	T	A	rs41287910	ZNF143	ZNF143_disc4	5.55064e-05	0.0382533	2.16173e-05	0.0362649	CMPK1	1.06164	5.4583	5.80228e-07	0.00510747
1	89692829	C	T	rs621430	ZNF143	ZNF143_disc4	0.0382533	5.55064e-05	2.16173e-05	0.0362649	GBP3	-0.695138	-5.80611	1.39958e-07	0.00152982
22	22661173	C	T	rs7410785	ZNF143	ZNF143_disc4	5.55064e-05	0.0382533	2.16173e-05	0.0362649	PPIL2	0.764401	4.82274	7.11626e-06	0.0370374
22	42908743	A	G	rs8313	ZNF143	ZNF143_disc4	0.0382533	5.55064e-05	2.16173e-05	0.0362649	RRP7A	-0.833879	-4.45873	2.80393e-05	0.0947048
3	158373197	C	T	rs6800718	ZNF143	ZNF143_disc4	5.55064e-05	0.0382533	2.16173e-05	0.0362649	LXN	0.725529	5.1304	2.14962e-06	0.0138768
7	6116302	A	G	rs113469886	ZNF143	ZNF143_disc4	0.0382533	5.55064e-05	2.16173e-05	0.0362649	DAGLB	-0.697394	-4.54125	2.0643e-05	0.0795551
1	179185172	C	T	rs72709488	SIX5	SIX5_disc1	0.067377	5.05899e-05	2.16991e-05	0.0362649	TOR3A	-0.977271	-4.52994	2.15309e-05	0.0809633
6	31362825	C	G	rs144774207	SIX5	SIX5_disc1	0.0965351	0.000418314	2.16991e-05	0.0362649	MICA	-0.882972	-6.01671	5.83188e-08	0.000704648
16	15224813	G	A	rs376903010	TFAP2C	TFAP2C_4	0.001155	0.205227	2.20483e-05	0.0362649	NOMO1	1.62494	5.41338	6.95568e-07	0.00586897
16	1902308	G	A	rs2575360	TFAP2C	TFAP2C_4	0.317706	0.0017224	2.20483e-05	0.0362649	FAHD1	0.985638	6.25383	2.15207e-08	0.000333766
19	57584633	T	G	rs61519495	TFAP2C	TFAP2C_4	0.350588	0.00192027	2.20483e-05	0.0362649	ZNF587	1.29576	4.44487	2.9511e-05	0.0975845
20	34186517	T	C	rs6120996	TFAP2C	TFAP2C_4	0.325443	0.00186685	2.20483e-05	0.0362649	CPNE1	-1.437	-7.77975	2.90353e-11	1.68764e-06
10	120124515	T	A	rs1048828	RFX5	RFX5_disc3	0.000476928	0.0268408	2.22827e-05	0.0362649	EMX2OS	-0.704396	-4.58531	1.75091e-05	0.0716871
17	15936270	G	A	rs8076864	RFX5	RFX5_disc3	0.000476928	0.0268408	2.22827e-05	0.0362649	ZSWIM7	-0.566261	-4.46504	2.73925e-05	0.0935294
20	34449851	T	C	rs6060643	RFX5	RFX5_disc3	0.000476928	0.0268408	2.22827e-05	0.0362649	CPNE1	-1.21671	-8.59864	7.84352e-13	9.59713e-08
3	99101595	G	C	rs2464146	RFX5	RFX5_disc3	0.0268408	0.000476928	2.22827e-05	0.0362649	COL8A1	-0.943088	-5.52292	4.46594e-07	0.0041222
6	31381552	A	G	rs9266817	RFX5	RFX5_disc3	0.000476928	0.0268408	2.22827e-05	0.0362649	MICA	-0.8325	-5.79087	1.49049e-07	0.00159088
16	1920678	A	G	rs1657095	FOXO3	FOXO3_1	0.00371625	0.889421	2.23448e-05	0.0362649	FAHD1	0.985638	6.25383	2.15207e-08	0.000333766
1	178945205	T	C	rs150385340	FOXO3	FOXO3_1	0.650728	0.00274956	2.23448e-05	0.0362649	TOR3A	-0.924169	-4.55423	1.96672e-05	0.0771973
7	16964885	G	A	rs847410	HOXA9	MEIS1::HOXA9_1	0.212154	0.0003469	2.3159e-05	0.0362649	TSPAN13	0.764728	4.63789	1.43711e-05	0.0625235
11	118856816	C	A	rs59316586	ZNF143	ZNF143_disc4	3.89049e-05	0.0172989	2.35246e-05	0.0362649	TRAPPC4	0.620551	4.73042	1.01252e-05	0.0490274
11	118862634	G	A	rs59626457	ZNF143	ZNF143_disc4	0.0382533	9.23673e-05	2.35246e-05	0.0362649	TRAPPC4	0.620551	4.73042	1.01252e-05	0.0490274
11	118865992	T	C	rs11217117	ZNF143	ZNF143_disc4	0.0382533	9.23673e-05	2.35246e-05	0.0362649	TRAPPC4	0.646056	4.95027	4.34979e-06	0.0251095
11	407708	A	C	rs6421977	ZNF143	ZNF143_disc4	0.0382533	9.23673e-05	2.35246e-05	0.0362649	SIGIRR	0.708355	4.79772	7.83246e-06	0.040008
11	6394176	A	C	rs11040876	ZNF143	ZNF143_disc4	7.34895e-05	0.0382533	2.35246e-05	0.0362649	PRKCDBP	1.33329	6.0922	4.25117e-08	0.000600997
11	68708731	T	C	rs534929290	ZNF143	ZNF143_disc4	0.0382533	9.23673e-05	2.35246e-05	0.0362649	MRPL21	-0.627751	-5.34956	8.9903e-07	0.00705465
11	74450435	T	G	rs2076980	ZNF143	ZNF143_disc4	0.0382533	9.23673e-05	2.35246e-05	0.0362649	XRRA1	0.825278	6.0306	5.50284e-08	0.000704648
12	105654362	G	A	rs4964346	ZNF143	ZNF143_disc4	0.0382533	9.23673e-05	2.35246e-05	0.0362649	C12orf75	0.597239	5.02064	3.30709e-06	0.0199926
12	53698874	G	T	rs6580945	ZNF143	ZNF143_disc4	0.0382533	9.23673e-05	2.35246e-05	0.0362649	PFDN5	0.98771	11.3586	4.78883e-18	6.31681e-12
13	114493117	T	G	rs73584238	ZNF143	ZNF143_disc4	0.00280351	9.48756e-06	2.35246e-05	0.0362649	TMEM255B	1.05162	5.14074	2.06363e-06	0.0135745
17	15977132	T	C	rs9898313	ZNF143	ZNF143_disc4	9.23673e-05	0.0382533	2.35246e-05	0.0362649	ZSWIM7	0.581734	4.5551	1.96033e-05	0.0771665
19	43508955	T	C	rs7247352	ZNF143	ZNF143_disc4	9.23673e-05	0.0382533	2.35246e-05	0.0362649	PSG4	0.746886	5.72227	1.97744e-07	0.00204198
19	43607266	C	G	rs10412909	ZNF143	ZNF143_disc4	9.23673e-05	0.0382533	2.35246e-05	0.0362649	PSG2	0.675585	4.60623	1.6188e-05	0.0684027
1	89591082	T	G	rs10754261	ZNF143	ZNF143_disc4	9.48756e-06	0.00303463	2.35246e-05	0.0362649	GBP3	-0.695138	-5.80611	1.39958e-07	0.00152982
1	89661228	T	G	rs650448	ZNF143	ZNF143_disc4	9.23673e-05	0.0277722	2.35246e-05	0.0362649	GBP3	-0.695138	-5.80611	1.39958e-07	0.00152982
22	24284320	G	C	rs1967464	ZNF143	ZNF143_disc4	9.23673e-05	0.0382533	2.35246e-05	0.0362649	GSTT1	-0.717377	-5.17897	1.77422e-06	0.0119734
2	33395266	G	A	rs4670186	ZNF143	ZNF143_disc4	0.0382533	9.23673e-05	2.35246e-05	0.0362649	LTBP1	-0.799509	-6.01491	5.87599e-08	0.000708469
3	15900973	A	C	rs62243667	ZNF143	ZNF143_disc4	0.00280351	9.48756e-06	2.35246e-05	0.0362649	ANKRD28	-0.687809	-4.44792	2.9181e-05	0.0968957
3	99139126	A	C	rs553346027	ZNF143	ZNF143_disc4	0.0193441	3.89049e-05	2.35246e-05	0.0362649	COL8A1	-0.943088	-5.52292	4.46594e-07	0.0041222
4	57282168	A	G	rs6832797	ZNF143	ZNF143_disc4	0.0382533	9.23673e-05	2.35246e-05	0.0362649	SRP72	-0.696443	-4.58255	1.76906e-05	0.0722434
6	18266680	T	C	rs214570	ZNF143	ZNF143_disc4	0.00685768	1.19726e-05	2.35246e-05	0.0362649	DEK	0.538038	4.70317	1.12287e-05	0.0525705
7	1199804	C	T	rs11767061	ZNF143	ZNF143_disc4	1.24538e-05	0.00685768	2.35246e-05	0.0362649	ZFAND2A	0.86866	7.17348	4.13094e-10	1.60351e-05
7	1199804	C	T	rs11767061	ZNF143	ZNF143_disc4	1.24538e-05	0.00685768	2.35246e-05	0.0362649	AC091729.9	0.674989	5.00359	3.53481e-06	0.0210939
7	1199804	C	T	rs11767061	ZNF143	ZNF143_disc4	1.24538e-05	0.00685768	2.35246e-05	0.0362649	ZFAND2A	0.86866	7.17348	4.13094e-10	1.60351e-05
7	1199804	C	T	rs11767061	ZNF143	ZNF143_disc4	1.24538e-05	0.00685768	2.35246e-05	0.0362649	AC091729.9	0.674989	5.00359	3.53481e-06	0.0210939
7	44896372	T	C	rs2005738	ZNF143	ZNF143_disc4	0.0382533	9.23673e-05	2.35246e-05	0.0362649	PPIA	0.807914	4.84539	6.52324e-06	0.0342256
7	6544691	T	C	rs2881698	ZNF143	ZNF143_disc4	0.0382533	7.34895e-05	2.35246e-05	0.0362649	KDELR2	-0.63902	-4.94865	4.37735e-06	0.02522
21	38465620	G	A	rs13046924	TBP	TBP_2	2.71197e-05	0.00175242	2.39876e-05	0.0362649	PIGP	0.728754	5.35407	8.82905e-07	0.00694733
10	127525072	C	A	rs7320	ZNF143	ZNF143_2	0.000966655	0.0682324	2.49577e-05	0.0362649	UROS	-0.508729	-5.10167	2.40711e-06	0.0153728
10	127646444	G	A	rs11244724	ZNF143	ZNF143_2	0.0014796	0.10283	2.49577e-05	0.0362649	UROS	-0.511629	-5.26778	1.2468e-06	0.00914048
11	57356907	T	C	rs2848630	ZNF143	ZNF143_2	0.0019912	0.155296	2.49577e-05	0.0362649	TIMM10	1.02145	6.72108	2.93063e-09	6.89578e-05
11	6354605	G	A	rs1488870	ZNF143	ZNF143_2	0.00126633	0.0994348	2.49577e-05	0.0362649	PRKCDBP	0.750187	5.06915	2.73516e-06	0.0171399
11	6355016	G	A	rs2171605	ZNF143	ZNF143_2	0.00126633	0.0948957	2.49577e-05	0.0362649	PRKCDBP	0.750187	5.06915	2.73516e-06	0.0171399
12	105726291	T	C	rs5009356	ZNF143	ZNF143_2	0.0014796	0.10283	2.49577e-05	0.0362649	C12orf75	0.590946	4.45493	2.84352e-05	0.0957471
12	110903380	G	C	rs6606686	ZNF143	ZNF143_2	0.00139984	0.10283	2.49577e-05	0.0362649	GLTP	-0.545386	-4.69243	1.16956e-05	0.0536119
12	56038482	T	G	rs11171634	ZNF143	ZNF143_2	0.10283	0.0014796	2.49577e-05	0.0362649	CS	-0.624869	-4.71335	1.08034e-05	0.050963
13	51745602	A	G	rs201102582	ZNF143	ZNF143_2	0.00243989	0.161615	2.49577e-05	0.0362649	RNASEH2B	0.617985	4.49693	2.43417e-05	0.08713
15	75070196	A	G	rs12905199	ZNF143	ZNF143_2	0.10283	0.00132187	2.49577e-05	0.0362649	RPP25	0.628962	4.83736	6.7279e-06	0.0351248
15	75077367	C	A	rs1378942	ZNF143	ZNF143_2	0.10283	0.00132187	2.49577e-05	0.0362649	RPP25	0.628962	4.83736	6.7279e-06	0.0351248
17	45950022	T	G	rs11649750	ZNF143	ZNF143_2	0.0019912	0.155296	2.49577e-05	0.0362649	SCRN2	-0.622401	-4.50761	2.33958e-05	0.0847532
17	7203621	G	A	rs11650082	ZNF143	ZNF143_2	0.155296	0.0019912	2.49577e-05	0.0362649	EIF5A	1.11156	9.2318	4.80924e-14	1.45135e-08
19	43632017	C	T	rs12462607	ZNF143	ZNF143_2	0.0014796	0.10283	2.49577e-05	0.0362649	PSG2	1.08853	6.60803	4.7623e-09	8.85269e-05
1	179231197	G	A	rs72711606	ZNF143	ZNF143_2	0.10283	0.0014796	2.49577e-05	0.0362649	TOR3A	-0.977271	-4.52994	2.15309e-05	0.0809633
1	53073397	G	T	rs946155	ZNF143	ZNF143_2	0.00228667	0.16094	2.49577e-05	0.0362649	GPX7	0.78826	5.34057	9.32032e-07	0.00728189
1	89612691	C	A	rs638375	ZNF143	ZNF143_2	0.0682324	0.00106491	2.49577e-05	0.0362649	GBP3	-0.724852	-6.03868	5.31977e-08	0.000704648
1	89612930	G	A	rs649641	ZNF143	ZNF143_2	0.10283	0.00137047	2.49577e-05	0.0362649	GBP3	-0.724852	-6.03868	5.31977e-08	0.000704648
20	34234620	G	T	rs12480622	ZNF143	ZNF143_2	0.0948957	0.0014796	2.49577e-05	0.0362649	CPNE1	-0.654922	-4.69492	1.15856e-05	0.0531559
20	34574914	A	G	rs6142474	ZNF143	ZNF143_2	0.155296	0.00213725	2.49577e-05	0.0362649	CPNE1	-0.688399	-5.24389	1.37124e-06	0.00993722
20	45189113	T	G	rs910063	ZNF143	ZNF143_2	0.0994348	0.00126633	2.49577e-05	0.0362649	ELMO2	0.711455	4.44688	2.92929e-05	0.0970897
22	24258777	C	T	rs5751771	ZNF143	ZNF143_2	0.0014796	0.10283	2.49577e-05	0.0362649	GSTT1	-0.801191	-6.30388	1.74127e-08	0.000291676
2	120120771	T	C	rs6708149	ZNF143	ZNF143_2	0.00125269	0.0948957	2.49577e-05	0.0362649	DBI	-0.715975	-4.52774	2.17081e-05	0.0810117
3	134211064	C	T	rs7627726	ZNF143	ZNF143_2	0.10283	0.00160035	2.49577e-05	0.0362649	ANAPC13	-0.863272	-6.02257	5.69063e-08	0.000704648
3	134256500	C	T	rs9884031	ZNF143	ZNF143_2	0.0014796	0.10283	2.49577e-05	0.0362649	ANAPC13	-0.863272	-6.02257	5.69063e-08	0.000704648
5	96352068	T	C	rs18059	ZNF143	ZNF143_2	0.0948957	0.0014796	2.49577e-05	0.0362649	ERAP2	-0.853954	-7.25468	2.89948e-10	1.20642e-05
6	149736255	C	G	rs59258193	ZNF143	ZNF143_2	0.155296	0.0019912	2.49577e-05	0.0362649	UST	1.16375	5.3034	1.08153e-06	0.00806962
6	149736255	C	G	rs59258193	ZNF143	ZNF143_2	0.155296	0.0019912	2.49577e-05	0.0362649	ULBP2	1.05214	4.54424	2.04135e-05	0.079033
6	149736255	C	G	rs59258193	ZNF143	ZNF143_2	0.155296	0.0019912	2.49577e-05	0.0362649	UST	1.16375	5.3034	1.08153e-06	0.00806962
6	149736255	C	G	rs59258193	ZNF143	ZNF143_2	0.155296	0.0019912	2.49577e-05	0.0362649	ULBP2	1.05214	4.54424	2.04135e-05	0.079033
9	114429666	T	C	rs12349227	ZNF143	ZNF143_2	0.00126633	0.0994348	2.49577e-05	0.0362649	PTGR1	1.05091	4.71137	1.0885e-05	0.0512914
9	240578	T	A	rs589269	ZNF143	ZNF143_2	0.0906135	0.00116477	2.49577e-05	0.0362649	CBWD1	0.672882	4.55335	1.97318e-05	0.0773305
9	34320525	A	G	rs77025004	ZNF143	ZNF143_2	0.000966655	0.0682324	2.49577e-05	0.0362649	NUDT2	1.13386	6.16502	3.13019e-08	0.000454285
10	127504019	A	G	rs10794026	ARNT	AHR::ARNT_1	0.202845	0.0013892	2.50591e-05	0.0362649	UROS	-0.514882	-5.37346	8.1678e-07	0.00671937
10	17542270	T	C	rs55932498	ARNT	AHR::ARNT_1	0.190435	0.0013892	2.50591e-05	0.0362649	VIM	-1.19551	-4.45712	2.82061e-05	0.0951266
11	74513449	T	G	rs12574850	ARNT	AHR::ARNT_1	0.190435	0.0013892	2.50591e-05	0.0362649	XRRA1	0.906636	6.6985	3.22955e-09	6.89578e-05
11	829539	A	G	rs28558789	ARNT	AHR::ARNT_1	0.190435	0.0013892	2.50591e-05	0.0362649	CD151	-0.706168	-7.21677	3.42067e-10	1.37173e-05
12	110302270	C	T	rs7966820	ARNT	AHR::ARNT_1	0.190435	0.0013892	2.50591e-05	0.0362649	GLTP	0.750219	9.07863	9.44023e-14	2.50606e-08
12	6999264	A	G	ss1388025957	ARNT	AHR::ARNT_1	0.190435	0.0013892	2.50591e-05	0.0362649	SPSB2	1.01447	6.75499	2.53253e-09	6.2176e-05
16	1918125	T	G	rs1742446	ARNT	AHR::ARNT_1	0.190435	0.0013892	2.50591e-05	0.0362649	FAHD1	0.985638	6.25383	2.15207e-08	0.000333766
17	39956684	T	G	rs12601093	ARNT	AHR::ARNT_1	0.0013892	0.190435	2.50591e-05	0.0362649	NT5C3B	1.16784	6.54079	6.35108e-09	0.000114452
17	40022931	A	G	rs9944425	ARNT	AHR::ARNT_1	0.0013892	0.190435	2.50591e-05	0.0362649	NT5C3B	1.01183	7.99601	1.1204e-11	7.29703e-07
17	7203141	G	C	rs7502384	ARNT	AHR::ARNT_1	0.190435	0.0013892	2.50591e-05	0.0362649	EIF5A	1.2462	10.1974	7.02959e-16	4.25474e-10
18	71942880	A	G	rs3794947	ARNT	AHR::ARNT_1	0.204062	0.0013892	2.50591e-05	0.0362649	CYB5A	-1.04615	-7.14772	4.62128e-10	1.70693e-05
18	71943304	C	T	rs4892193	ARNT	AHR::ARNT_1	0.204062	0.0013892	2.50591e-05	0.0362649	CYB5A	-1.18707	-8.24081	3.8063e-12	3.44194e-07
19	43480172	A	T	rs7251913	ARNT	AHR::ARNT_1	0.204062	0.0013892	2.50591e-05	0.0362649	PSG2	0.633503	4.51238	2.29841e-05	0.0835553
19	43480172	A	T	rs7251913	ARNT	AHR::ARNT_1	0.204062	0.0013892	2.50591e-05	0.0362649	PSG4	-0.635667	-4.43723	3.03537e-05	0.0994153
19	43647130	T	C	rs11083692	ARNT	AHR::ARNT_1	0.0013892	0.190435	2.50591e-05	0.0362649	PSG2	1.07672	6.60214	4.88411e-09	8.97258e-05
1	179204442	G	A	rs72709495	ARNT	AHR::ARNT_1	0.202845	0.0013892	2.50591e-05	0.0362649	TOR3A	-0.977271	-4.52994	2.15309e-05	0.0809633
1	25561667	A	G	rs55794721	ARNT	AHR::ARNT_1	0.190435	0.0013892	2.50591e-05	0.0362649	TMEM50A	-0.802058	-6.14468	3.40998e-08	0.000490478
20	3149176	T	C	rs61294592	ARNT	AHR::ARNT_1	0.0013892	0.204062	2.50591e-05	0.0362649	ITPA	-0.878996	-4.52863	2.16363e-05	0.0810117
20	34271774	A	G	rs11699690	ARNT	AHR::ARNT_1	0.204062	0.0013892	2.50591e-05	0.0362649	CPNE1	-1.21671	-8.59864	7.84352e-13	9.59713e-08
22	24295496	A	G	rs6003989	ARNT	AHR::ARNT_1	0.190435	0.0013892	2.50591e-05	0.0362649	GSTT1	-0.871722	-6.36638	1.33572e-08	0.000228032
2	120135332	G	A	rs11896956	ARNT	AHR::ARNT_1	0.0013892	0.190435	2.50591e-05	0.0362649	DBI	-0.73011	-4.5861	1.74573e-05	0.0716064
3	100311489	T	A	rs9790137	ARNT	AHR::ARNT_1	0.202845	0.0013892	2.50591e-05	0.0362649	ABI3BP	0.986865	4.52103	2.22569e-05	0.0817001
3	134322814	C	G	rs2293294	ARNT	AHR::ARNT_1	0.190435	0.0013892	2.50591e-05	0.0362649	ANAPC13	-0.848668	-5.79438	1.46907e-07	0.00159088
3	15866590	C	T	rs11713820	ARNT	AHR::ARNT_1	0.0013892	0.190435	2.50591e-05	0.0362649	ANKRD28	-0.687809	-4.44792	2.9181e-05	0.0968957
3	99131830	A	G	rs4530567	ARNT	AHR::ARNT_1	0.202845	0.0013892	2.50591e-05	0.0362649	COL8A1	-0.943088	-5.52292	4.46594e-07	0.0041222
4	57298562	T	C	rs58151706	ARNT	AHR::ARNT_1	0.190435	0.0013892	2.50591e-05	0.0362649	SRP72	-0.696443	-4.58255	1.76906e-05	0.0722434
4	57351907	G	C	rs4865107	ARNT	AHR::ARNT_1	0.0013892	0.190435	2.50591e-05	0.0362649	SRP72	-0.656893	-4.55091	1.99123e-05	0.0777497
5	96245910	C	A	rs2549799	ARNT	AHR::ARNT_1	0.0013892	0.190435	2.50591e-05	0.0362649	ERAP2	0.862476	6.70451	3.14708e-09	6.89578e-05
5	96313108	A	G	rs2112974	ARNT	AHR::ARNT_1	0.190435	0.0013892	2.50591e-05	0.0362649	ERAP2	0.862476	6.70451	3.14708e-09	6.89578e-05
6	149716172	G	A	rs237032	ARNT	AHR::ARNT_1	0.0013892	0.190435	2.50591e-05	0.0362649	UST	1.16375	5.3034	1.08153e-06	0.00806962
6	149716172	G	A	rs237032	ARNT	AHR::ARNT_1	0.0013892	0.190435	2.50591e-05	0.0362649	ULBP2	1.05214	4.54424	2.04135e-05	0.079033
6	149716172	G	A	rs237032	ARNT	AHR::ARNT_1	0.0013892	0.190435	2.50591e-05	0.0362649	UST	1.16375	5.3034	1.08153e-06	0.00806962
6	149716172	G	A	rs237032	ARNT	AHR::ARNT_1	0.0013892	0.190435	2.50591e-05	0.0362649	ULBP2	1.05214	4.54424	2.04135e-05	0.079033
7	1204926	C	G	rs2949188	ARNT	AHR::ARNT_1	0.190435	0.0013892	2.50591e-05	0.0362649	ZFAND2A	0.862705	7.16282	4.32716e-10	1.60351e-05
7	1204926	C	G	rs2949188	ARNT	AHR::ARNT_1	0.190435	0.0013892	2.50591e-05	0.0362649	AC091729.9	0.691244	5.2078	1.58266e-06	0.0109252
7	1204926	C	G	rs2949188	ARNT	AHR::ARNT_1	0.190435	0.0013892	2.50591e-05	0.0362649	ZFAND2A	0.862705	7.16282	4.32716e-10	1.60351e-05
7	1204926	C	G	rs2949188	ARNT	AHR::ARNT_1	0.190435	0.0013892	2.50591e-05	0.0362649	AC091729.9	0.691244	5.2078	1.58266e-06	0.0109252
7	22862131	C	A	rs2270108	ARNT	AHR::ARNT_1	0.0013892	0.204062	2.50591e-05	0.0362649	TOMM7	-0.873501	-5.48659	5.17479e-07	0.00460566
7	22874770	C	T	rs929464	ARNT	AHR::ARNT_1	0.0013892	0.204062	2.50591e-05	0.0362649	TOMM7	-0.768321	-4.66893	1.2783e-05	0.0573343
7	6504443	G	T	rs113913301	ARNT	AHR::ARNT_1	0.0013892	0.190435	2.50591e-05	0.0362649	KDELR2	-0.663578	-5.19296	1.6786e-06	0.0114888
8	143897882	A	G	rs2717586	ARNT	AHR::ARNT_1	0.190435	0.0013892	2.50591e-05	0.0362649	LYNX1	0.664404	5.15015	1.98844e-06	0.0132004
8	144097453	G	A	rs13279735	ARNT	AHR::ARNT_1	0.0013892	0.204062	2.50591e-05	0.0362649	LY6E	0.608608	4.55867	1.93432e-05	0.0766611
9	100789295	G	C	rs7861102	ARNT	AHR::ARNT_1	0.190435	0.0013892	2.50591e-05	0.0362649	NANS	0.640753	5.44774	6.05525e-07	0.00528201
9	137391853	A	G	rs11103034	ARNT	AHR::ARNT_1	0.204062	0.0013892	2.50591e-05	0.0362649	BRD3	0.857728	4.43978	3.007e-05	0.0990074
22	45721284	T	C	rs738171	MAFB	MAFB_2	0.944716	0.000193515	2.60976e-05	0.0362649	FAM118A	1.05339	4.55624	1.95196e-05	0.0771665
13	43671541	G	C	rs73190319	FOXO3	FOXO3_5	0.200645	0.00370657	2.67117e-05	0.0362649	DNAJC15	-0.749434	-6.16395	3.14434e-08	0.000454285
16	1915034	G	C	rs378201	FOXO3	FOXO3_5	0.200645	0.00370657	2.67117e-05	0.0362649	FAHD1	0.985638	6.25383	2.15207e-08	0.000333766
16	1942931	T	C	rs1657100	FOXO3	FOXO3_5	0.00160789	0.0862189	2.67117e-05	0.0362649	FAHD1	0.828088	4.71689	1.06592e-05	0.0504979
17	39985586	C	T	rs2883065	FOXO3	FOXO3_5	0.200645	0.00370657	2.67117e-05	0.0362649	NT5C3B	0.990708	8.17223	5.15136e-12	4.31446e-07
17	48621365	C	T	rs1122634	FOXO3	FOXO3_5	0.00160789	0.0862189	2.67117e-05	0.0362649	SPATA20	-0.609448	-4.4726	2.66371e-05	0.0922398
1	89475230	G	T	NA	FOXO3	FOXO3_5	0.200645	0.00370657	2.67117e-05	0.0362649	GBP3	-0.763273	-6.95637	1.06094e-09	3.22308e-05
1	89602691	G	C	rs4655903	FOXO3	FOXO3_5	0.00370657	0.200645	2.67117e-05	0.0362649	GBP3	-0.724852	-6.03868	5.31977e-08	0.000704648
2	33395373	C	G	rs4670660	FOXO3	FOXO3_5	0.200645	0.00370657	2.67117e-05	0.0362649	LTBP1	-0.748674	-5.5477	4.03806e-07	0.00386152
3	134307877	A	G	rs7611611	FOXO3	FOXO3_5	0.00370657	0.200645	2.67117e-05	0.0362649	ANAPC13	-0.863272	-6.02257	5.69063e-08	0.000704648
5	96245910	C	A	rs2549799	TFAP2C	TFAP2C_1	0.00465695	0.387245	2.68696e-05	0.0362649	ERAP2	0.862476	6.70451	3.14708e-09	6.89578e-05
11	118831335	G	A	rs61506726	MAFB	MAFB_2	0.944716	0.000325417	2.85926e-05	0.0362649	TRAPPC4	0.822199	6.11595	3.84765e-08	0.000549946
16	1911417	A	C	rs366680	MAFB	MAFB_2	0.945336	0.000325417	2.85926e-05	0.0362649	FAHD1	0.985638	6.25383	2.15207e-08	0.000333766
17	16025670	A	G	rs11870608	MAFB	MAFB_2	0.000325417	0.945336	2.85926e-05	0.0362649	ZSWIM7	0.587608	4.67421	1.25302e-05	0.0565241
18	71909320	C	A	rs17803877	MAFB	MAFB_2	0.000325417	0.944716	2.85926e-05	0.0362649	CYB5A	-1.12739	-8.12684	6.29336e-12	4.5275e-07
18	71952516	T	G	rs72963819	MAFB	MAFB_2	0.000325417	0.944716	2.85926e-05	0.0362649	CYB5A	-1.18707	-8.24081	3.8063e-12	3.44194e-07
18	71953205	A	G	rs61019092	MAFB	MAFB_2	0.000325417	0.944716	2.85926e-05	0.0362649	CYB5A	-1.18707	-8.24081	3.8063e-12	3.44194e-07
19	43620807	A	G	rs58258875	MAFB	MAFB_2	0.945336	0.000325417	2.85926e-05	0.0362649	PSG2	1.08853	6.60803	4.7623e-09	8.85269e-05
19	43677114	C	T	rs10411703	MAFB	MAFB_2	0.944716	0.000325417	2.85926e-05	0.0362649	PSG4	-0.665905	-4.79812	7.82028e-06	0.040008
19	43677114	C	T	rs10411703	MAFB	MAFB_2	0.944716	0.000325417	2.85926e-05	0.0362649	PSG2	0.617432	4.44955	2.90056e-05	0.0968957
7	6453027	T	C	rs11772942	MAFB	MAFB_2	0.000325417	0.944716	2.85926e-05	0.0362649	RAC1	0.484133	5.35687	8.73045e-07	0.00694733
8	66878072	G	A	rs140201033	MAFB	MAFB_2	0.944716	0.000325417	2.85926e-05	0.0362649	MTFR1	1.11321	4.56133	1.91525e-05	0.0763303
10	127657666	C	T	rs10901488	TFAP2C	TFAP2C_4	0.001155	0.132174	2.8643e-05	0.0362649	UROS	-0.469437	-4.81112	7.4407e-06	0.0383721
12	111074703	C	A	rs1106724	TFAP2C	TFAP2C_4	0.222283	0.00192027	2.8643e-05	0.0362649	GLTP	-0.567384	-4.71894	1.05766e-05	0.0501595
13	43669000	T	A	rs1547134	TFAP2C	TFAP2C_4	0.00515108	0.884853	2.8643e-05	0.0362649	DNAJC15	-0.749434	-6.16395	3.14434e-08	0.000454285
16	1886233	T	C	rs9652776	TFAP2C	TFAP2C_4	0.264247	0.00192027	2.8643e-05	0.0362649	FAHD1	0.953557	6.6569	3.86164e-09	7.48495e-05
17	15906391	C	T	rs2302415	TFAP2C	TFAP2C_4	0.132174	0.000809907	2.8643e-05	0.0362649	ZSWIM7	0.592028	4.7197	1.05462e-05	0.0501595
18	71955979	A	G	rs1573486	TFAP2C	TFAP2C_4	0.264247	0.00163967	2.8643e-05	0.0362649	CYB5A	-0.736936	-5.02292	3.27781e-06	0.0198393
20	34247769	A	G	rs6058291	TFAP2C	TFAP2C_4	0.773096	0.00515108	2.8643e-05	0.0362649	CPNE1	-0.654922	-4.69492	1.15856e-05	0.0531559
3	158369163	A	G	rs2060016	TFAP2C	TFAP2C_4	0.243354	0.00163967	2.8643e-05	0.0362649	LXN	0.725529	5.1304	2.14962e-06	0.0138768
5	96303148	C	G	rs10076136	TFAP2C	TFAP2C_4	0.726589	0.0066526	2.8643e-05	0.0362649	ERAP2	0.862476	6.70451	3.14708e-09	6.89578e-05
8	66892868	T	C	rs76470372	TFAP2C	TFAP2C_4	0.264247	0.00208676	2.8643e-05	0.0362649	MTFR1	1.11321	4.56133	1.91525e-05	0.0763303
11	371047	G	A	rs7120441	ZNF143	ZNF143_disc4	1.19726e-05	0.00280351	2.87995e-05	0.0362649	SIGIRR	-0.708187	-4.57886	1.7937e-05	0.0727914
11	6354605	G	A	rs1488870	ZNF143	ZNF143_disc4	0.0382533	0.00023945	2.87995e-05	0.0362649	PRKCDBP	0.750187	5.06915	2.73516e-06	0.0171399
12	110272122	A	C	rs4357754	ZNF143	ZNF143_disc4	0.00032852	0.0382533	2.87995e-05	0.0362649	GLTP	-0.673795	-7.58712	6.76805e-11	3.42894e-06
12	110515411	T	C	rs10082809	ZNF143	ZNF143_disc4	0.00167136	1.19726e-05	2.87995e-05	0.0362649	GLTP	-0.567384	-4.71894	1.05766e-05	0.0501595
12	110722632	G	A	rs3026444	ZNF143	ZNF143_disc4	0.00023945	0.0382533	2.87995e-05	0.0362649	GLTP	-0.567384	-4.71894	1.05766e-05	0.0501595
12	53740682	A	C	rs11170507	ZNF143	ZNF143_disc4	0.00023945	0.0382533	2.87995e-05	0.0362649	PFDN5	0.838771	6.89138	1.40564e-09	3.86953e-05
12	6992122	T	C	ss1388025752	ZNF143	ZNF143_disc4	0.0658295	0.000440393	2.87995e-05	0.0362649	SPSB2	1.06009	7.04001	7.38116e-10	2.43507e-05
12	6992653	G	A	ss1388025763	ZNF143	ZNF143_disc4	0.0164604	9.23673e-05	2.87995e-05	0.0362649	SPSB2	1.06009	7.04001	7.38116e-10	2.43507e-05
12	7001781	A	G	ss1388026034	ZNF143	ZNF143_disc4	0.00032852	0.0382533	2.87995e-05	0.0362649	SPSB2	1.0136	6.82419	1.87909e-09	4.81925e-05
12	7033823	C	T	ss1388027009	ZNF143	ZNF143_disc4	0.00023945	0.0382533	2.87995e-05	0.0362649	SPSB2	1.05107	6.72705	2.85627e-09	6.78845e-05
13	114466398	T	C	rs55972198	ZNF143	ZNF143_disc4	0.0382533	0.00023945	2.87995e-05	0.0362649	TMEM255B	1.03775	5.52982	4.34247e-07	0.0041222
13	43665516	A	G	rs9533384	ZNF143	ZNF143_disc4	5.55064e-05	0.00685768	2.87995e-05	0.0362649	DNAJC15	-0.749434	-6.16395	3.14434e-08	0.000454285
13	43682841	G	A	rs9533394	ZNF143	ZNF143_disc4	0.000307312	0.0382533	2.87995e-05	0.0362649	DNAJC15	-0.749434	-6.16395	3.14434e-08	0.000454285
14	105458512	T	C	rs2582569	ZNF143	ZNF143_disc4	0.00154068	1.24538e-05	2.87995e-05	0.0362649	NUDT14	0.883735	4.52771	2.17107e-05	0.0810117
14	76753967	G	C	rs73308675	ZNF143	ZNF143_disc4	0.0164604	9.23673e-05	2.87995e-05	0.0362649	CIPC	1.0193	4.82062	7.1744e-06	0.0372759
16	1878740	G	A	rs1065587	ZNF143	ZNF143_disc4	0.00032852	0.0382533	2.87995e-05	0.0362649	FAHD1	0.953557	6.6569	3.86164e-09	7.48495e-05
16	1901844	G	A	rs1625279	ZNF143	ZNF143_disc4	0.00032852	0.0382533	2.87995e-05	0.0362649	FAHD1	0.985638	6.25383	2.15207e-08	0.000333766
17	15968673	G	A	rs2285582	ZNF143	ZNF143_disc4	0.0164604	9.23673e-05	2.87995e-05	0.0362649	ZSWIM7	0.587608	4.67421	1.25302e-05	0.0565241
17	15972081	G	A	rs12948361	ZNF143	ZNF143_disc4	0.00023945	0.0382533	2.87995e-05	0.0362649	ZSWIM7	0.581734	4.5551	1.96033e-05	0.0771665
17	38982245	G	A	rs57976804	ZNF143	ZNF143_disc4	0.000307312	0.0382533	2.87995e-05	0.0362649	TMEM99	0.63241	4.74939	9.41994e-06	0.046374
17	39985493	T	C	rs8081590	ZNF143	ZNF143_disc4	0.0310783	0.00023945	2.87995e-05	0.0362649	NT5C3B	0.990708	8.17223	5.15136e-12	4.31446e-07
17	45950022	T	G	rs11649750	ZNF143	ZNF143_disc4	0.0382533	0.00023945	2.87995e-05	0.0362649	SCRN2	-0.622401	-4.50761	2.33958e-05	0.0847532
18	71945861	A	G	rs4891540	ZNF143	ZNF143_disc4	0.0371542	0.00023945	2.87995e-05	0.0362649	CYB5A	-1.18103	-6.83033	1.82997e-09	4.78242e-05
18	71947422	T	C	rs4891541	ZNF143	ZNF143_disc4	0.0371542	0.00023945	2.87995e-05	0.0362649	CYB5A	-1.18707	-8.24081	3.8063e-12	3.44194e-07
18	71962043	A	G	rs1788612	ZNF143	ZNF143_disc4	0.0382533	0.00023945	2.87995e-05	0.0362649	CYB5A	-1.18707	-8.24081	3.8063e-12	3.44194e-07
18	71962074	C	T	rs1790841	ZNF143	ZNF143_disc4	0.0382533	0.00023945	2.87995e-05	0.0362649	CYB5A	-1.18707	-8.24081	3.8063e-12	3.44194e-07
18	71976737	G	A	rs12458991	ZNF143	ZNF143_disc4	0.0658295	0.000440393	2.87995e-05	0.0362649	CYB5A	-1.18707	-8.24081	3.8063e-12	3.44194e-07
19	17321462	A	C	rs55888795	ZNF143	ZNF143_disc4	0.0658295	0.000264325	2.87995e-05	0.0362649	MPV17L2	1.0942	4.54321	2.04925e-05	0.0792613
19	43491087	T	C	rs7246092	ZNF143	ZNF143_disc4	0.0382533	0.00032852	2.87995e-05	0.0362649	PSG4	0.738294	5.95327	7.59966e-08	0.000893972
19	43504510	G	A	rs9797816	ZNF143	ZNF143_disc4	9.23673e-05	0.0164604	2.87995e-05	0.0362649	PSG4	0.725639	5.61621	3.05416e-07	0.00301856
19	43529380	A	G	rs2526711	ZNF143	ZNF143_disc4	0.000307312	0.0382533	2.87995e-05	0.0362649	PSG4	0.746886	5.72227	1.97744e-07	0.00204198
19	43604723	C	T	rs4029197	ZNF143	ZNF143_disc4	0.0382533	0.00023945	2.87995e-05	0.0362649	PSG2	0.675585	4.60623	1.6188e-05	0.0684027
19	43655896	G	C	rs4803575	ZNF143	ZNF143_disc4	0.0658295	0.000506891	2.87995e-05	0.0362649	PSG4	0.901689	7.65353	5.05664e-11	2.62336e-06
19	43714373	T	C	rs10424511	ZNF143	ZNF143_disc4	0.0382533	0.00032852	2.87995e-05	0.0362649	PSG4	0.850542	6.92526	1.21397e-09	3.37051e-05
19	43740188	G	A	rs62113827	ZNF143	ZNF143_disc4	0.0382533	0.000307312	2.87995e-05	0.0362649	PSG4	-0.659139	-4.53814	2.08837e-05	0.0802581
19	43740188	G	A	rs62113827	ZNF143	ZNF143_disc4	0.0382533	0.000307312	2.87995e-05	0.0362649	ETHE1	0.593307	4.43834	3.02295e-05	0.0992087
19	52885009	T	C	rs1993530	ZNF143	ZNF143_disc4	0.0382533	0.000264325	2.87995e-05	0.0362649	ZNF880	0.655385	5.87435	1.05505e-07	0.0012165
19	52890454	C	G	rs12978111	ZNF143	ZNF143_disc4	0.0382533	0.00032852	2.87995e-05	0.0362649	ZNF880	0.603775	5.40277	7.25947e-07	0.00606554
19	52893992	G	A	rs4390703	ZNF143	ZNF143_disc4	1.24538e-05	0.00190009	2.87995e-05	0.0362649	ZNF880	0.508095	4.51977	2.23617e-05	0.0819957
1	156246473	C	G	rs7542045	ZNF143	ZNF143_disc4	0.00021737	0.0382533	2.87995e-05	0.0362649	LMNA	-0.406877	-4.6185	1.54586e-05	0.065866
1	156304782	G	A	rs3762281	ZNF143	ZNF143_disc4	0.0382533	0.00032852	2.87995e-05	0.0362649	LMNA	-0.406877	-4.6185	1.54586e-05	0.065866
1	48639798	T	G	rs13376323	ZNF143	ZNF143_disc4	0.0721994	0.000506891	2.87995e-05	0.0362649	CMPK1	0.87304	4.8883	5.52941e-06	0.0300067
1	89701214	A	G	rs660230	ZNF143	ZNF143_disc4	0.000440393	0.0658295	2.87995e-05	0.0362649	GBP3	-0.724852	-6.03868	5.31977e-08	0.000704648
20	34160034	C	G	rs151127194	ZNF143	ZNF143_disc4	0.00032852	0.0382533	2.87995e-05	0.0362649	PROCR	1.43574	4.85366	6.31919e-06	0.0333672
20	34247702	A	G	rs6058290	ZNF143	ZNF143_disc4	0.0658295	0.000547094	2.87995e-05	0.0362649	CPNE1	-0.654922	-4.69492	1.15856e-05	0.0531559
20	34512172	G	A	rs6058366	ZNF143	ZNF143_disc4	2.30709e-05	0.00634869	2.87995e-05	0.0362649	CPNE1	-0.731919	-5.43713	6.32023e-07	0.00544101
22	24258777	C	T	rs5751771	ZNF143	ZNF143_disc4	0.0382533	0.00023945	2.87995e-05	0.0362649	GSTT1	-0.801191	-6.30388	1.74127e-08	0.000291676
22	24334948	C	A	rs5760147	ZNF143	ZNF143_disc4	0.0658295	0.000440393	2.87995e-05	0.0362649	GSTT1	-0.995602	-7.78689	2.81369e-11	1.64596e-06
3	100294305	T	C	rs72929220	ZNF143	ZNF143_disc4	0.0382533	0.00032852	2.87995e-05	0.0362649	ABI3BP	1.15451	4.96608	4.09074e-06	0.0238196
3	134329821	G	A	rs6779294	ZNF143	ZNF143_disc4	0.00023945	0.0382533	2.87995e-05	0.0362649	ANAPC13	-0.791815	-5.48203	5.27131e-07	0.00468093
3	15790775	G	A	rs13069238	ZNF143	ZNF143_disc4	0.00023945	0.0382533	2.87995e-05	0.0362649	ANKRD28	-0.687809	-4.44792	2.9181e-05	0.0968957
3	53188062	T	G	rs62254280	ZNF143	ZNF143_disc4	0.0310783	0.00023945	2.87995e-05	0.0362649	PPM1M	0.986922	4.4746	2.64412e-05	0.0917931
3	99135623	T	C	rs2464138	ZNF143	ZNF143_disc4	0.0658295	0.000440393	2.87995e-05	0.0362649	COL8A1	-0.943088	-5.52292	4.46594e-07	0.0041222
5	96247827	G	A	rs13163165	ZNF143	ZNF143_disc4	1.24538e-05	0.00154068	2.87995e-05	0.0362649	ERAP2	0.862476	6.70451	3.14708e-09	6.89578e-05
5	96271638	G	A	rs2617434	ZNF143	ZNF143_disc4	0.00032852	0.0382533	2.87995e-05	0.0362649	ERAP2	0.862476	6.70451	3.14708e-09	6.89578e-05
5	96324199	C	T	rs38037	ZNF143	ZNF143_disc4	0.00023945	0.0382533	2.87995e-05	0.0362649	ERAP2	0.862476	6.70451	3.14708e-09	6.89578e-05
5	9830717	A	G	rs564479066	ZNF143	ZNF143_disc4	0.0382533	0.00032852	2.87995e-05	0.0362649	CMBL	0.891834	4.49616	2.44107e-05	0.0873427
6	109723083	T	C	rs147007870	ZNF143	ZNF143_disc4	0.0382533	0.00023945	2.87995e-05	0.0362649	SESN1	1.43849	4.52532	2.19048e-05	0.0811392
6	31382621	T	C	rs9266822	ZNF143	ZNF143_disc4	0.0382533	0.00032852	2.87995e-05	0.0362649	MICA	-0.8325	-5.79087	1.49049e-07	0.00159088
7	40897976	C	T	rs28583134	ZNF143	ZNF143_disc4	9.23673e-05	0.0164604	2.87995e-05	0.0362649	SUGCT	0.784821	4.53157	2.14011e-05	0.0809633
7	73236508	A	G	rs13223112	ZNF143	ZNF143_disc4	0.0382533	0.00023945	2.87995e-05	0.0362649	WBSCR27	1.14384	6.76265	2.45033e-09	6.13525e-05
8	143808667	C	T	rs2257796	ZNF143	ZNF143_disc4	0.00021737	0.0296536	2.87995e-05	0.0362649	LY6K	-0.692455	-5.1784	1.77829e-06	0.0119734
8	143871652	A	G	rs2572922	ZNF143	ZNF143_disc4	0.0382533	0.00032852	2.87995e-05	0.0362649	LYNX1	0.640166	4.90097	5.26532e-06	0.0290952
9	103988006	T	C	rs61188842	ZNF143	ZNF143_disc4	0.00386086	2.30709e-05	2.87995e-05	0.0362649	RNF20	1.5682	5.41039	7.03987e-07	0.00590707
9	114429666	T	C	rs12349227	ZNF143	ZNF143_disc4	0.0382533	0.00023945	2.87995e-05	0.0362649	PTGR1	1.05091	4.71137	1.0885e-05	0.0512914
9	134713800	T	G	rs368458176	ZNF143	ZNF143_disc4	0.00280351	1.24538e-05	2.87995e-05	0.0362649	ABL1	1.73135	5.40003	7.34003e-07	0.00611148
9	34228578	C	T	rs7046012	ZNF143	ZNF143_disc4	0.00021737	0.0382533	2.87995e-05	0.0362649	NUDT2	-0.773102	-5.21359	1.54674e-06	0.0108121
5	54461584	T	C	rs10054014	TFAP2C	TFAP2C_4	0.424905	0.00437619	2.91085e-05	0.0366042	GPX8	1.26994	5.23772	1.40531e-06	0.0101035
3	99116898	C	G	rs2700601	ZNF143	ZNF143_disc2	1.76357e-05	0.174233	3.01896e-05	0.0378085	COL8A1	-0.943088	-5.52292	4.46594e-07	0.0041222
11	85959364	C	G	rs991435	MEIS3	MEIS3_5	0.0379359	0.00131889	3.03671e-05	0.0378085	C11orf73	0.48368	4.5262	2.18332e-05	0.0810857
12	53652885	C	T	rs7486393	TFAP2C	TFAP2C_2	0.163991	0.000157685	3.0504e-05	0.0378085	PFDN5	0.912847	9.24781	4.48198e-14	1.45135e-08
20	34370100	G	A	rs6060597	TFAP2C	TFAP2C_2	0.000690763	0.42179	3.0504e-05	0.0378085	CPNE1	-1.21671	-8.59864	7.84352e-13	9.59713e-08
17	16004368	C	T	rs7207889	FOXO3	FOXO3_5	0.00185668	0.0981909	3.06381e-05	0.0378085	ZSWIM7	0.581734	4.5551	1.96033e-05	0.0771665
18	71977388	G	A	rs9947394	FOXO3	FOXO3_5	0.0020301	0.107785	3.06381e-05	0.0378085	CYB5A	-0.736936	-5.02292	3.27781e-06	0.0198393
1	180152242	A	G	rs3767181	FOXO3	FOXO3_5	0.196275	0.00370657	3.06381e-05	0.0378085	KIAA1614	1.5309	4.56727	1.87321e-05	0.0752376
1	26522518	A	G	rs12732022	FOXO3	FOXO3_5	0.0020301	0.107785	3.06381e-05	0.0378085	ZNF593	-0.693674	-4.72229	1.04431e-05	0.0501595
1	8102801	T	C	rs225095	FOXO3	FOXO3_5	0.0020301	0.107785	3.06381e-05	0.0378085	PARK7	-0.451533	-4.54116	2.065e-05	0.0795551
20	34422220	G	T	rs75598057	FOXO3	FOXO3_5	0.0020301	0.107785	3.06381e-05	0.0378085	CPNE1	-0.815211	-5.30845	1.05993e-06	0.00803793
20	4895803	T	C	rs1715362	FOXO3	FOXO3_5	0.107785	0.0020301	3.06381e-05	0.0378085	C20orf196	1.3589	4.65991	1.32259e-05	0.0585682
22	24291276	G	A	rs201912402	FOXO3	FOXO3_5	0.00370657	0.196275	3.06381e-05	0.0378085	GSTT1	-0.793518	-6.44864	9.4126e-09	0.000166064
4	57306467	T	A	rs11133442	FOXO3	FOXO3_5	0.107785	0.0020301	3.06381e-05	0.0378085	SRP72	-0.699063	-4.60384	1.63337e-05	0.068813
7	76293778	C	T	rs142358773	FOXO3	FOXO3_5	0.107785	0.0020301	3.06381e-05	0.0378085	POMZP3	0.995286	4.63008	1.47996e-05	0.0640014
10	5633057	A	G	rs6601982	TFAP2C	TFAP2C_5	0.0384674	0.00180446	3.17146e-05	0.0389811	AKR1C1	0.997568	4.62201	1.52558e-05	0.0652359
11	74695175	G	T	rs10793107	TFAP2C	TFAP2C_5	0.00607461	0.134514	3.17146e-05	0.0389811	XRRA1	0.906636	6.6985	3.22955e-09	6.89578e-05
9	139744807	A	G	rs872463	TFAP2C	TFAP2C_5	0.0384674	0.00180446	3.17146e-05	0.0389811	PHPT1	0.54359	4.60195	1.64499e-05	0.0690849
11	65484985	T	C	rs4645932	TBP	TBP_5	0.0016251	0.38461	3.20225e-05	0.0393074	SAC3D1	1.0801	4.68584	1.19908e-05	0.0547218
11	118856491	A	C	rs3889526	FOXO3	FOXO3_5	0.00214983	0.111673	3.26296e-05	0.0394251	TRAPPC4	0.646056	4.95027	4.34979e-06	0.0251095
12	53731984	G	A	rs2886129	FOXO3	FOXO3_5	0.00214983	0.111673	3.26296e-05	0.0394251	PFDN5	0.809141	6.49299	7.79043e-09	0.00013912
13	43638230	A	G	rs9533373	FOXO3	FOXO3_5	0.001874	0.0981909	3.26296e-05	0.0394251	DNAJC15	-0.749434	-6.16395	3.14434e-08	0.000454285
13	43640783	G	A	rs9525731	FOXO3	FOXO3_5	0.111673	0.00214983	3.26296e-05	0.0394251	DNAJC15	-0.749434	-6.16395	3.14434e-08	0.000454285
13	43683020	G	A	rs11346	FOXO3	FOXO3_5	0.00214983	0.111673	3.26296e-05	0.0394251	DNAJC15	-0.749434	-6.16395	3.14434e-08	0.000454285
14	39911471	T	G	rs2103795	FOXO3	FOXO3_5	0.00214983	0.111673	3.26296e-05	0.0394251	GEMIN2	0.880985	4.44307	2.97074e-05	0.0980592
16	67073552	G	A	NA	FOXO3	FOXO3_5	0.111673	0.00214983	3.26296e-05	0.0394251	FBXL8	1.14795	4.74128	9.71538e-06	0.0475063
18	71914831	T	C	rs72980405	FOXO3	FOXO3_5	0.00174714	0.090714	3.26296e-05	0.0394251	CYB5A	-1.12739	-8.12684	6.29336e-12	4.5275e-07
3	99131767	C	G	rs2623326	FOXO3	FOXO3_5	0.0981909	0.00188589	3.26296e-05	0.0394251	COL8A1	-0.943088	-5.52292	4.46594e-07	0.0041222
7	129075668	T	C	rs666499	FOXO3	FOXO3_5	0.001874	0.0981909	3.26296e-05	0.0394251	HILPDA	0.930134	4.49896	2.41593e-05	0.0866686
7	135239112	G	A	rs12707237	FOXO3	FOXO3_5	0.111673	0.00214983	3.26296e-05	0.0394251	C7orf73	-0.53476	-4.66508	1.29703e-05	0.0578841
7	76328029	A	G	rs141191229	FOXO3	FOXO3_5	0.00214983	0.111673	3.26296e-05	0.0394251	POMZP3	0.992881	4.52434	2.19845e-05	0.0812621
12	53652684	C	T	rs7397757	ZNF143	ZNF143_disc4	0.0721994	0.000626846	3.2954e-05	0.0395076	PFDN5	0.958641	9.54401	1.21984e-14	5.08021e-09
14	105467700	A	G	rs7158820	ZNF143	ZNF143_disc4	0.0658295	0.000587323	3.2954e-05	0.0395076	NUDT14	0.883735	4.52771	2.17107e-05	0.0810117
19	17327800	A	T	rs12150960	ZNF143	ZNF143_disc4	0.0382533	0.000359807	3.2954e-05	0.0395076	MPV17L2	1.0942	4.54321	2.04925e-05	0.0792613
19	20033723	A	G	rs11668581	ZNF143	ZNF143_disc4	0.0382533	0.000359807	3.2954e-05	0.0395076	ZNF506	0.835351	4.53137	2.14166e-05	0.0809633
19	43486574	C	G	rs62112903	ZNF143	ZNF143_disc4	0.0382533	0.000359807	3.2954e-05	0.0395076	PSG4	0.746886	5.72227	1.97744e-07	0.00204198
6	31361004	C	T	rs75098758	ZNF143	ZNF143_disc4	0.000359807	0.0382533	3.2954e-05	0.0395076	MICA	-0.882972	-6.01671	5.83188e-08	0.000704648
11	74459355	A	C	rs12419607	FOXO3	FOXO3_5	0.00213261	0.107785	3.52313e-05	0.041912	XRRA1	0.858819	6.46355	8.83295e-09	0.000156751
12	110821939	A	G	rs28816104	FOXO3	FOXO3_5	0.107785	0.00213261	3.52313e-05	0.041912	GLTP	0.673407	6.46131	8.91782e-09	0.000157948
16	1922390	G	T	rs4997956	FOXO3	FOXO3_5	0.00214983	0.107785	3.52313e-05	0.041912	FAHD1	0.985638	6.25383	2.15207e-08	0.000333766
18	71998401	G	T	rs4891550	FOXO3	FOXO3_5	0.0020301	0.10269	3.52313e-05	0.041912	CYB5A	-1.05737	-7.13596	4.86389e-10	1.76494e-05
19	43661016	G	T	rs1971668	FOXO3	FOXO3_5	0.00214983	0.107785	3.52313e-05	0.041912	PSG4	0.887074	7.66755	4.75455e-11	2.56352e-06
20	48380185	G	A	rs12625137	FOXO3	FOXO3_5	0.10269	0.0020301	3.52313e-05	0.041912	B4GALT5	0.930599	4.43545	3.05539e-05	0.0999099
4	155948459	C	G	rs7671341	SP3	SP3_2	6.78971e-05	0.00290354	3.54732e-05	0.0420376	PLRG1	0.760371	4.43539	3.05598e-05	0.0999099
7	1201307	T	C	rs2949201	SP3	SP3_2	0.00290354	6.78971e-05	3.54732e-05	0.0420376	ZFAND2A	0.862705	7.16282	4.32716e-10	1.60351e-05
7	1201307	T	C	rs2949201	SP3	SP3_2	0.00290354	6.78971e-05	3.54732e-05	0.0420376	AC091729.9	0.691244	5.2078	1.58266e-06	0.0109252
7	1201307	T	C	rs2949201	SP3	SP3_2	0.00290354	6.78971e-05	3.54732e-05	0.0420376	ZFAND2A	0.862705	7.16282	4.32716e-10	1.60351e-05
7	1201307	T	C	rs2949201	SP3	SP3_2	0.00290354	6.78971e-05	3.54732e-05	0.0420376	AC091729.9	0.691244	5.2078	1.58266e-06	0.0109252
11	831809	T	G	rs1130276	MAFB	MAFB_5	0.000337395	0.531695	3.61241e-05	0.0426997	CD151	-0.68515	-5.83956	1.21872e-07	0.00138412
20	3165360	G	A	rs11087569	MAFB	MAFB_5	0.000337395	0.587592	3.61241e-05	0.0426997	ITPA	-0.944162	-5.03218	3.1613e-06	0.0193691
11	67423949	A	G	rs74909140	RFX5	RFX5_disc3	0.0113114	0.000289342	3.76115e-05	0.0437868	RCE1	0.996921	4.90679	5.14809e-06	0.0285936
16	30432103	C	T	rs4465620	RFX5	RFX5_disc3	0.000217098	0.00495625	3.76115e-05	0.0437868	SEPT1	-0.792968	-5.40692	7.13905e-07	0.00597923
19	1737123	T	C	rs12611251	RFX5	RFX5_disc3	0.00642618	0.000259883	3.76115e-05	0.0437868	REXO1	1.48443	4.67234	1.26193e-05	0.0567122
19	43789983	G	C	rs4324252	RFX5	RFX5_disc3	0.000259883	0.00642618	3.76115e-05	0.0437868	PSG4	0.870628	6.95441	1.06999e-09	3.22308e-05
1	947538	C	T	rs2465125	RFX5	RFX5_disc3	0.00642618	0.000259883	3.76115e-05	0.0437868	CPSF3L	1.2807	4.68365	1.20906e-05	0.0550664
20	34201820	A	C	rs11699996	RFX5	RFX5_disc3	0.000259883	0.00642618	3.76115e-05	0.0437868	CPNE1	-1.437	-7.77975	2.90353e-11	1.68764e-06
20	34306524	G	A	rs35547638	RFX5	RFX5_disc3	0.000217098	0.00495625	3.76115e-05	0.0437868	CPNE1	-0.815211	-5.30845	1.05993e-06	0.00803793
3	119275339	A	G	rs1385521	RFX5	RFX5_disc3	0.000289342	0.0113114	3.76115e-05	0.0437868	POGLUT1	1.45282	4.9259	4.78113e-06	0.0272208
3	134286913	G	C	rs6769885	RFX5	RFX5_disc3	0.000259883	0.00642618	3.76115e-05	0.0437868	ANAPC13	-0.863272	-6.02257	5.69063e-08	0.000704648
5	96244638	A	G	rs2549795	RFX5	RFX5_disc3	0.000259883	0.00642618	3.76115e-05	0.0437868	ERAP2	0.862476	6.70451	3.14708e-09	6.89578e-05
6	32586236	A	C	rs11751024	RFX5	RFX5_disc3	0.000259883	0.00642618	3.76115e-05	0.0437868	TAPBP	-0.573977	-4.44771	2.92033e-05	0.0969144
7	1091644	C	T	rs2363285	RFX5	RFX5_disc3	0.000259883	0.00642618	3.76115e-05	0.0437868	ZFAND2A	0.617797	4.72768	1.02311e-05	0.0494609
11	835622	A	G	rs7117701	TBP	TBP_3	0.0497348	0.000113074	3.85825e-05	0.0448608	CD151	-0.656868	-6.3711	1.30917e-08	0.000226053
22	24300683	G	A	rs140193	ZNF143	ZNF143_2	0.00260229	0.161615	3.927e-05	0.0453378	GSTT1	-0.661482	-5.49695	4.96195e-07	0.0045174
4	153569506	A	G	rs6535856	ZNF143	ZNF143_2	0.161615	0.00260229	3.927e-05	0.0453378	FBXW7	0.683178	5.02956	3.19381e-06	0.0195446
17	15891219	T	C	rs9899995	TFAP2C	TFAP2C_2	0.180388	0.000439288	3.93357e-05	0.0453378	ZSWIM7	0.592028	4.7197	1.05462e-05	0.0501595
19	43653628	G	T	rs6509063	TFAP2C	TFAP2C_2	0.190135	0.00049667	3.93357e-05	0.0453378	PSG4	0.901689	7.65353	5.05664e-11	2.62336e-06
20	34327159	A	T	rs1056196	TFAP2C	TFAP2C_2	0.198369	0.00049667	3.93357e-05	0.0453378	CPNE1	-1.21671	-8.59864	7.84352e-13	9.59713e-08
3	99113702	A	C	rs1406542	TFAP2C	TFAP2C_2	0.231914	0.000690763	3.93357e-05	0.0453378	COL8A1	-0.943088	-5.52292	4.46594e-07	0.0041222
9	139744807	A	G	rs872463	TFAP2C	TFAP2C_2	0.111837	0.000298269	3.93357e-05	0.0453378	PHPT1	0.54359	4.60195	1.64499e-05	0.0690849
5	54461584	T	C	rs10054014	ARNT	AHR::ARNT::HIF1A_1	0.000180324	0.00890481	3.97323e-05	0.0456811	GPX8	1.26994	5.23772	1.40531e-06	0.0101035
6	109720653	A	G	rs4946971	ARNT	AHR::ARNT::HIF1A_1	0.000180324	0.00890481	3.97323e-05	0.0456811	SESN1	1.43849	4.52532	2.19048e-05	0.0811392
1	53064012	A	G	rs835341	ZBED1	ZBED1_1	0.000146432	0.0672978	3.99521e-05	0.0458468	GPX7	0.793899	5.59842	3.2843e-07	0.00323475
11	5704306	G	A	rs12799329	ZNF143	ZNF143_2	0.0948957	0.00185318	4.00745e-05	0.0458468	TRIM22	0.650037	4.54262	2.05373e-05	0.0793229
6	109712002	G	A	rs3757236	ZNF143	ZNF143_2	0.00185318	0.0948957	4.00745e-05	0.0458468	SESN1	1.49705	4.46661	2.72346e-05	0.0933623
9	134710204	A	C	rs114506792	ZNF143	ZNF143_2	0.0559322	0.00106491	4.00745e-05	0.0458468	ABL1	1.73135	5.40003	7.34003e-07	0.00611148
11	68635623	C	G	rs669659	TFAP2C	TFAP2C_4	0.00163967	0.15739	4.0852e-05	0.0465064	MRPL21	-0.635982	-5.49265	5.04934e-07	0.0045174
20	34327159	A	T	rs1056196	TFAP2C	TFAP2C_4	0.148598	0.00163967	4.0852e-05	0.0465064	CPNE1	-1.21671	-8.59864	7.84352e-13	9.59713e-08
3	134261342	G	T	rs9835204	TFAP2C	TFAP2C_4	0.00515108	0.488639	4.0852e-05	0.0465064	ANAPC13	-0.863272	-6.02257	5.69063e-08	0.000704648
7	73191226	T	C	rs6460056	TFAP2C	TFAP2C_4	0.205227	0.00216329	4.0852e-05	0.0465064	WBSCR27	1.06925	6.09621	4.18011e-08	0.00059354
17	40071147	G	A	rs12951230	MAFB	MAFB_4	0.836263	0.000186333	4.21359e-05	0.0479091	NT5C3B	1.17217	7.95071	1.36794e-11	8.23572e-07
6	10470177	C	T	rs6899397	HOXB5	HOXB5_2	0.852557	0.00751723	4.25922e-05	0.0483685	TMEM14B	1.40112	5.36944	8.30077e-07	0.0068201
11	74562378	T	C	rs7928381	ZNF143	ZNF143_disc1	0.0223242	0.000585497	4.33593e-05	0.0487017	XRRA1	0.706894	5.17767	1.78341e-06	0.0119955
11	839093	G	C	rs7936838	ZNF143	ZNF143_disc1	0.000585497	0.0215333	4.33593e-05	0.0487017	CD151	-0.694414	-6.69545	3.27218e-09	6.89597e-05
12	7008438	A	G	ss1388026261	ZNF143	ZNF143_disc1	0.000585497	0.0223242	4.33593e-05	0.0487017	SPSB2	1.0136	6.82419	1.87909e-09	4.81925e-05
19	43692577	G	A	rs10417859	ZNF143	ZNF143_disc1	0.000585497	0.0215333	4.33593e-05	0.0487017	PSG4	0.850542	6.92526	1.21397e-09	3.37051e-05
19	43732768	G	T	rs7253846	ZNF143	ZNF143_disc1	0.000585497	0.0215333	4.33593e-05	0.0487017	PSG4	-0.659139	-4.53814	2.08837e-05	0.0802581
19	43732768	G	T	rs7253846	ZNF143	ZNF143_disc1	0.000585497	0.0215333	4.33593e-05	0.0487017	ETHE1	0.593307	4.43834	3.02295e-05	0.0992087
1	39472585	G	A	rs10888621	ZNF143	ZNF143_disc1	0.0215333	0.000585497	4.33593e-05	0.0487017	NDUFS5	0.550244	4.69919	1.13997e-05	0.0529831
20	34198334	G	A	rs6060507	ZNF143	ZNF143_disc1	0.000585497	0.0215333	4.33593e-05	0.0487017	CPNE1	-0.9589	-7.11268	5.38237e-10	1.88382e-05
20	62858306	A	G	rs2273444	ZNF143	ZNF143_disc1	0.0223242	0.000585497	4.33593e-05	0.0487017	ARFRP1	0.534516	4.61155	1.58678e-05	0.0673724
3	99115729	G	T	rs2700671	ZNF143	ZNF143_disc1	0.000585497	0.0215333	4.33593e-05	0.0487017	COL8A1	-0.943088	-5.52292	4.46594e-07	0.0041222
11	68045495	G	A	rs413474	RFX5	RFX5_disc2	0.415028	0.000295827	4.43416e-05	0.0496244	C11orf24	-0.691653	-5.49378	5.02618e-07	0.0045174
16	1933770	A	G	rs4018035	RFX5	RFX5_disc2	0.000224613	0.415028	4.43416e-05	0.0496244	FAHD1	0.935844	5.68705	2.28523e-07	0.00232543
20	34590133	G	A	rs6060749	RFX5	RFX5_disc2	0.415028	0.000224613	4.43416e-05	0.0496244	CPNE1	-0.893778	-6.11854	3.80601e-08	0.000544679

## Sheet: Fibroblast HOXC6+
chr	bp	A1	A2	rsID	TF	TF_motif	Motif_pvalue_ref_allele	Motif_pvalue_alt_allele	altered_binding_pvalue	altered_binding_FDR	gene	HOXC6+_beta	HOXC6+_t-stat	HOXC6+_p_value	HOXC6+_FDR
3	46607255	C	T	rs7650998	CREB3L2	CREB3L2_2	3.85054e-06	0.197921	0	0	LRRC2	0.654605	4.40401	3.42984e-05	0.0759303
10	127659131	T	C	rs61870942	ETS2	ETS2_1	0.0231826	9.63802e-09	0	0	UROS	-0.537353	-5.60523	3.1942e-07	0.00238879
11	85127196	T	C	rs117725534	ETS2	ETS2_1	0.000790828	8.25707e-09	0	0	TMEM126A	1.24384	5.89986	9.49043e-08	0.000867179
12	99090130	A	C	rs12368223	ETS2	ETS2_1	1.22369e-08	0.0231826	0	0	IKBIP	0.618135	4.60828	1.60639e-05	0.0462922
13	43680261	A	G	rs9533393	ETS2	ETS2_1	0.000247953	3.03899e-08	0	0	DNAJC15	0.598927	5.03269	3.15501e-06	0.0140127
15	42587926	A	G	rs12908430	ETS2	ETS2_1	0.02537	3.03899e-08	0	0	HAUS2	-1.36663	-4.30043	5.00502e-05	0.098071
17	79634774	T	A	rs61742303	ETS2	ETS2_1	7.62246e-09	0.0231826	0	0	ARL16	-1.10215	-6.96543	1.02008e-09	1.83247e-05
19	41864971	A	G	rs11670143	ETS2	ETS2_1	0.0231826	1.91603e-08	0	0	B3GNT8	0.730512	4.99331	3.67931e-06	0.0159068
19	43686346	A	T	rs2190838	ETS2	ETS2_1	0.0231826	1.49457e-08	0	0	PSG4	0.928564	8.74936	4.03257e-13	2.01605e-08
1	146518899	A	G	rs77884192	ETS2	ETS2_1	0.000228262	2.27371e-08	0	0	NUDT17	1.14326	4.29932	5.0251e-05	0.0983755
20	34125311	C	T	rs6120973	ETS2	ETS2_1	7.00709e-09	0.000107655	0	0	CPNE1	-0.956114	-5.15875	1.92195e-06	0.00945316
20	34438317	G	A	rs10211792	ETS2	ETS2_1	3.60086e-08	0.02537	0	0	CPNE1	-0.81419	-5.45242	5.9419e-07	0.00375303
20	34438583	C	T	rs17093156	ETS2	ETS2_1	3.60086e-08	0.02537	0	0	CPNE1	-0.81419	-5.45242	5.9419e-07	0.00375303
20	34548336	C	A	rs6060720	ETS2	ETS2_1	0.02537	3.60086e-08	0	0	CPNE1	-0.73372	-4.95885	4.20728e-06	0.0176857
21	30273959	A	G	rs2705639	ETS2	ETS2_1	1.91603e-08	0.0231826	0	0	CCT8	0.878974	5.23527	1.4191e-06	0.00770751
3	158372930	G	A	rs6763018	ETS2	ETS2_1	0.0152157	2.27371e-08	0	0	LXN	0.94827	7.32265	2.15491e-10	4.62731e-06
3	194086168	T	C	rs13077702	ETS2	ETS2_1	0.0231826	6.42709e-09	0	0	LRRC15	1.54473	4.92187	4.85631e-06	0.0198069
3	58429135	A	G	rs62259783	ETS2	ETS2_1	3.03899e-08	0.000247953	0	0	PXK	0.751744	5.17158	1.8269e-06	0.00928179
8	143801938	A	G	rs2572907	ETS2	ETS2_1	0.0231826	1.59681e-08	0	0	LY6K	-0.652457	-4.73693	9.8775e-06	0.0326125
8	143887568	G	T	rs11774823	ETS2	ETS2_1	0.0231826	3.77178e-09	0	0	LYNX1	0.692824	5.57744	3.57758e-07	0.00263129
9	100782484	A	G	rs10125654	ETS2	ETS2_1	0.02537	2.71217e-08	0	0	NANS	0.565413	6.08493	4.38278e-08	0.000452376
9	34342634	G	A	rs10972067	ETS2	ETS2_1	3.2142e-08	0.000554915	0	0	NUDT2	1.24764	6.93098	1.18425e-09	2.07803e-05
17	40055293	C	T	rs9913772	HOXC6	HOXC6_1	0	8.82587e-06	0	0	NT5C3B	1.01577	8.70036	5.00607e-13	2.35735e-08
22	42895306	C	A	rs59218461	HOXC6	HOXC6_1	9.74465e-05	0	0	0	RRP7A	-0.851888	-4.56658	1.87801e-05	0.0517161
11	73642361	T	C	rs11235956	CREB3L2	CREB3L2_2	6.54844e-06	0.209004	1.03983e-07	0.0003394	FAM168A	1.12177	4.41299	3.31853e-05	0.0740728
11	73642361	T	C	rs11235956	CREB3L2	CREB3L2_2	6.54844e-06	0.209004	1.03983e-07	0.0003394	POLD3	1.00162	4.3644	3.96526e-05	0.0838329
10	4967128	C	G	rs5011019	CREB3L2	CREB3L2_2	2.36393e-05	0.306114	2.29663e-07	0.000720788	AKR1C2	1.30935	5.19413	1.67082e-06	0.00885762
11	35569498	A	C	rs12283733	CREB3L2	CREB3L2_2	0.000157678	0.37929	4.28146e-07	0.000794016	PAMR1	0.946426	4.64736	1.38672e-05	0.0409589
15	64308369	C	G	rs332289	CREB3L2	CREB3L2_2	4.00809e-05	0.316948	4.28146e-07	0.000794016	DAPK2	-0.697373	-5.21906	1.5135e-06	0.00814328
15	64309643	A	G	rs7180239	CREB3L2	CREB3L2_2	4.00809e-05	0.316948	4.28146e-07	0.000794016	DAPK2	0.636337	4.62032	1.53532e-05	0.0446108
15	75116167	C	T	rs12917376	CREB3L2	CREB3L2_2	0.000118417	0.37929	4.28146e-07	0.000794016	RPP25	0.608423	4.53885	2.08283e-05	0.0555944
16	30227666	T	G	rs566987771	CREB3L2	CREB3L2_2	9.10676e-05	0.339198	4.28146e-07	0.000794016	SEPT1	-0.745585	-4.52418	2.19975e-05	0.0580126
19	43635606	T	C	rs9749307	CREB3L2	CREB3L2_2	0.000118417	0.360836	4.28146e-07	0.000794016	PSG2	0.77746	5.34913	9.00563e-07	0.00532436
1	39458881	C	G	rs11205515	CREB3L2	CREB3L2_2	0.000143072	0.37929	4.28146e-07	0.000794016	NDUFS5	-0.71708	-7.15892	4.40125e-10	8.66405e-06
20	34462667	A	T	rs6579260	CREB3L2	CREB3L2_2	0.000171612	0.38004	4.28146e-07	0.000794016	CPNE1	-1.38219	-9.141	7.17254e-14	5.94151e-09
20	34464258	T	C	rs6058340	CREB3L2	CREB3L2_2	0.000171612	0.38004	4.28146e-07	0.000794016	CPNE1	-1.38219	-9.141	7.17254e-14	5.94151e-09
22	21201162	A	G	rs5760994	CREB3L2	CREB3L2_2	0.314588	2.95288e-05	4.28146e-07	0.000794016	SNAP29	1.11525	6.32066	1.62171e-08	0.000195946
22	21233549	T	C	rs5752191	CREB3L2	CREB3L2_2	0.353246	0.000108847	4.28146e-07	0.000794016	SNAP29	1.09033	5.93375	8.24297e-08	0.000765677
3	128077602	T	C	rs6785384	CREB3L2	CREB3L2_2	0.334148	6.47595e-05	4.28146e-07	0.000794016	SEC61A1	0.735304	4.99061	3.71826e-06	0.0160096
4	41314561	A	G	rs34342032	CREB3L2	CREB3L2_2	0.316948	4.34859e-05	4.28146e-07	0.000794016	LIMCH1	-0.704283	-5.03216	3.16156e-06	0.0140127
5	54493137	A	G	rs10042716	CREB3L2	CREB3L2_2	0.314588	9.10676e-05	4.28146e-07	0.000794016	GPX8	1.05227	5.08181	2.60255e-06	0.0118951
6	31399145	G	A	rs111661070	CREB3L2	CREB3L2_2	0.0992318	4.00809e-05	4.28146e-07	0.000794016	MICA	-0.988113	-5.15505	1.9503e-06	0.00948095
6	43134940	C	T	rs61695510	CREB3L2	CREB3L2_2	9.94285e-05	0.353246	4.28146e-07	0.000794016	DNPH1	-1.28961	-5.14767	2.008e-06	0.00971673
7	43629746	T	C	rs4724229	CREB3L2	CREB3L2_2	0.316948	2.95288e-05	4.28146e-07	0.000794016	COA1	-0.726433	-5.67136	2.43708e-07	0.0019048
8	145007947	A	G	rs6989119	CREB3L2	CREB3L2_2	0.339198	9.10676e-05	4.28146e-07	0.000794016	PLEC	-0.6976	-5.07408	2.68273e-06	0.0121696
3	58408679	A	G	rs11721168	CREB3L2	CREB3L2_2	0.387498	0.000190081	2.61571e-06	0.00464004	PXK	0.751744	5.17158	1.8269e-06	0.00928179
6	43112267	T	C	rs34764696	CREB3L2	CREB3L2_2	0.000190081	0.387498	2.61571e-06	0.00464004	DNPH1	-1.59119	-6.38021	1.25948e-08	0.000161553
17	39988601	C	T	rs7208062	CREB3L2	CREB3L2_2	0.391116	0.000407098	3.80396e-06	0.00535178	NT5C3B	0.989468	8.83667	2.74331e-13	1.43967e-08
19	43696975	G	A	rs12426	CREB3L2	CREB3L2_2	0.000407098	0.391116	3.80396e-06	0.00535178	PSG2	0.803123	4.86641	6.01636e-06	0.0232237
19	9812721	G	A	rs74383761	CREB3L2	CREB3L2_2	0.391116	0.000341065	3.80396e-06	0.00535178	ZNF846	0.915264	4.78336	8.27467e-06	0.0289343
1	10490881	G	A	rs481571	CREB3L2	CREB3L2_2	0.000341065	0.391116	3.80396e-06	0.00535178	PGD	-0.706777	-4.72834	1.02056e-05	0.0331364
20	34228946	C	T	rs3787165	CREB3L2	CREB3L2_2	0.391116	0.000266674	3.80396e-06	0.00535178	CPNE1	-0.792161	-5.27463	1.21318e-06	0.00680823
20	3538654	C	T	rs235581	CREB3L2	CREB3L2_2	0.391116	0.000407098	3.80396e-06	0.00535178	ITPA	-0.599602	-4.50263	2.38317e-05	0.0613204
21	30233420	A	G	rs2738952	CREB3L2	CREB3L2_2	0.391116	0.000407098	3.80396e-06	0.00535178	CCT8	0.8138	4.51173	2.30399e-05	0.0599233
3	113206590	T	C	rs11917288	CREB3L2	CREB3L2_2	0.38004	0.000190081	3.80396e-06	0.00535178	GTPBP8	1.4451	4.56781	1.86939e-05	0.0516589
3	58332543	T	C	rs4681846	CREB3L2	CREB3L2_2	0.391116	0.000373545	3.80396e-06	0.00535178	PXK	0.751744	5.17158	1.8269e-06	0.00928179
6	31303775	C	T	rs28752917	CREB3L2	CREB3L2_2	0.000376474	0.391116	3.80396e-06	0.00535178	MICA	-0.630097	-4.43968	3.00812e-05	0.068865
6	42901120	A	G	rs4714634	CREB3L2	CREB3L2_2	0.233405	0.000143072	3.80396e-06	0.00535178	PEX6	0.634441	4.9866	3.77671e-06	0.0162535
7	75760909	T	C	rs112615204	CREB3L2	CREB3L2_2	0.391116	0.000347959	3.80396e-06	0.00535178	STYXL1	1.38756	5.79574	1.46084e-07	0.00123398
10	32722694	A	T	rs4262628	CREB3L2	CREB3L2_2	0.000373545	0.353246	6.42278e-06	0.00692501	ITGB1	1.03917	4.7852	8.21662e-06	0.0289343
12	110297809	T	G	rs56329872	CREB3L2	CREB3L2_2	0.000438847	0.400426	6.42278e-06	0.00692501	GLTP	0.74835	7.91158	1.62527e-11	4.74459e-07
19	52150209	C	T	rs34507354	CREB3L2	CREB3L2_2	0.000450113	0.400426	6.42278e-06	0.00692501	ZNF701	-0.663866	-4.65194	1.36298e-05	0.0406623
1	32130120	A	C	rs116541677	CREB3L2	CREB3L2_2	0.000407098	0.360836	6.42278e-06	0.00692501	BSDC1	1.07122	4.30337	4.95186e-05	0.097376
10	127536562	T	C	rs10794027	CREB3L2	CREB3L2_2	0.000683143	0.40889	8.23194e-06	0.00692501	UROS	-0.551794	-5.64109	2.75881e-07	0.002112
10	24257756	T	C	rs7358252	CREB3L2	CREB3L2_2	0.400426	0.000683143	8.23194e-06	0.00692501	PRTFDC1	0.660191	4.29445	5.1146e-05	0.0995222
10	32793884	C	T	rs79160014	CREB3L2	CREB3L2_2	0.000832132	0.40889	8.23194e-06	0.00692501	ITGB1	1.03917	4.7852	8.21662e-06	0.0289343
10	98950028	T	C	rs1318575	CREB3L2	CREB3L2_2	0.00109908	0.617476	8.23194e-06	0.00692501	PGAM1	-1.12964	-5.76388	1.66609e-07	0.00139877
11	74697923	T	G	rs725460	CREB3L2	CREB3L2_2	0.00109908	0.617476	8.23194e-06	0.00692501	XRRA1	1.16769	9.8836	2.75893e-15	4.67316e-10
13	43538905	T	C	rs9567076	CREB3L2	CREB3L2_2	0.00102782	0.61222	8.23194e-06	0.00692501	DNAJC15	-0.670412	-4.55198	1.98329e-05	0.0536137
13	43603306	C	G	rs1408161	CREB3L2	CREB3L2_2	0.000190081	0.0992318	8.23194e-06	0.00692501	DNAJC15	0.602381	4.83414	6.81159e-06	0.0255482
14	79220078	C	T	rs929921	CREB3L2	CREB3L2_2	0.316948	0.0006158	8.23194e-06	0.00692501	SLIRP	0.674127	5.11366	2.29618e-06	0.0108082
14	79222451	A	G	rs10137393	CREB3L2	CREB3L2_2	0.316948	0.0006158	8.23194e-06	0.00692501	SLIRP	0.674127	5.11366	2.29618e-06	0.0108082
16	80980289	G	A	rs35115578	CREB3L2	CREB3L2_2	0.617476	0.00109908	8.23194e-06	0.00692501	CENPN	0.976792	5.61063	3.12459e-07	0.00236557
16	81023925	A	G	rs9935739	CREB3L2	CREB3L2_2	0.00109908	0.617476	8.23194e-06	0.00692501	CENPN	1.10743	4.93955	4.53463e-06	0.0187236
16	872138	A	G	rs56035091	CREB3L2	CREB3L2_2	0.00118683	0.623979	8.23194e-06	0.00692501	RHBDL1	1.19523	4.37808	3.77184e-05	0.0811206
16	88893013	G	C	rs3859024	CREB3L2	CREB3L2_2	0.400426	0.0006158	8.23194e-06	0.00692501	TRAPPC2L	-0.719372	-4.37646	3.79426e-05	0.081514
17	15949099	T	C	rs9909615	CREB3L2	CREB3L2_2	0.000683143	0.40889	8.23194e-06	0.00692501	ZSWIM7	-0.714268	-6.14393	3.42072e-08	0.000359034
19	43648074	C	A	rs6509060	CREB3L2	CREB3L2_2	0.00118683	0.623979	8.23194e-06	0.00692501	PSG4	0.951593	8.67208	5.67174e-13	2.486e-08
20	34201820	A	C	rs11699996	CREB3L2	CREB3L2_2	0.000519595	0.316948	8.23194e-06	0.00692501	CPNE1	-1.58525	-8.00056	1.09818e-11	3.34984e-07
20	34201820	A	C	rs11699996	CREB3L2	CREB3L2_2	0.000519595	0.316948	8.23194e-06	0.00692501	ERGIC3	-1.05704	-4.35388	4.12066e-05	0.0862604
20	34253656	G	C	rs113203744	CREB3L2	CREB3L2_2	0.0006158	0.400426	8.23194e-06	0.00692501	CPNE1	-1.38219	-9.141	7.17254e-14	5.94151e-09
21	38493455	A	G	rs2835608	CREB3L2	CREB3L2_2	0.00109908	0.623979	8.23194e-06	0.00692501	PIGP	0.698908	5.29788	1.10567e-06	0.00630863
21	47746882	A	G	rs4819238	CREB3L2	CREB3L2_2	0.00109908	0.61222	8.23194e-06	0.00692501	YBEY	1.09077	5.39169	7.5904e-07	0.00464747
22	19189706	T	C	rs2854643	CREB3L2	CREB3L2_2	0.000683143	0.400426	8.23194e-06	0.00692501	SLC25A1	0.775105	6.36061	1.36884e-08	0.00017332
22	21064120	A	G	rs146546335	CREB3L2	CREB3L2_2	0.000832132	0.40889	8.23194e-06	0.00692501	SNAP29	1.12124	6.26646	2.04015e-08	0.000240255
22	24302218	T	C	rs181566899	CREB3L2	CREB3L2_2	0.000832132	0.40889	8.23194e-06	0.00692501	GSTT1	-0.880858	-4.8862	5.57425e-06	0.0219345
2	202008700	A	T	rs1981726	CREB3L2	CREB3L2_2	0.400426	0.000519595	8.23194e-06	0.00692501	PPIL3	-0.786353	-5.10913	2.33746e-06	0.0109797
2	202008700	A	T	rs1981726	CREB3L2	CREB3L2_2	0.400426	0.000519595	8.23194e-06	0.00692501	CFLAR	-0.689191	-4.57916	1.79171e-05	0.0502217
2	56017058	G	A	rs200245099	CREB3L2	CREB3L2_2	0.617476	0.00109908	8.23194e-06	0.00692501	EFEMP1	0.872862	5.14332	2.04272e-06	0.00985217
3	194290311	A	G	rs111975743	CREB3L2	CREB3L2_2	0.400426	0.000494705	8.23194e-06	0.00692501	ATP13A3	-0.568848	-4.52562	2.18802e-05	0.0577645
3	67702884	T	C	rs13091330	CREB3L2	CREB3L2_2	0.617476	0.00109908	8.23194e-06	0.00692501	SUCLG2	-0.687835	-4.50809	2.33536e-05	0.0603855
4	1293997	T	C	rs1316419	CREB3L2	CREB3L2_2	0.40889	0.000832132	8.23194e-06	0.00692501	CTBP1	0.585159	4.4814	2.57834e-05	0.0648917
6	32189032	C	T	rs415929	CREB3L2	CREB3L2_2	0.00109908	0.623979	8.23194e-06	0.00692501	MICA	-0.588888	-4.41647	3.2764e-05	0.0734801
6	32377712	T	C	rs28732205	CREB3L2	CREB3L2_2	0.61222	0.00109908	8.23194e-06	0.00692501	MICA	-0.690783	-4.56193	1.91091e-05	0.0523158
6	74006770	T	C	rs66984567	CREB3L2	CREB3L2_2	0.40889	0.000683143	8.23194e-06	0.00692501	KHDC1	1.06542	4.71011	1.09371e-05	0.0347216
7	135244265	C	T	rs34689429	CREB3L2	CREB3L2_2	0.000683143	0.40889	8.23194e-06	0.00692501	C7orf73	-0.547831	-4.74128	9.71534e-06	0.0324187
7	43744895	A	G	rs13222617	CREB3L2	CREB3L2_2	0.623979	0.00109955	8.23194e-06	0.00692501	COA1	-0.750122	-4.45507	2.84203e-05	0.0664502
8	11633188	G	A	rs7000800	CREB3L2	CREB3L2_2	0.400426	0.000519595	8.23194e-06	0.00692501	CTSB	0.833645	5.11125	2.31803e-06	0.010902
8	144087005	T	C	rs13263165	CREB3L2	CREB3L2_2	0.617476	0.00109908	8.23194e-06	0.00692501	LY6E	0.76904	5.96515	7.23246e-08	0.000693233
9	102234357	G	A	rs602522	CREB3L2	CREB3L2_2	0.00102782	0.61222	8.23194e-06	0.00692501	STX17	-0.648953	-4.29919	5.0275e-05	0.0983755
4	185644143	A	G	rs6552810	CREB3L2	CREB3L2_2	0.623979	0.001344	1.32604e-05	0.00982275	CENPU	-0.76224	-4.47068	2.68275e-05	0.0652335
10	32883908	T	C	rs140435397	CREB3L2	CREB3L2_2	0.40889	0.000892448	1.36595e-05	0.00982275	ITGB1	1.03917	4.7852	8.21662e-06	0.0289343
16	30351842	C	T	rs12921723	CREB3L2	CREB3L2_2	0.000892448	0.40889	1.36595e-05	0.00982275	SEPT1	-0.72728	-4.86208	6.1175e-06	0.0234448
1	89475930	A	G	rs559773277	CREB3L2	CREB3L2_2	0.40889	0.000892448	1.36595e-05	0.00982275	GBP3	-1.20109	-13.1113	3.35132e-21	4.90748e-15
3	127940534	A	G	rs6439122	CREB3L2	CREB3L2_2	0.40889	0.000892448	1.36595e-05	0.00982275	SEC61A1	0.772217	5.54073	4.15418e-07	0.00294377
5	133463332	A	G	rs73790165	CREB3L2	CREB3L2_2	0.625888	0.00143269	1.60058e-05	0.00982275	UBE2B	1.15588	4.46807	2.7088e-05	0.0652335
10	33239324	C	T	rs12258174	CREB3L2	CREB3L2_2	0.627847	0.00193793	1.70232e-05	0.00982275	ITGB1	0.942177	4.40749	3.38626e-05	0.0751642
11	74660143	C	G	rs2165163	CREB3L2	CREB3L2_2	0.00193793	0.627847	1.70232e-05	0.00982275	XRRA1	1.16769	9.8836	2.75893e-15	4.67316e-10
12	57255135	A	G	rs4759035	CREB3L2	CREB3L2_2	0.625888	0.00182349	1.70232e-05	0.00982275	RAB5B	0.712687	4.41572	3.28539e-05	0.0736235
17	40295397	A	G	rs6503687	CREB3L2	CREB3L2_2	0.00182349	0.625888	1.70232e-05	0.00982275	NAGLU	-1.01429	-4.87557	5.80771e-06	0.0225217
17	45937923	C	T	rs62066132	CREB3L2	CREB3L2_2	0.00182349	0.625888	1.70232e-05	0.00982275	SCRN2	-0.80559	-4.55405	1.96801e-05	0.0535242
18	77797884	A	G	rs7238985	CREB3L2	CREB3L2_2	0.625888	0.0015271	1.70232e-05	0.00982275	TXNL4A	0.501624	4.72709	1.02541e-05	0.0332012
19	1927545	G	A	rs12185520	CREB3L2	CREB3L2_2	0.00182349	0.625888	1.70232e-05	0.00982275	CIRBP	1.13849	4.46794	2.71005e-05	0.0652335
19	43527034	T	C	rs4029159	CREB3L2	CREB3L2_2	0.00143269	0.623979	1.70232e-05	0.00982275	PSG4	0.809876	6.4111	1.10444e-08	0.000143903
19	43669745	A	C	rs10417401	CREB3L2	CREB3L2_2	0.00182349	0.625888	1.70232e-05	0.00982275	PSG4	0.910221	8.44336	1.55674e-12	6.29838e-08
19	43675925	C	G	rs59139437	CREB3L2	CREB3L2_2	0.00206125	0.634439	1.70232e-05	0.00982275	PSG2	1.04231	6.34408	1.46836e-08	0.000181278
19	43713940	C	A	rs2159135	CREB3L2	CREB3L2_2	0.627847	0.00193793	1.70232e-05	0.00982275	PSG4	0.9307	8.26585	3.40809e-12	1.18279e-07
19	43714633	C	G	rs13346935	CREB3L2	CREB3L2_2	0.0015271	0.625888	1.70232e-05	0.00982275	ETHE1	0.798216	5.97732	6.87444e-08	0.00067067
19	43714633	C	G	rs13346935	CREB3L2	CREB3L2_2	0.0015271	0.625888	1.70232e-05	0.00982275	PSG4	-0.741994	-5.34671	9.09363e-07	0.00536734
19	43714633	C	G	rs13346935	CREB3L2	CREB3L2_2	0.0015271	0.625888	1.70232e-05	0.00982275	PSG2	0.638878	4.31885	4.68128e-05	0.093929
19	9874869	A	G	rs74257270	CREB3L2	CREB3L2_2	0.400426	0.00126115	1.70232e-05	0.00982275	ZNF846	0.915264	4.78336	8.27467e-06	0.0289343
1	89496345	A	G	rs12117426	CREB3L2	CREB3L2_2	0.627847	0.00193793	1.70232e-05	0.00982275	GBP3	-1.14266	-12.4699	4.59079e-20	4.7363e-14
20	4617004	G	A	rs6052704	CREB3L2	CREB3L2_2	0.632264	0.00193793	1.70232e-05	0.00982275	SLC23A2	1.53461	5.13088	2.1455e-06	0.0102672
20	55452397	G	A	rs6025229	CREB3L2	CREB3L2_2	0.632264	0.00193793	1.70232e-05	0.00982275	PMEPA1	0.973062	4.67531	1.24783e-05	0.038032
21	27120616	T	A	rs59892366	CREB3L2	CREB3L2_2	0.632264	0.00193793	1.70232e-05	0.00982275	GABPA	1.46117	4.47877	2.60361e-05	0.0652335
22	42922420	C	T	rs5996182	CREB3L2	CREB3L2_2	0.625888	0.00172006	1.70232e-05	0.00982275	RRP7A	-0.99156	-5.0911	2.50922e-06	0.0115593
2	201952896	T	C	rs113338606	CREB3L2	CREB3L2_2	0.00206125	0.634439	1.70232e-05	0.00982275	PPIL3	-0.856073	-5.47069	5.51886e-07	0.00354552
3	10010710	C	T	rs61146682	CREB3L2	CREB3L2_2	0.00193793	0.632264	1.70232e-05	0.00982275	BRK1	-0.690666	-4.64816	1.38252e-05	0.0408668
5	34879392	G	A	rs111738888	CREB3L2	CREB3L2_2	0.00206125	0.634439	1.70232e-05	0.00982275	DNAJC21	1.25735	5.04617	2.99291e-06	0.013393
5	96221889	A	G	rs11135484	CREB3L2	CREB3L2_2	0.627847	0.00182349	1.70232e-05	0.00982275	ERAP2	0.963189	8.68571	5.34057e-13	2.47129e-08
6	138718523	A	G	rs1928278	CREB3L2	CREB3L2_2	0.627847	0.00182349	1.70232e-05	0.00982275	HEBP2	-0.852606	-4.39806	3.50553e-05	0.0769624
7	100892604	T	C	rs60719606	CREB3L2	CREB3L2_2	0.634439	0.00206125	1.70232e-05	0.00982275	FIS1	-1.14413	-4.88417	5.61812e-06	0.0219345
7	43803607	G	A	rs1181573	CREB3L2	CREB3L2_2	0.00172006	0.625888	1.70232e-05	0.00982275	COA1	0.723292	4.34256	4.29429e-05	0.088211
7	75657553	C	T	rs150685585	CREB3L2	CREB3L2_2	0.00193793	0.632264	1.70232e-05	0.00982275	STYXL1	1.38756	5.79574	1.46084e-07	0.00123398
8	11629241	G	A	rs804267	CREB3L2	CREB3L2_2	0.00109908	0.40889	1.70232e-05	0.00982275	CTSB	0.609651	4.32487	4.57989e-05	0.0927226
9	139620637	A	G	rs72761016	CREB3L2	CREB3L2_2	0.625888	0.00182349	1.70232e-05	0.00982275	SNHG7	-1.36207	-7.08689	6.02118e-10	1.16608e-05
9	139620966	T	C	rs11145848	CREB3L2	CREB3L2_2	0.627847	0.00182349	1.70232e-05	0.00982275	SNHG7	-1.36207	-7.08689	6.02118e-10	1.16608e-05
14	65376736	T	C	rs17102298	CREB3L2	CREB3L2_1	0.966277	0.00508641	1.94578e-05	0.00982275	CHURC1	0.846419	5.02467	3.25547e-06	0.0142963
10	32938800	T	G	rs2210741	CREB3L2	CREB3L2_2	0.00242664	0.63648	2.41533e-05	0.00982275	ITGB1	1.03917	4.7852	8.21662e-06	0.0289343
10	4979935	A	G	rs4382804	CREB3L2	CREB3L2_2	0.634439	0.00231936	2.41533e-05	0.00982275	AKR1C2	1.35088	5.21397	1.54442e-06	0.00826262
12	121040775	G	A	rs78300076	CREB3L2	CREB3L2_2	0.00257717	0.66238	2.41533e-05	0.00982275	POP5	-1.04137	-4.83978	6.66554e-06	0.0250625
13	114794526	G	A	rs370838447	CREB3L2	CREB3L2_2	0.632264	0.00206125	2.41533e-05	0.00982275	TMEM255B	1.52783	5.06169	2.8163e-06	0.0127146
13	114990250	T	G	rs7318764	CREB3L2	CREB3L2_2	0.632264	0.00206125	2.41533e-05	0.00982275	UPF3A	0.791009	4.76829	8.76483e-06	0.0301604
13	43555837	C	T	rs9533333	CREB3L2	CREB3L2_2	0.650573	0.00257717	2.41533e-05	0.00982275	DNAJC15	-0.833675	-6.43296	1.00629e-08	0.000133763
13	44449368	G	C	rs12875052	CREB3L2	CREB3L2_2	0.66238	0.00296136	2.41533e-05	0.00982275	CCDC122	-0.757477	-5.25183	1.3286e-06	0.00735415
14	65376736	T	C	rs17102298	CREB3L2	CREB3L2_2	0.66238	0.00257717	2.41533e-05	0.00982275	CHURC1	0.846419	5.02467	3.25547e-06	0.0142963
15	41003463	G	A	rs12592524	CREB3L2	CREB3L2_2	0.00257717	0.650573	2.41533e-05	0.00982275	C15orf57	-0.709308	-4.76749	8.79161e-06	0.0302251
16	65834741	T	G	rs467649	CREB3L2	CREB3L2_2	0.625888	0.00206125	2.41533e-05	0.00982275	CDH11	1.43291	5.62467	2.95034e-07	0.00224853
16	67238222	C	G	rs79678000	CREB3L2	CREB3L2_2	0.650573	0.00257717	2.41533e-05	0.00982275	PSMB10	-1.14718	-4.42729	3.14856e-05	0.0714567
16	892220	C	G	rs77864244	CREB3L2	CREB3L2_2	0.00257717	0.66238	2.41533e-05	0.00982275	RHBDL1	1.05757	4.42037	3.22971e-05	0.0727456
17	79617705	A	G	rs13372	CREB3L2	CREB3L2_2	0.66238	0.00296136	2.41533e-05	0.00982275	ARL16	-1.16037	-5.8311	1.26213e-07	0.00111366
18	3169722	T	A	rs8096024	CREB3L2	CREB3L2_2	0.00257717	0.627847	2.41533e-05	0.00982275	MYL12B	-0.387617	-4.47841	2.60712e-05	0.0652335
19	43520637	G	C	rs2354821	CREB3L2	CREB3L2_2	0.00257717	0.650573	2.41533e-05	0.00982275	PSG2	0.656594	4.73295	1.00281e-05	0.0327192
19	43520637	G	C	rs2354821	CREB3L2	CREB3L2_2	0.00257717	0.650573	2.41533e-05	0.00982275	PSG4	-0.645681	-4.71583	1.07024e-05	0.034383
19	43523906	A	G	rs10775540	CREB3L2	CREB3L2_2	0.00257717	0.66238	2.41533e-05	0.00982275	PSG4	0.809876	6.4111	1.10444e-08	0.000143903
19	43699991	T	C	rs4239521	CREB3L2	CREB3L2_2	0.66238	0.00257717	2.41533e-05	0.00982275	PSG4	0.9307	8.26585	3.40809e-12	1.18279e-07
19	8486332	T	C	rs62117527	CREB3L2	CREB3L2_2	0.00257717	0.66238	2.41533e-05	0.00982275	2020-03-02	0.876001	5.56833	3.71287e-07	0.00270667
1	2033374	A	G	rs3107137	CREB3L2	CREB3L2_2	0.00296136	0.66238	2.41533e-05	0.00982275	CCNL2	-0.614258	-4.5749	1.82049e-05	0.0509404
1	21066996	C	T	rs76722220	CREB3L2	CREB3L2_2	0.00296136	0.66238	2.41533e-05	0.00982275	TMCO4	-0.897045	-4.6319	1.4699e-05	0.0429849
1	32124833	A	G	rs60694879	CREB3L2	CREB3L2_2	0.00296136	0.66238	2.41533e-05	0.00982275	BSDC1	1.07122	4.30337	4.95186e-05	0.097376
20	3154442	G	C	rs73892832	CREB3L2	CREB3L2_2	0.63648	0.00242664	2.41533e-05	0.00982275	ITPA	-1.0073	-5.80709	1.39393e-07	0.0011939
20	42108573	A	G	rs62227412	CREB3L2	CREB3L2_2	0.623979	0.00231936	2.41533e-05	0.00982275	SRSF6	0.643915	4.48287	2.56439e-05	0.0646647
21	30234498	A	T	rs2705661	CREB3L2	CREB3L2_2	0.632264	0.00206125	2.41533e-05	0.00982275	CCT8	0.8138	4.51173	2.30399e-05	0.0599233
21	47654388	C	G	rs2839163	CREB3L2	CREB3L2_2	0.00257717	0.650573	2.41533e-05	0.00982275	YBEY	0.979064	4.44499	2.94977e-05	0.0683241
22	21053670	T	C	rs5760087	CREB3L2	CREB3L2_2	0.66238	0.00296136	2.41533e-05	0.00982275	SNAP29	0.520626	4.42983	3.11922e-05	0.0710717
2	177316719	G	A	rs6743568	CREB3L2	CREB3L2_2	0.63648	0.00257717	2.41533e-05	0.00982275	AC009336.24	0.675346	4.75386	9.26078e-06	0.03117
2	20186200	C	G	rs62109421	CREB3L2	CREB3L2_2	0.00257717	0.650573	2.41533e-05	0.00982275	TTC32	1.28003	4.55039	1.99505e-05	0.0537283
2	202143764	A	G	rs13418478	CREB3L2	CREB3L2_2	0.00257717	0.66238	2.41533e-05	0.00982275	CFLAR	-1.05793	-4.63276	1.46514e-05	0.0428707
2	33410088	A	G	rs17566780	CREB3L2	CREB3L2_2	0.00143269	0.400426	2.41533e-05	0.00982275	LTBP1	0.717456	5.46279	5.69785e-07	0.00363326
2	42448431	G	T	rs6724049	CREB3L2	CREB3L2_2	0.00231936	0.63648	2.41533e-05	0.00982275	COX7A2L	0.558365	5.17263	1.81931e-06	0.00928179
2	44712929	G	A	rs698819	CREB3L2	CREB3L2_2	0.00257717	0.63648	2.41533e-05	0.00982275	DYNC2LI1	1.00941	4.88669	5.5638e-06	0.0219128
3	113054308	G	A	rs735	CREB3L2	CREB3L2_2	0.00296136	0.66238	2.41533e-05	0.00982275	GTPBP8	1.62576	4.97673	3.92478e-06	0.0165919
3	113152611	C	T	rs2291412	CREB3L2	CREB3L2_2	0.00242664	0.63648	2.41533e-05	0.00982275	GTPBP8	1.62576	4.97673	3.92478e-06	0.0165919
3	15880060	C	G	rs13080145	CREB3L2	CREB3L2_2	0.66238	0.00296136	2.41533e-05	0.00982275	ANKRD28	-0.746866	-4.81951	7.20507e-06	0.0266236
3	15895581	C	G	rs1345157	CREB3L2	CREB3L2_2	0.66238	0.00296136	2.41533e-05	0.00982275	ANKRD28	-0.746866	-4.81951	7.20507e-06	0.0266236
3	196366264	T	C	rs1684446	CREB3L2	CREB3L2_2	0.63648	0.00242664	2.41533e-05	0.00982275	PAK2	0.702028	4.49014	2.49627e-05	0.063327
3	58378079	A	G	rs56097407	CREB3L2	CREB3L2_2	0.650573	0.00257717	2.41533e-05	0.00982275	PXK	0.751744	5.17158	1.8269e-06	0.00928179
3	67639542	A	C	rs57578558	CREB3L2	CREB3L2_2	0.00257717	0.63648	2.41533e-05	0.00982275	SUCLG2	-0.600298	-4.32453	4.58553e-05	0.0927845
4	185627262	C	T	rs28579266	CREB3L2	CREB3L2_2	0.00296136	0.66238	2.41533e-05	0.00982275	CENPU	-0.76224	-4.47068	2.68275e-05	0.0652335
4	185648997	A	G	rs28649620	CREB3L2	CREB3L2_2	0.650573	0.00257717	2.41533e-05	0.00982275	CENPU	-0.76224	-4.47068	2.68275e-05	0.0652335
5	132023263	C	G	rs6897429	CREB3L2	CREB3L2_2	0.66238	0.00296136	2.41533e-05	0.00982275	P4HA2	-0.650139	-4.32172	4.63273e-05	0.0933551
5	136309210	T	C	rs2429086	CREB3L2	CREB3L2_2	0.360836	0.00143269	2.41533e-05	0.00982275	SPOCK1	0.911829	4.36705	3.92716e-05	0.0834099
6	158504813	C	G	rs1750037	CREB3L2	CREB3L2_2	0.00296136	0.66238	2.41533e-05	0.00982275	GTF2H5	-0.787015	-4.30068	5.00051e-05	0.0980037
6	31936668	T	C	rs410851	CREB3L2	CREB3L2_2	0.650573	0.00257717	2.41533e-05	0.00982275	MICA	0.666842	4.48551	2.53945e-05	0.0641213
6	73984720	C	T	rs10943088	CREB3L2	CREB3L2_2	0.00257717	0.66238	2.41533e-05	0.00982275	KHDC1	1.34848	5.84769	1.17836e-07	0.00104905
7	105612806	G	A	rs2727758	CREB3L2	CREB3L2_2	0.00257717	0.659815	2.41533e-05	0.00982275	ATXN7L1	-1.26382	-4.30269	4.96413e-05	0.0974886
7	43655211	T	C	rs10215478	CREB3L2	CREB3L2_2	0.37929	0.001344	2.41533e-05	0.00982275	COA1	-0.760833	-5.97043	7.07486e-08	0.000681291
7	43667792	C	T	rs28403460	CREB3L2	CREB3L2_2	0.00257717	0.66238	2.41533e-05	0.00982275	COA1	-0.750122	-4.45507	2.84203e-05	0.0664502
7	73258750	G	A	rs10225983	CREB3L2	CREB3L2_2	0.00242664	0.63648	2.41533e-05	0.00982275	WBSCR27	1.51526	11.6081	1.66713e-18	6.35957e-13
8	144983493	C	T	rs56077246	CREB3L2	CREB3L2_2	0.00242664	0.63648	2.41533e-05	0.00982275	PLEC	-0.631145	-4.29498	5.10487e-05	0.0994083
8	145036615	C	T	rs7010330	CREB3L2	CREB3L2_2	0.000832132	0.197921	2.41533e-05	0.00982275	PLEC	-0.697521	-5.26445	1.26344e-06	0.00702945
9	36132763	G	A	rs28546853	CREB3L2	CREB3L2_2	0.00257717	0.66238	2.41533e-05	0.00982275	RECK	1.28328	4.32714	4.5423e-05	0.0921258
3	126975866	T	C	rs66505982	CREB3L2	CREB3L2_2	0.00296136	0.625888	2.41876e-05	0.00982275	ABTB1	-0.98123	-4.79582	7.88957e-06	0.0288059
3	15717693	G	A	rs2246960	CREB3L2	CREB3L2_2	0.00296136	0.632264	2.41876e-05	0.00982275	ANKRD28	-0.746866	-4.81951	7.20507e-06	0.0266236
8	144655315	A	C	rs10866912	CREB3L2	CREB3L2_2	0.63648	0.00296136	2.41876e-05	0.00982275	NAPRT1	-0.639612	-4.45399	2.85345e-05	0.0666794
11	45829329	T	C	rs10444289	CREB3L2	CREB3L2_2	0.00172006	0.339198	3.68193e-05	0.00982275	DGKZ	-1.27133	-4.46066	2.78399e-05	0.0662474
11	45829329	T	C	rs10444289	CREB3L2	CREB3L2_2	0.00172006	0.339198	3.68193e-05	0.00982275	ATG13	1.26244	4.36475	3.96021e-05	0.0838254
12	7023300	C	A	ss1388026712	CREB3L2	CREB3L2_2	0.00318337	0.66238	3.68193e-05	0.00982275	SPSB2	0.761094	4.75456	9.23618e-06	0.03117
2	20201922	C	T	rs55977150	CREB3L2	CREB3L2_2	0.66238	0.00318337	3.68193e-05	0.00982275	TTC32	1.28003	4.55039	1.99505e-05	0.0537283
6	43151186	T	C	rs113955756	CREB3L2	CREB3L2_2	0.00172006	0.341238	3.68193e-05	0.00982275	DNPH1	-1.32733	-5.7588	1.70135e-07	0.00142758
9	114361079	A	G	rs7854485	CREB3L2	CREB3L2_2	0.66741	0.00340715	3.68193e-05	0.00982275	PTGR1	0.746578	4.40295	3.44328e-05	0.0760985
12	99115668	G	C	rs12368428	CREB3L2	CREB3L2_2	0.66238	0.00340715	3.74745e-05	0.00982275	IKBIP	0.609793	4.9482	4.38494e-06	0.0182667
1	39484722	G	T	rs76392777	CREB3L2	CREB3L2_2	0.00340715	0.66238	3.74745e-05	0.00982275	NDUFS5	-0.813434	-7.01021	8.4004e-10	1.58427e-05
11	74555056	T	C	rs3814726	CREB3L2	CREB3L2_2	0.674899	0.0041608	3.88181e-05	0.00982275	XRRA1	0.976906	7.92397	1.53896e-11	4.5217e-07
12	110297222	A	G	rs2193534	CREB3L2	CREB3L2_2	0.669269	0.00390555	3.88181e-05	0.00982275	GLTP	-0.572159	-5.1179	2.25811e-06	0.0106456
13	115071336	G	A	rs9525322	CREB3L2	CREB3L2_2	0.00390555	0.669269	3.88181e-05	0.00982275	UPF3A	-1.04568	-5.50096	4.8821e-07	0.0032272
17	15911105	T	G	rs4792712	CREB3L2	CREB3L2_2	0.0041608	0.674899	3.88181e-05	0.00982275	ZSWIM7	0.720019	6.20939	2.59627e-08	0.000290933
17	15997426	A	G	rs11871961	CREB3L2	CREB3L2_2	0.669269	0.00390555	3.88181e-05	0.00982275	ZSWIM7	0.714303	6.06687	4.72746e-08	0.000478487
17	15997773	A	C	rs11872032	CREB3L2	CREB3L2_2	0.669269	0.00390555	3.88181e-05	0.00982275	ZSWIM7	0.714303	6.06687	4.72746e-08	0.000478487
17	36655303	A	G	rs117625803	CREB3L2	CREB3L2_2	0.00390555	0.669269	3.88181e-05	0.00982275	DDX52	1.40042	4.30244	4.96869e-05	0.0975655
17	77760764	G	A	rs4889787	CREB3L2	CREB3L2_2	0.674899	0.0041608	3.88181e-05	0.00982275	EIF4A3	-0.659095	-4.91862	4.91771e-06	0.0200124
20	3391483	G	A	rs6051840	CREB3L2	CREB3L2_2	0.66741	0.00363878	3.88181e-05	0.00982275	ITPA	-0.805758	-5.01018	3.44505e-06	0.0150228
21	38567911	C	T	rs7280251	CREB3L2	CREB3L2_2	0.00242664	0.400426	3.88181e-05	0.00982275	PIGP	0.753469	5.24624	1.3585e-06	0.00747862
21	47823788	C	T	rs13049164	CREB3L2	CREB3L2_2	0.0041608	0.674899	3.88181e-05	0.00982275	YBEY	1.00149	4.41368	3.31012e-05	0.0740661
4	173884562	C	T	rs2610215	CREB3L2	CREB3L2_2	0.00363878	0.66741	3.88181e-05	0.00982275	GALNT7	0.859203	4.2996	5.01999e-05	0.0983092
5	96271638	G	A	rs2617434	CREB3L2	CREB3L2_2	0.625888	0.00340715	3.88181e-05	0.00982275	ERAP2	1.05489	9.04923	1.07458e-13	6.46849e-09
6	138655028	T	C	rs4895520	CREB3L2	CREB3L2_2	0.66741	0.00363878	3.88181e-05	0.00982275	HEBP2	-1.03919	-4.30746	4.87905e-05	0.0964825
6	160198944	A	G	rs35625689	CREB3L2	CREB3L2_2	0.37929	0.00228606	3.88181e-05	0.00982275	MRPL18	0.457005	4.41285	3.32032e-05	0.0740728
8	145070151	A	G	rs11990215	CREB3L2	CREB3L2_2	0.674899	0.0041608	3.88181e-05	0.00982275	PLEC	-0.618632	-4.49383	2.46228e-05	0.0626959
9	139617836	T	C	rs6874	CREB3L2	CREB3L2_2	0.674899	0.0041608	3.88181e-05	0.00982275	SNHG7	-1.36207	-7.08689	6.02118e-10	1.16608e-05
3	46607255	C	T	rs7650998	CREB3L2	CREB3L2_1	3.36952e-06	0.000590136	4.43808e-05	0.00982275	LRRC2	0.654605	4.40401	3.42984e-05	0.0759303
6	31360257	T	G	rs7751923	CREB3L2	CREB3L2_1	0.0303492	0.000235236	4.59491e-05	0.00982275	MICA	-1.0425	-7.30643	2.31311e-10	4.74911e-06
11	118872404	C	T	rs6589713	CREB3L2	CREB3L2_2	0.67649	0.00444629	4.64853e-05	0.00982275	TRAPPC4	0.814586	5.93869	8.07522e-08	0.000763343
12	7363447	A	G	ss1388035092	CREB3L2	CREB3L2_2	0.00257717	0.38004	4.64853e-05	0.00982275	LTBR	-0.955695	-4.7272	1.02498e-05	0.0332012
13	115059765	G	A	rs7320104	CREB3L2	CREB3L2_2	0.00257717	0.391116	4.64853e-05	0.00982275	UPF3A	0.831541	4.73717	9.8683e-06	0.0326125
14	103548702	T	G	rs377467945	CREB3L2	CREB3L2_2	0.00443189	0.67649	4.64853e-05	0.00982275	APOPT1	1.00569	4.87023	5.92855e-06	0.0229221
19	43775959	C	T	rs3899712	CREB3L2	CREB3L2_2	0.00443189	0.67649	4.64853e-05	0.00982275	ETHE1	0.764102	5.81619	1.34244e-07	0.00116208
19	50494328	C	G	rs62115169	CREB3L2	CREB3L2_2	0.00231936	0.370128	4.64853e-05	0.00982275	JOSD2	-1.17274	-4.57001	1.85406e-05	0.0516589
1	89556260	C	A	rs7520950	CREB3L2	CREB3L2_2	0.00443189	0.67649	4.64853e-05	0.00982275	GBP3	-0.957205	-7.66697	4.76662e-11	1.2211e-06
20	3177099	A	G	rs6051632	CREB3L2	CREB3L2_2	0.00228606	0.360836	4.64853e-05	0.00982275	ITPA	-0.977493	-5.72083	1.98915e-07	0.00163686
22	24336531	C	A	rs2844004	CREB3L2	CREB3L2_2	0.00228606	0.360836	4.64853e-05	0.00982275	GSTT1	-0.954831	-9.66878	7.05964e-15	1.12841e-09
22	45498187	G	A	rs5765168	CREB3L2	CREB3L2_2	0.00257717	0.38004	4.64853e-05	0.00982275	KIAA0930	0.65676	4.53654	2.10086e-05	0.0559867
2	114171423	A	G	rs2757893	CREB3L2	CREB3L2_2	0.00257717	0.38004	4.64853e-05	0.00982275	CBWD2	-0.813334	-5.08221	2.59842e-06	0.0118855
2	114176424	T	C	rs1191647	CREB3L2	CREB3L2_2	0.00257717	0.387498	4.64853e-05	0.00982275	CBWD2	-0.796515	-4.9237	4.82192e-06	0.0197144
2	20171987	G	A	rs28477921	CREB3L2	CREB3L2_2	0.40889	0.00257717	4.64853e-05	0.00982275	TTC32	1.28003	4.55039	1.99505e-05	0.0537283
2	33408371	C	A	rs6720405	CREB3L2	CREB3L2_2	0.00443189	0.67649	4.64853e-05	0.00982275	LTBP1	0.717456	5.46279	5.69785e-07	0.00363326
2	56076834	C	T	rs11125606	CREB3L2	CREB3L2_2	0.38004	0.00257717	4.64853e-05	0.00982275	EFEMP1	0.76946	4.84913	6.43016e-06	0.0243307
3	122232668	C	T	rs9867429	CREB3L2	CREB3L2_2	0.38004	0.00257717	4.64853e-05	0.00982275	CCDC58	-0.903697	-4.45807	2.81075e-05	0.0664502
3	15862026	C	T	rs1345160	CREB3L2	CREB3L2_2	0.00443189	0.67649	4.64853e-05	0.00982275	ANKRD28	-0.746866	-4.81951	7.20507e-06	0.0266236
4	185630532	C	T	rs28516797	CREB3L2	CREB3L2_2	0.38004	0.00257717	4.64853e-05	0.00982275	CENPU	-0.76224	-4.47068	2.68275e-05	0.0652335
5	132032806	A	G	rs2023823	CREB3L2	CREB3L2_2	0.67649	0.00444629	4.64853e-05	0.00982275	P4HA2	-0.636747	-4.3795	3.75226e-05	0.0807492
5	54462749	T	C	rs12653368	CREB3L2	CREB3L2_2	0.00257717	0.38004	4.64853e-05	0.00982275	GPX8	1.2321	5.80726	1.39291e-07	0.00119326
6	31304860	C	T	rs28367802	CREB3L2	CREB3L2_2	0.00443189	0.67649	4.64853e-05	0.00982275	MICA	-0.630097	-4.43968	3.00812e-05	0.068865
6	31540556	C	T	rs2229094	CREB3L2	CREB3L2_2	0.00443189	0.67649	4.64853e-05	0.00982275	MICA	-0.676143	-4.5319	2.13746e-05	0.0566878
10	104419465	T	G	rs10883760	CREB3L2	CREB3L2_2	0.00500092	0.67649	5.18193e-05	0.00982275	ARL3	-1.11902	-5.49397	5.0224e-07	0.00328752
10	127677374	G	A	rs2280173	CREB3L2	CREB3L2_2	0.67649	0.00500092	5.18193e-05	0.00982275	UROS	-0.605343	-5.88103	1.02623e-07	0.000924313
11	35575550	A	G	rs35008263	CREB3L2	CREB3L2_2	0.67649	0.00478159	5.18193e-05	0.00982275	PAMR1	0.946426	4.64736	1.38672e-05	0.0409589
11	379097	C	T	rs12361394	CREB3L2	CREB3L2_2	0.00500092	0.67649	5.18193e-05	0.00982275	SIGIRR	-0.70588	-4.55304	1.97547e-05	0.0536137
11	68627535	C	T	rs619727	CREB3L2	CREB3L2_2	0.682258	0.00518347	5.18193e-05	0.00982275	MRPL21	-0.510701	-4.34744	4.21858e-05	0.087272
12	6588972	C	A	rs2532514	CREB3L2	CREB3L2_2	0.00500092	0.67649	5.18193e-05	0.00982275	VAMP1	-0.67335	-4.709	1.09834e-05	0.0348031
14	96227199	A	G	rs2147606	CREB3L2	CREB3L2_2	0.00500092	0.67649	5.18193e-05	0.00982275	BDKRB1	0.783201	4.47194	2.67029e-05	0.0652335
14	96228799	G	C	rs2369313	CREB3L2	CREB3L2_2	0.00500092	0.67649	5.18193e-05	0.00982275	BDKRB1	0.783201	4.47194	2.67029e-05	0.0652335
14	99069794	T	A	rs17512941	CREB3L2	CREB3L2_2	0.682258	0.00500092	5.18193e-05	0.00982275	CCNK	0.743054	4.55792	1.93981e-05	0.0529647
14	99071829	T	A	rs11626146	CREB3L2	CREB3L2_2	0.682258	0.00500092	5.18193e-05	0.00982275	CCNK	0.743054	4.55792	1.93981e-05	0.0529647
15	79189282	C	T	rs12438433	CREB3L2	CREB3L2_2	0.00296136	0.391116	5.18193e-05	0.00982275	MORF4L1	-0.578213	-4.39205	3.58366e-05	0.0780684
17	40023025	T	C	rs934647	CREB3L2	CREB3L2_2	0.00518347	0.682258	5.18193e-05	0.00982275	NT5C3B	1.01577	8.70036	5.00607e-13	2.35735e-08
17	40293467	T	C	rs9889618	CREB3L2	CREB3L2_2	0.00443189	0.650573	5.18193e-05	0.00982275	NAGLU	-1.01429	-4.87557	5.80771e-06	0.0225217
17	66498074	C	T	rs72847774	CREB3L2	CREB3L2_2	0.00444629	0.625888	5.18193e-05	0.00982275	KPNA2	-0.788809	-4.30313	4.95625e-05	0.097376
18	9357199	A	G	rs16954996	CREB3L2	CREB3L2_2	0.00257717	0.360836	5.18193e-05	0.00982275	TWSG1	-0.916245	-4.90534	5.17694e-06	0.020869
19	8520040	G	T	rs35220397	CREB3L2	CREB3L2_2	0.00500092	0.674899	5.18193e-05	0.00982275	2020-03-02	-0.705429	-4.85181	6.36424e-06	0.0241275
1	10317879	G	A	rs12136404	CREB3L2	CREB3L2_2	0.00500092	0.679997	5.18193e-05	0.00982275	PGD	0.840705	6.73716	2.7346e-09	4.27319e-05
20	3240723	T	C	rs6051685	CREB3L2	CREB3L2_2	0.00518347	0.682258	5.18193e-05	0.00982275	ITPA	-0.691211	-4.44412	2.95921e-05	0.0683241
20	34344410	T	G	rs36103066	CREB3L2	CREB3L2_2	0.00500092	0.67649	5.18193e-05	0.00982275	CPNE1	-1.38219	-9.141	7.17254e-14	5.94151e-09
22	21161564	C	G	rs5760728	CREB3L2	CREB3L2_2	0.679997	0.00500092	5.18193e-05	0.00982275	SNAP29	1.11525	6.32066	1.62171e-08	0.000195946
22	21213380	C	T	rs1061063	CREB3L2	CREB3L2_2	0.00443189	0.627847	5.18193e-05	0.00982275	SNAP29	0.525744	4.46771	2.7124e-05	0.0652335
22	36633452	A	C	rs1557535	CREB3L2	CREB3L2_2	0.00231936	0.341238	5.18193e-05	0.00982275	APOL2	1.22757	7.50962	9.5077e-11	2.2351e-06
22	38558230	A	G	rs60316013	CREB3L2	CREB3L2_2	0.682258	0.00518347	5.18193e-05	0.00982275	NOL12	-0.448069	-4.30566	4.91102e-05	0.0970333
2	33396543	G	T	rs62146674	CREB3L2	CREB3L2_2	0.67649	0.00478159	5.18193e-05	0.00982275	LTBP1	-0.821308	-6.53125	6.61561e-09	9.07016e-05
3	10065426	T	C	rs6803517	CREB3L2	CREB3L2_2	0.682258	0.00500092	5.18193e-05	0.00982275	BRK1	-0.724142	-4.98564	3.79087e-06	0.0162605
3	10085130	G	C	rs9809061	CREB3L2	CREB3L2_2	0.400426	0.00296136	5.18193e-05	0.00982275	BRK1	-0.750539	-5.16523	1.87334e-06	0.00928179
3	15891360	T	C	rs11712323	CREB3L2	CREB3L2_2	0.682258	0.00518347	5.18193e-05	0.00982275	ANKRD28	-0.746866	-4.81951	7.20507e-06	0.0266236
4	185653696	G	A	rs6845058	CREB3L2	CREB3L2_2	0.37929	0.00257717	5.18193e-05	0.00982275	CENPU	-0.853433	-4.56678	1.87659e-05	0.0517161
6	31362120	A	G	rs66609536	CREB3L2	CREB3L2_2	0.00257717	0.37929	5.18193e-05	0.00982275	MICA	-1.0425	-7.30643	2.31311e-10	4.74911e-06
6	31388277	T	C	rs9295991	CREB3L2	CREB3L2_2	0.679997	0.00500092	5.18193e-05	0.00982275	MICA	-0.97063	-6.96534	1.02049e-09	1.83247e-05
6	31456769	A	G	rs1052416	CREB3L2	CREB3L2_2	0.00257717	0.37929	5.18193e-05	0.00982275	MICA	-0.625585	-4.38295	3.70522e-05	0.0800823
8	144097333	C	T	rs62525085	CREB3L2	CREB3L2_2	0.00257717	0.37929	5.18193e-05	0.00982275	LY6E	0.707764	5.31627	1.02726e-06	0.00590727
8	144107501	A	G	rs4433125	CREB3L2	CREB3L2_2	0.339198	0.00257717	5.18193e-05	0.00982275	LY6E	0.585881	4.41942	3.24106e-05	0.0729361
8	145012777	G	C	rs7823393	CREB3L2	CREB3L2_2	0.67649	0.00500092	5.18193e-05	0.00982275	PLEC	-0.69382	-5.19366	1.67396e-06	0.00885762
10	127620582	A	G	rs12359733	CREB3L2	CREB3L2_2	0.00543071	0.682258	5.19185e-05	0.00982275	UROS	-0.583376	-6.264	2.06146e-08	0.000240255
10	27349268	G	A	rs149655759	CREB3L2	CREB3L2_2	0.682258	0.00543071	5.19185e-05	0.00982275	ANKRD26	1.35236	4.32421	4.59086e-05	0.0928535
10	32998287	A	T	rs141636930	CREB3L2	CREB3L2_2	0.682258	0.00543071	5.19185e-05	0.00982275	ITGB1	1.03917	4.7852	8.21662e-06	0.0289343
11	74429987	A	G	rs12417156	CREB3L2	CREB3L2_2	0.682258	0.00543071	5.19185e-05	0.00982275	XRRA1	0.719199	5.27037	1.23399e-06	0.00689857
12	105646395	C	G	rs4964127	CREB3L2	CREB3L2_2	0.00543071	0.682258	5.19185e-05	0.00982275	C12orf75	0.479377	4.68277	1.2131e-05	0.0372777
13	44463409	T	C	rs9533678	CREB3L2	CREB3L2_2	0.682258	0.00543071	5.19185e-05	0.00982275	CCDC122	-0.701741	-4.73443	9.97181e-06	0.0326125
15	55491734	C	T	rs2899582	CREB3L2	CREB3L2_2	0.00543071	0.682258	5.19185e-05	0.00982275	RSL24D1	0.740241	4.51007	2.31829e-05	0.0600398
15	55492269	T	C	rs8027098	CREB3L2	CREB3L2_2	0.00543071	0.682258	5.19185e-05	0.00982275	RSL24D1	0.740241	4.51007	2.31829e-05	0.0600398
16	30346692	G	A	rs146098127	CREB3L2	CREB3L2_2	0.682258	0.00543071	5.19185e-05	0.00982275	SEPT1	-0.72728	-4.86208	6.1175e-06	0.0234448
17	7215536	T	C	rs1054378	CREB3L2	CREB3L2_2	0.682258	0.00543071	5.19185e-05	0.00982275	EIF5A	1.176	11.3769	4.43197e-18	1.66271e-12
17	79595399	A	G	rs62074736	CREB3L2	CREB3L2_2	0.682258	0.00543071	5.19185e-05	0.00982275	ARL16	-1.08209	-4.56568	1.88433e-05	0.0517161
19	43616058	A	G	rs72480781	CREB3L2	CREB3L2_2	0.682258	0.00543071	5.19185e-05	0.00982275	PSG2	1.25204	8.10657	6.88164e-12	2.18149e-07
22	21222458	A	G	rs165873	CREB3L2	CREB3L2_2	0.00543071	0.682258	5.19185e-05	0.00982275	SNAP29	0.525744	4.46771	2.7124e-05	0.0652335
2	132300875	G	T	rs112926003	CREB3L2	CREB3L2_2	0.387498	0.00296136	5.19185e-05	0.00982275	MZT2A	-1.10932	-5.33317	9.60087e-07	0.00557967
3	138698304	A	G	rs1871992	CREB3L2	CREB3L2_2	0.682258	0.00543071	5.19185e-05	0.00982275	MRAS	1.54434	4.99558	3.64691e-06	0.0157817
3	63627703	A	G	rs7621568	CREB3L2	CREB3L2_2	0.334148	0.00257717	5.19185e-05	0.00982275	PRICKLE2	0.928811	4.31963	4.66798e-05	0.0937574
5	95917410	T	C	rs261241	CREB3L2	CREB3L2_2	0.682258	0.00543071	5.19185e-05	0.00982275	ERAP2	0.806893	4.42657	3.15693e-05	0.0715893
6	138648516	A	G	rs7744368	CREB3L2	CREB3L2_2	0.682258	0.00543071	5.19185e-05	0.00982275	HEBP2	-1.03919	-4.30746	4.87905e-05	0.0964825
7	135239112	G	A	rs12707237	CREB3L2	CREB3L2_2	0.00543071	0.682258	5.19185e-05	0.00982275	C7orf73	-0.524064	-4.58193	1.7732e-05	0.0498043
7	43748827	G	A	rs13241711	CREB3L2	CREB3L2_2	0.00543071	0.682258	5.19185e-05	0.00982275	COA1	-0.750122	-4.45507	2.84203e-05	0.0664502
1	25667911	G	A	rs3093578	CREB3L2	CREB3L2_2	0.00182349	0.228603	5.48533e-05	0.00982275	TMEM50A	0.61481	4.36431	3.96666e-05	0.0838329
6	31237437	T	C	rs66459704	CREB3L2	CREB3L2_2	0.623979	0.00500092	5.48533e-05	0.00982275	MICA	0.622473	4.42787	3.14188e-05	0.0713372
10	104468583	G	A	rs10883767	ETS2	ETS2_1	0.000619944	0.040266	5.73795e-05	0.00982275	ARL3	-1.02239	-5.04171	3.04556e-06	0.0135888
10	127571426	A	C	rs2366053	ETS2	ETS2_1	0.000247953	0.0364002	5.73795e-05	0.00982275	UROS	-0.561616	-5.9713	7.04942e-08	0.00068043
10	127667543	A	G	rs34203433	ETS2	ETS2_1	0.040266	0.000554915	5.73795e-05	0.00982275	UROS	-0.605343	-5.88103	1.02623e-07	0.000924313
10	32847714	A	C	rs56393147	ETS2	ETS2_1	0.000107655	0.02537	5.73795e-05	0.00982275	ITGB1	1.03917	4.7852	8.21662e-06	0.0289343
10	33013901	A	G	rs75965232	ETS2	ETS2_1	0.000247953	0.0364002	5.73795e-05	0.00982275	ITGB1	1.03917	4.7852	8.21662e-06	0.0289343
10	33168267	T	C	rs76816989	ETS2	ETS2_1	0.0364002	0.000247953	5.73795e-05	0.00982275	ITGB1	1.03917	4.7852	8.21662e-06	0.0289343
10	4981039	T	C	rs66624122	ETS2	ETS2_1	0.000278411	0.0364002	5.73795e-05	0.00982275	AKR1C2	1.35088	5.21397	1.54442e-06	0.00826262
11	44931607	T	C	rs835998	ETS2	ETS2_1	0.000247953	0.0364002	5.73795e-05	0.00982275	EXT2	-1.20817	-4.4032	3.44008e-05	0.0760612
11	45833300	A	G	rs1139267	ETS2	ETS2_1	0.0348787	0.000228262	5.73795e-05	0.00982275	DGKZ	-1.27133	-4.46066	2.78399e-05	0.0662474
11	45833300	A	G	rs1139267	ETS2	ETS2_1	0.0348787	0.000228262	5.73795e-05	0.00982275	ATG13	1.26244	4.36475	3.96021e-05	0.0838254
11	68662076	T	A	rs602805	ETS2	ETS2_1	0.000107655	0.02537	5.73795e-05	0.00982275	MRPL21	-0.510701	-4.34744	4.21858e-05	0.087272
11	73541630	G	T	rs182344191	ETS2	ETS2_1	0.040266	0.000584515	5.73795e-05	0.00982275	POLD3	1.27128	4.86199	6.11962e-06	0.0234448
11	74698928	A	G	rs7396866	ETS2	ETS2_1	0.0364002	0.000247953	5.73795e-05	0.00982275	XRRA1	1.16769	9.8836	2.75893e-15	4.67316e-10
11	74732410	T	C	rs4387374	ETS2	ETS2_1	0.000247953	0.0364002	5.73795e-05	0.00982275	XRRA1	1.16769	9.8836	2.75893e-15	4.67316e-10
11	74769727	T	C	rs11236311	ETS2	ETS2_1	0.0376325	0.000475018	5.73795e-05	0.00982275	XRRA1	1.05852	7.20223	3.6446e-10	7.23416e-06
12	110267855	A	G	rs11068480	ETS2	ETS2_1	0.0348787	0.000247953	5.73795e-05	0.00982275	GLTP	-0.617692	-5.44853	6.036e-07	0.0038077
12	53661925	C	T	rs1976938	ETS2	ETS2_1	0.0364002	0.000247953	5.73795e-05	0.00982275	PFDN5	0.981509	9.35757	2.766e-14	4.08995e-09
12	58342677	G	A	rs7136981	ETS2	ETS2_1	0.0348787	0.000247953	5.73795e-05	0.00982275	XRCC6BP1	-0.696815	-4.90427	5.19845e-06	0.0209189
12	6399515	C	T	rs111991013	ETS2	ETS2_1	0.0348787	0.000247953	5.73795e-05	0.00982275	CD9	1.48281	4.72158	1.04711e-05	0.0337164
12	6611719	G	A	rs4764602	ETS2	ETS2_1	0.0348787	0.000247953	5.73795e-05	0.00982275	VAMP1	-0.67335	-4.709	1.09834e-05	0.0348031
12	6979010	A	G	ss1388025385	ETS2	ETS2_1	0.000247953	0.0348787	5.73795e-05	0.00982275	SPSB2	0.838588	5.42018	6.76768e-07	0.00420268
13	103242528	A	C	rs2148764	ETS2	ETS2_1	0.040266	0.000619944	5.73795e-05	0.00982275	TEX30	0.541123	4.31255	4.7897e-05	0.0953834
13	115082579	A	G	rs113670312	ETS2	ETS2_1	0.000554915	0.040266	5.73795e-05	0.00982275	UPF3A	-1.04568	-5.50096	4.8821e-07	0.0032272
13	115087808	G	A	rs12584212	ETS2	ETS2_1	0.000247953	0.0364002	5.73795e-05	0.00982275	UPF3A	-1.04568	-5.50096	4.8821e-07	0.0032272
14	62231711	C	T	rs2285000	ETS2	ETS2_1	0.0364002	0.000247953	5.73795e-05	0.00982275	TRMT5	0.989015	4.37395	3.82926e-05	0.0819789
15	65284392	A	G	rs28490016	ETS2	ETS2_1	0.000247953	0.0364002	5.73795e-05	0.00982275	SPG21	-0.806817	-4.94431	4.45167e-06	0.0184894
15	66032916	G	A	rs75042762	ETS2	ETS2_1	0.000107655	0.02537	5.73795e-05	0.00982275	SNAPC5	1.0857	4.70449	1.11728e-05	0.0352211
15	79644457	A	G	rs2174822	ETS2	ETS2_1	0.0348787	0.000247953	5.73795e-05	0.00982275	IREB2	1.5874	4.77065	8.6863e-06	0.0300016
15	80209174	T	C	rs12910053	ETS2	ETS2_1	0.040266	0.000554915	5.73795e-05	0.00982275	MTHFS	-0.515614	-4.30398	4.941e-05	0.0973671
15	80214677	G	T	rs34397803	ETS2	ETS2_1	0.000301228	0.0364002	5.73795e-05	0.00982275	MTHFS	-0.515614	-4.30398	4.941e-05	0.0973671
16	1243557	T	C	rs4347630	ETS2	ETS2_1	0.040266	0.000584515	5.73795e-05	0.00982275	UBE2I	0.835913	4.34074	4.32283e-05	0.0887171
16	15189841	C	G	rs28360901	ETS2	ETS2_1	0.0364002	0.000301228	5.73795e-05	0.00982275	NOMO1	1.39363	4.41264	3.3229e-05	0.0740728
16	81048062	C	T	rs62052258	ETS2	ETS2_1	0.0376325	0.000449393	5.73795e-05	0.00982275	CENPN	1.10743	4.93955	4.53463e-06	0.0187236
16	81049800	C	T	rs12928638	ETS2	ETS2_1	0.0376325	0.000449393	5.73795e-05	0.00982275	CENPN	0.908852	5.05754	2.8625e-06	0.012909
16	89991599	C	G	rs4550447	ETS2	ETS2_1	0.0348787	0.000247953	5.73795e-05	0.00982275	CDK10	-1.05458	-5.04738	2.97868e-06	0.0133468
17	15968549	A	C	rs3815038	ETS2	ETS2_1	0.000247953	0.0364002	5.73795e-05	0.00982275	ZSWIM7	0.714303	6.06687	4.72746e-08	0.000478487
17	1692783	T	C	rs9895011	ETS2	ETS2_1	0.0348787	0.000228262	5.73795e-05	0.00982275	WDR81	0.779325	4.373	3.84259e-05	0.0822254
17	7204804	C	T	rs11651785	ETS2	ETS2_1	0.0364002	0.000247953	5.73795e-05	0.00982275	EIF5A	0.925076	7.43939	1.29329e-10	2.98922e-06
18	3176040	C	G	rs8099021	ETS2	ETS2_1	0.0348787	0.000247953	5.73795e-05	0.00982275	MYL12B	-0.406793	-4.40602	3.40467e-05	0.0754805
19	1587458	A	G	rs1137915	ETS2	ETS2_1	0.0348787	0.000247953	5.73795e-05	0.00982275	MUM1	0.751448	4.39217	3.58213e-05	0.0780684
19	43620932	T	C	rs55945426	ETS2	ETS2_1	0.0364002	0.000247953	5.73795e-05	0.00982275	PSG2	1.25204	8.10657	6.88164e-12	2.18149e-07
19	43833486	G	A	rs10418506	ETS2	ETS2_1	0.000161653	0.0272327	5.73795e-05	0.00982275	PSG2	1.12163	4.91248	5.03609e-06	0.020419
1	39477100	A	G	rs78268303	ETS2	ETS2_1	0.000247953	0.0364002	5.73795e-05	0.00982275	NDUFS5	0.603339	5.81642	1.34118e-07	0.00116208
1	53058044	C	T	rs835336	ETS2	ETS2_1	0.000228262	0.0348787	5.73795e-05	0.00982275	GPX7	0.814413	6.07341	4.59957e-08	0.000472924
1	8044361	T	C	rs225119	ETS2	ETS2_1	0.0364002	0.000247953	5.73795e-05	0.00982275	PARK7	-0.562035	-5.13649	2.09858e-06	0.010049
20	34312346	A	C	rs2425104	ETS2	ETS2_1	0.037459	0.000404008	5.73795e-05	0.00982275	CPNE1	-1.38219	-9.141	7.17254e-14	5.94151e-09
20	34357008	T	C	rs1890470	ETS2	ETS2_1	0.000404008	0.037459	5.73795e-05	0.00982275	CPNE1	-1.38219	-9.141	7.17254e-14	5.94151e-09
21	30233420	A	G	rs2738952	ETS2	ETS2_1	0.0348787	0.000228262	5.73795e-05	0.00982275	CCT8	0.8138	4.51173	2.30399e-05	0.0599233
21	30272038	A	G	rs2266504	ETS2	ETS2_1	0.0364002	0.000247953	5.73795e-05	0.00982275	CCT8	0.878974	5.23527	1.4191e-06	0.00770751
21	38481248	C	T	rs8126889	ETS2	ETS2_1	0.0364002	0.000247953	5.73795e-05	0.00982275	PIGP	0.954306	6.88132	1.46813e-09	2.51872e-05
22	21020355	A	G	rs6003796	ETS2	ETS2_1	0.0364002	0.000247953	5.73795e-05	0.00982275	SNAP29	1.02479	5.64381	2.72821e-07	0.00209945
22	21212208	G	A	rs178068	ETS2	ETS2_1	0.0364002	0.000247953	5.73795e-05	0.00982275	SNAP29	0.525744	4.46771	2.7124e-05	0.0652335
22	21212476	G	A	rs165596	ETS2	ETS2_1	0.0348787	0.000228262	5.73795e-05	0.00982275	SNAP29	0.525744	4.46771	2.7124e-05	0.0652335
22	24266954	A	C	rs5751776	ETS2	ETS2_1	0.000619944	0.040266	5.73795e-05	0.00982275	GSTT1	-0.912828	-7.75618	3.2206e-11	8.55458e-07
22	42475703	G	T	rs2269524	ETS2	ETS2_1	0.0348787	0.000247953	5.73795e-05	0.00982275	SMDT1	-0.859874	-6.7595	2.48376e-09	3.95889e-05
22	42537127	A	G	rs3020736	ETS2	ETS2_1	0.0364002	0.000247953	5.73795e-05	0.00982275	SMDT1	-0.859874	-6.7595	2.48376e-09	3.95889e-05
2	132231607	T	C	rs6713284	ETS2	ETS2_1	0.000247953	0.0348787	5.73795e-05	0.00982275	MZT2A	-1.16664	-5.51307	4.64805e-07	0.00315532
2	132234662	A	G	rs114549945	ETS2	ETS2_1	0.0364002	0.000247953	5.73795e-05	0.00982275	MZT2A	-1.16664	-5.51307	4.64805e-07	0.00315532
2	191256049	T	C	rs62180963	ETS2	ETS2_1	0.000247953	0.0348787	5.73795e-05	0.00982275	HIBCH	0.718992	4.40909	3.3665e-05	0.0747986
2	44742917	T	C	rs698781	ETS2	ETS2_1	0.0348787	0.000247953	5.73795e-05	0.00982275	DYNC2LI1	1.06449	4.50131	2.39494e-05	0.0615266
2	44762451	C	T	rs72881133	ETS2	ETS2_1	0.000247953	0.0364002	5.73795e-05	0.00982275	DYNC2LI1	1.12302	5.09116	2.50866e-06	0.0115593
2	86015121	G	A	rs13402783	ETS2	ETS2_1	0.0348787	0.000247953	5.73795e-05	0.00982275	CHMP3	-1.09409	-4.54124	2.06435e-05	0.0552018
3	10003541	T	C	rs7641215	ETS2	ETS2_1	0.000247953	0.0364002	5.73795e-05	0.00982275	BRK1	-0.690666	-4.64816	1.38252e-05	0.0408668
3	10025954	C	T	rs34961958	ETS2	ETS2_1	0.000247953	0.0364002	5.73795e-05	0.00982275	BRK1	-0.690666	-4.64816	1.38252e-05	0.0408668
3	10188884	T	C	rs112248386	ETS2	ETS2_1	0.0364002	0.000247953	5.73795e-05	0.00982275	BRK1	-0.65936	-5.08676	2.55244e-06	0.0117203
3	122124076	A	G	rs76599189	ETS2	ETS2_1	0.0348787	0.000228262	5.73795e-05	0.00982275	CCDC58	-1.0141	-5.52332	4.45866e-07	0.00308441
3	44915992	G	T	rs7621143	ETS2	ETS2_1	0.040266	0.000619944	5.73795e-05	0.00982275	SACM1L	-1.12234	-4.89657	5.35559e-06	0.021295
3	58385960	T	C	rs6773193	ETS2	ETS2_1	0.000426474	0.0376325	5.73795e-05	0.00982275	PXK	0.751744	5.17158	1.8269e-06	0.00928179
3	58387480	C	T	rs11927183	ETS2	ETS2_1	0.000247953	0.0348787	5.73795e-05	0.00982275	PXK	0.751744	5.17158	1.8269e-06	0.00928179
3	99113912	T	A	rs1481541	ETS2	ETS2_1	0.000301228	0.0364002	5.73795e-05	0.00982275	COL8A1	-0.836724	-4.73424	9.97907e-06	0.0326125
5	74134742	C	T	rs16872323	ETS2	ETS2_1	0.000449393	0.0376325	5.73795e-05	0.00982275	NSA2	1.05114	5.50043	4.89257e-07	0.0032272
5	74168448	G	A	rs4594835	ETS2	ETS2_1	0.000247953	0.0364002	5.73795e-05	0.00982275	NSA2	0.724885	4.85861	6.19981e-06	0.023716
5	96257829	T	C	rs251343	ETS2	ETS2_1	0.0348787	0.000247953	5.73795e-05	0.00982275	ERAP2	0.938345	7.61005	6.12024e-11	1.51157e-06
6	138654770	A	G	rs6570227	ETS2	ETS2_1	0.0348787	0.000247953	5.73795e-05	0.00982275	HEBP2	-1.03919	-4.30746	4.87905e-05	0.0964825
6	160106463	A	G	rs2842956	ETS2	ETS2_1	0.0348787	0.000247953	5.73795e-05	0.00982275	MRPL18	0.596294	5.35277	8.87536e-07	0.00526934
6	160161802	C	T	rs2842976	ETS2	ETS2_1	0.0376325	0.000426474	5.73795e-05	0.00982275	MRPL18	0.457005	4.41285	3.32032e-05	0.0740728
6	3016494	A	G	rs3778260	ETS2	ETS2_1	0.0364002	0.000247953	5.73795e-05	0.00982275	NQO2	0.799917	5.41735	6.84541e-07	0.00424515
7	136612501	G	A	rs62485238	ETS2	ETS2_1	0.000247953	0.0161804	5.73795e-05	0.00982275	PTN	-0.767444	-4.8527	6.34246e-06	0.0240912
7	27902404	T	C	rs6963753	ETS2	ETS2_1	0.0348787	0.000228262	5.73795e-05	0.00982275	HIBADH	-1.27428	-5.99033	6.51111e-08	0.000637003
7	76386833	A	G	rs9655996	ETS2	ETS2_1	0.0348787	0.000247953	5.73795e-05	0.00982275	POMZP3	1.17158	5.59567	3.32129e-07	0.00247416
8	145075703	T	C	rs6985003	ETS2	ETS2_1	0.0348787	0.000247953	5.73795e-05	0.00982275	PLEC	-0.637831	-4.60129	1.64911e-05	0.0471782
9	139771838	C	T	rs7032070	ETS2	ETS2_1	0.000247953	0.0364002	5.73795e-05	0.00982275	EDF1	-0.591139	-4.32265	4.617e-05	0.0931788
1	39473858	T	C	rs12057539	CREB3L2	CREB3L2_1	0.000186329	0.0238219	5.96616e-05	0.00982275	NDUFS5	0.603339	5.81642	1.34118e-07	0.00116208
10	4967128	C	G	rs5011019	CREB3L2	CREB3L2_1	1.04228e-05	0.000957048	5.99241e-05	0.00982275	AKR1C2	1.30935	5.19413	1.67082e-06	0.00885762
17	5980033	T	A	rs4239260	CREB3L2	CREB3L2_1	0.0273234	0.000223994	5.99241e-05	0.00982275	RABEP1	0.802681	4.43732	3.03442e-05	0.0693717
22	45745341	T	C	rs60712961	CREB3L2	CREB3L2_1	0.000140448	0.0143441	5.99241e-05	0.00982275	FAM118A	1.57276	9.10072	8.56474e-14	6.24066e-09
11	114236499	A	G	rs4936295	CREB3L2	CREB3L2_2	0.74489	0.00650171	6.84631e-05	0.00982275	NNMT	-1.27836	-4.37781	3.77557e-05	0.0811735
17	7234868	T	C	rs4796302	CREB3L2	CREB3L2_2	0.74489	0.00650171	6.84631e-05	0.00982275	EIF5A	0.688249	4.68149	1.219e-05	0.0373539
18	71928150	T	C	rs7238987	CREB3L2	CREB3L2_2	0.00650171	0.74489	6.84631e-05	0.00982275	CYB5A	-0.776229	-4.79245	7.99195e-06	0.0289343
19	41939835	T	C	rs55986560	CREB3L2	CREB3L2_2	0.00578148	0.682258	6.84631e-05	0.00982275	B3GNT8	0.650971	4.7335	1.00073e-05	0.032656
19	43511167	T	C	rs12977541	CREB3L2	CREB3L2_2	0.00543071	0.66238	6.84631e-05	0.00982275	PSG4	0.77813	6.16711	3.10281e-08	0.000341209
1	187230184	A	G	rs28531961	CREB3L2	CREB3L2_2	0.617476	0.00500092	6.84631e-05	0.00982275	PTGS2	1.46461	4.6	1.65709e-05	0.0473816
1	65922545	C	G	rs61779779	CREB3L2	CREB3L2_2	0.682258	0.00578148	6.84631e-05	0.00982275	LEPROT	-0.599871	-5.03878	3.08077e-06	0.0137149
1	75195243	T	C	rs1465483	CREB3L2	CREB3L2_2	0.66238	0.00543071	6.84631e-05	0.00982275	CRYZ	0.703975	5.41331	6.95768e-07	0.00430302
20	34443173	C	G	rs2425171	CREB3L2	CREB3L2_2	0.00257717	0.31135	6.84631e-05	0.00982275	CPNE1	-0.81419	-5.45242	5.9419e-07	0.00375303
20	34443893	G	A	rs2425172	CREB3L2	CREB3L2_2	0.00257717	0.31135	6.84631e-05	0.00982275	CPNE1	-0.81419	-5.45242	5.9419e-07	0.00375303
22	24269958	T	G	rs12628618	CREB3L2	CREB3L2_2	0.63648	0.00543071	6.84631e-05	0.00982275	GSTT1	-0.798687	-4.31392	4.76592e-05	0.0950016
2	202021495	T	C	rs2041766	CREB3L2	CREB3L2_2	0.00318337	0.387498	6.84631e-05	0.00982275	PPIL3	-0.844886	-5.37257	8.19706e-07	0.00493701
2	202021495	T	C	rs2041766	CREB3L2	CREB3L2_2	0.00318337	0.387498	6.84631e-05	0.00982275	CFLAR	-0.722621	-4.65306	1.35722e-05	0.0405515
3	122239489	A	G	rs9856557	CREB3L2	CREB3L2_2	0.682258	0.00578148	6.84631e-05	0.00982275	CCDC58	-0.903697	-4.45807	2.81075e-05	0.0664502
3	99118313	T	C	rs2219970	CREB3L2	CREB3L2_2	0.74489	0.00650171	6.84631e-05	0.00982275	COL8A1	-0.834561	-4.65285	1.35828e-05	0.0405515
5	96232222	G	C	rs2548537	CREB3L2	CREB3L2_2	0.682258	0.00578148	6.84631e-05	0.00982275	ERAP2	1.05489	9.04923	1.07458e-13	6.46849e-09
7	1202963	A	G	rs2960835	CREB3L2	CREB3L2_2	0.682258	0.00578148	6.84631e-05	0.00982275	ZFAND2A	0.738783	5.48138	5.28507e-07	0.00344357
7	43722075	C	T	rs12671575	CREB3L2	CREB3L2_2	0.00578148	0.682258	6.84631e-05	0.00982275	COA1	0.723292	4.34256	4.29429e-05	0.088211
8	11694986	A	G	rs1293327	CREB3L2	CREB3L2_2	0.682258	0.00578148	6.84631e-05	0.00982275	CTSB	0.765242	4.98415	3.81302e-06	0.0163231
9	100782484	A	G	rs10125654	CREB3L2	CREB3L2_2	0.682258	0.00578148	6.84631e-05	0.00982275	NANS	0.565413	6.08493	4.38278e-08	0.000452376
9	139798952	C	T	rs10781521	CREB3L2	CREB3L2_2	0.00650171	0.74489	6.84631e-05	0.00982275	EDF1	-0.57867	-4.35167	4.15397e-05	0.086694
11	110308972	C	G	rs6589136	ETS2	ETS2_1	0.0420983	0.000790828	6.97351e-05	0.00982275	FDX1	0.512315	4.82579	7.03356e-06	0.0262139
15	75052771	T	C	rs11854147	ETS2	ETS2_1	0.000704217	0.040266	6.97351e-05	0.00982275	RPP25	0.665083	4.64249	1.4124e-05	0.0416252
15	79190132	C	T	rs10519219	ETS2	ETS2_1	0.000796451	0.0420983	6.97351e-05	0.00982275	MORF4L1	-0.578213	-4.39205	3.58366e-05	0.0780684
17	15978404	G	C	rs9905429	ETS2	ETS2_1	0.000660216	0.040266	6.97351e-05	0.00982275	ZSWIM7	0.714303	6.06687	4.72746e-08	0.000478487
17	15981874	T	C	rs7223346	ETS2	ETS2_1	0.000660216	0.040266	6.97351e-05	0.00982275	ZSWIM7	0.711939	6.1473	3.37262e-08	0.000358293
17	40300126	A	C	rs8071235	ETS2	ETS2_1	0.000660216	0.040266	6.97351e-05	0.00982275	NAGLU	-1.01538	-4.83447	6.80285e-06	0.025528
19	43642135	A	G	rs2010161	ETS2	ETS2_1	0.000660216	0.040266	6.97351e-05	0.00982275	PSG4	0.951593	8.67208	5.67174e-13	2.486e-08
20	34413663	G	A	rs6060624	ETS2	ETS2_1	0.000796451	0.0420983	6.97351e-05	0.00982275	CPNE1	-1.38219	-9.141	7.17254e-14	5.94151e-09
21	47641996	G	C	rs2280959	ETS2	ETS2_1	0.000660216	0.040266	6.97351e-05	0.00982275	SPATC1L	-0.760775	-4.73953	9.7801e-06	0.0325582
2	228196571	T	A	rs71431034	ETS2	ETS2_1	0.000619944	0.037459	6.97351e-05	0.00982275	MFF	1.25899	6.0576	4.91466e-08	0.000494896
3	113269857	T	C	rs142233045	ETS2	ETS2_1	0.040266	0.000660216	6.97351e-05	0.00982275	GTPBP8	1.4451	4.56781	1.86939e-05	0.0516589
3	127940534	A	G	rs6439122	ETS2	ETS2_1	0.0420983	0.000790828	6.97351e-05	0.00982275	SEC61A1	0.772217	5.54073	4.15418e-07	0.00294377
3	158447129	A	G	rs16829365	ETS2	ETS2_1	0.040266	0.000660216	6.97351e-05	0.00982275	LXN	0.862958	6.55633	5.94262e-09	8.19201e-05
3	33939035	C	T	rs112825532	ETS2	ETS2_1	0.000660216	0.040266	6.97351e-05	0.00982275	PDCD6IP	1.17742	4.75412	9.25154e-06	0.03117
4	173884562	C	T	rs2610215	ETS2	ETS2_1	0.000790828	0.0420983	6.97351e-05	0.00982275	GALNT7	0.859203	4.2996	5.01999e-05	0.0983092
4	6154634	T	G	rs13151895	ETS2	ETS2_1	0.000796451	0.0420983	6.97351e-05	0.00982275	MRFAP1L1	1.09449	4.40011	3.47931e-05	0.0767267
6	42928017	G	C	rs11752813	ETS2	ETS2_1	0.000704217	0.040266	6.97351e-05	0.00982275	PEX6	0.638552	5.11883	2.2499e-06	0.0106112
7	136615580	C	T	rs10447878	ETS2	ETS2_1	0.0420983	0.000796451	6.97351e-05	0.00982275	PTN	-0.767444	-4.8527	6.34246e-06	0.0240912
9	114330683	A	G	rs143539373	ETS2	ETS2_1	0.0420983	0.000796451	6.97351e-05	0.00982275	PTGR1	0.971625	5.04131	3.05036e-06	0.0135888
9	34249354	T	C	rs2380926	ETS2	ETS2_1	0.0420983	0.000790828	6.97351e-05	0.00982275	NUDT2	-0.775657	-5.12806	2.16951e-06	0.0102759
11	85254235	G	T	rs11821005	CREB3L2	CREB3L2_2	0.00687192	0.74489	7.01472e-05	0.00982275	TMEM126A	0.664787	4.35516	4.10147e-05	0.0859221
11	85254235	G	T	rs11821005	CREB3L2	CREB3L2_2	0.00687192	0.74489	7.01472e-05	0.00982275	ME3	-0.874415	-4.34709	4.22398e-05	0.0873199
12	110298925	A	G	rs4766639	CREB3L2	CREB3L2_2	0.00687192	0.74489	7.01472e-05	0.00982275	GLTP	0.693554	6.91119	1.29016e-09	2.24736e-05
19	8516677	T	A	rs11259985	CREB3L2	CREB3L2_2	0.00613901	0.682258	7.01472e-05	0.00982275	2020-03-02	0.830345	6.01217	5.94364e-08	0.000586542
1	39447216	A	G	rs3934858	CREB3L2	CREB3L2_2	0.74489	0.00687192	7.01472e-05	0.00982275	NDUFS5	0.608835	5.71352	2.04983e-07	0.00165985
3	10168965	A	G	rs3894322	CREB3L2	CREB3L2_2	0.74489	0.00687192	7.01472e-05	0.00982275	BRK1	-0.929596	-5.60704	3.17068e-07	0.00238376
3	63637533	G	A	rs71298670	CREB3L2	CREB3L2_2	0.00296136	0.321993	7.01472e-05	0.00982275	PRICKLE2	0.928811	4.31963	4.66798e-05	0.0937574
7	27660957	A	G	rs36069602	CREB3L2	CREB3L2_2	0.682258	0.00613901	7.01472e-05	0.00982275	HIBADH	-1.05141	-4.67168	1.26509e-05	0.0384634
9	139779462	G	A	rs10781520	CREB3L2	CREB3L2_2	0.00613901	0.682258	7.01472e-05	0.00982275	EDF1	-0.631163	-4.70796	1.10269e-05	0.0348679
10	127668317	A	G	rs11244744	CREB3L2	CREB3L2_2	0.755937	0.00724989	8.37676e-05	0.00982275	UROS	-0.605343	-5.88103	1.02623e-07	0.000924313
11	6383720	C	G	rs7112142	CREB3L2	CREB3L2_2	0.773803	0.00806688	8.37676e-05	0.00982275	PRKCDBP	1.29566	5.1446	2.03249e-06	0.00981013
11	68621003	C	T	rs610442	CREB3L2	CREB3L2_2	0.772422	0.00724989	8.37676e-05	0.00982275	MRPL21	-0.510701	-4.34744	4.21858e-05	0.087272
11	73445967	C	T	rs74492719	CREB3L2	CREB3L2_2	0.781165	0.00839057	8.37676e-05	0.00982275	POLD3	1.27128	4.86199	6.11962e-06	0.0234448
11	85366762	G	A	rs2196168	CREB3L2	CREB3L2_2	0.781165	0.00839057	8.37676e-05	0.00982275	TMEM126A	0.613077	4.6228	1.52108e-05	0.0442393
12	53743064	G	A	rs10735851	CREB3L2	CREB3L2_2	0.314588	0.00296136	8.37676e-05	0.00982275	PFDN5	0.902485	6.98549	9.35131e-10	1.74907e-05
13	43623587	T	C	rs9533361	CREB3L2	CREB3L2_2	0.00765328	0.772422	8.37676e-05	0.00982275	DNAJC15	-0.77795	-6.61338	4.65436e-09	6.48904e-05
15	40372057	A	G	rs11070250	CREB3L2	CREB3L2_2	0.00806688	0.773803	8.37676e-05	0.00982275	SRP14	-0.548597	-4.45148	2.87996e-05	0.0670503
15	79640113	G	A	rs12908324	CREB3L2	CREB3L2_2	0.40889	0.00390555	8.37676e-05	0.00982275	IREB2	1.5874	4.77065	8.6863e-06	0.0300016
15	80115348	T	C	rs72734743	CREB3L2	CREB3L2_2	0.341238	0.00340715	8.37676e-05	0.00982275	MTHFS	-0.79967	-4.50099	2.39773e-05	0.0615285
16	88869698	A	G	rs367820693	CREB3L2	CREB3L2_2	0.773803	0.00806688	8.37676e-05	0.00982275	VPS9D1	1.33862	4.37163	3.86194e-05	0.0823599
17	39971457	T	C	rs117063665	CREB3L2	CREB3L2_2	0.781165	0.00839057	8.37676e-05	0.00982275	NT5C3B	1.24961	7.33835	2.01201e-10	4.50803e-06
17	46610028	G	T	rs8079617	CREB3L2	CREB3L2_2	0.773803	0.00806688	8.37676e-05	0.00982275	HOXB2	-0.650832	-5.36997	8.28306e-07	0.00494095
18	71966083	A	C	rs1790826	CREB3L2	CREB3L2_2	0.773803	0.00839057	8.37676e-05	0.00982275	CYB5A	-0.823961	-4.90027	5.27955e-06	0.0210804
18	77755819	A	C	rs8083389	CREB3L2	CREB3L2_2	0.00806688	0.773803	8.37676e-05	0.00982275	TXNL4A	0.596754	5.37547	8.10192e-07	0.00489742
18	77766438	G	A	rs8091879	CREB3L2	CREB3L2_2	0.37929	0.00390555	8.37676e-05	0.00982275	TXNL4A	0.596754	5.37547	8.10192e-07	0.00489742
19	43614025	C	T	rs146760454	CREB3L2	CREB3L2_2	0.00806688	0.773803	8.37676e-05	0.00982275	PSG2	1.25204	8.10657	6.88164e-12	2.18149e-07
19	43720566	T	A	rs7508096	CREB3L2	CREB3L2_2	0.00839057	0.773803	8.37676e-05	0.00982275	PSG4	0.919924	8.14245	5.87453e-12	1.92404e-07
19	9816851	G	A	rs10407637	CREB3L2	CREB3L2_2	0.00724989	0.772422	8.37676e-05	0.00982275	ZNF846	0.915264	4.78336	8.27467e-06	0.0289343
19	9828096	G	A	rs10411212	CREB3L2	CREB3L2_2	0.772422	0.00724989	8.37676e-05	0.00982275	ZNF846	0.871773	4.75494	9.22269e-06	0.03117
1	235326087	G	C	rs190496633	CREB3L2	CREB3L2_2	0.682258	0.00724989	8.37676e-05	0.00982275	TBCE	-1.48833	-4.59884	1.66429e-05	0.0475515
1	39511058	A	G	rs3901310	CREB3L2	CREB3L2_2	0.00806688	0.773803	8.37676e-05	0.00982275	NDUFS5	0.592372	5.75495	1.72856e-07	0.00144507
20	3431097	A	G	rs56394096	CREB3L2	CREB3L2_2	0.00724989	0.772422	8.37676e-05	0.00982275	ITPA	-0.792398	-5.20079	1.62728e-06	0.00867118
20	34332784	C	A	rs3827029	CREB3L2	CREB3L2_2	0.772422	0.00765328	8.37676e-05	0.00982275	CPNE1	-1.00023	-6.15829	3.22022e-08	0.000345663
21	18801579	A	G	rs208930	CREB3L2	CREB3L2_2	0.00765328	0.772422	8.37676e-05	0.00982275	BTG3	-0.427943	-4.47798	2.6112e-05	0.0652335
22	42466509	C	G	rs133375	CREB3L2	CREB3L2_2	0.0041608	0.400426	8.37676e-05	0.00982275	SMDT1	-0.859874	-6.7595	2.48376e-09	3.95889e-05
22	42471774	C	T	rs133382	CREB3L2	CREB3L2_2	0.772422	0.00724989	8.37676e-05	0.00982275	SMDT1	-0.859874	-6.7595	2.48376e-09	3.95889e-05
22	42958054	A	G	rs55821000	CREB3L2	CREB3L2_2	0.00839057	0.773803	8.37676e-05	0.00982275	RRP7A	-1.01248	-4.95774	4.22555e-06	0.0177494
22	45794212	A	G	rs136610	CREB3L2	CREB3L2_2	0.669269	0.00724989	8.37676e-05	0.00982275	FAM118A	1.57276	9.10072	8.56474e-14	6.24066e-09
3	113223058	C	T	rs77552719	CREB3L2	CREB3L2_2	0.781165	0.00839057	8.37676e-05	0.00982275	GTPBP8	1.4451	4.56781	1.86939e-05	0.0516589
3	113229428	T	C	rs115775814	CREB3L2	CREB3L2_2	0.772422	0.00724989	8.37676e-05	0.00982275	GTPBP8	1.4451	4.56781	1.86939e-05	0.0516589
3	127808502	C	G	rs7355887	CREB3L2	CREB3L2_2	0.772422	0.00765328	8.37676e-05	0.00982275	SEC61A1	0.692655	4.73872	9.81043e-06	0.0326125
4	185624220	C	T	rs4610378	CREB3L2	CREB3L2_2	0.00839057	0.781165	8.37676e-05	0.00982275	CENPU	-0.76224	-4.47068	2.68275e-05	0.0652335
6	31085547	C	G	rs541421140	CREB3L2	CREB3L2_2	0.00806688	0.773803	8.37676e-05	0.00982275	MICA	-0.616781	-4.3632	3.98274e-05	0.0840283
6	31353689	A	G	rs111182473	CREB3L2	CREB3L2_2	0.772422	0.00724989	8.37676e-05	0.00982275	MICA	-1.0425	-7.30643	2.31311e-10	4.74911e-06
6	31361397	T	A	rs10947206	CREB3L2	CREB3L2_2	0.391116	0.0041608	8.37676e-05	0.00982275	MICA	-1.0425	-7.30643	2.31311e-10	4.74911e-06
7	1204504	G	A	rs6956265	CREB3L2	CREB3L2_2	0.74489	0.00724989	8.37676e-05	0.00982275	ZFAND2A	0.790514	5.80753	1.3914e-07	0.00119326
7	43767098	A	G	rs2158951	CREB3L2	CREB3L2_2	0.773803	0.00806688	8.37676e-05	0.00982275	COA1	-0.750122	-4.45507	2.84203e-05	0.0664502
7	48107421	A	G	rs2686800	CREB3L2	CREB3L2_2	0.0041608	0.391116	8.37676e-05	0.00982275	UPP1	-0.780281	-5.27247	1.22368e-06	0.00684684
9	100766842	G	C	rs7035650	CREB3L2	CREB3L2_2	0.00724989	0.74489	8.37676e-05	0.00982275	NANS	0.565413	6.08493	4.38278e-08	0.000452376
9	139775023	C	G	rs7048334	CREB3L2	CREB3L2_2	0.772422	0.00765328	8.37676e-05	0.00982275	EDF1	-0.631163	-4.70796	1.10269e-05	0.0348679
9	34252127	T	C	rs1049567	CREB3L2	CREB3L2_2	0.781165	0.00839057	8.37676e-05	0.00982275	NUDT2	-0.775657	-5.12806	2.16951e-06	0.0102759
9	77696677	T	C	rs11144217	CREB3L2	CREB3L2_2	0.781165	0.00839057	8.37676e-05	0.00982275	NMRK1	0.764029	4.99797	3.61303e-06	0.0156859
10	127484203	T	C	rs7342100	CREB3L2	CREB3L2_2	0.781165	0.00892674	8.41945e-05	0.00982275	UROS	-0.559422	-5.82863	1.2751e-07	0.00111721
12	110276712	C	A	rs12425368	CREB3L2	CREB3L2_2	0.781165	0.00892674	8.41945e-05	0.00982275	GLTP	0.707952	7.61587	5.96579e-11	1.51157e-06
15	79198544	C	T	rs62013189	CREB3L2	CREB3L2_2	0.00892674	0.781165	8.41945e-05	0.00982275	MORF4L1	-0.578213	-4.39205	3.58366e-05	0.0780684
17	7122624	G	A	rs2017365	CREB3L2	CREB3L2_2	0.781165	0.00892674	8.41945e-05	0.00982275	ELP5	0.942431	8.55211	9.63189e-13	3.98574e-08
19	9812001	G	A	rs72486399	CREB3L2	CREB3L2_2	0.00724989	0.63648	8.41945e-05	0.00982275	ZNF846	0.915264	4.78336	8.27467e-06	0.0289343
3	126948501	T	C	rs11708196	CREB3L2	CREB3L2_2	0.787015	0.00948878	8.41945e-05	0.00982275	ABTB1	-0.992763	-4.549	2.00547e-05	0.0539481
3	99137350	T	C	rs2623348	CREB3L2	CREB3L2_2	0.787015	0.00948878	8.41945e-05	0.00982275	COL8A1	-0.836724	-4.73424	9.97907e-06	0.0326125
5	74111335	C	T	rs11749137	CREB3L2	CREB3L2_2	0.00948878	0.787015	8.41945e-05	0.00982275	NSA2	0.741824	4.76852	8.75729e-06	0.0301391
6	33368550	T	C	rs371005	CREB3L2	CREB3L2_2	0.209004	0.00228606	8.41945e-05	0.00982275	DAXX	-0.5612	-4.40127	3.46456e-05	0.0764609
7	43697512	G	A	rs10246559	CREB3L2	CREB3L2_2	0.00892674	0.781165	8.41945e-05	0.00982275	COA1	-0.750122	-4.45507	2.84203e-05	0.0664502
8	11647389	T	C	rs71518536	CREB3L2	CREB3L2_2	0.781165	0.00892674	8.41945e-05	0.00982275	CTSB	1.09151	4.90509	5.18202e-06	0.0208857
8	144995736	A	G	rs11777402	CREB3L2	CREB3L2_2	0.37929	0.00444629	8.41945e-05	0.00982275	PLEC	-0.633212	-4.46943	2.69514e-05	0.0652335
15	75136694	T	C	rs12487	CREB3L2	CREB3L2_2	0.00948878	0.781165	8.46214e-05	0.00982275	RPP25	0.642882	4.76258	8.95809e-06	0.030716
16	708275	A	C	rs45613635	CREB3L2	CREB3L2_2	0.781165	0.00948878	8.46214e-05	0.00982275	C16orf13	0.773723	4.32762	4.53432e-05	0.0921258
17	7215142	A	G	rs11078672	CREB3L2	CREB3L2_2	0.781165	0.00948878	8.46214e-05	0.00982275	EIF5A	-0.736106	-5.56349	3.78685e-07	0.00271654
19	43513434	G	A	rs11882793	CREB3L2	CREB3L2_2	0.339198	0.0041608	8.46214e-05	0.00982275	PSG4	0.77813	6.16711	3.10281e-08	0.000341209
1	22622565	T	C	rs35720166	CREB3L2	CREB3L2_2	0.0015271	0.124129	8.46214e-05	0.00982275	ECE1	1.11874	4.53064	2.14751e-05	0.0568562
1	89540807	G	A	rs61798944	CREB3L2	CREB3L2_2	0.772422	0.00948878	8.46214e-05	0.00982275	GBP3	-0.957205	-7.66697	4.76662e-11	1.2211e-06
20	34120072	T	C	rs113721969	CREB3L2	CREB3L2_2	0.632264	0.00765328	8.46214e-05	0.00982275	CPNE1	-0.956114	-5.15875	1.92195e-06	0.00945316
22	45501467	C	G	rs5765169	CREB3L2	CREB3L2_2	0.682258	0.00839057	8.46214e-05	0.00982275	KIAA0930	0.770427	4.69034	1.17882e-05	0.0365514
4	41327171	A	G	rs7667102	CREB3L2	CREB3L2_2	0.66741	0.00806688	8.46214e-05	0.00982275	LIMCH1	-0.784252	-5.89384	9.73072e-08	0.000887884
7	43728643	A	G	rs10266210	CREB3L2	CREB3L2_2	0.781165	0.00948878	8.46214e-05	0.00982275	COA1	-0.750122	-4.45507	2.84203e-05	0.0664502
10	103133691	C	A	rs76820215	CREB3L2	CREB3L2_2	0.0151311	0.824439	8.5588e-05	0.00982275	FAM178A	1.38904	4.80309	7.67309e-06	0.0281173
10	104338370	G	C	rs77630251	CREB3L2	CREB3L2_2	0.787015	0.00987888	8.5588e-05	0.00982275	ARL3	-1.11902	-5.49397	5.0224e-07	0.00328752
10	127467748	T	A	rs10901427	CREB3L2	CREB3L2_2	0.0151311	0.824439	8.5588e-05	0.00982275	UROS	-0.557117	-5.71237	2.05952e-07	0.00166413
10	127528267	C	T	rs3781058	CREB3L2	CREB3L2_2	0.824439	0.0151311	8.5588e-05	0.00982275	UROS	-0.551794	-5.64109	2.75881e-07	0.002112
10	127644935	T	A	rs10901477	CREB3L2	CREB3L2_2	0.0109993	0.802129	8.5588e-05	0.00982275	UROS	-0.583376	-6.264	2.06146e-08	0.000240255
10	127653940	C	T	rs10794045	CREB3L2	CREB3L2_2	0.83789	0.0152032	8.5588e-05	0.00982275	UROS	-0.547948	-5.86704	1.08753e-07	0.000975652
10	30472392	A	G	rs1977583	CREB3L2	CREB3L2_2	0.00987888	0.787015	8.5588e-05	0.00982275	KIAA1462	0.695708	4.89036	5.48553e-06	0.0216722
10	32807111	C	G	rs78569998	CREB3L2	CREB3L2_2	0.787015	0.00987888	8.5588e-05	0.00982275	ITGB1	1.03917	4.7852	8.21662e-06	0.0289343
10	32851627	C	A	rs543788682	CREB3L2	CREB3L2_2	0.788847	0.00987888	8.5588e-05	0.00982275	ITGB1	1.03917	4.7852	8.21662e-06	0.0289343
10	33119940	T	C	rs114039027	CREB3L2	CREB3L2_2	0.00518347	0.400426	8.5588e-05	0.00982275	ITGB1	1.03917	4.7852	8.21662e-06	0.0289343
10	767727	A	G	rs151011252	CREB3L2	CREB3L2_2	0.802129	0.0109993	8.5588e-05	0.00982275	GTPBP4	-0.585549	-4.34904	4.19399e-05	0.0872643
11	116239462	T	C	rs79643426	CREB3L2	CREB3L2_2	0.0129219	0.80947	8.5588e-05	0.00982275	TAGLN	0.825209	4.77254	8.62384e-06	0.0299409
11	371961	T	A	rs35842721	CREB3L2	CREB3L2_2	0.802129	0.0116153	8.5588e-05	0.00982275	SIGIRR	-0.725672	-4.52699	2.1769e-05	0.0575468
11	45807100	C	T	rs11038655	CREB3L2	CREB3L2_2	0.802129	0.0122661	8.5588e-05	0.00982275	DGKZ	-1.27133	-4.46066	2.78399e-05	0.0662474
11	45807100	C	T	rs11038655	CREB3L2	CREB3L2_2	0.802129	0.0122661	8.5588e-05	0.00982275	ATG13	1.26244	4.36475	3.96021e-05	0.0838254
11	547544	G	A	rs71469806	CREB3L2	CREB3L2_2	0.00987888	0.802129	8.5588e-05	0.00982275	HRAS	0.511553	4.67349	1.25644e-05	0.0382816
11	57358083	T	C	rs2454663	CREB3L2	CREB3L2_2	0.802129	0.0116153	8.5588e-05	0.00982275	TIMM10	0.913438	6.59054	5.13293e-09	7.09825e-05
11	60053091	A	G	rs7116516	CREB3L2	CREB3L2_2	0.623979	0.00948878	8.5588e-05	0.00982275	SLC15A3	0.849269	4.41118	3.34066e-05	0.0743738
11	6341365	T	C	rs11544764	CREB3L2	CREB3L2_2	0.802129	0.00987888	8.5588e-05	0.00982275	PRKCDBP	1.118	5.50184	4.86471e-07	0.0032272
11	68639481	T	C	rs473997	CREB3L2	CREB3L2_2	0.0104276	0.802129	8.5588e-05	0.00982275	MRPL21	-0.510701	-4.34744	4.21858e-05	0.087272
11	74767610	T	G	rs7482760	CREB3L2	CREB3L2_2	0.674899	0.0104276	8.5588e-05	0.00982275	XRRA1	0.901389	5.98511	6.65478e-08	0.000650218
11	780395	T	C	rs56364586	CREB3L2	CREB3L2_2	0.0109993	0.802129	8.5588e-05	0.00982275	CD151	-0.709509	-4.83476	6.79535e-06	0.025502
11	86062597	T	C	rs147724030	CREB3L2	CREB3L2_2	0.00987888	0.796507	8.5588e-05	0.00982275	C11orf73	0.505423	4.32465	4.58365e-05	0.0927821
12	113364781	G	A	rs4766669	CREB3L2	CREB3L2_2	0.772422	0.0129219	8.5588e-05	0.00982275	OAS3	-0.656049	-4.29617	5.0829e-05	0.0991008
12	113365687	G	T	rs7315441	CREB3L2	CREB3L2_2	0.0151311	0.824439	8.5588e-05	0.00982275	OAS3	-0.681937	-4.46245	2.7656e-05	0.0661206
12	57763520	C	T	rs11172184	CREB3L2	CREB3L2_2	0.0152032	0.83789	8.5588e-05	0.00982275	XRCC6BP1	-0.588079	-4.50671	2.34737e-05	0.0606546
12	58322764	A	C	rs10783858	CREB3L2	CREB3L2_2	0.0151311	0.824439	8.5588e-05	0.00982275	XRCC6BP1	-0.678483	-4.51168	2.30442e-05	0.0599233
12	6594059	T	G	rs11613996	CREB3L2	CREB3L2_2	0.0109993	0.802129	8.5588e-05	0.00982275	VAMP1	0.647175	4.71232	1.08458e-05	0.0346138
12	6594059	T	G	rs11613996	CREB3L2	CREB3L2_2	0.0109993	0.802129	8.5588e-05	0.00982275	MRPL51	-0.32792	-4.46017	2.78899e-05	0.0662474
12	7034950	T	C	ss1388027049	CREB3L2	CREB3L2_2	0.0151311	0.824439	8.5588e-05	0.00982275	SPSB2	0.851247	5.07764	2.64544e-06	0.0120233
13	115078993	G	C	rs113883621	CREB3L2	CREB3L2_2	0.400426	0.00500092	8.5588e-05	0.00982275	UPF3A	-1.04568	-5.50096	4.8821e-07	0.0032272
13	43678674	T	C	rs2762160	CREB3L2	CREB3L2_2	0.38004	0.00500092	8.5588e-05	0.00982275	DNAJC15	0.599445	5.12857	2.16511e-06	0.0102759
13	44440441	C	G	rs12865116	CREB3L2	CREB3L2_2	0.80947	0.0129219	8.5588e-05	0.00982275	CCDC122	-0.685265	-4.54639	2.02505e-05	0.0543669
13	95587647	G	A	rs9524684	CREB3L2	CREB3L2_2	0.788847	0.00987888	8.5588e-05	0.00982275	GPR180	1.1037	5.05548	2.88566e-06	0.0130044
14	34614374	C	T	rs145080141	CREB3L2	CREB3L2_2	0.00543071	0.400426	8.5588e-05	0.00982275	EAPP	0.688019	4.38363	3.696e-05	0.0799555
14	65395625	A	T	rs4902341	CREB3L2	CREB3L2_2	0.632264	0.0109993	8.5588e-05	0.00982275	CHURC1	0.846419	5.02467	3.25547e-06	0.0142963
15	40365418	A	G	rs17723133	CREB3L2	CREB3L2_2	0.824439	0.0151311	8.5588e-05	0.00982275	SRP14	-0.548597	-4.45148	2.87996e-05	0.0670503
15	40366344	A	G	rs62004158	CREB3L2	CREB3L2_2	0.824439	0.0151311	8.5588e-05	0.00982275	SRP14	-0.548597	-4.45148	2.87996e-05	0.0670503
15	40833379	T	C	rs28647196	CREB3L2	CREB3L2_2	0.0152032	0.83789	8.5588e-05	0.00982275	C15orf57	-0.650575	-4.35663	4.07941e-05	0.0855488
15	40844222	G	A	rs12913296	CREB3L2	CREB3L2_2	0.0152032	0.83789	8.5588e-05	0.00982275	C15orf57	0.650637	4.45269	2.86715e-05	0.0668756
15	55500602	C	T	rs28535372	CREB3L2	CREB3L2_2	0.806914	0.0122661	8.5588e-05	0.00982275	RSL24D1	0.740241	4.51007	2.31829e-05	0.0600398
15	65263745	C	T	rs12916383	CREB3L2	CREB3L2_2	0.83789	0.0152032	8.5588e-05	0.00982275	SPG21	-0.748334	-4.7291	1.0176e-05	0.0331364
15	65307463	C	T	rs6494509	CREB3L2	CREB3L2_2	0.634439	0.00987888	8.5588e-05	0.00982275	SPG21	-0.792933	-4.92064	4.87935e-06	0.0198883
15	79171627	A	G	rs8032867	CREB3L2	CREB3L2_2	0.788847	0.00987888	8.5588e-05	0.00982275	MORF4L1	-0.578213	-4.39205	3.58366e-05	0.0780684
15	80211522	A	G	rs7167927	CREB3L2	CREB3L2_2	0.824439	0.0151311	8.5588e-05	0.00982275	MTHFS	-0.515614	-4.30398	4.941e-05	0.0973671
15	80283039	G	A	rs2586156	CREB3L2	CREB3L2_2	0.802129	0.00987888	8.5588e-05	0.00982275	MTHFS	-0.500831	-4.33681	4.38522e-05	0.0896812
16	75961949	C	T	rs9925649	CREB3L2	CREB3L2_2	0.00518347	0.400426	8.5588e-05	0.00982275	WDR59	1.71487	5.29927	1.09955e-06	0.00628477
16	88919457	G	C	rs9889055	CREB3L2	CREB3L2_2	0.00724989	0.40889	8.5588e-05	0.00982275	TRAPPC2L	-0.822431	-5.16303	1.88973e-06	0.00934463
17	39984162	T	C	rs7215297	CREB3L2	CREB3L2_2	0.669269	0.00948878	8.5588e-05	0.00982275	NT5C3B	0.989468	8.83667	2.74331e-13	1.43967e-08
17	40057481	T	C	rs9908955	CREB3L2	CREB3L2_2	0.0116153	0.802129	8.5588e-05	0.00982275	NT5C3B	1.01577	8.70036	5.00607e-13	2.35735e-08
17	40070651	G	C	rs35766790	CREB3L2	CREB3L2_2	0.674899	0.00839057	8.5588e-05	0.00982275	NT5C3B	1.20757	8.67091	5.70095e-13	2.486e-08
17	40122138	G	A	rs55955100	CREB3L2	CREB3L2_2	0.802129	0.0116153	8.5588e-05	0.00982275	NT5C3B	0.880878	7.15031	4.5694e-10	8.92923e-06
17	40122485	T	C	rs12952456	CREB3L2	CREB3L2_2	0.802129	0.0116153	8.5588e-05	0.00982275	NT5C3B	0.907912	6.29062	1.84186e-08	0.000220434
17	40300126	A	C	rs8071235	CREB3L2	CREB3L2_2	0.83235	0.0151311	8.5588e-05	0.00982275	NAGLU	-1.01538	-4.83447	6.80285e-06	0.025528
17	48637667	T	G	rs1870581	CREB3L2	CREB3L2_2	0.316948	0.0041608	8.5588e-05	0.00982275	SPATA20	-1.04265	-4.61745	1.55199e-05	0.0450115
17	66500290	C	T	rs72847778	CREB3L2	CREB3L2_2	0.80947	0.0129219	8.5588e-05	0.00982275	KPNA2	-0.788809	-4.30313	4.95625e-05	0.097376
17	7238325	A	G	rs3826511	CREB3L2	CREB3L2_2	0.00987888	0.787015	8.5588e-05	0.00982275	EIF5A	0.688249	4.68149	1.219e-05	0.0373539
17	79542329	A	G	rs79283578	CREB3L2	CREB3L2_2	0.808518	0.0129219	8.5588e-05	0.00982275	ARL16	-1.08209	-4.56568	1.88433e-05	0.0517161
17	80898636	T	A	rs3785523	CREB3L2	CREB3L2_2	0.00500092	0.37929	8.5588e-05	0.00982275	FN3KRP	-0.491515	-4.46321	2.75791e-05	0.0661206
18	21662816	A	C	rs2305024	CREB3L2	CREB3L2_2	0.0109993	0.632264	8.5588e-05	0.00982275	IMPACT	1.17446	4.56276	1.90499e-05	0.0521697
18	71958555	A	G	rs72963833	CREB3L2	CREB3L2_2	0.793939	0.0116153	8.5588e-05	0.00982275	CYB5A	-0.823961	-4.90027	5.27955e-06	0.0210804
18	72005441	A	G	rs9964142	CREB3L2	CREB3L2_2	0.83235	0.0151311	8.5588e-05	0.00982275	CYB5A	-0.861711	-5.5396	4.17326e-07	0.00294716
18	72021145	A	T	rs8093952	CREB3L2	CREB3L2_2	0.0151311	0.83235	8.5588e-05	0.00982275	CYB5A	-0.861711	-5.5396	4.17326e-07	0.00294716
18	77657122	T	A	rs35485886	CREB3L2	CREB3L2_2	0.802129	0.0109993	8.5588e-05	0.00982275	HSBP1L1	-0.792356	-4.92166	4.8601e-06	0.019817
18	77695237	A	G	rs7243921	CREB3L2	CREB3L2_2	0.802129	0.0116153	8.5588e-05	0.00982275	HSBP1L1	-0.847843	-5.34037	9.32759e-07	0.00548901
19	13674872	A	G	rs11667852	CREB3L2	CREB3L2_2	1.33053e-05	0.000832132	8.5588e-05	0.00982275	ASF1B	-1.17783	-4.39045	3.60479e-05	0.0784583
19	35671178	C	T	rs12974760	CREB3L2	CREB3L2_2	0.793939	0.00987888	8.5588e-05	0.00982275	FXYD5	0.566136	4.46938	2.69566e-05	0.0652335
19	35672008	T	G	rs6510469	CREB3L2	CREB3L2_2	0.802129	0.0116153	8.5588e-05	0.00982275	FXYD5	-0.513123	-4.99643	3.63482e-06	0.0157519
19	35673758	G	C	rs10426966	CREB3L2	CREB3L2_2	0.627847	0.00987888	8.5588e-05	0.00982275	FXYD5	0.566136	4.46938	2.69566e-05	0.0652335
19	35690543	G	T	rs10415010	CREB3L2	CREB3L2_2	0.796507	0.00987888	8.5588e-05	0.00982275	FXYD5	0.576987	4.46388	2.7511e-05	0.0660467
19	43604723	C	T	rs4029197	CREB3L2	CREB3L2_2	0.321993	0.00500092	8.5588e-05	0.00982275	PSG2	0.77746	5.34913	9.00563e-07	0.00532436
19	43608976	C	G	rs73934916	CREB3L2	CREB3L2_2	0.0122661	0.806914	8.5588e-05	0.00982275	PSG2	1.25204	8.10657	6.88164e-12	2.18149e-07
19	43611693	C	G	rs57488844	CREB3L2	CREB3L2_2	0.824439	0.0151311	8.5588e-05	0.00982275	PSG2	1.25204	8.10657	6.88164e-12	2.18149e-07
19	43633221	A	G	rs7259319	CREB3L2	CREB3L2_2	0.787015	0.00987888	8.5588e-05	0.00982275	PSG2	1.25204	8.10657	6.88164e-12	2.18149e-07
19	43650730	T	G	rs10408069	CREB3L2	CREB3L2_2	0.802129	0.00987888	8.5588e-05	0.00982275	PSG2	1.21349	7.80289	2.62248e-11	7.44971e-07
19	43650730	T	G	rs10408069	CREB3L2	CREB3L2_2	0.802129	0.00987888	8.5588e-05	0.00982275	PSG5	0.809526	4.31636	4.72388e-05	0.0944894
19	43669988	C	G	rs10423741	CREB3L2	CREB3L2_2	0.824439	0.0151311	8.5588e-05	0.00982275	PSG4	-0.720558	-5.40749	7.12269e-07	0.00438773
19	43669988	C	G	rs10423741	CREB3L2	CREB3L2_2	0.824439	0.0151311	8.5588e-05	0.00982275	ETHE1	0.703208	5.26847	1.24336e-06	0.00694668
19	43669988	C	G	rs10423741	CREB3L2	CREB3L2_2	0.824439	0.0151311	8.5588e-05	0.00982275	PSG2	0.654255	4.66712	1.28708e-05	0.0388811
19	43689594	C	A	rs10408535	CREB3L2	CREB3L2_2	0.83789	0.0152032	8.5588e-05	0.00982275	PSG4	0.928564	8.74936	4.03257e-13	2.01605e-08
19	43695634	T	C	rs4802161	CREB3L2	CREB3L2_2	0.824439	0.0151311	8.5588e-05	0.00982275	PSG4	0.9307	8.26585	3.40809e-12	1.18279e-07
19	43708752	G	A	rs11672441	CREB3L2	CREB3L2_2	0.0122661	0.802129	8.5588e-05	0.00982275	PSG4	0.9307	8.26585	3.40809e-12	1.18279e-07
19	43709619	C	T	rs34341467	CREB3L2	CREB3L2_2	0.617476	0.00839057	8.5588e-05	0.00982275	PSG4	0.946185	8.7984	3.24784e-13	1.67349e-08
19	43717164	G	C	rs7255777	CREB3L2	CREB3L2_2	0.824439	0.0151311	8.5588e-05	0.00982275	PSG4	0.9307	8.26585	3.40809e-12	1.18279e-07
19	43734106	G	C	rs13345277	CREB3L2	CREB3L2_2	0.0122661	0.682258	8.5588e-05	0.00982275	ETHE1	0.768307	5.69168	2.24224e-07	0.00179066
19	43734106	G	C	rs13345277	CREB3L2	CREB3L2_2	0.0122661	0.682258	8.5588e-05	0.00982275	PSG4	-0.693825	-4.91366	5.01316e-06	0.0203315
19	43833351	C	T	rs10419813	CREB3L2	CREB3L2_2	0.824439	0.0151311	8.5588e-05	0.00982275	PSG2	1.0531	4.38409	3.6898e-05	0.0798757
19	9780391	T	C	rs10413953	CREB3L2	CREB3L2_2	0.0152032	0.83789	8.5588e-05	0.00982275	ZNF846	0.915264	4.78336	8.27467e-06	0.0289343
19	991968	C	T	rs1127043	CREB3L2	CREB3L2_2	0.83789	0.0152032	8.5588e-05	0.00982275	WDR18	0.743008	5.48314	5.24759e-07	0.00342014
19	9924283	C	T	rs113038593	CREB3L2	CREB3L2_2	0.83789	0.0152032	8.5588e-05	0.00982275	ZNF846	0.983027	4.69187	1.17201e-05	0.036413
1	110277949	T	C	rs1109138	CREB3L2	CREB3L2_2	0.400426	0.00500092	8.5588e-05	0.00982275	GSTM3	-1.04148	-8.06737	8.18036e-12	2.54171e-07
1	200066478	C	T	rs2821321	CREB3L2	CREB3L2_2	0.788847	0.00987888	8.5588e-05	0.00982275	DDX59	0.892945	4.4963	2.43982e-05	0.0623364
1	26483905	T	A	rs72666338	CREB3L2	CREB3L2_2	0.00987888	0.781165	8.5588e-05	0.00982275	ZNF593	-0.656988	-4.80986	7.47667e-06	0.0275147
1	32114326	G	A	rs75542753	CREB3L2	CREB3L2_2	0.824439	0.0151311	8.5588e-05	0.00982275	BSDC1	1.07122	4.30337	4.95186e-05	0.097376
1	39457854	C	T	rs4660651	CREB3L2	CREB3L2_2	0.0151311	0.83235	8.5588e-05	0.00982275	NDUFS5	-0.71708	-7.15892	4.40125e-10	8.66405e-06
1	39502644	T	C	rs79649444	CREB3L2	CREB3L2_2	0.00987888	0.802129	8.5588e-05	0.00982275	NDUFS5	0.592372	5.75495	1.72856e-07	0.00144507
1	89500526	T	G	rs17434151	CREB3L2	CREB3L2_2	0.634439	0.00806688	8.5588e-05	0.00982275	GBP3	-1.11603	-11.869	5.57199e-19	3.8324e-13
1	89566155	T	C	rs1854453	CREB3L2	CREB3L2_2	0.802129	0.0116153	8.5588e-05	0.00982275	GBP3	-0.748625	-5.93542	8.18589e-08	0.000763343
1	89571092	G	T	rs17435109	CREB3L2	CREB3L2_2	0.793939	0.00987888	8.5588e-05	0.00982275	GBP3	-1.05365	-6.13418	3.56396e-08	0.000373292
1	89574792	G	A	rs10801716	CREB3L2	CREB3L2_2	0.0152032	0.83789	8.5588e-05	0.00982275	GBP3	-0.748625	-5.93542	8.18589e-08	0.000763343
20	3228423	A	G	rs4611719	CREB3L2	CREB3L2_2	0.793939	0.00987888	8.5588e-05	0.00982275	ITPA	-0.691211	-4.44412	2.95921e-05	0.0683241
20	3261068	A	G	rs6037530	CREB3L2	CREB3L2_2	0.00987888	0.793939	8.5588e-05	0.00982275	ITPA	-0.691211	-4.44412	2.95921e-05	0.0683241
20	33682570	C	A	rs6060222	CREB3L2	CREB3L2_2	0.00987888	0.67649	8.5588e-05	0.00982275	DYNLRB1	0.653993	4.47379	2.65203e-05	0.0652335
20	33702104	C	T	rs79341738	CREB3L2	CREB3L2_2	0.0104276	0.63648	8.5588e-05	0.00982275	DYNLRB1	0.653993	4.47379	2.65203e-05	0.0652335
20	3391191	G	A	rs6051839	CREB3L2	CREB3L2_2	0.802129	0.00987888	8.5588e-05	0.00982275	ITPA	-0.805758	-5.01018	3.44505e-06	0.0150228
20	34158587	A	G	rs12625762	CREB3L2	CREB3L2_2	0.00987888	0.788847	8.5588e-05	0.00982275	CPNE1	-0.956114	-5.15875	1.92195e-06	0.00945316
20	34201820	A	C	rs11699996	CREB3L2	CREB3L2_2	0.0144187	0.80947	8.5588e-05	0.00982275	CPNE1	-1.58525	-8.00056	1.09818e-11	3.34984e-07
20	34201820	A	C	rs11699996	CREB3L2	CREB3L2_2	0.0144187	0.80947	8.5588e-05	0.00982275	ERGIC3	-1.05704	-4.35388	4.12066e-05	0.0862604
20	34271774	A	G	rs11699690	CREB3L2	CREB3L2_2	0.0122661	0.808518	8.5588e-05	0.00982275	CPNE1	-1.38219	-9.141	7.17254e-14	5.94151e-09
20	34312346	A	C	rs2425104	CREB3L2	CREB3L2_2	0.66741	0.00987888	8.5588e-05	0.00982275	CPNE1	-1.38219	-9.141	7.17254e-14	5.94151e-09
20	34321895	G	A	rs6058311	CREB3L2	CREB3L2_2	0.83789	0.0152032	8.5588e-05	0.00982275	CPNE1	-1.38219	-9.141	7.17254e-14	5.94151e-09
20	34324098	A	G	rs2425118	CREB3L2	CREB3L2_2	0.0151311	0.824439	8.5588e-05	0.00982275	CPNE1	-1.00023	-6.15829	3.22022e-08	0.000345663
20	34345710	A	G	rs2425138	CREB3L2	CREB3L2_2	0.80947	0.0129219	8.5588e-05	0.00982275	CPNE1	-1.00023	-6.15829	3.22022e-08	0.000345663
20	34432882	G	A	rs73902914	CREB3L2	CREB3L2_2	0.796507	0.00987888	8.5588e-05	0.00982275	CPNE1	-1.38219	-9.141	7.17254e-14	5.94151e-09
20	34433561	T	C	rs7270009	CREB3L2	CREB3L2_2	0.796507	0.00987888	8.5588e-05	0.00982275	CPNE1	-1.30844	-8.35139	2.33636e-12	9.11152e-08
20	34543125	A	G	rs11699815	CREB3L2	CREB3L2_2	0.682258	0.0122661	8.5588e-05	0.00982275	CPNE1	-1.29135	-8.26814	3.37387e-12	1.18279e-07
20	55454012	C	T	rs4810048	CREB3L2	CREB3L2_2	0.634439	0.0116153	8.5588e-05	0.00982275	PMEPA1	0.973062	4.67531	1.24783e-05	0.038032
20	55469427	C	T	rs2754290	CREB3L2	CREB3L2_2	0.0151311	0.824439	8.5588e-05	0.00982275	PMEPA1	0.932981	4.61331	1.57632e-05	0.0455715
21	27207705	A	G	rs17001412	CREB3L2	CREB3L2_2	0.00987888	0.793939	8.5588e-05	0.00982275	MRPL39	-1.11426	-4.93127	4.68265e-06	0.019263
21	30221226	A	C	rs2738946	CREB3L2	CREB3L2_2	0.787015	0.00987888	8.5588e-05	0.00982275	CCT8	0.8138	4.51173	2.30399e-05	0.0599233
21	38463406	A	G	rs2835590	CREB3L2	CREB3L2_2	0.793939	0.00987888	8.5588e-05	0.00982275	PIGP	0.862558	6.65327	3.92215e-09	5.76756e-05
21	47681127	T	C	rs2839180	CREB3L2	CREB3L2_2	0.802129	0.0116153	8.5588e-05	0.00982275	YBEY	0.744625	4.54474	2.0376e-05	0.0546148
22	19155662	A	G	rs2000338	CREB3L2	CREB3L2_2	0.0116153	0.802129	8.5588e-05	0.00982275	SLC25A1	-0.639977	-4.90474	5.18904e-06	0.020888
22	21084669	T	C	rs5760217	CREB3L2	CREB3L2_2	0.0109993	0.802129	8.5588e-05	0.00982275	SNAP29	0.526091	4.40377	3.43291e-05	0.0759303
22	21105356	A	G	rs2072516	CREB3L2	CREB3L2_2	0.0129219	0.781165	8.5588e-05	0.00982275	SNAP29	0.525744	4.46771	2.7124e-05	0.0652335
22	24285938	G	C	rs57108466	CREB3L2	CREB3L2_2	0.802129	0.00987888	8.5588e-05	0.00982275	GSTT1	-0.868996	-6.82398	1.88081e-09	3.15516e-05
22	24294979	T	C	rs2018350	CREB3L2	CREB3L2_2	0.00650171	0.400426	8.5588e-05	0.00982275	GSTT1	-1.06714	-7.77001	3.03056e-11	8.27745e-07
22	24333461	G	A	NA	CREB3L2	CREB3L2_2	0.0151311	0.824439	8.5588e-05	0.00982275	GSTT1	-1.17593	-11.5533	2.10135e-18	7.94918e-13
22	36616163	T	G	rs1317	CREB3L2	CREB3L2_2	0.0104276	0.802129	8.5588e-05	0.00982275	APOL2	1.22757	7.50962	9.5077e-11	2.2351e-06
22	38593930	T	C	rs4239890	CREB3L2	CREB3L2_2	0.788847	0.00987888	8.5588e-05	0.00982275	APOBEC3G	-1.06547	-4.69929	1.13952e-05	0.0357187
22	42434022	C	A	rs133352	CREB3L2	CREB3L2_2	0.00478159	0.38004	8.5588e-05	0.00982275	SMDT1	-0.831898	-6.36401	1.34924e-08	0.000172384
22	42451603	A	G	rs5751209	CREB3L2	CREB3L2_2	0.0129219	0.80947	8.5588e-05	0.00982275	SMDT1	-0.84434	-6.62195	4.48634e-09	6.46937e-05
22	42496829	A	C	rs6002609	CREB3L2	CREB3L2_2	0.00500092	0.400426	8.5588e-05	0.00982275	SMDT1	-0.84434	-6.62195	4.48634e-09	6.46937e-05
22	45501477	A	G	rs5765170	CREB3L2	CREB3L2_2	0.00987888	0.796507	8.5588e-05	0.00982275	KIAA0930	0.770427	4.69034	1.17882e-05	0.0365514
2	114241312	T	A	rs200141123	CREB3L2	CREB3L2_2	0.391116	0.00500092	8.5588e-05	0.00982275	CBWD2	-0.821134	-4.80656	7.57178e-06	0.0278382
2	137270625	C	T	rs10208178	CREB3L2	CREB3L2_2	0.0151311	0.824439	8.5588e-05	0.00982275	DARS	0.692914	4.60126	1.64925e-05	0.0471782
2	201762147	A	G	rs10204787	CREB3L2	CREB3L2_2	0.80947	0.0129219	8.5588e-05	0.00982275	PPIL3	-0.856073	-5.47069	5.51886e-07	0.00354552
2	201794173	T	A	rs9288314	CREB3L2	CREB3L2_2	0.400426	0.00724989	8.5588e-05	0.00982275	PPIL3	-0.856073	-5.47069	5.51886e-07	0.00354552
2	201900140	A	G	rs139336281	CREB3L2	CREB3L2_2	0.623979	0.00987888	8.5588e-05	0.00982275	CFLAR	-1.01374	-4.51416	2.28329e-05	0.0596607
2	202003767	A	G	rs113350756	CREB3L2	CREB3L2_2	0.00987888	0.793939	8.5588e-05	0.00982275	PPIL3	-0.857746	-5.48584	5.19044e-07	0.00338401
2	202003767	A	G	rs113350756	CREB3L2	CREB3L2_2	0.00987888	0.793939	8.5588e-05	0.00982275	CFLAR	-0.729446	-4.70932	1.097e-05	0.0347823
2	202016550	T	G	rs73045341	CREB3L2	CREB3L2_2	0.67649	0.00987888	8.5588e-05	0.00982275	PPIL3	-0.831439	-5.22355	1.48675e-06	0.00801551
2	202016550	T	G	rs73045341	CREB3L2	CREB3L2_2	0.67649	0.00987888	8.5588e-05	0.00982275	CFLAR	-0.72403	-4.63785	1.43732e-05	0.0421952
2	33429263	G	C	rs60558455	CREB3L2	CREB3L2_2	0.793939	0.00987888	8.5588e-05	0.00982275	LTBP1	0.603099	4.51963	2.23729e-05	0.0587738
2	33433480	T	C	rs2367624	CREB3L2	CREB3L2_2	0.787015	0.00987888	8.5588e-05	0.00982275	LTBP1	-0.681612	-5.17398	1.80963e-06	0.00928179
2	42446793	C	A	rs1017466	CREB3L2	CREB3L2_2	0.80947	0.0129219	8.5588e-05	0.00982275	COX7A2L	0.577617	5.37533	8.10651e-07	0.00489742
2	42503356	T	C	rs35100043	CREB3L2	CREB3L2_2	0.824439	0.0151311	8.5588e-05	0.00982275	COX7A2L	-0.555284	-4.39789	3.5078e-05	0.0769624
2	42615078	T	C	rs11124874	CREB3L2	CREB3L2_2	0.74489	0.0104276	8.5588e-05	0.00982275	COX7A2L	0.525752	4.76286	8.94845e-06	0.0306876
3	10113644	A	G	rs6772315	CREB3L2	CREB3L2_2	0.632264	0.0109993	8.5588e-05	0.00982275	BRK1	-0.750539	-5.16523	1.87334e-06	0.00928179
3	127865510	G	A	rs2955102	CREB3L2	CREB3L2_2	0.00987888	0.793939	8.5588e-05	0.00982275	SEC61A1	0.692655	4.73872	9.81043e-06	0.0326125
3	127963448	A	G	rs13434079	CREB3L2	CREB3L2_2	0.80947	0.0144187	8.5588e-05	0.00982275	SEC61A1	0.739927	5.41099	7.02287e-07	0.00432859
3	157298692	G	A	rs6804345	CREB3L2	CREB3L2_2	0.00518347	0.339198	8.5588e-05	0.00982275	VEPH1	0.88319	4.43657	3.04278e-05	0.0694973
3	158362588	G	C	rs1864505	CREB3L2	CREB3L2_2	0.00987888	0.787015	8.5588e-05	0.00982275	LXN	0.94827	7.32265	2.15491e-10	4.62731e-06
3	15891035	C	T	rs13071730	CREB3L2	CREB3L2_2	0.0122661	0.781165	8.5588e-05	0.00982275	ANKRD28	-0.746866	-4.81951	7.20507e-06	0.0266236
3	194086168	T	C	rs13077702	CREB3L2	CREB3L2_2	0.824439	0.0151311	8.5588e-05	0.00982275	LRRC15	1.54473	4.92187	4.85631e-06	0.0198069
3	99119719	C	T	rs767808	CREB3L2	CREB3L2_2	0.00987888	0.67649	8.5588e-05	0.00982275	COL8A1	-0.836724	-4.73424	9.97907e-06	0.0326125
3	99129996	C	T	rs2464139	CREB3L2	CREB3L2_2	0.0041608	0.314588	8.5588e-05	0.00982275	COL8A1	-0.836724	-4.73424	9.97907e-06	0.0326125
3	99131534	G	A	rs2623324	CREB3L2	CREB3L2_2	0.0129219	0.80947	8.5588e-05	0.00982275	COL8A1	-0.836724	-4.73424	9.97907e-06	0.0326125
4	1224948	G	A	rs12643212	CREB3L2	CREB3L2_2	1.78794e-07	1.1809e-05	8.5588e-05	0.00982275	CTBP1	0.559399	4.42371	3.19035e-05	0.0722137
4	185622509	C	T	rs7658186	CREB3L2	CREB3L2_2	0.00987888	0.788847	8.5588e-05	0.00982275	CENPU	-0.76224	-4.47068	2.68275e-05	0.0652335
4	185627198	T	C	rs57271221	CREB3L2	CREB3L2_2	0.806914	0.0122661	8.5588e-05	0.00982275	CENPU	-0.76224	-4.47068	2.68275e-05	0.0652335
4	185636702	G	C	rs2003993	CREB3L2	CREB3L2_2	0.824439	0.0151311	8.5588e-05	0.00982275	CENPU	-0.76224	-4.47068	2.68275e-05	0.0652335
4	2956963	G	A	rs71597204	CREB3L2	CREB3L2_2	0.00126115	0.0948277	8.5588e-05	0.00982275	GRK4	-0.64148	-4.69322	1.16603e-05	0.0362719
4	41314320	G	A	rs1119589	CREB3L2	CREB3L2_2	0.0152032	0.83789	8.5588e-05	0.00982275	LIMCH1	-0.704283	-5.03216	3.16156e-06	0.0140127
4	41323898	T	G	rs7688696	CREB3L2	CREB3L2_2	0.802129	0.0104276	8.5588e-05	0.00982275	LIMCH1	-0.735971	-5.43368	6.409e-07	0.00400902
4	41340526	T	C	rs9637557	CREB3L2	CREB3L2_2	0.802129	0.0116153	8.5588e-05	0.00982275	LIMCH1	-0.666458	-4.73536	9.93656e-06	0.0326125
4	83112310	C	T	rs1492853	CREB3L2	CREB3L2_2	0.0129219	0.80947	8.5588e-05	0.00982275	SCD5	1.15977	5.68792	2.27706e-07	0.00180995
5	132049789	G	A	rs10477742	CREB3L2	CREB3L2_2	0.0109993	0.632264	8.5588e-05	0.00982275	P4HA2	-0.636747	-4.3795	3.75226e-05	0.0807492
5	35020630	G	C	rs547769164	CREB3L2	CREB3L2_2	0.0144187	0.80947	8.5588e-05	0.00982275	DNAJC21	1.05324	5.43618	6.34455e-07	0.00398187
5	54387652	G	A	rs62358950	CREB3L2	CREB3L2_2	0.0151311	0.83235	8.5588e-05	0.00982275	GPX8	0.972713	4.758	9.1157e-06	0.0311482
5	74061244	C	T	rs72764655	CREB3L2	CREB3L2_2	0.0104276	0.627847	8.5588e-05	0.00982275	NSA2	1.05114	5.50043	4.89257e-07	0.0032272
5	81281322	A	G	rs79336656	CREB3L2	CREB3L2_2	0.824439	0.0151311	8.5588e-05	0.00982275	ATG10	-0.885094	-4.4523	2.87131e-05	0.0668969
5	9112830	A	G	rs75266144	CREB3L2	CREB3L2_2	0.793939	0.00987888	8.5588e-05	0.00982275	SNHG18	1.30923	4.69539	1.15648e-05	0.0361704
5	96323280	T	C	rs38035	CREB3L2	CREB3L2_2	0.824439	0.0151311	8.5588e-05	0.00982275	ERAP2	1.05489	9.04923	1.07458e-13	6.46849e-09
6	138648243	T	C	rs7743631	CREB3L2	CREB3L2_2	0.83789	0.0151311	8.5588e-05	0.00982275	HEBP2	-1.03919	-4.30746	4.87905e-05	0.0964825
6	160153373	G	C	rs2758311	CREB3L2	CREB3L2_2	0.83235	0.0151311	8.5588e-05	0.00982275	MRPL18	0.457005	4.41285	3.32032e-05	0.0740728
6	167658802	A	G	rs9356577	CREB3L2	CREB3L2_2	0.824439	0.0151311	8.5588e-05	0.00982275	MLLT4	1.37321	4.35877	4.04777e-05	0.0850523
6	2398264	T	C	rs35144026	CREB3L2	CREB3L2_2	0.209004	0.00296136	8.5588e-05	0.00982275	TUBB2A	-0.552283	-4.5855	1.74965e-05	0.0492744
6	3019927	C	G	rs6955	CREB3L2	CREB3L2_2	0.0109993	0.802129	8.5588e-05	0.00982275	NQO2	-1.05574	-5.61769	3.03575e-07	0.0023033
6	3020444	C	T	rs6903839	CREB3L2	CREB3L2_2	0.0041608	0.316948	8.5588e-05	0.00982275	NQO2	-1.05574	-5.61769	3.03575e-07	0.0023033
6	31083169	A	G	rs1042146	CREB3L2	CREB3L2_2	0.83235	0.0151311	8.5588e-05	0.00982275	MICA	-0.616781	-4.3632	3.98274e-05	0.0840283
6	31236599	G	C	rs3189472	CREB3L2	CREB3L2_2	0.0144187	0.806914	8.5588e-05	0.00982275	MICA	0.606332	4.32095	4.64564e-05	0.0935738
6	31332332	T	C	rs9501374	CREB3L2	CREB3L2_2	0.83789	0.0152032	8.5588e-05	0.00982275	MICA	-0.854633	-5.09077	2.51254e-06	0.0115593
6	31354329	T	C	rs67575958	CREB3L2	CREB3L2_2	0.806914	0.0122661	8.5588e-05	0.00982275	MICA	-1.0425	-7.30643	2.31311e-10	4.74911e-06
6	31363055	C	T	rs76756158	CREB3L2	CREB3L2_2	0.0129219	0.80947	8.5588e-05	0.00982275	MICA	-1.0425	-7.30643	2.31311e-10	4.74911e-06
6	31363798	G	C	rs28366129	CREB3L2	CREB3L2_2	0.0151311	0.824439	8.5588e-05	0.00982275	MICA	-0.960614	-7.77415	2.97593e-11	8.13313e-07
6	31364035	C	T	rs11757660	CREB3L2	CREB3L2_2	0.0152032	0.83789	8.5588e-05	0.00982275	MICA	-0.887699	-6.64721	4.02565e-09	5.90828e-05
6	31382770	G	A	rs9266824	CREB3L2	CREB3L2_2	0.0122661	0.806914	8.5588e-05	0.00982275	MICA	-0.971725	-6.97285	9.87798e-10	1.82725e-05
6	31392739	G	A	rs79033175	CREB3L2	CREB3L2_2	0.0116153	0.802129	8.5588e-05	0.00982275	MICA	-0.988113	-5.15505	1.9503e-06	0.00948095
6	31408585	C	G	rs4451178	CREB3L2	CREB3L2_2	0.0129219	0.80947	8.5588e-05	0.00982275	MICA	-0.988113	-5.15505	1.9503e-06	0.00948095
6	33253608	A	G	rs3130256	CREB3L2	CREB3L2_2	0.802129	0.00987888	8.5588e-05	0.00982275	DAXX	-0.765221	-4.95229	4.31596e-06	0.0180473
7	100899109	C	T	rs73713821	CREB3L2	CREB3L2_2	0.0144187	0.80947	8.5588e-05	0.00982275	FIS1	-1.14413	-4.88417	5.61812e-06	0.0219345
7	103264370	T	C	rs74648015	CREB3L2	CREB3L2_2	0.781165	0.0109993	8.5588e-05	0.00982275	ORC5	1.30919	4.41659	3.27495e-05	0.0734801
7	1133305	C	G	rs1133043	CREB3L2	CREB3L2_2	0.682258	0.0116153	8.5588e-05	0.00982275	ZFAND2A	0.657607	4.6569	1.33769e-05	0.04018
7	1196974	A	G	rs6953538	CREB3L2	CREB3L2_2	0.627847	0.00987888	8.5588e-05	0.00982275	ZFAND2A	0.736978	5.38863	7.68435e-07	0.00469847
7	1201843	G	A	rs2949199	CREB3L2	CREB3L2_2	0.0152032	0.83789	8.5588e-05	0.00982275	ZFAND2A	0.776208	5.718	2.01242e-07	0.00163686
7	135247183	T	C	rs12707239	CREB3L2	CREB3L2_2	0.83235	0.0151311	8.5588e-05	0.00982275	C7orf73	-0.547831	-4.74128	9.71534e-06	0.0324187
7	135293128	A	G	rs4294134	CREB3L2	CREB3L2_2	0.00650171	0.38004	8.5588e-05	0.00982275	C7orf73	-0.677496	-5.32602	9.87946e-07	0.00569709
7	150831431	T	C	rs41273644	CREB3L2	CREB3L2_2	0.83789	0.0151311	8.5588e-05	0.00982275	CDK5	1.24484	4.8743	5.8363e-06	0.0226287
7	150831431	T	C	rs41273644	CREB3L2	CREB3L2_2	0.83789	0.0151311	8.5588e-05	0.00982275	GALNT11	1.23878	4.59566	1.6843e-05	0.0479993
7	150831431	T	C	rs41273644	CREB3L2	CREB3L2_2	0.83789	0.0151311	8.5588e-05	0.00982275	CDK5	1.24484	4.8743	5.8363e-06	0.0226287
7	150831431	T	C	rs41273644	CREB3L2	CREB3L2_2	0.83789	0.0151311	8.5588e-05	0.00982275	GALNT11	1.23878	4.59566	1.6843e-05	0.0479993
7	22536724	C	G	rs4719697	CREB3L2	CREB3L2_2	0.0116153	0.802129	8.5588e-05	0.00982275	STEAP1B	0.895367	4.49149	2.48375e-05	0.0630728
7	27565193	T	C	rs11550135	CREB3L2	CREB3L2_2	0.80947	0.0129219	8.5588e-05	0.00982275	HIBADH	-1.0554	-4.59014	1.71948e-05	0.0486476
7	27720848	T	C	rs35536764	CREB3L2	CREB3L2_2	0.802129	0.0116153	8.5588e-05	0.00982275	HIBADH	-1.0554	-4.59014	1.71948e-05	0.0486476
7	27907998	C	T	rs12700848	CREB3L2	CREB3L2_2	0.00500092	0.314588	8.5588e-05	0.00982275	HIBADH	-1.16042	-5.39897	7.37118e-07	0.00452362
7	43642577	G	A	rs35189900	CREB3L2	CREB3L2_2	0.00987888	0.802129	8.5588e-05	0.00982275	COA1	-0.750122	-4.45507	2.84203e-05	0.0664502
7	43645433	G	A	rs7802995	CREB3L2	CREB3L2_2	0.400426	0.00500092	8.5588e-05	0.00982275	COA1	0.724054	4.37074	3.87451e-05	0.082566
7	43651697	T	C	rs13437772	CREB3L2	CREB3L2_2	0.824439	0.0151311	8.5588e-05	0.00982275	COA1	-0.750122	-4.45507	2.84203e-05	0.0664502
7	43688622	G	A	rs2214995	CREB3L2	CREB3L2_2	0.00892674	0.61222	8.5588e-05	0.00982275	COA1	0.723292	4.34256	4.29429e-05	0.088211
7	43804695	C	T	rs1181574	CREB3L2	CREB3L2_2	0.0151311	0.83235	8.5588e-05	0.00982275	COA1	0.800185	6.60241	4.8784e-09	6.78056e-05
7	6464883	T	C	rs11760562	CREB3L2	CREB3L2_2	0.787015	0.00987888	8.5588e-05	0.00982275	RAC1	0.401112	4.74615	9.53671e-06	0.0319424
7	73280020	C	T	rs1136647	CREB3L2	CREB3L2_2	0.625888	0.0109993	8.5588e-05	0.00982275	WBSCR27	0.622321	4.47058	2.68376e-05	0.0652335
7	75044830	G	A	rs236651	CREB3L2	CREB3L2_2	0.0152032	0.83789	8.5588e-05	0.00982275	WBSCR16	0.666593	4.71228	1.08475e-05	0.0346138
7	75633209	T	C	rs2058389	CREB3L2	CREB3L2_2	0.83789	0.0152032	8.5588e-05	0.00982275	STYXL1	1.38756	5.79574	1.46084e-07	0.00123398
8	141439439	G	T	rs35596790	CREB3L2	CREB3L2_2	0.00839057	0.66238	8.5588e-05	0.00982275	CASC7	0.683845	4.62296	1.52014e-05	0.0442393
8	143782614	C	T	rs13272904	CREB3L2	CREB3L2_2	0.0122661	0.802129	8.5588e-05	0.00982275	LY6K	-0.652457	-4.73693	9.8775e-06	0.0326125
8	144670950	C	T	rs4874159	CREB3L2	CREB3L2_2	0.0122661	0.806914	8.5588e-05	0.00982275	NAPRT1	-0.954935	-4.70315	1.12299e-05	0.0353645
8	144689914	C	T	rs11136305	CREB3L2	CREB3L2_2	0.0129219	0.80947	8.5588e-05	0.00982275	NAPRT1	-0.742474	-4.40159	3.46052e-05	0.0763828
8	145001784	G	A	rs3135109	CREB3L2	CREB3L2_2	0.787015	0.00987888	8.5588e-05	0.00982275	PLEC	-0.633212	-4.46943	2.69514e-05	0.0652335
8	145004944	C	T	rs10107388	CREB3L2	CREB3L2_2	0.0151311	0.824439	8.5588e-05	0.00982275	PLEC	-0.701655	-5.14422	2.03553e-06	0.00982271
8	145046662	T	C	rs11785060	CREB3L2	CREB3L2_2	0.00948878	0.63648	8.5588e-05	0.00982275	PLEC	-0.700909	-5.33234	9.63278e-07	0.00559606
8	17528356	C	T	rs6586622	CREB3L2	CREB3L2_2	0.0116153	0.66238	8.5588e-05	0.00982275	PCM1	0.964796	4.61862	1.5452e-05	0.0448574
9	139811585	A	G	rs7027246	CREB3L2	CREB3L2_2	0.824439	0.0151311	8.5588e-05	0.00982275	EDF1	-0.631163	-4.70796	1.10269e-05	0.0348679
9	34301392	T	C	rs10758252	CREB3L2	CREB3L2_2	0.80947	0.0129219	8.5588e-05	0.00982275	NUDT2	-0.775657	-5.12806	2.16951e-06	0.0102759
9	34324168	A	G	rs10814098	CREB3L2	CREB3L2_2	0.796507	0.00987888	8.5588e-05	0.00982275	NUDT2	1.24764	6.93098	1.18425e-09	2.07803e-05
9	34336266	C	T	rs7025269	CREB3L2	CREB3L2_2	0.0151311	0.83789	8.5588e-05	0.00982275	NUDT2	-0.775657	-5.12806	2.16951e-06	0.0102759
9	36038139	A	G	rs7039132	CREB3L2	CREB3L2_2	0.824439	0.0151311	8.5588e-05	0.00982275	RECK	1.2928	4.36583	3.94458e-05	0.0837015
9	36130453	C	T	rs10972750	CREB3L2	CREB3L2_2	0.0151311	0.83235	8.5588e-05	0.00982275	RECK	1.28328	4.32714	4.5423e-05	0.0921258
9	3844061	A	G	rs717423	CREB3L2	CREB3L2_2	0.83789	0.0152032	8.5588e-05	0.00982275	KIAA0020	0.560827	4.30494	4.92382e-05	0.0972608
9	78416165	G	A	rs7856261	CREB3L2	CREB3L2_2	0.00987888	0.796507	8.5588e-05	0.00982275	NMRK1	1.35184	4.48262	2.56672e-05	0.0646731
10	32975929	T	G	rs79501297	ETS2	ETS2_1	0.040266	0.000790828	0.000107624	0.0122655	ITGB1	1.03917	4.7852	8.21662e-06	0.0289343
13	43629595	G	A	rs9533366	ETS2	ETS2_1	0.000790828	0.040266	0.000107624	0.0122655	DNAJC15	-0.77795	-6.61338	4.65436e-09	6.48904e-05
15	79189282	C	T	rs12438433	ETS2	ETS2_1	0.000790828	0.040266	0.000107624	0.0122655	MORF4L1	-0.578213	-4.39205	3.58366e-05	0.0780684
17	743921	T	C	rs34676006	ETS2	ETS2_1	0.000790828	0.040266	0.000107624	0.0122655	TIMM22	-0.53321	-4.32227	4.62336e-05	0.0932698
6	31354897	A	G	rs13437087	ETS2	ETS2_1	0.000790828	0.040266	0.000107624	0.0122655	MICA	-1.0425	-7.30643	2.31311e-10	4.74911e-06
6	138711891	G	A	rs9495067	HOXC6	HOXC6_1	0.0508605	0.000860983	0.000117134	0.0133307	HEBP2	-0.852606	-4.39806	3.50553e-05	0.0769624
22	24280446	T	C	rs112750843	CREB3L2	CREB3L2_2	0.0151311	0.815622	0.000127798	0.0144838	GSTT1	-0.777008	-5.65415	2.61516e-07	0.00202136
6	31361485	C	T	rs10947207	CREB3L2	CREB3L2_2	0.0144187	0.781165	0.000127798	0.0144838	MICA	-1.0425	-7.30643	2.31311e-10	4.74911e-06
7	6424547	C	G	rs35733871	CREB3L2	CREB3L2_2	0.815622	0.0151311	0.000127798	0.0144838	RAC1	0.421437	5.05479	2.89352e-06	0.013023
11	45807100	C	T	rs11038655	CREB3L2	CREB3L2_2	0.0151311	0.80947	0.000156787	0.0173594	DGKZ	-1.27133	-4.46066	2.78399e-05	0.0662474
11	45807100	C	T	rs11038655	CREB3L2	CREB3L2_2	0.0151311	0.80947	0.000156787	0.0173594	ATG13	1.26244	4.36475	3.96021e-05	0.0838254
12	6594059	T	G	rs11613996	CREB3L2	CREB3L2_2	0.806914	0.0151311	0.000156787	0.0173594	VAMP1	0.647175	4.71232	1.08458e-05	0.0346138
12	6594059	T	G	rs11613996	CREB3L2	CREB3L2_2	0.806914	0.0151311	0.000156787	0.0173594	MRPL51	-0.32792	-4.46017	2.78899e-05	0.0662474
12	94324682	C	A	rs1434728	CREB3L2	CREB3L2_2	0.80947	0.0151311	0.000156787	0.0173594	CRADD	1.03867	4.66418	1.30142e-05	0.0392673
19	43797529	G	A	rs3950385	CREB3L2	CREB3L2_2	0.810429	0.0151311	0.000156787	0.0173594	PSG4	0.928762	7.935	1.46597e-11	4.32687e-07
20	34331730	C	T	rs2425126	CREB3L2	CREB3L2_2	0.0116153	0.625888	0.000156787	0.0173594	CPNE1	-1.00023	-6.15829	3.22022e-08	0.000345663
21	44312134	T	C	rs13051348	CREB3L2	CREB3L2_2	0.625888	0.0116153	0.000156787	0.0173594	NDUFV3	-0.862564	-4.38089	3.73323e-05	0.0805688
21	47708269	C	T	rs2839199	CREB3L2	CREB3L2_2	0.806914	0.0151311	0.000156787	0.0173594	YBEY	-0.686962	-4.55187	1.98406e-05	0.0536137
22	21169680	C	A	rs538011132	CREB3L2	CREB3L2_2	0.0116153	0.625888	0.000156787	0.0173594	SNAP29	1.11525	6.32066	1.62171e-08	0.000195946
2	33413949	G	A	rs4542826	CREB3L2	CREB3L2_2	0.0144187	0.772422	0.000156787	0.0173594	LTBP1	-0.784043	-6.06184	4.82817e-08	0.000487702
2	3508800	C	T	rs34534512	CREB3L2	CREB3L2_2	0.810429	0.0151311	0.000156787	0.0173594	ADI1	0.806046	5.53723	4.2136e-07	0.00295314
2	42428850	G	A	rs11693605	CREB3L2	CREB3L2_2	0.810429	0.0151311	0.000156787	0.0173594	COX7A2L	0.577617	5.37533	8.10651e-07	0.00489742
3	8831770	T	C	rs237855	CREB3L2	CREB3L2_2	0.80947	0.0152032	0.000156787	0.0173594	OXTR	0.521204	4.29453	5.11312e-05	0.0995062
5	74023640	C	T	rs72764643	CREB3L2	CREB3L2_2	0.0151311	0.80947	0.000156787	0.0173594	NSA2	1.05114	5.50043	4.89257e-07	0.0032272
6	158592342	G	A	rs6931734	CREB3L2	CREB3L2_2	0.0151311	0.810429	0.000156787	0.0173594	GTF2H5	-0.693698	-4.94463	4.44618e-06	0.0184727
8	11751018	A	G	rs62493564	CREB3L2	CREB3L2_2	0.0151311	0.80947	0.000156787	0.0173594	CTSB	-0.664143	-4.81176	7.42235e-06	0.0273353
8	145044104	T	C	rs11787335	CREB3L2	CREB3L2_2	0.0151311	0.810429	0.000156787	0.0173594	PLEC	-0.700909	-5.33234	9.63278e-07	0.00559606
9	100677134	C	T	rs3780419	CREB3L2	CREB3L2_2	0.0151311	0.806914	0.000156787	0.0173594	NANS	0.54682	5.18159	1.75597e-06	0.00918126
9	100707255	G	T	rs10984462	CREB3L2	CREB3L2_1	0.000453965	0.0411848	0.000163173	0.0180419	NANS	0.54682	5.18159	1.75597e-06	0.00918126
11	68637476	G	C	rs579136	CREB3L2	CREB3L2_2	0.802129	0.0151311	0.000166184	0.0182022	MRPL21	-0.510701	-4.34744	4.21858e-05	0.087272
14	50674902	A	C	rs8012305	CREB3L2	CREB3L2_2	0.0129219	0.682258	0.000166184	0.0182022	NIN	1.12779	4.7244	1.03595e-05	0.0334233
21	47691729	A	C	rs7409792	CREB3L2	CREB3L2_2	0.0151311	0.802129	0.000166184	0.0182022	YBEY	-0.683552	-4.50023	2.40449e-05	0.0616288
22	24339438	T	G	rs6004014	CREB3L2	CREB3L2_2	0.0151311	0.802129	0.000166184	0.0182022	GSTT1	-0.909102	-4.69029	1.17904e-05	0.0365514
3	67679015	G	A	rs6772439	CREB3L2	CREB3L2_2	0.0151311	0.802129	0.000166184	0.0182022	SUCLG2	-0.625163	-4.68742	1.19193e-05	0.0367652
5	74122328	A	G	rs1447453	CREB3L2	CREB3L2_2	0.802129	0.0151311	0.000166184	0.0182022	NSA2	0.741824	4.76852	8.75729e-06	0.0301391
8	97175718	G	C	rs2440202	CREB3L2	CREB3L2_2	0.0151311	0.802129	0.000166184	0.0182022	UQCRB	0.681073	5.36351	8.50084e-07	0.00505293
11	44120727	G	T	rs112762070	CREB3L2	CREB3L2_2	0.0160568	0.839566	0.000172822	0.0182225	ACCS	1.17066	4.74609	9.53886e-06	0.0319449
12	53737840	A	T	rs12424778	CREB3L2	CREB3L2_2	0.849948	0.0162688	0.000172822	0.0182225	PFDN5	0.902485	6.98549	9.35131e-10	1.74907e-05
16	81866645	T	C	rs8059316	CREB3L2	CREB3L2_2	0.839566	0.0160568	0.000172822	0.0182225	MPHOSPH6	0.75165	4.52284	2.21075e-05	0.0581809
16	88869389	G	A	rs142430473	CREB3L2	CREB3L2_2	0.839566	0.0160568	0.000172822	0.0182225	VPS9D1	1.33862	4.37163	3.86194e-05	0.0823599
16	88950025	C	T	rs12445058	CREB3L2	CREB3L2_2	0.839566	0.0160568	0.000172822	0.0182225	TRAPPC2L	-0.852389	-4.97816	3.90289e-06	0.0165919
20	34267386	G	A	rs6060553	CREB3L2	CREB3L2_2	0.37929	0.00724989	0.000172822	0.0182225	CPNE1	-0.792161	-5.27463	1.21318e-06	0.00680823
20	34357008	T	C	rs1890470	CREB3L2	CREB3L2_2	0.0151311	0.793939	0.000172822	0.0182225	CPNE1	-1.38219	-9.141	7.17254e-14	5.94151e-09
2	101754141	C	G	rs62152494	CREB3L2	CREB3L2_2	0.0152032	0.796507	0.000172822	0.0182225	PDCL3	0.839554	4.6699	1.27359e-05	0.0386556
3	125366791	A	G	rs4679178	CREB3L2	CREB3L2_2	0.839566	0.0160568	0.000172822	0.0182225	ZNF148	-0.908471	-4.39947	3.4875e-05	0.0768887
5	96252079	A	G	rs2927609	CREB3L2	CREB3L2_2	0.849948	0.0162688	0.000172822	0.0182225	ERAP2	0.938345	7.61005	6.12024e-11	1.51157e-06
6	31304726	C	A	rs28752954	CREB3L2	CREB3L2_2	0.0151311	0.793939	0.000172822	0.0182225	MICA	-0.718546	-5.33764	9.43014e-07	0.00552287
7	1208440	G	C	rs7809667	CREB3L2	CREB3L2_2	0.0160568	0.839566	0.000172822	0.0182225	ZFAND2A	0.776208	5.718	2.01242e-07	0.00163686
9	100786614	G	A	rs10984822	CREB3L2	CREB3L2_2	0.0160568	0.839566	0.000172822	0.0182225	NANS	0.576856	5.67704	2.38103e-07	0.00186195
9	21296780	T	C	rs72693706	CREB3L2	CREB3L2_2	0.839566	0.0160568	0.000172822	0.0182225	MTAP	1.12379	4.36587	3.94409e-05	0.0836952
19	35677503	C	A	rs4806106	CREB3L2	CREB3L2_1	0.000166888	0.0143441	0.000191325	0.0182225	FXYD5	0.566136	4.46938	2.69566e-05	0.0652335
10	77140707	G	T	rs6480781	CREB3L2	CREB3L2_2	0.0151311	0.781165	0.000207767	0.0182225	C10orf11	-0.773049	-5.22849	1.45783e-06	0.00787452
11	74438126	T	C	rs11236233	CREB3L2	CREB3L2_2	0.83235	0.0160568	0.000207767	0.0182225	XRRA1	0.760539	5.42234	6.70894e-07	0.00417306
11	74776211	T	C	rs7109716	CREB3L2	CREB3L2_2	0.0162688	0.842651	0.000207767	0.0182225	XRRA1	1.05852	7.20223	3.6446e-10	7.23416e-06
11	7509866	A	C	rs12805539	CREB3L2	CREB3L2_2	0.0122661	0.634439	0.000207767	0.0182225	OLFML1	0.703109	4.39593	3.53304e-05	0.0774377
11	85224799	T	C	rs286511	CREB3L2	CREB3L2_2	0.0160568	0.83789	0.000207767	0.0182225	TMEM126A	0.664787	4.35516	4.10147e-05	0.0859221
11	85224799	T	C	rs286511	CREB3L2	CREB3L2_2	0.0160568	0.83789	0.000207767	0.0182225	ME3	-0.874415	-4.34709	4.22398e-05	0.0873199
12	12744321	A	G	rs11054989	CREB3L2	CREB3L2_2	0.0160568	0.83789	0.000207767	0.0182225	MANSC1	1.49649	4.49712	2.4324e-05	0.0621898
12	7005216	A	C	ss1388026143	CREB3L2	CREB3L2_2	0.634439	0.0122661	0.000207767	0.0182225	SPSB2	0.791917	4.88438	5.61357e-06	0.0219345
12	7005216	A	C	ss1388026143	CREB3L2	CREB3L2_2	0.634439	0.0122661	0.000207767	0.0182225	C12orf57	-0.703409	-4.36323	3.98233e-05	0.0840283
12	7005216	A	C	ss1388026143	CREB3L2	CREB3L2_2	0.634439	0.0122661	0.000207767	0.0182225	SPSB2	0.791917	4.88438	5.61357e-06	0.0219345
12	7005216	A	C	ss1388026143	CREB3L2	CREB3L2_2	0.634439	0.0122661	0.000207767	0.0182225	C12orf57	-0.703409	-4.36323	3.98233e-05	0.0840283
13	43597865	G	A	rs12015	CREB3L2	CREB3L2_2	0.0162688	0.839566	0.000207767	0.0182225	DNAJC15	-1.19215	-10.4418	2.43655e-16	5.7909e-11
13	43597932	G	C	rs2281777	CREB3L2	CREB3L2_2	0.0162688	0.839566	0.000207767	0.0182225	DNAJC15	-1.19215	-10.4418	2.43655e-16	5.7909e-11
13	44482961	C	T	rs7999434	CREB3L2	CREB3L2_2	0.0160568	0.83789	0.000207767	0.0182225	CCDC122	-0.699038	-4.45544	2.83821e-05	0.0664502
15	79315172	G	A	rs75537773	CREB3L2	CREB3L2_2	0.0160568	0.83789	0.000207767	0.0182225	IDH3A	-0.765091	-4.5206	2.22926e-05	0.05859
19	35671960	A	G	rs4806100	CREB3L2	CREB3L2_2	0.83789	0.0160568	0.000207767	0.0182225	FXYD5	0.566136	4.46938	2.69566e-05	0.0652335
19	43731348	C	T	rs4028452	CREB3L2	CREB3L2_2	0.0160568	0.83789	0.000207767	0.0182225	ETHE1	0.768307	5.69168	2.24224e-07	0.00179066
19	43731348	C	T	rs4028452	CREB3L2	CREB3L2_2	0.0160568	0.83789	0.000207767	0.0182225	PSG4	-0.693825	-4.91366	5.01316e-06	0.0203315
19	987920	A	G	rs11670535	CREB3L2	CREB3L2_2	0.0160568	0.83789	0.000207767	0.0182225	WDR18	0.729127	5.84073	1.21284e-07	0.00107511
1	113195789	G	A	rs3013440	CREB3L2	CREB3L2_2	0.788847	0.0151311	0.000207767	0.0182225	CAPZA1	0.517049	4.51584	2.26904e-05	0.0594256
1	89666127	A	T	rs616150	CREB3L2	CREB3L2_2	0.83789	0.0160568	0.000207767	0.0182225	GBP3	-0.796374	-6.35678	1.3913e-08	0.00017332
20	33778866	A	T	rs11904888	CREB3L2	CREB3L2_2	0.83789	0.0160568	0.000207767	0.0182225	DYNLRB1	0.656815	4.68192	1.217e-05	0.0373455
21	47639992	G	A	rs2839155	CREB3L2	CREB3L2_2	0.0162688	0.840258	0.000207767	0.0182225	SPATC1L	-0.760775	-4.73953	9.7801e-06	0.0325582
22	19187427	G	C	rs2236759	CREB3L2	CREB3L2_2	0.0151311	0.781165	0.000207767	0.0182225	SLC25A1	-0.635748	-4.8452	6.52812e-06	0.0246479
22	42492863	A	G	rs73421049	CREB3L2	CREB3L2_2	0.0160568	0.83789	0.000207767	0.0182225	SMDT1	-0.859874	-6.7595	2.48376e-09	3.95889e-05
22	42910510	A	G	rs4822145	CREB3L2	CREB3L2_2	0.00650171	0.339198	0.000207767	0.0182225	RRP7A	-1.04448	-5.36999	8.28248e-07	0.00494095
22	42932317	A	G	rs4822160	CREB3L2	CREB3L2_2	0.0160568	0.83789	0.000207767	0.0182225	RRP7A	-0.99156	-5.0911	2.50922e-06	0.0115593
3	10067794	G	A	rs35993975	CREB3L2	CREB3L2_2	0.0160568	0.83789	0.000207767	0.0182225	BRK1	-0.724142	-4.98564	3.79087e-06	0.0162605
3	10087638	T	C	rs17032299	CREB3L2	CREB3L2_2	0.83789	0.0160568	0.000207767	0.0182225	BRK1	-0.750539	-5.16523	1.87334e-06	0.00928179
3	15762920	C	T	rs2470520	CREB3L2	CREB3L2_2	0.0160568	0.83789	0.000207767	0.0182225	ANKRD28	-0.771796	-4.89283	5.43348e-06	0.0215013
3	158382522	A	G	rs9814061	CREB3L2	CREB3L2_2	0.83789	0.0160568	0.000207767	0.0182225	LXN	0.94827	7.32265	2.15491e-10	4.62731e-06
3	48771753	T	C	rs200470784	CREB3L2	CREB3L2_2	0.634439	0.0122661	0.000207767	0.0182225	IP6K1	1.44295	4.54228	2.05636e-05	0.0550419
3	99131708	T	C	rs7429158	CREB3L2	CREB3L2_2	0.83789	0.0160568	0.000207767	0.0182225	COL8A1	-0.834561	-4.65285	1.35828e-05	0.0405515
4	1207597	C	G	rs11937232	CREB3L2	CREB3L2_2	0.0160568	0.83789	0.000207767	0.0182225	CTBP1	0.556843	4.4264	3.15891e-05	0.0716272
5	34945122	G	A	rs17304200	CREB3L2	CREB3L2_2	0.0160568	0.83789	0.000207767	0.0182225	DNAJC21	1.13683	4.88441	5.61303e-06	0.0219345
6	1273961	C	T	rs76553388	CREB3L2	CREB3L2_2	0.0160568	0.83789	0.000207767	0.0182225	FOXF2	1.32189	4.74567	9.55429e-06	0.0319824
6	31237833	T	C	NA	CREB3L2	CREB3L2_2	0.83789	0.0160568	0.000207767	0.0182225	MICA	0.616916	4.45524	2.84032e-05	0.0664502
6	31363745	A	C	rs372378805	CREB3L2	CREB3L2_2	0.0122661	0.63648	0.000207767	0.0182225	MICA	-1.0425	-7.30643	2.31311e-10	4.74911e-06
7	73255252	T	A	rs4314544	CREB3L2	CREB3L2_2	0.83789	0.0160568	0.000207767	0.0182225	WBSCR27	1.51526	11.6081	1.66713e-18	6.35957e-13
8	143784885	A	C	rs2244152	CREB3L2	CREB3L2_2	0.83789	0.0160568	0.000207767	0.0182225	LY6K	-0.652457	-4.73693	9.8775e-06	0.0326125
9	34263389	A	T	rs10814084	CREB3L2	CREB3L2_2	0.0160568	0.83789	0.000207767	0.0182225	NUDT2	1.23755	6.74484	2.64568e-09	4.16723e-05
10	30470826	T	C	rs473195	CREB3L2	CREB3L2_2	0.625888	0.0122661	0.000208672	0.0182225	KIAA1462	0.685611	4.3587	4.04876e-05	0.0850573
11	68620849	T	C	rs611268	CREB3L2	CREB3L2_2	0.117816	0.00228606	0.000208672	0.0182225	MRPL21	-0.510701	-4.34744	4.21858e-05	0.087272
13	44396247	G	A	rs12873099	CREB3L2	CREB3L2_2	0.625888	0.0122661	0.000208672	0.0182225	CCDC122	-0.671696	-4.5196	2.23761e-05	0.0587787
15	65244881	T	C	rs111207617	CREB3L2	CREB3L2_2	0.772422	0.0151311	0.000208672	0.0182225	SPG21	-0.758234	-4.56754	1.87132e-05	0.0517029
15	65292405	A	G	rs34299851	CREB3L2	CREB3L2_2	0.0122661	0.632264	0.000208672	0.0182225	SPG21	-0.731714	-4.30158	4.98411e-05	0.0977288
19	47435662	C	T	rs73057388	CREB3L2	CREB3L2_2	0.0162688	0.83789	0.000208672	0.0182225	CCDC61	-1.40628	-4.60984	1.59701e-05	0.0460817
20	34212327	A	C	rs113522583	CREB3L2	CREB3L2_2	0.808518	0.0160568	0.000208672	0.0182225	CPNE1	-1.38219	-9.141	7.17254e-14	5.94151e-09
21	47723125	T	C	rs11701725	CREB3L2	CREB3L2_2	0.83789	0.0162688	0.000208672	0.0182225	YBEY	1.02007	4.7198	1.05422e-05	0.0338922
22	45813445	A	G	rs5764723	CREB3L2	CREB3L2_2	0.00806688	0.40889	0.000208672	0.0182225	FAM118A	1.36467	6.63135	4.30906e-09	6.25946e-05
2	241739534	T	C	rs3755538	CREB3L2	CREB3L2_2	0.00765328	0.391116	0.000208672	0.0182225	HDLBP	-0.764827	-4.37654	3.79317e-05	0.0814945
2	33412077	A	G	rs1065324	CREB3L2	CREB3L2_2	0.0160568	0.824439	0.000208672	0.0182225	LTBP1	0.717456	5.46279	5.69785e-07	0.00363326
3	58403610	T	C	rs55783924	CREB3L2	CREB3L2_2	0.00806688	0.40889	0.000208672	0.0182225	PXK	0.751744	5.17158	1.8269e-06	0.00928179
3	67619472	T	C	rs2078020	CREB3L2	CREB3L2_2	0.0162688	0.824439	0.000208672	0.0182225	SUCLG2	-0.600298	-4.32453	4.58553e-05	0.0927845
5	54396790	C	T	rs10078986	CREB3L2	CREB3L2_2	0.0160568	0.806914	0.000208672	0.0182225	GPX8	0.972713	4.758	9.1157e-06	0.0311482
5	54467003	T	G	rs62360415	CREB3L2	CREB3L2_2	0.773803	0.0151311	0.000208672	0.0182225	GPX8	1.2321	5.80726	1.39291e-07	0.00119326
6	31354560	T	C	rs13437082	CREB3L2	CREB3L2_2	0.773803	0.0151311	0.000208672	0.0182225	MICA	-1.0425	-7.30643	2.31311e-10	4.74911e-06
10	33003740	A	C	rs144186858	CREB3L2	CREB3L2_2	0.0174453	0.850439	0.000208871	0.0182225	ITGB1	1.03917	4.7852	8.21662e-06	0.0289343
10	33110159	T	C	rs186607394	CREB3L2	CREB3L2_2	0.0129219	0.634439	0.000208871	0.0182225	ITGB1	1.03917	4.7852	8.21662e-06	0.0289343
10	33188061	C	G	rs1342546	CREB3L2	CREB3L2_2	0.0129219	0.634439	0.000208871	0.0182225	ITGB1	1.03917	4.7852	8.21662e-06	0.0289343
11	68646845	A	G	rs680130	CREB3L2	CREB3L2_2	0.0186666	0.877421	0.000208871	0.0182225	MRPL21	-0.510701	-4.34744	4.21858e-05	0.087272
12	110296095	G	C	rs4766488	CREB3L2	CREB3L2_2	0.850439	0.0186666	0.000208871	0.0182225	GLTP	0.74835	7.91158	1.62527e-11	4.74459e-07
12	110300462	A	G	rs7304168	CREB3L2	CREB3L2_2	0.850439	0.0174453	0.000208871	0.0182225	GLTP	-0.575249	-5.24747	1.35185e-06	0.00747282
12	53752204	A	G	rs61928080	CREB3L2	CREB3L2_2	0.788847	0.0160568	0.000208871	0.0182225	PFDN5	0.821639	5.84553	1.18898e-07	0.00105768
12	7014607	G	A	ss1388026449	CREB3L2	CREB3L2_2	0.877421	0.0186666	0.000208871	0.0182225	SPSB2	0.780545	4.92482	4.8011e-06	0.0196417
12	7014607	G	A	ss1388026449	CREB3L2	CREB3L2_2	0.877421	0.0186666	0.000208871	0.0182225	C12orf57	-0.686467	-4.34335	4.28195e-05	0.0881851
14	25433327	T	C	rs8181975	CREB3L2	CREB3L2_2	0.00839057	0.391116	0.000208871	0.0182225	STXBP6	-1.02962	-4.44006	3.00394e-05	0.068865
14	61706087	G	A	rs4902039	CREB3L2	CREB3L2_2	0.861507	0.0186666	0.000208871	0.0182225	SNAPC1	-0.510776	-4.40518	3.41522e-05	0.0756551
14	65378259	A	G	rs10139595	CREB3L2	CREB3L2_2	0.796507	0.0160568	0.000208871	0.0182225	CHURC1	0.846419	5.02467	3.25547e-06	0.0142963
15	79171239	T	G	rs56272008	CREB3L2	CREB3L2_2	0.850439	0.0174453	0.000208871	0.0182225	MORF4L1	-0.578213	-4.39205	3.58366e-05	0.0780684
17	1289559	C	A	rs8072321	CREB3L2	CREB3L2_2	0.0186666	0.861507	0.000208871	0.0182225	YWHAE	-0.572259	-6.39026	1.20679e-08	0.000156429
17	15888308	A	C	rs11869563	CREB3L2	CREB3L2_2	0.861507	0.0186666	0.000208871	0.0182225	ZSWIM7	0.720019	6.20939	2.59627e-08	0.000290933
17	16008872	T	C	rs4791662	CREB3L2	CREB3L2_2	0.877421	0.0186666	0.000208871	0.0182225	ZSWIM7	0.714303	6.06687	4.72746e-08	0.000478487
17	16056442	T	C	rs178659	CREB3L2	CREB3L2_2	0.634439	0.0129219	0.000208871	0.0182225	ZSWIM7	-0.667315	-5.52697	4.39298e-07	0.00304687
17	46612578	T	C	rs56038617	CREB3L2	CREB3L2_2	0.850439	0.0186666	0.000208871	0.0182225	HOXB2	-0.650832	-5.36997	8.28306e-07	0.00494095
19	43520497	A	C	rs4029167	CREB3L2	CREB3L2_2	0.0129219	0.634439	0.000208871	0.0182225	PSG4	0.736107	6.01351	5.9104e-08	0.000584442
19	43527355	T	C	rs35222246	CREB3L2	CREB3L2_2	0.877421	0.0186666	0.000208871	0.0182225	PSG2	0.651186	4.7121	1.08548e-05	0.03463
19	43527355	T	C	rs35222246	CREB3L2	CREB3L2_2	0.877421	0.0186666	0.000208871	0.0182225	PSG4	-0.630746	-4.60472	1.62799e-05	0.0467173
19	43710562	G	T	rs8103684	CREB3L2	CREB3L2_2	0.0162688	0.796507	0.000208871	0.0182225	ETHE1	0.743423	5.02671	3.22959e-06	0.0142502
19	43710562	G	T	rs8103684	CREB3L2	CREB3L2_2	0.0162688	0.796507	0.000208871	0.0182225	PSG2	0.679235	4.36388	3.97287e-05	0.0839135
19	43710636	G	A	rs8103164	CREB3L2	CREB3L2_2	0.877421	0.0186666	0.000208871	0.0182225	PSG4	0.9307	8.26585	3.40809e-12	1.18279e-07
19	43717146	C	A	rs7255539	CREB3L2	CREB3L2_2	0.0174453	0.850439	0.000208871	0.0182225	PSG4	0.9307	8.26585	3.40809e-12	1.18279e-07
19	47634313	T	G	rs177918	CREB3L2	CREB3L2_2	0.634439	0.0129219	0.000208871	0.0182225	STRN4	1.03576	4.61173	1.58571e-05	0.0458068
19	52870052	G	C	rs1054612	CREB3L2	CREB3L2_2	0.802129	0.0162688	0.000208871	0.0182225	ZNF880	0.857429	8.00381	1.08255e-11	3.32715e-07
19	9828259	G	A	rs10416774	CREB3L2	CREB3L2_2	0.850439	0.0174453	0.000208871	0.0182225	ZNF846	0.871773	4.75494	9.22269e-06	0.03117
19	9863483	A	G	rs10415132	CREB3L2	CREB3L2_2	0.802129	0.0174453	0.000208871	0.0182225	ZNF846	0.803283	4.3112	4.81319e-05	0.0957085
1	10265518	C	T	rs12145227	CREB3L2	CREB3L2_2	0.861507	0.0186666	0.000208871	0.0182225	PGD	0.67243	4.7269	1.02617e-05	0.0332234
1	53051020	A	G	rs835344	CREB3L2	CREB3L2_2	0.634439	0.0129219	0.000208871	0.0182225	GPX7	0.784021	5.73185	1.90101e-07	0.00157359
1	89465238	T	C	rs12144445	CREB3L2	CREB3L2_2	0.0129219	0.634439	0.000208871	0.0182225	GBP3	-1.21017	-12.106	2.07174e-19	1.67939e-13
1	89510106	G	A	rs1886911	CREB3L2	CREB3L2_2	0.306114	0.00650171	0.000208871	0.0182225	GBP3	0.592319	4.73751	9.85562e-06	0.0326125
1	89632394	T	G	rs604593	CREB3L2	CREB3L2_2	0.0186666	0.852365	0.000208871	0.0182225	GBP3	-0.796374	-6.35678	1.3913e-08	0.00017332
1	89691979	G	T	rs607068	CREB3L2	CREB3L2_2	0.0186666	0.861507	0.000208871	0.0182225	GBP3	-0.748625	-5.93542	8.18589e-08	0.000763343
20	3180597	T	G	rs6515776	CREB3L2	CREB3L2_2	0.634439	0.0129219	0.000208871	0.0182225	ITPA	-0.977493	-5.72083	1.98915e-07	0.00163686
20	34304036	A	G	rs2425089	CREB3L2	CREB3L2_2	0.850439	0.0186666	0.000208871	0.0182225	CPNE1	-1.00023	-6.15829	3.22022e-08	0.000345663
21	38484676	G	A	rs9680283	CREB3L2	CREB3L2_2	0.0186666	0.877421	0.000208871	0.0182225	PIGP	0.954306	6.88132	1.46813e-09	2.51872e-05
22	19166680	A	G	rs762528	CREB3L2	CREB3L2_2	0.877421	0.0186666	0.000208871	0.0182225	SLC25A1	0.775105	6.36061	1.36884e-08	0.00017332
22	21059531	T	A	rs5760127	CREB3L2	CREB3L2_2	0.0144187	0.66238	0.000208871	0.0182225	SNAP29	1.19689	6.50262	7.47634e-09	0.000101734
22	21168455	C	T	rs165837	CREB3L2	CREB3L2_2	0.00724989	0.360836	0.000208871	0.0182225	SNAP29	0.525744	4.46771	2.7124e-05	0.0652335
22	42926858	T	A	rs6002787	CREB3L2	CREB3L2_2	0.850439	0.0174453	0.000208871	0.0182225	RRP7A	-0.99156	-5.0911	2.50922e-06	0.0115593
2	132234662	A	G	rs114549945	CREB3L2	CREB3L2_2	0.623979	0.0129219	0.000208871	0.0182225	MZT2A	-1.16664	-5.51307	4.64805e-07	0.00315532
2	132251791	A	T	rs7608549	CREB3L2	CREB3L2_2	0.634439	0.0129219	0.000208871	0.0182225	MZT2A	-1.10932	-5.33317	9.60087e-07	0.00557967
2	201766023	G	C	rs6435066	CREB3L2	CREB3L2_2	0.861507	0.0186666	0.000208871	0.0182225	PPIL3	-0.860555	-5.49115	5.0801e-07	0.00332385
2	42480551	C	T	rs6732071	CREB3L2	CREB3L2_2	0.0186666	0.861507	0.000208871	0.0182225	COX7A2L	0.547595	5.01603	3.36728e-06	0.0147388
2	44763508	A	G	rs112643570	CREB3L2	CREB3L2_2	0.802129	0.0160568	0.000208871	0.0182225	DYNC2LI1	1.12302	5.09116	2.50866e-06	0.0115593
3	122230845	C	G	rs9837149	CREB3L2	CREB3L2_2	0.0174453	0.850439	0.000208871	0.0182225	CCDC58	-0.903697	-4.45807	2.81075e-05	0.0664502
4	1283035	T	C	rs9631805	CREB3L2	CREB3L2_2	0.877421	0.0186666	0.000208871	0.0182225	CTBP1	0.566613	4.42152	3.21608e-05	0.0725791
4	1301052	G	A	rs4974596	CREB3L2	CREB3L2_2	0.0174453	0.850439	0.000208871	0.0182225	CTBP1	0.574678	4.34779	4.21315e-05	0.087272
4	185648877	T	C	rs7654208	CREB3L2	CREB3L2_2	0.625888	0.0129219	0.000208871	0.0182225	CENPU	-0.76224	-4.47068	2.68275e-05	0.0652335
4	2951519	G	A	rs2515961	CREB3L2	CREB3L2_2	0.00806688	0.400426	0.000208871	0.0182225	GRK4	-0.614613	-4.54059	2.06939e-05	0.0552908
5	34902257	A	G	rs1972648	CREB3L2	CREB3L2_2	0.0129219	0.634439	0.000208871	0.0182225	DNAJC21	1.15618	4.67533	1.24772e-05	0.038032
5	74168448	G	A	rs4594835	CREB3L2	CREB3L2_2	0.0129219	0.617476	0.000208871	0.0182225	NSA2	0.724885	4.85861	6.19981e-06	0.023716
5	79971882	T	C	rs836811	CREB3L2	CREB3L2_2	0.0136694	0.625888	0.000208871	0.0182225	DHFR	-0.654317	-4.51064	2.31338e-05	0.0600398
5	96286286	A	G	NA	CREB3L2	CREB3L2_2	0.824439	0.0174453	0.000208871	0.0182225	ERAP2	0.938345	7.61005	6.12024e-11	1.51157e-06
6	31276435	G	C	rs9264962	CREB3L2	CREB3L2_2	0.0186666	0.877421	0.000208871	0.0182225	MICA	0.676127	5.01902	3.32818e-06	0.0146043
6	31362334	C	G	rs1052405	CREB3L2	CREB3L2_2	0.0174453	0.83235	0.000208871	0.0182225	MICA	-1.0425	-7.30643	2.31311e-10	4.74911e-06
7	100839401	A	G	rs3735338	CREB3L2	CREB3L2_2	0.00806688	0.391116	0.000208871	0.0182225	SERPINE1	0.675574	5.22851	1.45771e-06	0.00787452
7	135224309	A	G	rs12534397	CREB3L2	CREB3L2_2	0.0129219	0.634439	0.000208871	0.0182225	C7orf73	-0.524064	-4.58193	1.7732e-05	0.0498043
7	135233610	C	T	rs3112323	CREB3L2	CREB3L2_2	0.00806688	0.37929	0.000208871	0.0182225	C7orf73	-0.524064	-4.58193	1.7732e-05	0.0498043
7	43682972	C	G	rs55676832	CREB3L2	CREB3L2_2	0.228603	0.00478159	0.000208871	0.0182225	COA1	-0.750122	-4.45507	2.84203e-05	0.0664502
7	43696715	G	A	rs10242625	CREB3L2	CREB3L2_2	0.634439	0.0129219	0.000208871	0.0182225	COA1	-0.750122	-4.45507	2.84203e-05	0.0664502
7	43810270	C	T	rs699510	CREB3L2	CREB3L2_2	0.852365	0.0186666	0.000208871	0.0182225	COA1	0.723292	4.34256	4.29429e-05	0.088211
7	48134719	A	C	rs11768083	CREB3L2	CREB3L2_2	0.632264	0.0129219	0.000208871	0.0182225	UPP1	-0.796416	-5.25413	1.31646e-06	0.0072994
7	73225692	A	G	rs4355658	CREB3L2	CREB3L2_2	0.0186666	0.852365	0.000208871	0.0182225	WBSCR27	1.44228	10.3542	3.56016e-16	7.92215e-11
9	100809100	G	T	rs72755436	CREB3L2	CREB3L2_2	0.0186666	0.852365	0.000208871	0.0182225	NANS	0.516844	4.5812	1.77805e-05	0.0499282
9	102254439	T	C	rs7041401	CREB3L2	CREB3L2_2	0.793939	0.0160568	0.000208871	0.0182225	STX17	-0.648953	-4.29919	5.0275e-05	0.0983755
11	85158667	T	G	rs720496	CREB3L2	CREB3L2_2	0.0151311	0.669269	0.00020938	0.0182225	TMEM126A	0.664787	4.35516	4.10147e-05	0.0859221
11	85158667	T	G	rs720496	CREB3L2	CREB3L2_2	0.0151311	0.669269	0.00020938	0.0182225	ME3	-0.874415	-4.34709	4.22398e-05	0.0873199
12	6584679	G	C	rs76725690	CREB3L2	CREB3L2_2	0.00892674	0.400426	0.00020938	0.0182225	VAMP1	0.633943	4.57048	1.85084e-05	0.0515956
22	42475568	G	A	rs8135801	CREB3L2	CREB3L2_2	0.0151311	0.67649	0.00020938	0.0182225	SMDT1	-0.859874	-6.7595	2.48376e-09	3.95889e-05
2	3503269	T	C	rs10204409	CREB3L2	CREB3L2_2	0.0152032	0.67649	0.00020938	0.0182225	ADI1	0.806046	5.53723	4.2136e-07	0.00295314
6	138723769	A	G	rs3756890	CREB3L2	CREB3L2_2	0.341238	0.00765328	0.00020938	0.0182225	HEBP2	-0.852606	-4.39806	3.50553e-05	0.0769624
6	31927342	A	G	rs440454	CREB3L2	CREB3L2_2	0.67649	0.0151311	0.00020938	0.0182225	MICA	0.666842	4.48551	2.53945e-05	0.0641213
7	22532758	C	T	rs16881814	CREB3L2	CREB3L2_2	0.0151311	0.682258	0.00020938	0.0182225	STEAP1B	0.895367	4.49149	2.48375e-05	0.0630728
8	144097022	T	C	rs148970352	CREB3L2	CREB3L2_2	0.67649	0.0151311	0.00020938	0.0182225	LY6E	0.680388	5.08241	2.5964e-06	0.0118855
10	24257756	T	C	rs7358252	ETS2	ETS2_1	0.0420983	0.000843789	0.000211256	0.0182225	PRTFDC1	0.660191	4.29445	5.1146e-05	0.0995222
10	33003740	A	C	rs144186858	ETS2	ETS2_1	0.00120727	0.0430745	0.000211256	0.0182225	ITGB1	1.03917	4.7852	8.21662e-06	0.0289343
10	4967533	T	C	rs35056421	ETS2	ETS2_1	0.00299261	0.0885674	0.000211256	0.0182225	AKR1C2	1.30935	5.19413	1.67082e-06	0.00885762
10	70057361	A	G	rs78267180	ETS2	ETS2_1	0.00312392	0.091706	0.000211256	0.0182225	HERC4	1.18032	4.48947	2.50246e-05	0.0633991
13	44451180	T	C	rs9533672	ETS2	ETS2_1	0.00312392	0.091706	0.000211256	0.0182225	CCDC122	-0.701741	-4.73443	9.97181e-06	0.0326125
14	50646734	A	T	rs7140267	ETS2	ETS2_1	0.0376325	0.0011386	0.000211256	0.0182225	NIN	1.0647	4.59266	1.70333e-05	0.0483808
15	75061929	A	G	rs12909307	ETS2	ETS2_1	0.091706	0.00312392	0.000211256	0.0182225	RPP25	0.650369	4.61376	1.57363e-05	0.045543
15	75061929	A	G	rs12909307	ETS2	ETS2_1	0.091706	0.00312392	0.000211256	0.0182225	EDC3	0.638008	4.552	1.98317e-05	0.0536137
15	77316133	A	G	rs12148413	ETS2	ETS2_1	0.091706	0.00312392	0.000211256	0.0182225	TSPAN3	0.541775	4.49827	2.42205e-05	0.0620019
15	79178364	G	A	rs8037651	ETS2	ETS2_1	0.0427113	0.00100645	0.000211256	0.0182225	MORF4L1	-0.578213	-4.39205	3.58366e-05	0.0780684
16	85619739	C	T	rs72801176	ETS2	ETS2_1	0.00135864	0.0473614	0.000211256	0.0182225	EMC8	-1.00576	-4.40997	3.35564e-05	0.0746084
16	886232	C	G	rs62031077	ETS2	ETS2_1	0.0420983	0.000944799	0.000211256	0.0182225	RHBDL1	1.05757	4.42037	3.22971e-05	0.0727456
17	15868291	G	A	rs2324082	ETS2	ETS2_1	0.000944799	0.0427113	0.000211256	0.0182225	ZSWIM7	0.710834	6.11902	3.7984e-08	0.000396749
19	43494257	C	T	rs11083675	ETS2	ETS2_1	0.0427113	0.000944799	0.000211256	0.0182225	PSG4	0.751592	5.99868	6.28824e-08	0.000617862
19	43523619	G	T	rs11083681	ETS2	ETS2_1	0.000843789	0.0420983	0.000211256	0.0182225	PSG4	0.789282	6.2891	1.85373e-08	0.000221738
19	43710635	T	C	rs8103795	ETS2	ETS2_1	0.000944799	0.0427113	0.000211256	0.0182225	PSG4	0.9307	8.26585	3.40809e-12	1.18279e-07
19	43714740	A	C	rs12463084	ETS2	ETS2_1	0.091706	0.00312392	0.000211256	0.0182225	PSG4	0.9307	8.26585	3.40809e-12	1.18279e-07
19	52880766	C	T	rs324087	ETS2	ETS2_1	0.00340799	0.105301	0.000211256	0.0182225	ZNF880	-0.734443	-6.20256	2.67223e-08	0.000298927
1	53699129	C	G	rs17192655	ETS2	ETS2_1	0.0021123	0.0637243	0.000211256	0.0182225	CC2D1B	0.990431	4.3594	4.03844e-05	0.0848864
1	75197283	G	T	rs28654603	ETS2	ETS2_1	0.0473614	0.00135864	0.000211256	0.0182225	CRYZ	0.559689	4.53746	2.09364e-05	0.0558106
1	89661228	T	G	rs650448	ETS2	ETS2_1	0.0427113	0.000944799	0.000211256	0.0182225	GBP3	-0.748625	-5.93542	8.18589e-08	0.000763343
1	89692829	C	T	rs621430	ETS2	ETS2_1	0.0637243	0.0021123	0.000211256	0.0182225	GBP3	-0.748625	-5.93542	8.18589e-08	0.000763343
20	3206068	A	G	rs6051655	ETS2	ETS2_1	0.000475018	0.0189019	0.000211256	0.0182225	ITPA	-0.65049	-4.54162	2.06144e-05	0.0551432
20	34245924	T	C	rs111306810	ETS2	ETS2_1	0.0427113	0.000944799	0.000211256	0.0182225	CPNE1	-1.38219	-9.141	7.17254e-14	5.94151e-09
20	34365112	T	G	rs73902908	ETS2	ETS2_1	0.000843789	0.0420983	0.000211256	0.0182225	CPNE1	-1.38219	-9.141	7.17254e-14	5.94151e-09
20	34511823	G	A	rs8125966	ETS2	ETS2_1	0.0420983	0.000843789	0.000211256	0.0182225	CPNE1	-1.38219	-9.141	7.17254e-14	5.94151e-09
21	30292839	G	A	rs2776237	ETS2	ETS2_1	0.000944799	0.0427113	0.000211256	0.0182225	CCT8	0.878974	5.23527	1.4191e-06	0.00770751
22	21183881	A	T	rs361538	ETS2	ETS2_1	0.0430745	0.00127831	0.000211256	0.0182225	SNAP29	1.11525	6.32066	1.62171e-08	0.000195946
22	24249458	A	C	rs5751764	ETS2	ETS2_1	0.0430745	0.00120727	0.000211256	0.0182225	GSTT1	-0.922167	-7.65892	4.93821e-11	1.26292e-06
22	36616163	T	G	rs1317	ETS2	ETS2_1	0.00120727	0.0430745	0.000211256	0.0182225	APOL2	1.22757	7.50962	9.5077e-11	2.2351e-06
2	114199998	G	T	rs2757919	ETS2	ETS2_1	0.0430745	0.00120727	0.000211256	0.0182225	CBWD2	-0.810806	-4.75405	9.25413e-06	0.03117
2	132330176	G	A	rs13421424	ETS2	ETS2_1	0.040266	0.00127831	0.000211256	0.0182225	MZT2A	-0.994027	-4.87385	5.84628e-06	0.0226616
2	137270625	C	T	rs10208178	ETS2	ETS2_1	0.000840987	0.0420983	0.000211256	0.0182225	DARS	0.692914	4.60126	1.64925e-05	0.0471782
2	33405756	T	C	rs5006120	ETS2	ETS2_1	0.000944799	0.0420983	0.000211256	0.0182225	LTBP1	-0.776717	-5.93041	8.35855e-08	0.000769329
2	56009480	T	A	rs62167689	ETS2	ETS2_1	0.0637243	0.0021123	0.000211256	0.0182225	EFEMP1	0.902508	5.53488	4.25403e-07	0.00297417
3	10096357	C	T	rs803336	ETS2	ETS2_1	0.00100645	0.0427113	0.000211256	0.0182225	BRK1	-0.750539	-5.16523	1.87334e-06	0.00928179
3	113179074	G	A	rs16861014	ETS2	ETS2_1	0.0430745	0.00120727	0.000211256	0.0182225	GTPBP8	1.4451	4.56781	1.86939e-05	0.0516589
3	122182023	A	G	rs28376407	ETS2	ETS2_1	0.0427113	0.000944799	0.000211256	0.0182225	CCDC58	-1.01345	-5.56547	3.75632e-07	0.00271092
3	15690171	G	A	rs2089054	ETS2	ETS2_1	0.00152777	0.0473614	0.000211256	0.0182225	ANKRD28	-0.718238	-4.36662	3.93333e-05	0.0835019
3	99090181	T	C	rs112254715	ETS2	ETS2_1	0.0473614	0.00135864	0.000211256	0.0182225	COL8A1	-0.828793	-4.63839	1.43438e-05	0.0421363
4	83093938	T	C	rs4693426	ETS2	ETS2_1	0.0420983	0.000843789	0.000211256	0.0182225	SCD5	1.15977	5.68792	2.27706e-07	0.00180995
5	34872996	T	C	NA	ETS2	ETS2_1	0.0430745	0.00127831	0.000211256	0.0182225	DNAJC21	1.25735	5.04617	2.99291e-06	0.013393
5	81265278	C	G	rs75806251	ETS2	ETS2_1	0.0885674	0.00299261	0.000211256	0.0182225	ATG10	-0.885094	-4.4523	2.87131e-05	0.0668969
5	96288960	A	G	rs7731592	ETS2	ETS2_1	0.040266	0.0011386	0.000211256	0.0182225	ERAP2	1.05023	9.18753	5.84383e-14	5.94151e-09
6	158606615	A	C	rs9459620	ETS2	ETS2_1	0.0420983	0.000944799	0.000211256	0.0182225	GTF2H5	-0.693698	-4.94463	4.44618e-06	0.0184727
6	160211339	C	A	rs2273827	ETS2	ETS2_1	0.0427113	0.000944799	0.000211256	0.0182225	MRPL18	0.620364	5.15105	1.98134e-06	0.00960921
6	160222477	C	T	rs4709373	ETS2	ETS2_1	0.00100645	0.040266	0.000211256	0.0182225	MRPL18	0.46902	5.10661	2.36078e-06	0.0110243
6	31307256	C	G	rs6912293	ETS2	ETS2_1	0.0427113	0.00100645	0.000211256	0.0182225	MICA	-0.630097	-4.43968	3.00812e-05	0.068865
6	31353689	A	G	rs111182473	ETS2	ETS2_1	0.0427113	0.00100645	0.000211256	0.0182225	MICA	-1.0425	-7.30643	2.31311e-10	4.74911e-06
6	31362770	T	C	rs2523469	ETS2	ETS2_1	0.0427113	0.000944799	0.000211256	0.0182225	MICA	-0.960614	-7.77415	2.97593e-11	8.13313e-07
6	33338508	A	T	rs9278025	ETS2	ETS2_1	0.0420983	0.000843789	0.000211256	0.0182225	DAXX	-0.592114	-4.3515	4.1565e-05	0.0867108
6	73991335	T	C	rs79147895	ETS2	ETS2_1	0.0427113	0.000950821	0.000211256	0.0182225	KHDC1	1.34848	5.84769	1.17836e-07	0.00104905
7	1201843	G	A	rs2949199	ETS2	ETS2_1	0.00120727	0.0430745	0.000211256	0.0182225	ZFAND2A	0.776208	5.718	2.01242e-07	0.00163686
7	136614455	T	C	rs17497363	ETS2	ETS2_1	0.091706	0.00312392	0.000211256	0.0182225	PTN	-0.767444	-4.8527	6.34246e-06	0.0240912
7	152126900	G	A	rs7790805	ETS2	ETS2_1	0.00312392	0.091706	0.000211256	0.0182225	LINC01003	-0.636175	-4.60805	1.60777e-05	0.0462922
7	43651697	T	C	rs13437772	ETS2	ETS2_1	0.091706	0.00312392	0.000211256	0.0182225	COA1	-0.750122	-4.45507	2.84203e-05	0.0664502
7	55206861	T	G	rs887824	ETS2	ETS2_1	0.0021123	0.0637243	0.000211256	0.0182225	GBAS	1.12716	4.4331	3.08191e-05	0.0702815
8	145076529	A	C	rs57957974	ETS2	ETS2_1	0.000950821	0.0427113	0.000211256	0.0182225	PLEC	-0.637831	-4.60129	1.64911e-05	0.0471782
8	97175088	G	T	rs2514532	ETS2	ETS2_1	0.0430745	0.0011386	0.000211256	0.0182225	UQCRB	-0.694749	-4.74014	9.7575e-06	0.0325287
9	36038139	A	G	rs7039132	ETS2	ETS2_1	0.0420983	0.000840987	0.000211256	0.0182225	RECK	1.2928	4.36583	3.94458e-05	0.0837015
9	73638788	C	G	rs497934	ETS2	ETS2_1	0.000944799	0.0427113	0.000211256	0.0182225	SMC5	-0.830262	-4.69344	1.16506e-05	0.0362719
10	32793884	C	T	rs79160014	CREB3L2	CREB3L2_1	0.000453965	0.0370502	0.000229461	0.0196887	ITGB1	1.03917	4.7852	8.21662e-06	0.0289343
20	34211779	G	A	rs6060515	CREB3L2	CREB3L2_1	0.0332818	0.000416362	0.000229461	0.0196887	CPNE1	-0.792161	-5.27463	1.21318e-06	0.00680823
22	21093307	G	A	rs6004106	CREB3L2	CREB3L2_1	0.00243559	0.201723	0.000229461	0.0196887	SNAP29	0.526091	4.40377	3.43291e-05	0.0759303
4	6147743	T	G	rs7670765	CREB3L2	CREB3L2_1	0.0303492	0.000380113	0.000229461	0.0196887	MRFAP1L1	1.43105	5.02512	3.24981e-06	0.0142963
5	74150696	A	C	rs56276104	CREB3L2	CREB3L2_1	0.201723	0.00243559	0.000229461	0.0196887	NSA2	0.777561	5.07969	2.6243e-06	0.0119378
10	16549426	A	C	rs10904760	HOXC6	HOXC6_1	0.00235049	0.13045	0.000234268	0.020059	TRDMT1	-0.683169	-4.8364	6.75273e-06	0.0253672
19	43645859	A	G	rs7246331	HOXC6	HOXC6_1	0.0304429	0.000572462	0.000234268	0.020059	PSG2	1.21349	7.80289	2.62248e-11	7.44971e-07
19	43645859	A	G	rs7246331	HOXC6	HOXC6_1	0.0304429	0.000572462	0.000234268	0.020059	PSG5	0.809526	4.31636	4.72388e-05	0.0944894
16	88928417	T	C	rs12596491	CREB3L2	CREB3L2_2	0.824439	0.0186666	0.000279067	0.0235856	TRAPPC2L	-0.836648	-6.63327	4.27377e-09	6.24416e-05
2	202000395	G	C	rs73045306	CREB3L2	CREB3L2_2	0.824439	0.0186666	0.000279067	0.0235856	PPIL3	-0.847715	-5.34907	9.00791e-07	0.00532436
2	202000395	G	C	rs73045306	CREB3L2	CREB3L2_2	0.824439	0.0186666	0.000279067	0.0235856	CFLAR	-0.733775	-4.70608	1.11058e-05	0.0350734
2	202017408	A	G	rs73045343	CREB3L2	CREB3L2_2	0.0186666	0.824439	0.000279067	0.0235856	PPIL3	-0.831439	-5.22355	1.48675e-06	0.00801551
2	202017408	A	G	rs73045343	CREB3L2	CREB3L2_2	0.0186666	0.824439	0.000279067	0.0235856	CFLAR	-0.72403	-4.63785	1.43732e-05	0.0421952
3	99117309	C	T	rs2700603	CREB3L2	CREB3L2_2	0.0186666	0.824439	0.000279067	0.0235856	COL8A1	-0.836724	-4.73424	9.97907e-06	0.0326125
11	57321322	T	C	rs2729371	HOXC6	HOXC6_1	0.194419	0.00438742	0.000279501	0.0235856	TIMM10	0.945779	6.91456	1.27152e-09	2.2183e-05
13	115038879	G	A	rs7994151	HOXC6	HOXC6_1	0.163702	0.00343373	0.000279501	0.0235856	UPF3A	0.831541	4.73717	9.8683e-06	0.0326125
17	46553489	G	C	rs17624868	HOXC6	HOXC6_1	0.00189643	0.0884572	0.000279501	0.0235856	HOXB2	-0.636645	-5.00161	3.56218e-06	0.0154963
18	78007270	T	C	rs71369943	HOXC6	HOXC6_1	0.0973231	0.00225497	0.000279501	0.0235856	TXNL4A	0.620211	4.51527	2.27389e-05	0.0594532
19	8518415	G	A	rs2894538	HOXC6	HOXC6_1	0.152473	0.00343373	0.000279501	0.0235856	2020-03-02	0.762955	5.59211	3.36989e-07	0.00250614
1	192113244	A	G	rs10801102	HOXC6	HOXC6_1	0.00189643	0.0807844	0.000279501	0.0235856	RGS2	0.60196	4.38393	3.69196e-05	0.0798757
22	24340018	C	A	rs5996649	HOXC6	HOXC6_1	0.0705657	0.00155497	0.000279501	0.0235856	GSTT1	-0.909102	-4.69029	1.17904e-05	0.0365514
2	114238974	T	C	rs200238538	HOXC6	HOXC6_1	0.00155497	0.0671211	0.000279501	0.0235856	CBWD2	-0.82145	-4.83176	6.8742e-06	0.0257023
7	73224041	C	A	rs4440516	HOXC6	HOXC6_1	0.0574694	0.00129618	0.000279501	0.0235856	WBSCR27	1.44228	10.3542	3.56016e-16	7.92215e-11
7	73233342	C	A	rs10949829	HOXC6	HOXC6_1	0.10611	0.00225497	0.000279501	0.0235856	WBSCR27	1.44228	10.3542	3.56016e-16	7.92215e-11
20	55496042	T	C	rs6099346	HOXC6	HOXC6_1	0.00155497	0.0619014	0.000298356	0.0251247	PMEPA1	1.0114	4.90474	5.18897e-06	0.020888
7	103249328	C	T	rs362689	HOXC6	HOXC6_1	0.10611	0.00262607	0.000298356	0.0251247	ORC5	1.30919	4.41659	3.27495e-05	0.0734801
4	2962421	T	C	rs9686032	HOXC6	HOXC6_1	0.00343373	0.13045	0.00030156	0.0253683	GRK4	-0.631571	-4.4973	2.43079e-05	0.062166
12	7005357	G	C	ss1388026156	CREB3L2	CREB3L2_2	0.00518347	0.228603	0.000355549	0.0298793	SPSB2	0.808287	5.1876	1.71463e-06	0.00902851
10	127644783	C	G	rs11244720	ETS2	ETS2_1	0.00161446	0.0473614	0.000376721	0.0306616	UROS	-0.583376	-6.264	2.06146e-08	0.000240255
13	43557687	G	A	rs12584205	ETS2	ETS2_1	0.00161446	0.0473614	0.000376721	0.0306616	DNAJC15	-0.541983	-4.50055	2.40167e-05	0.0615948
13	43558189	G	A	rs9562448	ETS2	ETS2_1	0.00161446	0.0473614	0.000376721	0.0306616	DNAJC15	-0.541983	-4.50055	2.40167e-05	0.0615948
4	185633865	A	G	rs4519834	ETS2	ETS2_1	0.0637243	0.00218138	0.000376721	0.0306616	CENPU	-0.76224	-4.47068	2.68275e-05	0.0652335
6	31384792	C	T	rs9266845	ETS2	ETS2_1	0.00161446	0.0473614	0.000376721	0.0306616	MICA	-0.97063	-6.96534	1.02049e-09	1.83247e-05
21	38475164	G	C	rs73201942	CREB3L2	CREB3L2_1	0.000590136	0.0460626	0.000377467	0.0306616	PIGP	0.837524	6.23782	2.30271e-08	0.000267
22	21201162	A	G	rs5760994	CREB3L2	CREB3L2_1	0.00145928	1.85883e-05	0.000377467	0.0306616	SNAP29	1.11525	6.32066	1.62171e-08	0.000195946
3	58417927	C	A	rs11925862	CREB3L2	CREB3L2_1	0.000590136	0.0460626	0.000377467	0.0306616	PXK	0.751744	5.17158	1.8269e-06	0.00928179
13	43625801	G	A	rs9533362	CREB3L2	CREB3L2_2	0.634439	0.0144187	0.000378153	0.0306616	DNAJC15	-0.76661	-6.43475	9.98641e-09	0.000133058
16	705920	C	G	rs9930754	CREB3L2	CREB3L2_2	0.0152032	0.669269	0.000378153	0.0306616	C16orf13	0.773723	4.32762	4.53432e-05	0.0921258
4	41324781	G	A	rs1840105	CREB3L2	CREB3L2_2	0.634439	0.0144187	0.000378153	0.0306616	LIMCH1	-0.735971	-5.43368	6.409e-07	0.00400902
11	63545943	C	T	rs28492684	CREB3L2	CREB3L2_2	0.877421	0.0199894	0.000379247	0.0306616	PLA2G16	0.821434	5.30476	1.07568e-06	0.00616856
15	75251041	C	G	rs12912343	CREB3L2	CREB3L2_2	0.877421	0.0199894	0.000379247	0.0306616	RPP25	0.597134	4.49094	2.48883e-05	0.0631559
17	48612433	G	A	rs79723678	CREB3L2	CREB3L2_2	0.0199894	0.877421	0.000379247	0.0306616	SPATA20	-1.13035	-4.99903	3.59817e-06	0.0156229
21	37387402	G	A	rs743420	CREB3L2	CREB3L2_2	0.877421	0.0199894	0.000379247	0.0306616	AP000688.8	0.751548	5.68152	2.33771e-07	0.00183916
22	45786514	A	G	rs136599	CREB3L2	CREB3L2_2	0.877421	0.0199894	0.000379247	0.0306616	FAM118A	1.57276	9.10072	8.56474e-14	6.24066e-09
7	73244282	G	A	rs7793313	CREB3L2	CREB3L2_2	0.0199894	0.877421	0.000379247	0.0306616	WBSCR27	1.47679	10.9217	3.08459e-17	8.53804e-12
3	113206590	T	C	rs11917288	CREB3L2	CREB3L2_1	0.0143441	0.000186329	0.000379826	0.0306616	GTPBP8	1.4451	4.56781	1.86939e-05	0.0516589
15	64308369	C	G	rs332289	CREB3L2	CREB3L2_1	2.29676e-05	0.00172828	0.000380088	0.0306616	DAPK2	-0.697373	-5.21906	1.5135e-06	0.00814328
15	64309643	A	G	rs7180239	CREB3L2	CREB3L2_1	2.29676e-05	0.00172828	0.000380088	0.0306616	DAPK2	0.636337	4.62032	1.53532e-05	0.0446108
1	32130120	A	C	rs116541677	CREB3L2	CREB3L2_1	0.002195	0.149912	0.000380088	0.0306616	BSDC1	1.07122	4.30337	4.95186e-05	0.097376
1	39458881	C	G	rs11205515	CREB3L2	CREB3L2_1	9.65287e-05	0.00694903	0.000380088	0.0306616	NDUFS5	-0.71708	-7.15892	4.40125e-10	8.66405e-06
20	3395823	G	A	rs6139121	CREB3L2	CREB3L2_1	0.22468	0.00322505	0.000380088	0.0306616	ITPA	-0.805758	-5.01018	3.44505e-06	0.0150228
8	144655315	A	C	rs10866912	CREB3L2	CREB3L2_1	0.149912	0.002195	0.000380088	0.0306616	NAPRT1	-0.639612	-4.45399	2.85345e-05	0.0666794
11	74710042	C	T	rs10899053	ETS2	ETS2_1	0.0038066	0.107665	0.000382874	0.0306616	XRRA1	1.16769	9.8836	2.75893e-15	4.67316e-10
15	75082552	C	G	rs3784789	ETS2	ETS2_1	0.00369573	0.105301	0.000382874	0.0306616	EDC3	0.660086	4.69666	1.15093e-05	0.0360077
15	75082552	C	G	rs3784789	ETS2	ETS2_1	0.00369573	0.105301	0.000382874	0.0306616	RPP25	0.662031	4.66238	1.3103e-05	0.0394512
17	15885968	T	A	rs4792707	ETS2	ETS2_1	0.091706	0.00326454	0.000382874	0.0306616	ZSWIM7	0.720019	6.20939	2.59627e-08	0.000290933
17	40297658	G	C	rs13380830	ETS2	ETS2_1	0.105301	0.00369573	0.000382874	0.0306616	NAGLU	-1.02582	-4.7008	1.13303e-05	0.0356435
19	9868278	C	T	rs10420364	ETS2	ETS2_1	0.00326454	0.091706	0.000382874	0.0306616	ZNF846	0.803283	4.3112	4.81319e-05	0.0957085
1	89479063	A	G	rs4656077	ETS2	ETS2_1	0.105301	0.00369573	0.000382874	0.0306616	GBP3	0.642697	5.22446	1.48137e-06	0.00799407
3	158411681	T	C	rs17642107	ETS2	ETS2_1	0.105301	0.00369573	0.000382874	0.0306616	LXN	0.938994	7.29196	2.46402e-10	5.02712e-06
3	99138694	T	C	rs2700624	ETS2	ETS2_1	0.107665	0.0038066	0.000382874	0.0306616	COL8A1	-0.836724	-4.73424	9.97907e-06	0.0326125
6	160218957	C	T	rs2342479	ETS2	ETS2_1	0.00312392	0.0885674	0.000382874	0.0306616	MRPL18	0.46902	5.10661	2.36078e-06	0.0110243
7	76344194	A	G	rs76808260	ETS2	ETS2_1	0.0885674	0.00312392	0.000382874	0.0306616	POMZP3	0.831146	4.97697	3.92104e-06	0.0165919
8	144983493	C	T	rs56077246	ETS2	ETS2_1	0.00240147	0.068176	0.000382874	0.0306616	PLEC	-0.631145	-4.29498	5.10487e-05	0.0994083
9	100696636	A	G	rs111696803	ETS2	ETS2_1	0.105301	0.00369573	0.000382874	0.0306616	NANS	0.525324	4.79032	8.05738e-06	0.0289343
9	100786614	G	A	rs10984822	ETS2	ETS2_1	0.107665	0.0038066	0.000382874	0.0306616	NANS	0.576856	5.67704	2.38103e-07	0.00186195
10	127650710	G	A	rs11244732	CREB3L2	CREB3L2_2	0.66238	0.0151311	0.000384397	0.0306616	UROS	-0.495353	-4.37702	3.78642e-05	0.0813571
10	32853594	A	G	rs150890230	CREB3L2	CREB3L2_2	0.0186666	0.810429	0.000384397	0.0306616	ITGB1	1.03917	4.7852	8.21662e-06	0.0289343
12	7023123	G	A	ss1388026706	CREB3L2	CREB3L2_2	0.0151311	0.66238	0.000384397	0.0306616	SPSB2	0.761094	4.75456	9.23618e-06	0.03117
18	71922789	G	A	rs1788616	CREB3L2	CREB3L2_2	0.66238	0.0152032	0.000384397	0.0306616	CYB5A	-0.776229	-4.79245	7.99195e-06	0.0289343
19	41902746	T	G	rs3786553	CREB3L2	CREB3L2_2	0.0144187	0.625888	0.000384397	0.0306616	B3GNT8	0.624828	4.3487	4.19929e-05	0.087272
1	75176928	C	T	rs35497701	CREB3L2	CREB3L2_2	0.0151311	0.66238	0.000384397	0.0306616	CRYZ	0.521149	4.37417	3.82612e-05	0.0819789
22	38659842	A	G	rs2017369	CREB3L2	CREB3L2_2	0.0186666	0.80947	0.000384397	0.0306616	H1F0	0.600066	4.46156	2.77478e-05	0.0662474
2	137309221	T	C	rs1649853	CREB3L2	CREB3L2_2	0.623979	0.0144187	0.000384397	0.0306616	DARS	0.675922	4.45351	2.85846e-05	0.0667723
3	10063960	C	T	rs7611218	CREB3L2	CREB3L2_2	0.0152032	0.66238	0.000384397	0.0306616	BRK1	-0.724142	-4.98564	3.79087e-06	0.0162605
3	10075991	G	A	rs111392584	CREB3L2	CREB3L2_2	0.0151311	0.66238	0.000384397	0.0306616	BRK1	-0.750539	-5.16523	1.87334e-06	0.00928179
4	1216033	C	G	rs2279282	CREB3L2	CREB3L2_2	0.0144187	0.623979	0.000384397	0.0306616	CTBP1	0.556843	4.4264	3.15891e-05	0.0716272
6	32188603	T	C	rs520803	CREB3L2	CREB3L2_2	0.80947	0.0186666	0.000384397	0.0306616	MICA	-0.588888	-4.41647	3.2764e-05	0.0734801
6	43150589	T	A	rs79492059	CREB3L2	CREB3L2_2	0.0152032	0.66238	0.000384397	0.0306616	DNPH1	-1.32733	-5.7588	1.70135e-07	0.00142758
7	43645292	A	C	rs66487644	CREB3L2	CREB3L2_2	0.0186666	0.80947	0.000384397	0.0306616	COA1	-0.750122	-4.45507	2.84203e-05	0.0664502
7	73213712	C	T	rs4632942	CREB3L2	CREB3L2_2	0.0151311	0.66238	0.000384397	0.0306616	WBSCR27	1.34863	8.93235	1.79883e-13	1.03102e-08
4	173907799	C	G	rs79565825	CREB3L2	CREB3L2_2	0.00948878	0.40889	0.000388885	0.030959	GALNT7	1.01293	4.44622	2.93647e-05	0.0681737
6	31332661	A	G	rs9468983	CREB3L2	CREB3L2_2	0.40889	0.00948878	0.000388885	0.030959	MICA	-0.854633	-5.09077	2.51254e-06	0.0115593
12	7001781	A	G	ss1388026034	CREB3L2	CREB3L2_2	0.802129	0.0186666	0.000392049	0.0309692	SPSB2	0.808287	5.1876	1.71463e-06	0.00902851
17	40049973	T	C	rs34864368	CREB3L2	CREB3L2_2	0.802129	0.0186666	0.000392049	0.0309692	NT5C3B	1.17508	7.5176	9.18099e-11	2.1993e-06
19	13898325	G	A	rs418737	CREB3L2	CREB3L2_2	0.0151311	0.650573	0.000392049	0.0309692	C19orf53	-0.512331	-5.36429	8.47424e-07	0.00504637
20	34558503	A	G	rs6060730	CREB3L2	CREB3L2_2	0.0151311	0.650573	0.000392049	0.0309692	CPNE1	-0.73372	-4.95885	4.20728e-06	0.0176857
2	114245101	A	C	rs2493490	CREB3L2	CREB3L2_2	0.0151311	0.650573	0.000392049	0.0309692	CBWD2	-0.817432	-4.67074	1.26959e-05	0.0385508
5	96245892	C	T	rs2548525	CREB3L2	CREB3L2_2	0.650573	0.0151311	0.000392049	0.0309692	ERAP2	1.05489	9.04923	1.07458e-13	6.46849e-09
6	31388595	G	A	rs9295993	CREB3L2	CREB3L2_2	0.0186666	0.802129	0.000392049	0.0309692	MICA	-0.97063	-6.96534	1.02049e-09	1.83247e-05
7	73282345	A	G	rs11761178	CREB3L2	CREB3L2_2	0.0151311	0.650573	0.000392049	0.0309692	WBSCR27	0.622321	4.47058	2.68376e-05	0.0652335
1	161619361	T	C	rs2446624	ETS2	ETS2_1	0.107665	0.00384252	0.000411702	0.0324275	TOMM40L	1.22201	4.5123	2.29914e-05	0.0599233
6	31242900	G	A	rs28481932	ETS2	ETS2_1	0.00384252	0.107665	0.000411702	0.0324275	MICA	-1.02228	-5.30359	1.08071e-06	0.00618953
6	31327895	G	A	rs2523583	ETS2	ETS2_1	0.00384252	0.107665	0.000411702	0.0324275	MICA	0.677332	4.99219	3.6954e-06	0.0159431
8	143797104	T	C	rs2572905	CREB3L2	CREB3L2_2	0.650573	0.0152032	0.000414298	0.0326005	LY6K	-0.652457	-4.73693	9.8775e-06	0.0326125
19	43584203	C	T	rs10426741	CREB3L2	CREB3L2_2	0.796507	0.0186666	0.000419355	0.0329349	PSG2	0.868515	5.70789	2.09781e-07	0.00168757
5	136352352	T	C	rs59406134	CREB3L2	CREB3L2_2	0.796507	0.0186666	0.000419355	0.0329349	SPOCK1	1.16907	5.17949	1.77057e-06	0.00923495
21	30310604	C	T	rs2705675	CREB3L2	CREB3L2_2	0.0160568	0.679997	0.000430584	0.0337843	CCT8	0.878974	5.23527	1.4191e-06	0.00770751
1	64887774	A	G	rs6659298	CREB3L2	CREB3L2_1	0.163747	0.00243559	0.000435673	0.0340853	CACHD1	1.08616	4.53186	2.13778e-05	0.0566878
3	15895581	C	G	rs1345157	CREB3L2	CREB3L2_1	0.126354	0.00187352	0.000435673	0.0340853	ANKRD28	-0.746866	-4.81951	7.20507e-06	0.0266236
7	43759577	A	C	rs10479865	CREB3L2	CREB3L2_1	0.163747	0.00243559	0.000435673	0.0340853	COA1	-0.750122	-4.45507	2.84203e-05	0.0664502
15	65253579	G	A	rs11636409	CREB3L2	CREB3L2_1	0.00322505	0.216436	0.000441537	0.0344121	SPG21	-0.766859	-4.49625	2.44033e-05	0.0623364
16	15127986	T	C	rs7192563	CREB3L2	CREB3L2_1	0.00322505	0.216436	0.000441537	0.0344121	NOMO1	1.39363	4.41264	3.3229e-05	0.0740728
1	95352158	G	C	rs6696814	CREB3L2	CREB3L2_1	0.216436	0.00322505	0.000441537	0.0344121	CNN3	-0.54885	-4.81021	7.46649e-06	0.0274823
4	185643161	C	A	rs4623061	CREB3L2	CREB3L2_1	0.00322505	0.216436	0.000441537	0.0344121	CENPU	-0.76224	-4.47068	2.68275e-05	0.0652335
18	77942034	A	G	rs34929854	ETS2	ETS2_1	0.0800831	0.00286379	0.000444669	0.0345901	TXNL4A	0.591254	4.6691	1.27745e-05	0.0386647
6	31379109	A	G	rs1051794	ETS2	ETS2_1	0.00286379	0.0800831	0.000444669	0.0345901	MICA	-0.971725	-6.97285	9.87798e-10	1.82725e-05
11	73556976	G	A	rs113512380	CREB3L2	CREB3L2_2	0.00724989	0.306114	0.000468848	0.0353489	POLD3	1.27128	4.86199	6.11962e-06	0.0234448
13	43644493	G	A	rs9533377	CREB3L2	CREB3L2_2	0.0162688	0.682258	0.000468848	0.0353489	DNAJC15	-0.77795	-6.61338	4.65436e-09	6.48904e-05
17	39982550	G	A	rs76745238	CREB3L2	CREB3L2_2	0.63648	0.0151311	0.000468848	0.0353489	NT5C3B	1.20757	8.67091	5.70095e-13	2.486e-08
18	77796239	G	T	rs12956098	CREB3L2	CREB3L2_2	0.0151311	0.63648	0.000468848	0.0353489	TXNL4A	0.501624	4.72709	1.02541e-05	0.0332012
21	30543443	A	G	rs17814339	CREB3L2	CREB3L2_2	0.634439	0.0151311	0.000468848	0.0353489	CCT8	0.799064	4.85255	6.34619e-06	0.0240912
2	137240304	A	G	rs2033172	CREB3L2	CREB3L2_2	0.63648	0.0151311	0.000468848	0.0353489	DARS	0.692914	4.60126	1.64925e-05	0.0471782
2	20155545	T	A	rs6719397	CREB3L2	CREB3L2_2	0.0151311	0.63648	0.000468848	0.0353489	TTC32	1.28003	4.55039	1.99505e-05	0.0537283
3	10039044	G	A	rs2030564	CREB3L2	CREB3L2_2	0.83789	0.0199894	0.000468848	0.0353489	BRK1	-0.690666	-4.64816	1.38252e-05	0.0408668
6	31315860	G	A	rs2596521	CREB3L2	CREB3L2_2	0.0151311	0.634439	0.000468848	0.0353489	MICA	-0.733466	-4.41927	3.24283e-05	0.0729687
6	31363688	G	A	rs80145041	CREB3L2	CREB3L2_2	0.634439	0.0151311	0.000468848	0.0353489	MICA	-1.0425	-7.30643	2.31311e-10	4.74911e-06
9	36133623	A	G	rs76621898	CREB3L2	CREB3L2_2	0.63648	0.0151311	0.000468848	0.0353489	RECK	1.28328	4.32714	4.5423e-05	0.0921258
10	127671466	C	G	rs2366342	ETS2	ETS2_1	0.00286379	0.0773157	0.000470886	0.0353489	UROS	-0.605343	-5.88103	1.02623e-07	0.000924313
10	16530420	T	C	rs34570205	ETS2	ETS2_1	0.00396337	0.108688	0.000470886	0.0353489	TRDMT1	-0.677845	-4.61342	1.57565e-05	0.0455715
14	50676617	T	C	rs12879091	ETS2	ETS2_1	0.108688	0.00396337	0.000470886	0.0353489	NIN	1.0647	4.59266	1.70333e-05	0.0483808
15	55500602	C	T	rs28535372	ETS2	ETS2_1	0.00100645	0.0272327	0.000470886	0.0353489	RSL24D1	0.740241	4.51007	2.31829e-05	0.0600398
15	80210740	G	A	rs8026908	ETS2	ETS2_1	0.00262244	0.071747	0.000470886	0.0353489	MTHFS	-0.515614	-4.30398	4.941e-05	0.0973671
17	1267857	A	G	rs7207904	ETS2	ETS2_1	0.0041287	0.112713	0.000470886	0.0353489	YWHAE	-0.598843	-7.14341	4.70874e-10	9.18177e-06
17	46567851	A	G	rs8064626	ETS2	ETS2_1	0.00396337	0.108688	0.000470886	0.0353489	HOXB2	-0.629244	-5.1371	2.09355e-06	0.010045
19	35664964	G	A	rs886137	ETS2	ETS2_1	0.0473614	0.00170577	0.000470886	0.0353489	FXYD5	-0.48729	-4.99795	3.61336e-06	0.0156859
19	35666587	A	G	rs58300983	ETS2	ETS2_1	0.00207228	0.0553528	0.000470886	0.0353489	FXYD5	0.566136	4.46938	2.69566e-05	0.0652335
19	43703020	T	C	rs10407796	ETS2	ETS2_1	0.108688	0.00396337	0.000470886	0.0353489	PSG4	0.9307	8.26585	3.40809e-12	1.18279e-07
1	159822670	T	A	rs2501338	ETS2	ETS2_1	0.00429844	0.114628	0.000470886	0.0353489	IGSF8	0.802309	4.53277	2.13057e-05	0.0566487
1	26523507	C	T	rs12117236	ETS2	ETS2_1	0.114628	0.00429844	0.000470886	0.0353489	ZNF593	0.592466	4.45341	2.85953e-05	0.0667836
20	34507890	C	G	rs6058364	ETS2	ETS2_1	0.00414257	0.114628	0.000470886	0.0353489	CPNE1	-1.38219	-9.141	7.17254e-14	5.94151e-09
21	38463342	A	G	rs2835589	ETS2	ETS2_1	0.00396337	0.108688	0.000470886	0.0353489	PIGP	0.862558	6.65327	3.92215e-09	5.76756e-05
22	21094719	G	A	rs1558656	ETS2	ETS2_1	0.0745515	0.00274	0.000470886	0.0353489	SNAP29	0.542274	4.52617	2.1835e-05	0.0576777
2	11494852	A	G	rs6432187	ETS2	ETS2_1	0.00262244	0.071747	0.000470886	0.0353489	PQLC3	0.811324	4.78033	8.37103e-06	0.0292443
2	201920060	A	G	rs73043345	ETS2	ETS2_1	0.00286379	0.0773157	0.000470886	0.0353489	PPIL3	-0.856073	-5.47069	5.51886e-07	0.00354552
3	113070504	T	C	rs143224864	ETS2	ETS2_1	0.0637243	0.00229143	0.000470886	0.0353489	GTPBP8	1.62576	4.97673	3.92478e-06	0.0165919
4	2948456	A	G	rs2488809	ETS2	ETS2_1	0.00627366	0.000228262	0.000470886	0.0353489	GRK4	-0.614613	-4.54059	2.06939e-05	0.0552908
4	83112310	C	T	rs1492853	ETS2	ETS2_1	0.00240147	0.0637243	0.000470886	0.0353489	SCD5	1.15977	5.68792	2.27706e-07	0.00180995
5	74018774	C	A	rs16872220	ETS2	ETS2_1	0.0553528	0.00207228	0.000470886	0.0353489	NSA2	1.05114	5.50043	4.89257e-07	0.0032272
6	31383979	C	T	rs6932236	ETS2	ETS2_1	0.00286379	0.0773157	0.000470886	0.0353489	MICA	-0.97063	-6.96534	1.02049e-09	1.83247e-05
6	31390426	T	A	rs9295994	ETS2	ETS2_1	0.112713	0.0041287	0.000470886	0.0353489	MICA	-0.94769	-5.44397	6.14827e-07	0.00387046
6	43135907	C	T	rs56998587	ETS2	ETS2_1	0.00274	0.0745515	0.000470886	0.0353489	DNPH1	-1.28961	-5.14767	2.008e-06	0.00971673
7	136645896	G	A	rs62485258	ETS2	ETS2_1	0.00429844	0.114628	0.000470886	0.0353489	PTN	-0.737572	-4.66605	1.29226e-05	0.039027
7	75635405	A	G	rs115332207	ETS2	ETS2_1	0.00207228	0.0553528	0.000470886	0.0353489	STYXL1	1.38756	5.79574	1.46084e-07	0.00123398
8	144989462	G	A	rs7155	ETS2	ETS2_1	0.00286379	0.0773157	0.000470886	0.0353489	PLEC	-0.633212	-4.46943	2.69514e-05	0.0652335
19	43624607	C	T	rs2354286	CREB3L2	CREB3L2_2	0.0186666	0.781165	0.000489925	0.0367443	PSG4	0.908841	6.67752	3.53423e-09	5.38373e-05
6	31311376	A	G	rs9265830	CREB3L2	CREB3L2_2	0.0151311	0.632264	0.000528974	0.0396366	MICA	0.579559	4.32807	4.52696e-05	0.0920903
21	38552070	G	A	rs8129942	CREB3L2	CREB3L2_2	0.83235	0.0199894	0.00053693	0.0401958	PIGP	0.736507	5.16575	1.86949e-06	0.00928179
8	143800269	T	A	rs2585144	CREB3L2	CREB3L2_2	0.66741	0.0160568	0.000538422	0.0402706	LY6K	-0.652457	-4.73693	9.8775e-06	0.0326125
10	77143467	A	G	rs1897191	CREB3L2	CREB3L2_2	0.40889	0.00987888	0.000541196	0.0403302	C10orf11	-0.773049	-5.22849	1.45783e-06	0.00787452
12	110609714	T	C	rs11065287	CREB3L2	CREB3L2_2	0.40889	0.00987888	0.000541196	0.0403302	GLTP	0.718383	6.19705	2.73504e-08	0.000305277
1	39477294	C	T	rs12089078	CREB3L2	CREB3L2_2	0.00987888	0.40889	0.000541196	0.0403302	NDUFS5	0.548132	4.56394	1.89665e-05	0.0519632
21	44350321	G	A	rs61416942	CREB3L2	CREB3L2_2	0.00987888	0.40889	0.000541196	0.0403302	NDUFV3	-1.6582	-8.19688	4.62058e-12	1.54569e-07
11	35575550	A	G	rs35008263	CREB3L2	CREB3L2_1	0.21572	0.00322505	0.000551673	0.0410735	PAMR1	0.946426	4.64736	1.38672e-05	0.0409589
20	3294182	A	G	rs6051732	CREB3L2	CREB3L2_1	0.00224232	0.149912	0.000559552	0.0415842	ITPA	-0.691211	-4.44412	2.95921e-05	0.0683241
4	185616167	C	A	rs6826883	CREB3L2	CREB3L2_1	0.00224232	0.149912	0.000559552	0.0415842	CENPU	-0.76224	-4.47068	2.68275e-05	0.0652335
18	71940113	T	C	rs7227617	CREB3L2	CREB3L2_2	0.0151311	0.625888	0.000579082	0.0429965	CYB5A	-0.776229	-4.79245	7.99195e-06	0.0289343
1	234509259	G	C	rs10910420	CREB3L2	CREB3L2_2	0.0151311	0.623979	0.000581335	0.0430072	COA6	-0.645693	-5.38363	7.84058e-07	0.00478581
4	185616859	C	T	rs6810635	CREB3L2	CREB3L2_2	0.00948878	0.391116	0.000581335	0.0430072	CENPU	-0.76224	-4.47068	2.68275e-05	0.0652335
5	77871772	T	A	rs56027956	CREB3L2	CREB3L2_2	0.66238	0.0160568	0.000581335	0.0430072	BHMT2	1.24797	4.72258	1.04313e-05	0.0336024
8	11640784	G	A	rs8191642	CREB3L2	CREB3L2_2	0.66238	0.0160568	0.000581335	0.0430072	CTSB	0.874631	5.39253	7.5648e-07	0.0046343
11	118893023	C	A	rs7127188	HOXC6	HOXC6_1	0.0841368	0.00246675	0.000617566	0.0456049	TRAPPC4	1.01553	7.96156	1.30409e-11	3.91784e-07
4	185635158	T	C	rs7678864	HOXC6	HOXC6_1	0.000851779	0.0292742	0.000617566	0.0456049	CENPU	-0.76224	-4.47068	2.68275e-05	0.0652335
16	84667485	G	A	rs12599377	ETS2	ETS2_1	0.108688	0.0041287	0.000621845	0.0457552	OSGIN1	1.05082	4.47711	2.6197e-05	0.0652335
17	46687752	A	C	rs12939324	ETS2	ETS2_1	0.0041287	0.108688	0.000621845	0.0457552	HOXB2	-0.697994	-4.99144	3.70617e-06	0.0159743
4	83098297	T	C	rs4459979	ETS2	ETS2_1	0.108688	0.0041287	0.000621845	0.0457552	SCD5	1.15977	5.68792	2.27706e-07	0.00180995
7	152111310	C	T	rs7795612	ETS2	ETS2_1	0.0041287	0.108688	0.000621845	0.0457552	LINC01003	-0.636175	-4.60805	1.60777e-05	0.0462922
10	32856997	T	C	rs141319906	CREB3L2	CREB3L2_2	0.877421	0.0213084	0.000647078	0.0463837	ITGB1	1.03917	4.7852	8.21662e-06	0.0289343
12	110150552	A	G	rs7959737	CREB3L2	CREB3L2_2	0.877421	0.0213084	0.000647078	0.0463837	TCTN1	0.698177	4.57367	1.82891e-05	0.0510782
4	41314220	T	C	rs1119590	CREB3L2	CREB3L2_2	0.877421	0.0213084	0.000647078	0.0463837	LIMCH1	-0.704283	-5.03216	3.16156e-06	0.0140127
11	409592	A	G	rs4076104	CREB3L2	CREB3L2_2	0.669269	0.0162688	0.000647961	0.0463837	SIGIRR	-1.06804	-5.4631	5.69086e-07	0.00363326
3	113071157	T	C	rs148121030	CREB3L2	CREB3L2_2	0.0162688	0.669269	0.000647961	0.0463837	GTPBP8	1.62576	4.97673	3.92478e-06	0.0165919
4	41306396	A	G	rs1947389	CREB3L2	CREB3L2_2	0.0162688	0.669269	0.000647961	0.0463837	LIMCH1	-0.772341	-5.04334	3.02628e-06	0.0135213
5	34996900	T	C	rs17304955	CREB3L2	CREB3L2_2	0.0162688	0.669269	0.000647961	0.0463837	DNAJC21	1.13502	4.57972	1.78792e-05	0.050137
11	84971940	A	C	rs72950104	CREB3L2	CREB3L2_2	0.650573	0.0160568	0.000649593	0.0463837	TMEM126A	1.13335	4.51536	2.27316e-05	0.0594407
12	71401558	A	C	rs78043843	CREB3L2	CREB3L2_2	0.400426	0.00987888	0.000649593	0.0463837	CNOT2	0.726012	4.33738	4.37603e-05	0.0895256
20	33726536	T	C	rs55921558	CREB3L2	CREB3L2_2	0.650573	0.0160568	0.000649593	0.0463837	DYNLRB1	0.653993	4.47379	2.65203e-05	0.0652335
22	21105255	C	T	rs16988764	CREB3L2	CREB3L2_2	0.66238	0.0162688	0.000649593	0.0463837	SNAP29	1.11525	6.32066	1.62171e-08	0.000195946
22	24295074	G	A	rs575146	CREB3L2	CREB3L2_2	0.0160568	0.650573	0.000649593	0.0463837	GSTT1	-0.929116	-7.64936	5.15004e-11	1.31561e-06
7	152156146	A	G	rs11772351	CREB3L2	CREB3L2_2	0.339198	0.00839057	0.000649593	0.0463837	LINC01003	-0.636175	-4.60805	1.60777e-05	0.0462922
7	75686099	A	G	rs150897855	CREB3L2	CREB3L2_2	0.0162688	0.66238	0.000649593	0.0463837	STYXL1	1.38756	5.79574	1.46084e-07	0.00123398
9	100796945	A	G	rs7870926	CREB3L2	CREB3L2_2	0.400426	0.00987888	0.000649593	0.0463837	NANS	0.565413	6.08493	4.38278e-08	0.000452376
9	132242279	C	G	rs10819527	CREB3L2	CREB3L2_2	0.0199894	0.80947	0.000649593	0.0463837	TBC1D13	0.830363	4.31064	4.82306e-05	0.0958711
9	77697631	T	G	rs2273766	CREB3L2	CREB3L2_2	0.0162688	0.66238	0.000649593	0.0463837	NMRK1	-0.670377	-5.81019	1.37614e-07	0.00118899
12	99059900	G	A	rs11109564	CREB3L2	CREB3L2_2	0.0160568	0.63648	0.000650559	0.0463837	IKBIP	0.590383	4.65001	1.37294e-05	0.0408668
19	985815	T	G	rs2074573	CREB3L2	CREB3L2_2	0.0160568	0.63648	0.000650559	0.0463837	WDR18	0.820753	6.61626	4.59732e-09	6.48904e-05
20	43452842	G	T	rs77457575	CREB3L2	CREB3L2_2	0.63648	0.0160568	0.000650559	0.0463837	TOMM34	0.990239	4.50177	2.39083e-05	0.0614801
6	31306354	G	C	rs28752978	CREB3L2	CREB3L2_2	0.74489	0.0186666	0.000650559	0.0463837	MICA	-0.630097	-4.43968	3.00812e-05	0.068865
7	1213923	T	C	rs2949174	CREB3L2	CREB3L2_2	0.117816	0.00296136	0.000650559	0.0463837	ZFAND2A	0.700291	4.91184	5.04848e-06	0.0204565
12	6600918	C	G	rs7307116	HOXC6	HOXC6_1	0.00343373	0.103097	0.000652245	0.0463837	VAMP1	0.647175	4.71232	1.08458e-05	0.0346138
12	6600918	C	G	rs7307116	HOXC6	HOXC6_1	0.00343373	0.103097	0.000652245	0.0463837	MRPL51	-0.32792	-4.46017	2.78899e-05	0.0662474
20	3266548	T	C	rs6051715	HOXC6	HOXC6_1	0.0705657	0.00209379	0.000652245	0.0463837	ITPA	-0.691211	-4.44412	2.95921e-05	0.0683241
20	34368167	G	A	rs6121045	HOXC6	HOXC6_1	0.00343373	0.103097	0.000652245	0.0463837	CPNE1	-1.38219	-9.141	7.17254e-14	5.94151e-09
5	34924857	G	A	rs2270934	HOXC6	HOXC6_1	0.0636579	0.00199399	0.000652245	0.0463837	DNAJC21	1.15618	4.67533	1.24772e-05	0.038032
7	76296709	G	A	rs11765295	HOXC6	HOXC6_1	0.0705657	0.00225497	0.000652245	0.0463837	POMZP3	1.17618	5.57581	3.60149e-07	0.00263733
10	127633638	T	C	rs11244713	ETS2	ETS2_1	0.00274	0.071747	0.000654811	0.0463837	UROS	-0.583376	-6.264	2.06146e-08	0.000240255
12	58319656	G	A	rs4760343	ETS2	ETS2_1	0.071747	0.00274	0.000654811	0.0463837	XRCC6BP1	-0.683667	-4.86402	6.07205e-06	0.0234088
12	6605105	A	C	rs7960757	ETS2	ETS2_1	0.00274	0.071747	0.000654811	0.0463837	VAMP1	0.647175	4.71232	1.08458e-05	0.0346138
12	6605105	A	C	rs7960757	ETS2	ETS2_1	0.00274	0.071747	0.000654811	0.0463837	MRPL51	-0.32792	-4.46017	2.78899e-05	0.0662474
1	26484531	C	G	rs6694059	ETS2	ETS2_1	0.00259586	0.068176	0.000654811	0.0463837	ZNF593	-0.632418	-4.55987	1.9257e-05	0.0526414
20	3550330	T	C	rs235563	ETS2	ETS2_1	0.071747	0.00274	0.000654811	0.0463837	ITPA	-0.599602	-4.50263	2.38317e-05	0.0613204
2	42602467	A	G	rs6728241	ETS2	ETS2_1	0.071747	0.00274	0.000654811	0.0463837	COX7A2L	0.538814	4.76477	8.88343e-06	0.030513
4	185610347	A	G	rs12512839	ETS2	ETS2_1	0.0473614	0.00180042	0.000654811	0.0463837	CENPU	-0.76224	-4.47068	2.68275e-05	0.0652335
4	185633546	G	A	rs4540092	ETS2	ETS2_1	0.00259586	0.068176	0.000654811	0.0463837	CENPU	-0.76224	-4.47068	2.68275e-05	0.0652335
6	31384331	C	G	rs9266844	ETS2	ETS2_1	0.00259586	0.068176	0.000654811	0.0463837	MICA	-0.97063	-6.96534	1.02049e-09	1.83247e-05
19	41900124	G	A	rs11667908	HOXC6	HOXC6_1	0.00167855	0.0455047	0.000659125	0.0463837	B3GNT8	0.624828	4.3487	4.19929e-05	0.087272
6	31305383	T	C	rs28367821	HOXC6	HOXC6_1	0.00155497	0.0455047	0.000659125	0.0463837	MICA	-0.630097	-4.43968	3.00812e-05	0.068865
19	43629573	T	G	rs2354285	CREB3L2	CREB3L2_2	0.00987888	0.387498	0.000663607	0.0463837	PSG2	0.77746	5.34913	9.00563e-07	0.00532436
19	43679913	G	A	rs72623882	CREB3L2	CREB3L2_2	0.00987888	0.387498	0.000663607	0.0463837	PSG2	1.04231	6.34408	1.46836e-08	0.000181278
20	34302873	A	G	rs2425086	CREB3L2	CREB3L2_2	0.0104276	0.40889	0.000663607	0.0463837	CPNE1	-1.00023	-6.15829	3.22022e-08	0.000345663
4	185610347	A	G	rs12512839	CREB3L2	CREB3L2_2	0.387498	0.00987888	0.000663607	0.0463837	CENPU	-0.76224	-4.47068	2.68275e-05	0.0652335
7	112112892	A	G	rs11542468	CREB3L2	CREB3L2_2	0.634439	0.0160568	0.000663607	0.0463837	LINC00998	1.05294	5.3525	8.88487e-07	0.00527016
12	57755151	T	G	rs34537746	ETS2	ETS2_1	0.050431	0.00199952	0.00066904	0.0463837	XRCC6BP1	-0.588079	-4.50671	2.34737e-05	0.0606546
16	873587	C	G	rs59554570	ETS2	ETS2_1	0.00189698	0.0495983	0.00066904	0.0463837	RHBDL1	1.14193	4.79317	7.9699e-06	0.0289343
18	71909636	T	G	rs56134691	ETS2	ETS2_1	0.050431	0.00199952	0.00066904	0.0463837	CYB5A	-0.776229	-4.79245	7.99195e-06	0.0289343
19	9799227	C	G	rs10048590	ETS2	ETS2_1	0.0495983	0.00189698	0.00066904	0.0463837	ZNF846	0.871773	4.75494	9.22269e-06	0.03117
1	150506589	G	C	rs4970996	ETS2	ETS2_1	0.050431	0.00199952	0.00066904	0.0463837	ADAMTSL4	-0.750006	-4.3359	4.39977e-05	0.0898898
1	35043331	T	C	rs76510931	ETS2	ETS2_1	0.050431	0.00199952	0.00066904	0.0463837	SMIM12	-1.43326	-4.80179	7.71118e-06	0.0282295
1	75181609	G	C	rs28589978	ETS2	ETS2_1	0.00199952	0.050431	0.00066904	0.0463837	CRYZ	0.521149	4.37417	3.82612e-05	0.0819789
20	3151851	C	T	rs2145223	ETS2	ETS2_1	0.00199952	0.050431	0.00066904	0.0463837	ITPA	-1.00458	-5.64933	2.66732e-07	0.00205887
21	30270416	T	C	rs2245177	ETS2	ETS2_1	0.050431	0.00199952	0.00066904	0.0463837	CCT8	0.778784	4.68656	1.19584e-05	0.0368332
21	38448069	G	A	rs1155787	ETS2	ETS2_1	0.00199952	0.050431	0.00066904	0.0463837	PIGP	0.862558	6.65327	3.92215e-09	5.76756e-05
21	47723125	T	C	rs11701725	ETS2	ETS2_1	0.050431	0.00199952	0.00066904	0.0463837	YBEY	1.02007	4.7198	1.05422e-05	0.0338922
22	24338936	T	C	rs2262477	ETS2	ETS2_1	0.00199952	0.050431	0.00066904	0.0463837	GSTT1	-0.926636	-8.61506	7.29501e-13	3.11528e-08
2	44760059	G	C	rs2085090	ETS2	ETS2_1	0.050431	0.00199952	0.00066904	0.0463837	DYNC2LI1	1.12302	5.09116	2.50866e-06	0.0115593
3	113131759	C	T	rs140515266	ETS2	ETS2_1	0.00199952	0.050431	0.00066904	0.0463837	GTPBP8	1.62576	4.97673	3.92478e-06	0.0165919
3	131214017	C	T	rs72997236	ETS2	ETS2_1	0.00189698	0.0495983	0.00066904	0.0463837	PIK3R4	-0.867874	-4.31602	4.72961e-05	0.0944894
3	187174646	G	A	rs6444230	ETS2	ETS2_1	0.00189698	0.0495983	0.00066904	0.0463837	DNAJB11	0.406202	4.4667	2.7225e-05	0.0654522
4	178337145	A	G	rs1588051	ETS2	ETS2_1	0.0745515	0.00286379	0.00066904	0.0463837	AGA	0.681941	4.50633	2.35065e-05	0.0606944
4	185612953	G	A	rs2696035	ETS2	ETS2_1	0.00189698	0.0495983	0.00066904	0.0463837	CENPU	-0.629841	-5.58747	3.43426e-07	0.00254235
4	41299915	G	A	rs10009653	ETS2	ETS2_1	0.00541231	0.138584	0.00066904	0.0463837	LIMCH1	0.68843	4.49571	2.44516e-05	0.0624492
5	34975352	C	T	rs74384671	ETS2	ETS2_1	0.00199952	0.050431	0.00066904	0.0463837	DNAJC21	1.13683	4.88441	5.61303e-06	0.0219345
6	138704539	C	T	rs11968662	ETS2	ETS2_1	0.00262244	0.068176	0.00066904	0.0463837	HEBP2	-0.852606	-4.39806	3.50553e-05	0.0769624
6	31304764	T	C	rs28367795	ETS2	ETS2_1	0.0745515	0.00286379	0.00066904	0.0463837	MICA	-0.630097	-4.43968	3.00812e-05	0.068865
6	31405604	T	G	rs9501595	ETS2	ETS2_1	0.00199952	0.050431	0.00066904	0.0463837	MICA	-0.988113	-5.15505	1.9503e-06	0.00948095
7	105611414	T	C	rs2527854	ETS2	ETS2_1	0.050431	0.00199952	0.00066904	0.0463837	ATXN7L1	-1.26382	-4.30269	4.96413e-05	0.0974886
9	114302037	A	G	rs113301008	ETS2	ETS2_1	0.050431	0.00199952	0.00066904	0.0463837	PTGR1	0.971625	5.04131	3.05036e-06	0.0135888
10	104467609	C	G	rs12415043	CREB3L2	CREB3L2_2	0.0199894	0.773803	0.000684819	0.0464589	ARL3	-1.02239	-5.04171	3.04556e-06	0.0135888
16	81013516	A	T	rs79159846	CREB3L2	CREB3L2_2	0.634439	0.0162688	0.000684819	0.0464589	CENPN	1.10743	4.93955	4.53463e-06	0.0187236
17	74585390	T	G	rs11658254	CREB3L2	CREB3L2_2	0.0199894	0.781165	0.000684819	0.0464589	CYGB	0.877267	4.30658	4.89457e-05	0.0967208
1	113145394	G	A	rs11102512	CREB3L2	CREB3L2_2	0.889342	0.0226917	0.000684819	0.0464589	CAPZA1	0.517049	4.51584	2.26904e-05	0.0594256
22	24233729	G	C	rs2877177	CREB3L2	CREB3L2_2	0.0162688	0.63648	0.000684819	0.0464589	GSTT1	-0.670683	-4.41172	3.33405e-05	0.0742913
2	114200806	A	G	rs2441417	CREB3L2	CREB3L2_2	0.889342	0.0226917	0.000684819	0.0464589	CBWD2	-0.810806	-4.75405	9.25413e-06	0.03117
3	67620358	C	T	rs2634725	CREB3L2	CREB3L2_2	0.0226917	0.889342	0.000684819	0.0464589	SUCLG2	-0.588839	-4.34753	4.21713e-05	0.087272
5	136360867	A	G	rs4976398	CREB3L2	CREB3L2_2	0.679997	0.0174453	0.000684819	0.0464589	SPOCK1	0.981317	4.3544	4.1128e-05	0.0861318
5	74050271	A	G	rs6884338	CREB3L2	CREB3L2_2	0.889342	0.0226917	0.000684819	0.0464589	NSA2	1.05114	5.50043	4.89257e-07	0.0032272
7	76328029	A	G	rs141191229	CREB3L2	CREB3L2_2	0.773803	0.0199894	0.000684819	0.0464589	POMZP3	1.20114	5.64295	2.73789e-07	0.00210084
12	110313754	T	C	rs4766642	ETS2	ETS2_1	0.0231826	0.000944799	0.000690216	0.0464589	GLTP	0.74835	7.91158	1.62527e-11	4.74459e-07
15	79178073	A	G	rs16970194	ETS2	ETS2_1	0.0495983	0.00199952	0.000690216	0.0464589	MORF4L1	-0.578213	-4.39205	3.58366e-05	0.0780684
5	96223880	T	G	rs4869313	ETS2	ETS2_1	0.0495983	0.00199952	0.000690216	0.0464589	ERAP2	0.874325	7.08181	6.15553e-10	1.18956e-05
20	3259165	A	G	rs2281499	CREB3L2	CREB3L2_2	0.0174453	0.674899	0.00069603	0.0464589	ITPA	-0.691211	-4.44412	2.95921e-05	0.0683241
11	74713888	A	C	rs11236282	CREB3L2	CREB3L2_2	0.0104276	0.400426	0.000696947	0.0464589	XRRA1	1.16769	9.8836	2.75893e-15	4.67316e-10
1	8069022	A	G	rs7556398	CREB3L2	CREB3L2_2	0.0174453	0.66741	0.000696947	0.0464589	PARK7	-0.562035	-5.13649	2.09858e-06	0.010049
21	33584177	T	C	rs762171	CREB3L2	CREB3L2_2	0.00987888	0.37929	0.000696947	0.0464589	C21orf119	0.687821	4.46042	2.7865e-05	0.0662474
5	96248795	T	C	rs1363976	CREB3L2	CREB3L2_2	0.877421	0.0226917	0.000696947	0.0464589	ERAP2	0.927266	7.36752	1.77117e-10	4.0607e-06
7	73270891	C	T	rs13229452	CREB3L2	CREB3L2_2	0.617476	0.0160568	0.000696947	0.0464589	WBSCR27	0.97259	6.56862	5.6382e-09	7.78419e-05
9	34170980	A	G	rs2769710	CREB3L2	CREB3L2_2	0.61222	0.0162688	0.000696947	0.0464589	NUDT2	-0.775657	-5.12806	2.16951e-06	0.0102759
10	32944214	C	T	rs138555206	ETS2	ETS2_1	0.114628	0.00482474	0.000702007	0.0464589	ITGB1	1.03917	4.7852	8.21662e-06	0.0289343
10	75672475	A	G	rs2227560	ETS2	ETS2_1	0.12815	0.00541231	0.000702007	0.0464589	PLAU	-0.649173	-4.55784	1.94037e-05	0.0529647
10	81890817	G	A	rs2573363	ETS2	ETS2_1	0.115925	0.00491721	0.000702007	0.0464589	PLAC9	0.73067	4.36017	4.02701e-05	0.0847967
11	6396729	C	A	rs112614723	ETS2	ETS2_1	0.00528185	0.121934	0.000702007	0.0464589	PRKCDBP	1.29566	5.1446	2.03249e-06	0.00981013
12	102089300	A	G	rs2559858	ETS2	ETS2_1	0.121934	0.00528185	0.000702007	0.0464589	CHPT1	-0.644187	-4.89712	5.34415e-06	0.0212729
12	113363408	A	G	rs6489866	ETS2	ETS2_1	0.121934	0.00528185	0.000702007	0.0464589	OAS3	-0.656049	-4.29617	5.0829e-05	0.0991008
13	113581291	A	G	rs7990938	ETS2	ETS2_1	0.00482474	0.115925	0.000702007	0.0464589	GAS6	0.739033	4.83359	6.82604e-06	0.0255897
14	65387262	T	C	rs4902336	ETS2	ETS2_1	0.00482474	0.114628	0.000702007	0.0464589	CHURC1	0.846419	5.02467	3.25547e-06	0.0142963
16	75954481	C	A	rs28537628	ETS2	ETS2_1	0.115925	0.00501586	0.000702007	0.0464589	WDR59	1.46548	4.82629	7.01988e-06	0.0261909
16	84667681	T	C	rs2550418	ETS2	ETS2_1	0.00501586	0.121934	0.000702007	0.0464589	OSGIN1	1.05082	4.47711	2.6197e-05	0.0652335
17	16037626	C	A	rs9897388	ETS2	ETS2_1	0.138584	0.00584	0.000702007	0.0464589	ZSWIM7	0.711939	6.1473	3.37262e-08	0.000358293
17	1729869	G	A	rs58156861	ETS2	ETS2_1	0.00528185	0.121934	0.000702007	0.0464589	SERPINF1	-0.541343	-5.06737	2.75425e-06	0.0124654
1	201126692	A	G	rs4915490	ETS2	ETS2_1	0.00501586	0.115925	0.000702007	0.0464589	CSRP1	0.842086	4.38897	3.62432e-05	0.0788481
1	201141285	A	C	rs77785232	ETS2	ETS2_1	0.00501586	0.115925	0.000702007	0.0464589	CSRP1	0.878237	4.49358	2.46456e-05	0.062721
1	25677844	A	T	rs3093614	ETS2	ETS2_1	0.00491721	0.115925	0.000702007	0.0464589	TMEM50A	0.61481	4.36431	3.96666e-05	0.0838329
20	3268817	C	T	rs6037533	ETS2	ETS2_1	0.115925	0.00501586	0.000702007	0.0464589	ITPA	-0.691211	-4.44412	2.95921e-05	0.0683241
21	47599280	T	C	rs8133205	ETS2	ETS2_1	0.00491721	0.115925	0.000702007	0.0464589	SPATC1L	-0.990198	-5.00771	3.47832e-06	0.01516
22	24232875	A	G	rs9612503	ETS2	ETS2_1	0.12815	0.00541231	0.000702007	0.0464589	GSTT1	0.621866	4.47983	2.59345e-05	0.065194
22	42466980	A	T	rs2859438	ETS2	ETS2_1	0.00528185	0.121934	0.000702007	0.0464589	SMDT1	-0.859874	-6.7595	2.48376e-09	3.95889e-05
2	137293677	C	T	rs7355665	ETS2	ETS2_1	0.114628	0.00482474	0.000702007	0.0464589	DARS	0.692914	4.60126	1.64925e-05	0.0471782
2	228198646	A	G	rs13025568	ETS2	ETS2_1	0.121934	0.00501586	0.000702007	0.0464589	MFF	1.25899	6.0576	4.91466e-08	0.000494896
3	125438968	G	T	rs11922401	ETS2	ETS2_1	0.115925	0.00501586	0.000702007	0.0464589	ZNF148	-0.902871	-4.75051	9.3798e-06	0.0315519
3	99112404	G	C	rs2951492	ETS2	ETS2_1	0.121934	0.00528185	0.000702007	0.0464589	COL8A1	-0.836724	-4.73424	9.97907e-06	0.0326125
3	99131844	C	T	rs4365660	ETS2	ETS2_1	0.00501586	0.115925	0.000702007	0.0464589	COL8A1	-0.836724	-4.73424	9.97907e-06	0.0326125
4	186541367	T	C	rs72718122	ETS2	ETS2_1	0.121934	0.00528185	0.000702007	0.0464589	ACSL1	0.998187	4.67971	1.22723e-05	0.0375639
5	74059708	C	T	rs72764654	ETS2	ETS2_1	0.00501586	0.115925	0.000702007	0.0464589	NSA2	1.05114	5.50043	4.89257e-07	0.0032272
5	74064314	C	T	rs6879781	ETS2	ETS2_1	0.00528185	0.121934	0.000702007	0.0464589	NSA2	0.777561	5.07969	2.6243e-06	0.0119378
5	74127111	T	C	rs11741825	ETS2	ETS2_1	0.114628	0.00482474	0.000702007	0.0464589	NSA2	0.777561	5.07969	2.6243e-06	0.0119378
6	31355718	C	T	rs113519342	ETS2	ETS2_1	0.00501586	0.121934	0.000702007	0.0464589	MICA	-1.0425	-7.30643	2.31311e-10	4.74911e-06
7	100833308	C	A	rs34187041	ETS2	ETS2_1	0.121934	0.00501586	0.000702007	0.0464589	SERPINE1	0.675574	5.22851	1.45771e-06	0.00787452
7	22858066	G	T	rs6461669	ETS2	ETS2_1	0.114628	0.00482474	0.000702007	0.0464589	TOMM7	-0.759671	-4.83291	6.84375e-06	0.0256434
7	43768772	C	T	rs17654257	ETS2	ETS2_1	0.00199952	0.0473614	0.000702007	0.0464589	COA1	-0.750122	-4.45507	2.84203e-05	0.0664502
7	6892460	C	A	rs76463449	ETS2	ETS2_1	0.121934	0.00501586	0.000702007	0.0464589	CCZ1	-0.598938	-4.34694	4.22626e-05	0.0873354
7	76263723	T	A	rs189093566	ETS2	ETS2_1	0.121934	0.00501586	0.000702007	0.0464589	POMZP3	0.809677	4.69844	1.14321e-05	0.0358
7	76307066	G	A	rs10268548	ETS2	ETS2_1	0.12815	0.00541231	0.000702007	0.0464589	POMZP3	0.89193	4.50495	2.36279e-05	0.0609629
8	11701253	G	A	rs2740592	ETS2	ETS2_1	0.114628	0.00482474	0.000702007	0.0464589	CTSB	0.765242	4.98415	3.81302e-06	0.0163231
17	16100611	C	G	rs178806	CREB3L2	CREB3L2_2	0.0236547	0.889342	0.000726048	0.0478172	ZSWIM7	-0.667315	-5.52697	4.39298e-07	0.00304687
19	52887437	C	A	rs8104812	CREB3L2	CREB3L2_2	0.0236547	0.889342	0.000726048	0.0478172	ZNF880	0.899282	8.39148	1.95744e-12	7.6601e-08
1	89607479	G	T	rs6666846	CREB3L2	CREB3L2_2	0.889342	0.0236547	0.000726048	0.0478172	GBP3	-0.748625	-5.93542	8.18589e-08	0.000763343
1	89679550	C	G	rs491515	CREB3L2	CREB3L2_2	0.889342	0.0236547	0.000726048	0.0478172	GBP3	-0.796374	-6.35678	1.3913e-08	0.00017332
3	10079255	A	G	rs2160869	CREB3L2	CREB3L2_2	0.889342	0.0236547	0.000726048	0.0478172	BRK1	-0.750539	-5.16523	1.87334e-06	0.00928179
3	10172211	T	C	rs2054478	CREB3L2	CREB3L2_2	0.889342	0.0236547	0.000726048	0.0478172	BRK1	-0.851593	-4.71141	1.08835e-05	0.03468

## Sheet: Fibroblast ATF1+
chr	bp	A1	A2	rsID	TF	TF_motif	Motif_pvalue_ref_allele	Motif_pvalue_alt_allele	altered_binding_pvalue	altered_binding_FDR	gene	ATF1+_beta	ATF1+_t-stat	ATF1+_p_value	ATF1+_FDR
10	119199039	A	G	rs421892	ATF1	ATF1_1	0.00936988	4.01145e-09	0	0	EMX2OS	-0.76005	-4.3981	3.5051e-05	0.084759
10	127498368	G	A	rs10901443	ATF1	ATF1_1	0.00301977	1.58785e-09	0	0	UROS	-0.493018	-5.89422	9.71554e-08	0.000869286
12	57322853	A	G	rs11172068	ATF1	ATF1_1	3.06643e-10	0.00242247	0	0	DTX3	1.00895	4.95971	4.19321e-06	0.0185851
12	57322853	A	G	rs11172068	ATF1	ATF1_1	3.06643e-10	0.00242247	0	0	TSPAN31	0.94511	4.61965	1.5392e-05	0.0499927
12	6573146	C	T	rs2534715	ATF1	ATF1_1	0.00793732	2.71121e-09	0	0	TAPBPL	0.745973	4.85838	6.20535e-06	0.0254738
13	114478023	A	C	rs60487228	ATF1	ATF1_1	2.4108e-09	0.00301977	0	0	TMEM255B	0.959855	4.55592	1.95432e-05	0.0582096
16	1877494	C	T	rs3743854	ATF1	ATF1_1	0.00793732	2.86095e-09	0	0	FAHD1	0.873467	5.70281	2.14205e-07	0.0015588
16	784507	T	C	rs67935101	ATF1	ATF1_1	0.0181971	6.58163e-09	0	0	NPRL3	-1.60922	-6.04444	5.19317e-08	0.000515508
16	784507	T	C	rs67935101	ATF1	ATF1_1	0.0181971	6.58163e-09	0	0	IFT140	1.35265	4.5192	2.24092e-05	0.0629881
17	265980	C	G	rs62053092	ATF1	ATF1_1	0.00438167	2.71121e-09	0	0	C17orf97	0.826456	5.30062	1.09362e-06	0.00626744
17	39954291	G	A	rs6503666	ATF1	ATF1_1	3.8351e-09	0.00936988	0	0	NT5C3B	0.950272	6.62814	4.36879e-09	6.38505e-05
17	40032683	C	T	rs9906048	ATF1	ATF1_1	0.000333375	7.83122e-10	0	0	NT5C3B	1.05526	7.32828	2.10259e-10	4.54291e-06
19	43740188	G	A	rs62113827	ATF1	ATF1_1	0.0181971	7.6477e-09	0	0	ETHE1	0.707082	4.92716	4.75771e-06	0.0207449
19	43740188	G	A	rs62113827	ATF1	ATF1_1	0.0181971	7.6477e-09	0	0	PSG2	0.672795	4.6188	1.54414e-05	0.0500897
19	43740188	G	A	rs62113827	ATF1	ATF1_1	0.0181971	7.6477e-09	0	0	PSG4	-0.646191	-4.40146	3.46217e-05	0.084181
1	43842171	G	A	rs685756	ATF1	ATF1_1	6.20656e-10	0.00277356	0	0	MED8	-0.488215	-4.40366	3.43422e-05	0.08381
1	43842629	A	G	rs4141739	ATF1	ATF1_1	6.20656e-10	0.00277356	0	0	MED8	-0.488215	-4.40366	3.43422e-05	0.08381
1	89054149	A	G	rs12044416	ATF1	ATF1_1	0.00438167	2.56074e-09	0	0	CCBL2	-0.705262	-4.49655	2.43761e-05	0.0666192
20	3369917	C	T	rs6051826	ATF1	ATF1_1	0.0165641	6.25467e-09	0	0	ITPA	-0.720679	-5.30917	1.05686e-06	0.00607055
20	34271861	C	G	rs6058297	ATF1	ATF1_1	0.00936988	4.01145e-09	0	0	CPNE1	-0.951973	-6.63153	4.30575e-09	6.29697e-05
20	34509107	C	T	rs11167279	ATF1	ATF1_1	0.0181971	7.6477e-09	0	0	CPNE1	-1.55156	-11.3154	5.75384e-18	1.02313e-12
22	36620961	G	A	rs11703398	ATF1	ATF1_1	0.000562117	2.12282e-09	0	0	APOL2	0.893165	4.82686	7.00465e-06	0.0279316
22	42488345	G	A	rs6002598	ATF1	ATF1_1	3.68959e-09	0.00936988	0	0	SMDT1	-0.756112	-6.07651	4.54034e-08	0.000458117
2	202003170	G	A	rs7573256	ATF1	ATF1_1	0.00133662	3.50397e-09	0	0	CFLAR	-0.873918	-6.11694	3.83178e-08	0.000403484
2	202003170	G	A	rs7573256	ATF1	ATF1_1	0.00133662	3.50397e-09	0	0	PPIL3	-0.828623	-4.96444	4.1169e-06	0.0182916
6	31399623	G	A	rs7775716	ATF1	ATF1_1	3.8351e-09	0.00936988	0	0	MICA	-0.97998	-6.80491	2.04214e-09	3.25157e-05
7	43809764	T	G	rs849184	ATF1	ATF1_1	5.94207e-09	0.014945	0	0	COA1	0.658423	5.05052	2.94238e-06	0.0142534
7	6875176	C	T	rs4724862	ATF1	ATF1_1	2.71261e-09	0.00793732	0	0	CCZ1	0.754746	4.38679	3.65337e-05	0.0875856
7	6884883	C	G	rs11978506	ATF1	ATF1_1	6.58163e-09	0.0181971	0	0	CCZ1	0.704749	5.07604	2.66212e-06	0.0134948
7	73269937	C	T	rs6949053	ATF1	ATF1_1	0.0017843	4.20925e-09	0	0	WBSCR27	1.52896	11.7278	1.00739e-18	8.96667e-13
17	40032683	C	T	rs9906048	ATF1	ATF1_3	0.00195034	5.84651e-06	0	0	NT5C3B	1.05526	7.32828	2.10259e-10	4.54291e-06
3	10177659	G	A	rs28853661	ATF1	ATF1_3	0.00195034	9.22917e-06	0	0	BRK1	-0.696002	-4.85804	6.21352e-06	0.0255005
17	40032683	C	T	rs9906048	ATF1	ATF1_4	0.00025947	4.03922e-07	0	0	NT5C3B	1.05526	7.32828	2.10259e-10	4.54291e-06
1	95353206	G	T	rs943199	ATF1	ATF1_4	3.02531e-07	0	0	0	CNN3	-0.645083	-4.88524	5.5951e-06	0.0235043
11	57357305	G	A	rs2649663	HDAC2	HDAC2_disc1	3.15998e-05	0.185223	0	0	TIMM10	0.955172	6.03847	5.3245e-08	0.000527162
10	127486429	A	G	rs10901436	HDAC2	HDAC2_disc6	0.542791	0.00196021	0	0	UROS	-0.49351	-5.80527	1.40444e-07	0.00117779
11	118873987	C	T	rs9645664	HDAC2	HDAC2_disc6	0.542791	0.00187135	0	0	TRAPPC4	0.788794	6.50962	7.25627e-09	9.92686e-05
11	45837004	G	C	rs376677283	HDAC2	HDAC2_disc6	0.000301228	0.542791	0	0	ARHGAP1	-1.45948	-5.09871	2.43529e-06	0.0125553
11	45837004	G	C	rs376677283	HDAC2	HDAC2_disc6	0.000301228	0.542791	0	0	AMBRA1	1.34156	4.76323	8.93568e-06	0.0337613
11	45837004	G	C	rs376677283	HDAC2	HDAC2_disc6	0.000301228	0.542791	0	0	HARBI1	-1.41563	-4.62378	1.5155e-05	0.0494362
11	836008	T	C	rs5030778	HDAC2	HDAC2_disc6	0.00196021	0.542791	0	0	CD151	-0.786693	-6.2511	2.17703e-08	0.000264381
12	111315362	A	G	rs35695736	HDAC2	HDAC2_disc6	0.542791	0.00124358	0	0	ARPC3	-0.471848	-4.65188	1.36328e-05	0.0465234
12	2337746	A	C	rs2239033	HDAC2	HDAC2_disc6	0.558935	0.00215738	0	0	ERC1	-0.694875	-4.3809	3.73313e-05	0.0888129
14	95748774	C	T	rs7149029	HDAC2	HDAC2_disc6	8.40851e-06	0.00445161	0	0	SNHG10	0.912509	4.58701	1.73975e-05	0.0543195
16	1891166	T	C	rs55829867	HDAC2	HDAC2_disc6	0.542791	0.000930913	0	0	FAHD1	0.873467	5.70281	2.14205e-07	0.0015588
16	1907223	C	T	rs1657120	HDAC2	HDAC2_disc6	0.00394426	8.40851e-06	0	0	FAHD1	0.860981	5.06341	2.79737e-06	0.01374
16	1961551	T	C	rs1657139	HDAC2	HDAC2_disc6	2.98538e-05	0.0265551	0	0	FAHD1	0.881095	4.58278	1.76757e-05	0.0549274
16	30371655	G	C	rs11642676	HDAC2	HDAC2_disc6	0.542791	0.000604446	0	0	SEPT1	-0.671608	-4.69889	1.14126e-05	0.0404204
17	15906391	C	T	rs2302415	HDAC2	HDAC2_disc6	0.000655956	0.542791	0	0	ZSWIM7	0.671297	6.62301	4.46604e-09	6.41565e-05
17	15965863	T	G	rs11652025	HDAC2	HDAC2_disc6	0.038401	0.000218443	0	0	ZSWIM7	0.655182	6.39363	1.18964e-08	0.000153526
17	40074947	A	G	rs12952040	HDAC2	HDAC2_disc6	0.542791	2.98538e-05	0	0	NT5C3B	1.22975	7.24124	3.07447e-10	6.27256e-06
17	79538302	A	G	rs62073404	HDAC2	HDAC2_disc6	0.542791	0.000250817	0	0	ARL16	-0.969311	-4.44869	2.90982e-05	0.0745586
19	20136391	T	C	rs8107041	HDAC2	HDAC2_disc6	0.0177905	2.98538e-05	0	0	ZNF506	0.74671	4.44837	2.91322e-05	0.0745586
19	43670295	A	C	rs8112064	HDAC2	HDAC2_disc6	8.40851e-06	0.0394593	0	0	PSG4	0.934593	8.55241	9.61928e-13	4.90812e-08
19	43670890	A	G	rs7247573	HDAC2	HDAC2_disc6	2.07588e-05	0.00700988	0	0	PSG2	0.996962	5.9083	9.16357e-08	0.00083398
19	43685711	C	T	rs7247859	HDAC2	HDAC2_disc6	0.00445161	8.40851e-06	0	0	PSG4	0.943963	8.64446	6.40708e-13	3.48737e-08
19	43685711	C	T	rs7247859	HDAC2	HDAC2_disc6	0.00445161	8.40851e-06	0	0	ETHE1	-0.604639	-4.39261	3.57637e-05	0.0861537
19	43815568	C	A	rs8113515	HDAC2	HDAC2_disc6	0.542791	2.33536e-05	0	0	PSG4	0.940359	7.79414	2.72541e-11	7.29905e-07
19	9771131	A	G	rs10405425	HDAC2	HDAC2_disc6	9.16186e-06	0.00540889	0	0	ZNF846	0.898269	4.52684	2.17808e-05	0.061614
19	9771250	C	T	rs10418780	HDAC2	HDAC2_disc6	9.16186e-06	0.00540889	0	0	ZNF846	0.867697	4.55653	1.94986e-05	0.0582096
1	10285709	G	A	rs6541085	HDAC2	HDAC2_disc6	9.16186e-06	0.00215738	0	0	PGD	0.737307	5.3157	1.02962e-06	0.00594269
1	110299052	T	G	rs4970778	HDAC2	HDAC2_disc6	0.244583	0.000506504	0	0	GSTM3	-0.806085	-4.48357	2.55777e-05	0.0684445
1	39493618	C	T	rs12567986	HDAC2	HDAC2_disc6	0.00115098	0.542791	0	0	NDUFS5	-0.746084	-7.3878	1.62081e-10	3.54241e-06
1	65922545	C	G	rs61779779	HDAC2	HDAC2_disc6	0.000604446	0.542791	0	0	LEPROT	-0.638744	-5.21637	1.52977e-06	0.00835963
1	89412372	A	G	rs12144640	HDAC2	HDAC2_disc6	0.542791	0.000604446	0	0	CCBL2	-0.673023	-4.82715	6.99696e-06	0.0279316
20	25182089	C	T	rs6037057	HDAC2	HDAC2_disc6	0.0184267	9.7037e-05	0	0	ABHD12	0.68134	4.9786	3.89629e-06	0.0175171
20	29812715	A	T	rs6089173	HDAC2	HDAC2_disc6	0.542791	0.000869882	0	0	FRG1B	0.676593	4.55564	1.95636e-05	0.0582096
20	3172807	T	G	rs61261378	HDAC2	HDAC2_disc6	0.0265551	8.40851e-06	0	0	ITPA	-1.02808	-7.1078	5.49785e-10	1.0661e-05
20	3177090	G	A	rs11699746	HDAC2	HDAC2_disc6	0.0265551	8.40851e-06	0	0	ITPA	-0.920792	-6.48625	8.01774e-09	0.000108347
20	3305305	G	C	rs2236123	HDAC2	HDAC2_disc6	2.65517e-05	0.00445161	0	0	ITPA	-0.788308	-5.94858	7.74953e-08	0.00071896
20	3306690	C	T	rs6037551	HDAC2	HDAC2_disc6	2.65517e-05	0.00445161	0	0	ITPA	-0.788308	-5.94858	7.74953e-08	0.00071896
21	30125972	C	T	rs60523075	HDAC2	HDAC2_disc6	0.00248056	0.558935	0	0	CCT8	0.765391	4.68195	1.21686e-05	0.0424392
21	37371139	C	A	rs11700546	HDAC2	HDAC2_disc6	0.542791	0.00106181	0	0	AP000688.8	0.846951	6.14524	3.40194e-08	0.000369714
21	37434927	A	G	rs36034006	HDAC2	HDAC2_disc6	0.00232062	0.542791	0	0	AP000688.8	0.713117	5.32567	9.89338e-07	0.00576147
21	37434978	C	T	rs6517325	HDAC2	HDAC2_disc6	0.00232062	0.542791	0	0	AP000688.8	0.739654	5.48308	5.24893e-07	0.00332691
21	38578685	G	A	rs2212742	HDAC2	HDAC2_disc6	0.542791	0.00124358	0	0	PIGP	0.742674	5.01225	3.41732e-06	0.0159662
21	44350321	G	A	rs61416942	HDAC2	HDAC2_disc6	0.000827849	0.534002	0	0	NDUFV3	-1.13179	-4.38377	3.6941e-05	0.0881292
22	24261846	A	G	rs6519489	HDAC2	HDAC2_disc6	0.542791	0.00124358	0	0	GSTT1	-0.760122	-5.21788	1.52058e-06	0.00831442
22	42471774	C	T	rs133382	HDAC2	HDAC2_disc6	9.16186e-06	0.00196021	0	0	SMDT1	-0.756112	-6.07651	4.54034e-08	0.000458117
22	45776213	A	G	rs136584	HDAC2	HDAC2_disc6	0.542791	0.00124358	0	0	FAM118A	1.64099	9.98568	1.76716e-15	1.99552e-10
3	10020524	A	C	rs55850027	HDAC2	HDAC2_disc6	0.000604446	0.542791	0	0	BRK1	-0.691721	-5.02639	3.23363e-06	0.0154515
3	10164233	A	C	rs57268864	HDAC2	HDAC2_disc6	0.000159726	0.542791	0	0	BRK1	-0.748603	-4.75291	9.29448e-06	0.0345694
3	134240414	C	T	rs9855013	HDAC2	HDAC2_disc6	0.038401	0.000180494	0	0	ANAPC13	-0.639831	-5.76127	1.68407e-07	0.00131354
3	134282279	T	G	rs9834981	HDAC2	HDAC2_disc6	0.0022344	0.542791	0	0	ANAPC13	-0.639831	-5.76127	1.68407e-07	0.00131354
3	15750203	G	A	rs1472696	HDAC2	HDAC2_disc6	0.542791	0.000604446	0	0	ANKRD28	-0.755958	-4.44858	2.91093e-05	0.0745586
3	15941439	G	T	rs12495958	HDAC2	HDAC2_disc6	0.542791	2.33536e-05	0	0	ANKRD28	-0.730116	-4.34016	4.33206e-05	0.0981232
5	121254308	G	C	rs75965538	HDAC2	HDAC2_disc6	0.558935	0.00215738	0	0	SNX2	1.20429	4.39079	3.60031e-05	0.08662
5	54377873	T	C	rs116103497	HDAC2	HDAC2_disc6	0.0022344	0.558935	0	0	GPX8	0.891773	4.82157	7.14824e-06	0.0284442
5	74038097	A	C	rs72764648	HDAC2	HDAC2_disc6	8.40851e-06	0.0331397	0	0	NSA2	0.889472	4.63147	1.47225e-05	0.0487541
6	31398226	C	G	rs77283485	HDAC2	HDAC2_disc6	0.00215738	0.534002	0	0	MICA	-0.941391	-4.54778	2.01458e-05	0.0587377
7	22873586	A	C	rs1029740	HDAC2	HDAC2_disc6	0.000604446	0.270134	0	0	TOMM7	-0.645175	-5.00422	3.52601e-06	0.0163613
7	44883656	A	C	rs13246137	HDAC2	HDAC2_disc6	5.00102e-05	0.542791	0	0	PPIA	0.841283	4.55456	1.96425e-05	0.0582096
8	144059526	T	C	rs9773043	HDAC2	HDAC2_disc6	0.00196021	0.542791	0	0	LY6E	-0.639967	-4.88086	5.6904e-06	0.0238209
9	115017321	C	A	rs7040713	HDAC2	HDAC2_disc6	0.558935	0.00215738	0	0	UGCG	0.653397	4.4623	2.76715e-05	0.0725001
9	34173677	A	C	rs10971972	HDAC2	HDAC2_disc6	8.40851e-06	0.542791	0	0	NUDT2	-0.838783	-5.75611	1.72026e-07	0.00132088
9	34182691	C	T	rs200854571	HDAC2	HDAC2_disc6	0.00054216	6.41445e-07	0	0	NUDT2	1.28232	7.63875	5.39567e-11	1.41417e-06
9	34307413	A	C	rs76760300	HDAC2	HDAC2_disc6	2.98538e-05	0.24097	0	0	NUDT2	1.42896	8.99147	1.38606e-13	9.22577e-09
9	34349232	C	A	rs7855864	HDAC2	HDAC2_disc6	0.542791	0.000159726	0	0	NUDT2	-0.838783	-5.75611	1.72026e-07	0.00132088
9	34857969	T	G	rs72739360	HDAC2	HDAC2_disc6	8.40851e-06	0.542791	0	0	NUDT2	0.695652	4.52016	2.2329e-05	0.0627977
9	36122297	G	A	rs10972736	HDAC2	HDAC2_disc6	0.248513	0.000604446	0	0	RECK	1.41965	5.05246	2.92002e-06	0.0142057
14	77628711	C	A	rs4903549	REST	REST_3	0.000422409	0.0479884	0	0	ALKBH1	0.735034	4.63667	1.44373e-05	0.0482747
17	7204974	G	T	rs12949545	REST	REST_3	0.000422409	0.0479884	0	0	EIF5A	0.8933	6.98193	9.49689e-10	1.69995e-05
19	43732768	G	T	rs7253846	REST	REST_3	0.000422409	0.0479884	0	0	ETHE1	0.707082	4.92716	4.75771e-06	0.0207449
19	43732768	G	T	rs7253846	REST	REST_3	0.000422409	0.0479884	0	0	PSG2	0.672795	4.6188	1.54414e-05	0.0500897
19	43732768	G	T	rs7253846	REST	REST_3	0.000422409	0.0479884	0	0	PSG4	-0.646191	-4.40146	3.46217e-05	0.084181
22	42510983	G	C	rs5996115	REST	REST_3	0.000422409	0.0479884	0	0	SMDT1	-0.756112	-6.07651	4.54034e-08	0.000458117
2	33403837	C	A	rs12617970	REST	REST_3	0.0479884	0.000422409	0	0	LTBP1	0.620447	4.58771	1.73525e-05	0.0543033
8	143979466	C	A	rs61068145	REST	REST_3	0.000422409	0.0479884	0	0	LYNX1	0.589602	4.585	1.75291e-05	0.0546253
8	143979466	C	A	rs61068145	REST	REST_3	0.000422409	0.0479884	0	0	LY6E	-0.579039	-4.41973	3.23742e-05	0.0801972
8	143979466	C	A	rs61068145	REST	REST_3	0.000422409	0.0479884	0	0	LYNX1	0.589602	4.585	1.75291e-05	0.0546253
8	143979466	C	A	rs61068145	REST	REST_3	0.000422409	0.0479884	0	0	LY6E	-0.579039	-4.41973	3.23742e-05	0.0801972
8	144015662	T	C	rs140114612	REST	REST_3	0.0479884	0.000422409	0	0	LYNX1	0.593441	4.49298	2.47007e-05	0.0671899
17	79654285	A	G	rs11871678	REST	REST_disc10	6.83314e-05	0.0941333	0	0	ARL16	-1.09703	-6.29273	1.82548e-08	0.000223542
7	76254025	T	G	rs62476693	REST	REST_disc10	0.0941333	6.83314e-05	0	0	POMZP3	-0.662683	-4.4267	3.15536e-05	0.0787403
10	99657600	C	T	rs599918	REST	REST_disc4	0.00220056	0.289117	0	0	ARHGAP19	1.45058	5.52943	4.34931e-07	0.00283265
10	99679326	G	A	rs4919156	REST	REST_disc4	0.289117	0.000660923	0	0	RRP12	-0.648553	-4.61573	1.56203e-05	0.0505004
11	118885161	A	G	rs59095933	REST	REST_disc4	0.289117	4.24566e-05	0	0	TRAPPC4	0.788794	6.50962	7.25627e-09	9.92686e-05
12	53745800	T	C	rs144680237	REST	REST_disc4	0.289117	0.00148014	0	0	PFDN5	0.814258	6.17233	3.03531e-08	0.000344611
12	6573856	T	G	rs1034969	REST	REST_disc4	0.000806959	0.289117	0	0	TAPBPL	0.745973	4.85838	6.20535e-06	0.0254738
13	38194065	C	T	rs17258466	REST	REST_disc4	0.289117	0.00250504	0	0	POSTN	0.774562	4.38427	3.68736e-05	0.0881213
13	43597706	T	C	rs17553284	REST	REST_disc4	0.00220056	0.300739	0	0	DNAJC15	-1.19504	-10.8914	3.51348e-17	5.31643e-12
13	43646516	A	G	rs9533378	REST	REST_disc4	0.00183178	0.294265	0	0	DNAJC15	-0.876694	-8.31553	2.73704e-12	1.03799e-07
14	92035265	A	G	rs71430730	REST	REST_disc4	0.289117	0.00250504	0	0	NDUFB1	0.672126	4.59598	1.68225e-05	0.0533985
16	1879494	C	G	rs36040510	REST	REST_disc4	0.000759628	0.289117	0	0	FAHD1	0.873467	5.70281	2.14205e-07	0.0015588
16	1882157	A	G	rs11641144	REST	REST_disc4	0.00284341	0.322247	0	0	FAHD1	0.873467	5.70281	2.14205e-07	0.0015588
16	1913362	G	T	rs34151293	REST	REST_disc4	0.289117	0.00165854	0	0	FAHD1	0.860981	5.06341	2.79737e-06	0.01374
16	1913480	T	C	rs392874	REST	REST_disc4	0.289117	0.00165854	0	0	FAHD1	0.860981	5.06341	2.79737e-06	0.01374
16	1916720	A	G	rs2999969	REST	REST_disc4	0.000165998	0.289117	0	0	FAHD1	0.860981	5.06341	2.79737e-06	0.01374
16	21521667	G	A	rs4430725	REST	REST_disc4	0.046308	0.000394937	0	0	CDR2	0.901867	4.40501	3.41732e-05	0.0835865
17	15870401	T	A	rs2779207	REST	REST_disc4	0.000516315	0.289117	0	0	ZSWIM7	0.648372	6.38795	1.21871e-08	0.000155096
17	15875935	G	A	rs2779211	REST	REST_disc4	0.011892	4.24566e-05	0	0	ZSWIM7	-0.647283	-6.24343	2.24871e-08	0.000266456
17	16185248	G	T	rs3785626	REST	REST_disc4	0.289117	0.000919464	0	0	ZSWIM7	-0.697499	-5.78331	1.53776e-07	0.00127244
17	40012224	G	A	rs11871200	REST	REST_disc4	0.000450939	0.289117	0	0	NT5C3B	1.03252	7.6217	5.81509e-11	1.45193e-06
17	40100913	T	C	rs35497487	REST	REST_disc4	0.289117	0.000516315	0	0	NT5C3B	0.886085	5.43011	6.50195e-07	0.00403325
17	4616290	A	T	rs4790223	REST	REST_disc4	0.000862459	0.289117	0	0	DERL2	-0.519454	-4.93125	4.683e-06	0.0205018
17	48067581	C	G	rs3803878	REST	REST_disc4	0.289117	0.00176438	0	0	PDK2	1.21477	4.62148	1.52862e-05	0.0497286
17	48619272	A	G	rs111678638	REST	REST_disc4	0.000919464	0.289117	0	0	SPATA20	-1.05489	-5.17003	1.83817e-06	0.00982506
17	7221707	G	T	rs7216490	REST	REST_disc4	0.289117	0.000550618	0	0	EIF5A	0.965545	7.8778	1.88597e-11	5.29454e-07
17	79641736	C	T	rs11870091	REST	REST_disc4	0.00165854	0.289117	0	0	ARL16	-0.611701	-4.75415	9.25058e-06	0.0345694
18	677931	G	C	rs2298581	REST	REST_disc4	0.000422138	0.289117	0	0	ENOSF1	0.814356	4.65647	1.33987e-05	0.0458814
19	19971728	G	A	rs79904687	REST	REST_disc4	0.289117	0.00148014	0	0	ZNF506	0.865562	5.3498	8.98146e-07	0.00526825
19	43713666	T	A	rs8107962	REST	REST_disc4	0.0381995	0.000132256	0	0	ETHE1	0.752055	5.32466	9.93345e-07	0.0057811
19	43713666	T	A	rs8107962	REST	REST_disc4	0.0381995	0.000132256	0	0	PSG2	0.742701	5.23418	1.42525e-06	0.00787759
19	43713666	T	A	rs8107962	REST	REST_disc4	0.0381995	0.000132256	0	0	PSG4	-0.689738	-4.75902	9.08052e-06	0.0341909
19	43713854	T	C	rs2108684	REST	REST_disc4	0.0639356	0.000450939	0	0	PSG4	0.963519	8.48224	1.31124e-12	5.8299e-08
19	43713854	T	C	rs2108684	REST	REST_disc4	0.0639356	0.000450939	0	0	ETHE1	-0.63675	-4.51388	2.2857e-05	0.0635853
19	43721514	A	T	rs8182618	REST	REST_disc4	0.289117	0.00165854	0	0	PSG2	0.722152	5.05577	2.8824e-06	0.0141013
19	43721514	A	T	rs8182618	REST	REST_disc4	0.289117	0.00165854	0	0	ETHE1	0.708284	4.92743	4.75271e-06	0.0207449
19	43721514	A	T	rs8182618	REST	REST_disc4	0.289117	0.00165854	0	0	PSG4	-0.647982	-4.4076	3.385e-05	0.0829344
19	48399328	G	C	rs2972614	REST	REST_disc4	0.000422138	0.289117	0	0	KDELR1	-0.631214	-4.48224	2.57039e-05	0.0686743
19	9829584	A	G	rs397859931	REST	REST_disc4	0.000919464	0.289117	0	0	ZNF846	0.883728	4.64599	1.39392e-05	0.0474159
1	155967231	A	G	rs112630935	REST	REST_disc4	0.00176438	0.289117	0	0	THBS3	-1.37756	-4.38023	3.74222e-05	0.0889966
1	22362805	T	G	rs2038109	REST	REST_disc4	0.000862459	0.289117	0	0	CDC42	0.611129	4.57076	1.84886e-05	0.0563563
1	65945965	A	G	rs7542824	REST	REST_disc4	0.289117	0.00183178	0	0	LEPROT	-0.60531	-4.76945	8.72613e-06	0.0333153
1	95352077	T	C	rs6694352	REST	REST_disc4	0.000660923	0.289117	0	0	CNN3	-0.714861	-5.18751	1.71527e-06	0.00923434
20	34152782	T	C	rs2277862	REST	REST_disc4	0.000806959	0.289117	0	0	CPNE1	-1.14064	-6.41896	1.0681e-08	0.000140988
20	34152782	T	C	rs2277862	REST	REST_disc4	0.000806959	0.289117	0	0	ERGIC3	-0.829583	-4.35955	4.03616e-05	0.0934011
20	34491343	G	A	rs6058355	REST	REST_disc4	0.046308	0.000165998	0	0	CPNE1	-0.974262	-6.84334	1.73e-09	2.89682e-05
20	34571484	C	T	rs6060741	REST	REST_disc4	0.00131758	0.289117	0	0	CPNE1	-0.735897	-4.81842	7.2352e-06	0.0286922
20	34622916	C	T	rs11699653	REST	REST_disc4	0.289117	0.00183178	0	0	CPNE1	-0.918313	-4.96495	4.1087e-06	0.0182784
20	43300718	G	A	rs12480835	REST	REST_disc4	0.289117	0.000165998	0	0	ADA	0.703031	4.35561	4.09471e-05	0.0944406
21	30205143	G	A	rs2832113	REST	REST_disc4	0.289117	0.000919464	0	0	CCT8	0.805846	5.041	3.05407e-06	0.0146847
21	37319768	T	G	rs10775654	REST	REST_disc4	0.289117	0.00165854	0	0	AP000688.8	-0.695899	-4.75349	9.27403e-06	0.0345694
21	38517603	G	A	rs13046844	REST	REST_disc4	0.289117	0.00070185	0	0	PIGP	0.732827	5.00108	3.56956e-06	0.0163626
22	21168756	A	G	rs5760772	REST	REST_disc4	0.289117	0.000422138	0	0	SNAP29	0.952348	5.50447	4.81307e-07	0.00308511
22	24295388	A	G	rs6003988	REST	REST_disc4	0.000132256	0.0217552	0	0	GSTT1	-0.928945	-7.30143	2.36417e-10	5.08146e-06
2	201855554	A	G	rs6723527	REST	REST_disc4	0.289117	0.00148014	0	0	PPIL3	-0.88382	-5.41023	7.04458e-07	0.00427293
2	201855554	A	G	rs6723527	REST	REST_disc4	0.289117	0.00148014	0	0	CFLAR	-0.789684	-5.28647	1.15719e-06	0.00658358
2	33396538	G	T	rs62146673	REST	REST_disc4	0.00284341	0.322247	0	0	LTBP1	-0.700992	-5.30806	1.06156e-06	0.00609528
2	39863210	T	G	rs2540217	REST	REST_disc4	0.00235176	0.294265	0	0	GEMIN6	0.47746	4.54044	2.0705e-05	0.0598369
2	42448431	G	T	rs6724049	REST	REST_disc4	0.000919464	0.289117	0	0	COX7A2L	0.454061	4.35685	4.07619e-05	0.0941234
2	62521844	C	A	rs7419282	REST	REST_disc4	0.289117	6.69724e-05	0	0	USP34	1.00594	4.66206	1.31187e-05	0.0451459
3	10095085	C	T	rs34760051	REST	REST_disc4	4.24566e-05	0.289117	0	0	BRK1	-0.711318	-4.34649	4.23317e-05	0.0965548
3	10169725	A	G	rs59132826	REST	REST_disc4	0.289117	0.000862459	0	0	BRK1	-0.767005	-4.77799	8.44624e-06	0.0325037
3	158404679	A	G	rs9875043	REST	REST_disc4	0.289117	0.000422138	0	0	LXN	0.983816	7.92758	1.5147e-11	4.27873e-07
3	53338761	T	C	rs13100097	REST	REST_disc4	0.289117	0.000422138	0	0	DCP1A	0.70446	4.40058	3.47334e-05	0.084181
3	67681043	C	T	rs9864493	REST	REST_disc4	0.000919464	0.289117	0	0	SUCLG2	-0.623984	-4.3386	4.35672e-05	0.0986246
5	96247434	G	A	rs2910793	REST	REST_disc4	0.000234661	0.289117	0	0	ERAP2	0.942566	7.98762	1.16263e-11	3.49982e-07
6	111234895	T	C	rs9386956	REST	REST_disc4	0.289117	3.23989e-05	0	0	REV3L	0.788628	4.34148	4.31116e-05	0.0978126
6	158593580	T	C	rs1961503	REST	REST_disc4	0.289117	0.00165854	0	0	GTF2H5	-0.705333	-5.6613	2.5397e-07	0.00179661
6	158604697	A	G	rs6919700	REST	REST_disc4	0.0627034	0.000550618	0	0	GTF2H5	0.847034	6.51661	7.04273e-09	9.7381e-05
6	160213987	T	C	rs55808311	REST	REST_disc4	0.0650418	0.000345745	0	0	MRPL18	0.471239	8.54605	9.89308e-13	4.90812e-08
6	31360341	C	T	rs7771971	REST	REST_disc4	0.00284341	0.322247	0	0	MICA	-1.08229	-7.0739	6.37096e-10	1.18674e-05
6	4602450	T	C	rs4960009	REST	REST_disc4	0.289117	0.00250504	0	0	FAM50B	1.05333	5.47223	5.48455e-07	0.00345551
6	80486206	T	C	rs12663653	REST	REST_disc4	0.294265	0.00183178	0	0	LCA5	-0.619976	-4.53658	2.10052e-05	0.0604145
7	23530800	G	A	rs10228640	REST	REST_disc4	0.000150843	0.289117	0	0	TRA2A	-0.844587	-4.63285	1.46461e-05	0.0487541
7	73246461	A	G	rs1127155	REST	REST_disc4	0.289117	0.00250504	0	0	WBSCR27	1.51189	11.4456	3.31228e-18	1.02313e-12
8	143845714	C	T	rs7816480	REST	REST_disc4	0.00165854	0.289117	0	0	LYNX1	0.750728	6.3584	1.38177e-08	0.000174527
8	143871652	A	G	rs2572922	REST	REST_disc4	0.289117	0.000715884	0	0	LYNX1	0.778066	6.72824	2.84161e-09	4.45266e-05
8	144090238	C	A	rs7462015	REST	REST_disc4	0.00250504	0.294265	0	0	LY6E	0.766614	5.90892	9.1397e-08	0.00083398
9	101032929	G	A	rs10985669	REST	REST_disc4	0.000370064	0.289117	0	0	TBC1D2	0.729051	4.37694	3.78763e-05	0.0897287
10	100184062	A	C	rs2296433	REST	REST_disc5	1.00321e-09	0.00264647	0	0	PYROXD2	0.799645	4.99532	3.65057e-06	0.0166817
10	127467300	G	C	rs7919631	REST	REST_disc5	0.0606173	5.75862e-10	0	0	UROS	-0.498858	-5.80645	1.39763e-07	0.00117779
10	127469087	A	G	rs10901430	REST	REST_disc5	5.30882e-10	0.0128013	0	0	UROS	0.608091	5.08848	2.53526e-06	0.0129065
10	127500490	G	T	rs9651507	REST	REST_disc5	0.00942235	1.44554e-09	0	0	UROS	-0.493018	-5.89422	9.71554e-08	0.000869286
10	127727752	A	G	rs11594171	REST	REST_disc5	5.75862e-10	0.00286529	0	0	UROS	0.635808	4.90168	5.25087e-06	0.0222955
10	99672373	G	A	rs4917791	REST	REST_disc5	0.00570411	1.97137e-09	0	0	RRP12	-0.645576	-4.57988	1.78688e-05	0.0553601
10	99750885	A	G	rs10883024	REST	REST_disc5	4.94418e-10	0.00570411	0	0	RRP12	-0.655668	-4.54673	2.02251e-05	0.0587377
11	134736358	A	G	rs11224046	REST	REST_disc5	6.64521e-10	0.101885	0	0	VPS26B	-0.989056	-4.47151	2.67449e-05	0.0707585
11	45031259	C	T	rs9736838	REST	REST_disc5	1.44554e-09	0.00942235	0	0	TP53I11	0.844364	5.49929	4.91525e-07	0.0031435
11	45829329	T	C	rs10444289	REST	REST_disc5	0.0042113	1.80286e-09	0	0	ARHGAP1	-1.45948	-5.09871	2.43529e-06	0.0125553
11	45829329	T	C	rs10444289	REST	REST_disc5	0.0042113	1.80286e-09	0	0	AMBRA1	1.34156	4.76323	8.93568e-06	0.0337613
11	45829329	T	C	rs10444289	REST	REST_disc5	0.0042113	1.80286e-09	0	0	HARBI1	-1.41563	-4.62378	1.5155e-05	0.0494362
11	45829329	T	C	rs10444289	REST	REST_disc5	0.0042113	1.80286e-09	0	0	ARHGAP1	-1.45948	-5.09871	2.43529e-06	0.0125553
11	45829329	T	C	rs10444289	REST	REST_disc5	0.0042113	1.80286e-09	0	0	AMBRA1	1.34156	4.76323	8.93568e-06	0.0337613
11	45829329	T	C	rs10444289	REST	REST_disc5	0.0042113	1.80286e-09	0	0	HARBI1	-1.41563	-4.62378	1.5155e-05	0.0494362
11	57778897	G	A	rs61903961	REST	REST_disc5	1.44554e-09	0.099312	0	0	C11orf31	0.636079	4.50311	2.37897e-05	0.0654699
11	61749778	C	G	rs10160516	REST	REST_disc5	0.099312	1.97137e-09	0	0	GANAB	1.22711	4.40106	3.46715e-05	0.084181
11	63371720	G	C	rs7101608	REST	REST_disc5	0.0042113	1.80286e-09	0	0	PLA2G16	0.707428	4.663	1.30723e-05	0.0450147
11	6363763	G	A	rs2634206	REST	REST_disc5	0.0903255	5.30882e-10	0	0	PRKCDBP	1.03311	4.42426	3.18381e-05	0.0792282
11	6379270	C	G	rs10839557	REST	REST_disc5	0.138144	1.97137e-09	0	0	PRKCDBP	1.28811	5.07153	2.70966e-06	0.0137014
11	68122977	C	G	rs11228211	REST	REST_disc5	0.101885	1.80286e-09	0	0	C11orf24	0.797973	4.70769	1.10383e-05	0.0393218
11	74573010	A	G	rs7128739	REST	REST_disc5	0.0042113	1.06762e-09	0	0	XRRA1	0.761563	4.99344	3.67741e-06	0.0167035
11	828784	A	G	rs28507876	REST	REST_disc5	1.97137e-09	0.00594232	0	0	CD151	-0.725506	-4.80863	7.51179e-06	0.0296286
12	104251701	A	G	rs2252213	REST	REST_disc5	0.00942235	1.22211e-09	0	0	TXNRD1	0.873331	4.67634	1.24297e-05	0.0432303
12	105581255	T	G	rs2264066	REST	REST_disc5	0.101885	4.94418e-10	0	0	C12orf75	0.559408	4.41931	3.24239e-05	0.0802022
12	110298925	A	G	rs4766639	REST	REST_disc5	8.74964e-10	0.0299115	0	0	GLTP	0.741404	7.28212	2.57221e-10	5.40077e-06
12	53670545	C	A	rs1318648	REST	REST_disc5	2.06172e-09	0.00641009	0	0	PFDN5	0.910305	9.17389	6.20537e-14	4.81662e-09
12	53737840	A	T	rs12424778	REST	REST_disc5	0.00327713	8.17849e-10	0	0	PFDN5	0.865646	7.02992	7.7117e-10	1.42147e-05
12	53742604	A	C	rs3221466	REST	REST_disc5	0.0106455	9.42165e-10	0	0	PFDN5	0.847723	6.8182	1.92832e-09	3.12403e-05
12	53742885	T	C	rs10783575	REST	REST_disc5	0.101885	8.17849e-10	0	0	PFDN5	0.865646	7.02992	7.7117e-10	1.42147e-05
12	53783396	T	C	rs2683522	REST	REST_disc5	0.0334129	4.59595e-10	0	0	PRR13	-0.634621	-4.64601	1.3938e-05	0.0474159
12	6586136	G	C	rs2532519	REST	REST_disc5	8.17849e-10	0.00327713	0	0	TAPBPL	0.745973	4.85838	6.20535e-06	0.0254738
12	6990321	G	A	ss1388025700	REST	REST_disc5	0.0042113	1.80286e-09	0	0	SPSB2	1.06193	8.04745	8.93135e-12	2.84716e-07
12	6992122	T	C	ss1388025752	REST	REST_disc5	0.0117889	1.44554e-09	0	0	SPSB2	1.06193	8.04745	8.93135e-12	2.84716e-07
12	7009969	A	G	ss1388026316	REST	REST_disc5	0.101885	1.80286e-09	0	0	SPSB2	1.11348	8.82447	2.895e-13	1.79043e-08
12	95530700	T	C	rs4762214	REST	REST_disc5	0.01446	1.37483e-09	0	0	NDUFA12	0.43507	4.50457	2.36608e-05	0.065313
13	38206249	C	T	rs3934220	REST	REST_disc5	0.101885	8.17849e-10	0	0	POSTN	0.774562	4.38427	3.68736e-05	0.0881213
13	43558189	G	A	rs9562448	REST	REST_disc5	8.17849e-10	0.0382126	0	0	DNAJC15	-0.603347	-5.27209	1.22554e-06	0.00694026
13	43601534	T	C	rs1924273	REST	REST_disc5	0.0352704	7.71627e-11	0	0	DNAJC15	-0.884151	-8.81175	3.0621e-13	1.81941e-08
13	43602126	G	A	rs9533352	REST	REST_disc5	0.00327713	6.64521e-10	0	0	DNAJC15	-0.884151	-8.81175	3.0621e-13	1.81941e-08
13	43614169	G	A	rs2875506	REST	REST_disc5	0.101885	1.80286e-09	0	0	DNAJC15	0.593096	5.2015	1.62276e-06	0.00878004
13	43619745	T	C	rs9533358	REST	REST_disc5	0.00594232	1.80286e-09	0	0	DNAJC15	-0.876694	-8.31553	2.73704e-12	1.03799e-07
13	43683020	G	A	rs11346	REST	REST_disc5	0.0295803	8.74964e-10	0	0	DNAJC15	-0.876694	-8.31553	2.73704e-12	1.03799e-07
13	44403088	A	T	rs7330760	REST	REST_disc5	0.0752858	5.30882e-10	0	0	CCDC122	-0.685974	-4.47608	2.62971e-05	0.0698957
14	102367013	C	T	rs2256537	REST	REST_disc5	1.44554e-09	0.010105	0	0	HSP90AA1	-0.605693	-4.59137	1.7116e-05	0.0538666
14	104640481	C	G	rs2254205	REST	REST_disc5	1.44554e-09	0.00733018	0	0	MARK3	0.820978	4.36186	4.00236e-05	0.0928815
14	23736797	T	C	rs8007396	REST	REST_disc5	0.00299502	1.44554e-09	0	0	EFS	0.81978	5.04666	2.98718e-06	0.0144227
14	75061018	T	A	rs61578021	REST	REST_disc5	0.01446	1.44554e-09	0	0	LTBP2	1.07374	4.42681	3.15417e-05	0.0787403
14	92017896	C	G	rs35131164	REST	REST_disc5	0.00399754	9.42165e-10	0	0	NDUFB1	0.672126	4.59598	1.68225e-05	0.0533985
14	92021315	T	C	rs34860768	REST	REST_disc5	0.0042113	1.80286e-09	0	0	NDUFB1	0.672126	4.59598	1.68225e-05	0.0533985
14	92035265	A	G	rs71430730	REST	REST_disc5	0.00641009	6.2273e-10	0	0	NDUFB1	0.672126	4.59598	1.68225e-05	0.0533985
15	71109147	C	T	rs1549318	REST	REST_disc5	0.101885	1.44554e-09	0	0	LARP6	0.461958	4.8984	5.31782e-06	0.022504
15	71156478	G	A	rs4777318	REST	REST_disc5	0.0334129	8.17849e-10	0	0	LARP6	0.468644	5.11902	2.24819e-06	0.0117224
15	71164936	A	G	rs12441133	REST	REST_disc5	0.0128013	1.52436e-09	0	0	LARP6	0.468644	5.11902	2.24819e-06	0.0117224
15	75114322	T	C	rs11636952	REST	REST_disc5	0.101885	8.17849e-10	0	0	RPP25	0.703637	5.05457	2.89597e-06	0.01416
15	75221865	T	A	rs11072514	REST	REST_disc5	1.97137e-09	0.138144	0	0	RPP25	0.723497	5.78067	1.5546e-07	0.00127729
15	75337426	C	T	rs8039755	REST	REST_disc5	0.0606173	1.97137e-09	0	0	RPP25	0.747838	6.2945	1.81185e-08	0.000223542
15	75344784	T	A	rs12101482	REST	REST_disc5	4.59595e-10	0.0036078	0	0	RPP25	0.747838	6.2945	1.81185e-08	0.000223542
15	75361650	C	T	rs67538199	REST	REST_disc5	0.0110959	1.97137e-09	0	0	RPP25	0.92512	4.76218	8.97159e-06	0.0338117
16	1569711	A	G	rs67733554	REST	REST_disc5	0.101885	1.06762e-09	0	0	TMEM204	1.15263	4.49159	2.48288e-05	0.0673697
16	1860431	G	C	rs2516314	REST	REST_disc5	0.0042113	1.06762e-09	0	0	FAHD1	0.763816	4.64048	1.42315e-05	0.0476849
16	1878067	G	C	rs1143034	REST	REST_disc5	0.00670865	6.2273e-10	0	0	FAHD1	0.873467	5.70281	2.14205e-07	0.0015588
16	1878597	C	T	rs1065585	REST	REST_disc5	0.0283416	9.42165e-10	0	0	FAHD1	0.873467	5.70281	2.14205e-07	0.0015588
16	1879494	C	G	rs36040510	REST	REST_disc5	8.17849e-10	0.0343206	0	0	FAHD1	0.873467	5.70281	2.14205e-07	0.0015588
16	1884724	G	A	rs10468430	REST	REST_disc5	0.0752858	1.44554e-09	0	0	FAHD1	0.873467	5.70281	2.14205e-07	0.0015588
16	1896556	A	G	rs62038437	REST	REST_disc5	1.00321e-09	0.00399754	0	0	FAHD1	0.860981	5.06341	2.79737e-06	0.01374
16	1916720	G	T	NA	REST	REST_disc5	4.94418e-10	0.00379434	0	0	FAHD1	0.860981	5.06341	2.79737e-06	0.01374
16	1919451	A	G	rs1657093	REST	REST_disc5	1.97137e-09	0.0436301	0	0	FAHD1	0.860981	5.06341	2.79737e-06	0.01374
16	1920629	T	C	rs1657094	REST	REST_disc5	6.2273e-10	0.0122837	0	0	FAHD1	0.860981	5.06341	2.79737e-06	0.01374
16	1947709	G	C	rs2974859	REST	REST_disc5	1.97137e-09	0.00570411	0	0	FAHD1	0.907235	4.75096	9.36366e-06	0.0346721
16	25904088	A	G	rs77736839	REST	REST_disc5	0.00712962	7.65683e-10	0	0	LCMT1	0.991385	4.40307	3.44172e-05	0.0839344
16	84203737	A	G	rs149158199	REST	REST_disc5	0.101885	1.97137e-09	0	0	MBTPS1	-1.55068	-4.73815	9.83167e-06	0.0360594
16	84680906	T	A	rs11640918	REST	REST_disc5	0.00594232	1.97137e-09	0	0	KLHL36	-0.686773	-4.64661	1.39065e-05	0.0473854
16	873587	C	G	rs59554570	REST	REST_disc5	0.0334129	5.30882e-10	0	0	FAM195A	-1.19657	-4.97577	3.93938e-06	0.0177039
16	873587	C	G	rs59554570	REST	REST_disc5	0.0334129	5.30882e-10	0	0	MRPS34	-0.952908	-4.56921	1.85965e-05	0.0565956
17	14978894	A	T	rs7215885	REST	REST_disc5	1.80286e-09	0.099312	0	0	NCOR1	-0.53692	-4.74879	9.44153e-06	0.0349303
17	15870401	T	A	rs2779207	REST	REST_disc5	5.30882e-10	0.00594232	0	0	ZSWIM7	0.648372	6.38795	1.21871e-08	0.000155096
17	15906392	C	T	rs11078321	REST	REST_disc5	0.0620441	2.06172e-09	0	0	ZSWIM7	-0.647283	-6.24343	2.24871e-08	0.000266456
17	16146171	A	G	rs7223428	REST	REST_disc5	9.42165e-10	0.0106455	0	0	ZSWIM7	-0.710351	-6.07339	4.6001e-08	0.0004624
17	16239832	C	A	rs11650283	REST	REST_disc5	0.00379434	9.42165e-10	0	0	ZSWIM7	-0.571596	-4.41819	3.25575e-05	0.0804275
17	16240507	C	T	rs12949255	REST	REST_disc5	0.0081544	7.65683e-10	0	0	ZSWIM7	-0.60284	-4.81403	7.35801e-06	0.0290776
17	27035916	G	A	rs12950047	REST	REST_disc5	6.2273e-10	0.00641009	0	0	PHF12	-0.688568	-4.50315	2.37858e-05	0.0654699
17	27074489	G	T	rs11574759	REST	REST_disc5	8.17849e-10	0.0579761	0	0	PHF12	-0.709481	-4.48211	2.57166e-05	0.0686743
17	39991988	G	A	rs1865841	REST	REST_disc5	1.06762e-09	0.0042113	0	0	NT5C3B	0.972261	7.2922	2.46149e-10	5.18748e-06
17	40009690	C	T	rs6503672	REST	REST_disc5	0.101885	8.17849e-10	0	0	NT5C3B	1.03252	7.6217	5.81509e-11	1.45193e-06
17	40022809	A	G	rs9303319	REST	REST_disc5	8.17849e-10	0.0620441	0	0	NT5C3B	1.03252	7.6217	5.81509e-11	1.45193e-06
17	40032078	C	T	rs4427855	REST	REST_disc5	0.00594232	5.30882e-10	0	0	NT5C3B	1.05526	7.32828	2.10259e-10	4.54291e-06
17	40032683	C	T	rs9906048	REST	REST_disc5	9.42165e-10	0.0620441	0	0	NT5C3B	1.05526	7.32828	2.10259e-10	4.54291e-06
17	40100913	T	C	rs35497487	REST	REST_disc5	0.00594232	5.30882e-10	0	0	NT5C3B	0.886085	5.43011	6.50195e-07	0.00403325
17	40114904	A	G	rs71373478	REST	REST_disc5	7.65683e-10	0.00312999	0	0	NT5C3B	1.06465	6.07862	4.5003e-08	0.000458117
17	40118602	T	C	rs4480859	REST	REST_disc5	1.97137e-09	0.00594232	0	0	NT5C3B	0.866017	6.05583	4.95121e-08	0.000493108
17	40122485	T	C	rs12952456	REST	REST_disc5	1.44554e-09	0.0242725	0	0	NT5C3B	0.886085	5.43011	6.50195e-07	0.00403325
17	48067581	C	G	rs3803878	REST	REST_disc5	0.00442966	1.97137e-09	0	0	PDK2	1.21477	4.62148	1.52862e-05	0.0497286
17	48103068	T	C	rs150523328	REST	REST_disc5	0.101885	1.80286e-09	0	0	PDK2	1.1565	4.36943	3.89314e-05	0.0916206
17	7157516	C	T	rs427784	REST	REST_disc5	1.44554e-09	0.101885	0	0	ELP5	1.05069	11.1071	1.39626e-17	2.37389e-12
17	7170665	G	A	rs55868524	REST	REST_disc5	0.101885	9.42165e-10	0	0	ELP5	1.0161	10.2449	5.7209e-16	7.59351e-11
17	7217463	T	C	rs2292064	REST	REST_disc5	0.00570411	2.06172e-09	0	0	EIF5A	0.965545	7.8778	1.88597e-11	5.29454e-07
17	78780080	T	G	rs4969445	REST	REST_disc5	0.101885	1.97137e-09	0	0	CBX4	0.814724	4.54174	2.06051e-05	0.0596
17	79543047	A	G	rs62073410	REST	REST_disc5	0.0504002	1.44554e-09	0	0	ARL16	-0.969311	-4.44869	2.90982e-05	0.0745586
17	7959060	T	C	rs75822584	REST	REST_disc5	1.44554e-09	0.00942235	0	0	CTDNEP1	1.01597	4.36949	3.8923e-05	0.0916206
17	79591637	A	C	rs369976141	REST	REST_disc5	0.00276136	1.44554e-09	0	0	ARL16	-0.969311	-4.44869	2.90982e-05	0.0745586
17	79634162	G	T	rs8071084	REST	REST_disc5	0.0042113	1.06762e-09	0	0	ARL16	-1.03825	-7.19105	3.82655e-10	7.67247e-06
17	79642500	A	G	rs62080212	REST	REST_disc5	0.0469559	1.44554e-09	0	0	ARL16	-1.09703	-6.29273	1.82548e-08	0.000223542
17	79675279	T	G	rs6565622	REST	REST_disc5	0.00641009	6.2273e-10	0	0	ARL16	-0.611701	-4.75415	9.25058e-06	0.0345694
18	77766478	A	G	rs8093420	REST	REST_disc5	1.44554e-09	0.0446871	0	0	TXNL4A	0.586729	4.98348	3.82288e-06	0.0172246
18	77978111	C	G	rs8095584	REST	REST_disc5	9.42165e-10	0.0261839	0	0	TXNL4A	0.595994	4.50135	2.39453e-05	0.0656155
18	78006754	G	A	rs8088277	REST	REST_disc5	0.0299115	1.00321e-09	0	0	TXNL4A	0.595994	4.50135	2.39453e-05	0.0656155
19	13891528	G	A	rs7359868	REST	REST_disc5	0.0042113	1.80286e-09	0	0	C19orf53	-0.463399	-5.35331	8.8561e-07	0.00520885
19	19971728	G	A	rs79904687	REST	REST_disc5	0.00594232	5.30882e-10	0	0	ZNF506	0.865562	5.3498	8.98146e-07	0.00526825
19	20047132	A	G	rs60549783	REST	REST_disc5	0.00312999	1.52436e-09	0	0	ZNF506	0.940637	5.23694	1.40971e-06	0.0078031
19	20047327	C	A	rs1019279	REST	REST_disc5	0.00327713	9.42165e-10	0	0	ZNF506	0.849577	5.57487	3.61522e-07	0.00243164
19	20049141	G	C	rs2335368	REST	REST_disc5	5.30882e-10	0.101885	0	0	ZNF506	0.76543	5.04445	3.01314e-06	0.0145156
19	20146280	A	G	rs7250923	REST	REST_disc5	0.0117889	1.06762e-09	0	0	ZNF506	0.74671	4.44837	2.91322e-05	0.0745586
19	43482312	C	T	rs4029154	REST	REST_disc5	0.00327713	9.42165e-10	0	0	PSG2	0.786392	5.85705	1.13353e-07	0.00099375
19	43482565	C	A	rs4029153	REST	REST_disc5	9.42165e-10	0.0343206	0	0	PSG4	0.739647	5.60789	3.15972e-07	0.00215658
19	43502211	A	G	rs4514792	REST	REST_disc5	1.72191e-09	0.0515972	0	0	PSG4	0.772456	5.84872	1.17336e-07	0.00101785
19	43586664	G	C	rs3887660	REST	REST_disc5	0.00379434	1.80286e-09	0	0	PSG2	0.765064	4.79815	7.81959e-06	0.0305191
19	43645354	C	G	rs3859470	REST	REST_disc5	1.80286e-09	0.101885	0	0	PSG4	0.976775	8.81329	3.04131e-13	1.81941e-08
19	43647130	T	C	rs11083692	REST	REST_disc5	0.0469559	1.44554e-09	0	0	PSG2	1.07991	6.39148	1.20056e-08	0.000153995
19	43652708	A	T	rs111771916	REST	REST_disc5	7.65683e-10	0.0081544	0	0	ETHE1	0.829777	4.365	3.95663e-05	0.092312
19	43677114	C	T	rs10411703	REST	REST_disc5	1.80286e-09	0.0042113	0	0	PSG2	0.743594	5.52048	4.5104e-07	0.00293335
19	43677114	C	T	rs10411703	REST	REST_disc5	1.80286e-09	0.0042113	0	0	PSG4	-0.677171	-4.87849	5.7426e-06	0.0240202
19	43677114	C	T	rs10411703	REST	REST_disc5	1.80286e-09	0.0042113	0	0	ETHE1	0.6755	4.84811	6.4555e-06	0.0263469
19	43679088	A	G	rs2355433	REST	REST_disc5	0.101885	8.17849e-10	0	0	PSG4	0.943625	8.43031	1.64908e-12	7.14988e-08
19	43700339	A	G	rs4028449	REST	REST_disc5	0.00594232	1.44554e-09	0	0	PSG4	0.963519	8.48224	1.31124e-12	5.8299e-08
19	43700339	A	G	rs4028449	REST	REST_disc5	0.00594232	1.44554e-09	0	0	ETHE1	-0.63675	-4.51388	2.2857e-05	0.0635853
19	43703020	T	C	rs10407796	REST	REST_disc5	1.22211e-09	0.0042113	0	0	PSG4	0.963519	8.48224	1.31124e-12	5.8299e-08
19	43703020	T	C	rs10407796	REST	REST_disc5	1.22211e-09	0.0042113	0	0	ETHE1	-0.63675	-4.51388	2.2857e-05	0.0635853
19	43704052	G	T	rs10414051	REST	REST_disc5	1.44554e-09	0.101885	0	0	PSG4	0.963519	8.48224	1.31124e-12	5.8299e-08
19	43704052	G	T	rs10414051	REST	REST_disc5	1.44554e-09	0.101885	0	0	ETHE1	-0.63675	-4.51388	2.2857e-05	0.0635853
19	43713333	T	G	rs8108517	REST	REST_disc5	0.00701233	1.22211e-09	0	0	PSG4	0.963519	8.48224	1.31124e-12	5.8299e-08
19	43713333	T	G	rs8108517	REST	REST_disc5	0.00701233	1.22211e-09	0	0	ETHE1	-0.63675	-4.51388	2.2857e-05	0.0635853
19	43714741	G	A	rs12463141	REST	REST_disc5	0.01446	5.30882e-10	0	0	PSG4	0.963519	8.48224	1.31124e-12	5.8299e-08
19	43714741	G	A	rs12463141	REST	REST_disc5	0.01446	5.30882e-10	0	0	ETHE1	-0.63675	-4.51388	2.2857e-05	0.0635853
19	43715151	G	A	rs12459226	REST	REST_disc5	2.76776e-10	0.101885	0	0	PSG4	0.963519	8.48224	1.31124e-12	5.8299e-08
19	43715151	G	A	rs12459226	REST	REST_disc5	2.76776e-10	0.101885	0	0	ETHE1	-0.63675	-4.51388	2.2857e-05	0.0635853
19	43717371	A	C	rs7255718	REST	REST_disc5	0.0974032	1.52436e-09	0	0	PSG4	0.926755	8.00987	1.05401e-11	3.30203e-07
19	43717371	A	C	rs7255718	REST	REST_disc5	0.0974032	1.52436e-09	0	0	ETHE1	-0.657203	-4.75308	9.28846e-06	0.0345694
19	43724248	G	C	rs7247829	REST	REST_disc5	0.101885	5.75862e-10	0	0	PSG2	0.714952	4.96929	4.03998e-06	0.0180866
19	43724248	G	C	rs7247829	REST	REST_disc5	0.101885	5.75862e-10	0	0	ETHE1	0.695193	4.78988	8.0709e-06	0.031266
19	43724248	G	C	rs7247829	REST	REST_disc5	0.101885	5.75862e-10	0	0	PSG4	-0.644963	-4.36572	3.94626e-05	0.092312
19	43731348	C	T	rs4028452	REST	REST_disc5	2.06172e-09	0.00379434	0	0	ETHE1	0.707082	4.92716	4.75771e-06	0.0207449
19	43731348	C	T	rs4028452	REST	REST_disc5	2.06172e-09	0.00379434	0	0	PSG2	0.672795	4.6188	1.54414e-05	0.0500897
19	43731348	C	T	rs4028452	REST	REST_disc5	2.06172e-09	0.00379434	0	0	PSG4	-0.646191	-4.40146	3.46217e-05	0.084181
19	43738340	T	C	rs10405297	REST	REST_disc5	1.44554e-09	0.0566573	0	0	ETHE1	0.707082	4.92716	4.75771e-06	0.0207449
19	43738340	T	C	rs10405297	REST	REST_disc5	1.44554e-09	0.0566573	0	0	PSG2	0.672795	4.6188	1.54414e-05	0.0500897
19	43738340	T	C	rs10405297	REST	REST_disc5	1.44554e-09	0.0566573	0	0	PSG4	-0.646191	-4.40146	3.46217e-05	0.084181
19	43777536	G	A	rs10406606	REST	REST_disc5	1.00321e-09	0.00942235	0	0	ETHE1	0.643594	4.4356	3.05364e-05	0.0767461
19	46646094	G	A	rs8101862	REST	REST_disc5	0.101885	1.97137e-09	0	0	SYMPK	-1.06015	-4.39343	3.56562e-05	0.0859887
19	48343803	C	T	rs4356586	REST	REST_disc5	9.42165e-10	0.00781273	0	0	KDELR1	-0.602594	-4.60467	1.62832e-05	0.0521021
19	48345330	T	C	rs12982537	REST	REST_disc5	5.30882e-10	0.099312	0	0	KDELR1	-0.602594	-4.60467	1.62832e-05	0.0521021
19	48352054	C	G	rs12981676	REST	REST_disc5	5.30882e-10	0.0299115	0	0	KDELR1	-0.613953	-4.6126	1.58052e-05	0.0509388
19	52885009	T	C	rs1993530	REST	REST_disc5	0.0492115	1.97137e-09	0	0	ZNF880	0.716672	5.92389	8.58825e-08	0.00078585
19	58365193	A	G	rs10853900	REST	REST_disc5	5.30882e-10	0.0138889	0	0	ZNF587	0.841039	5.29837	1.10351e-06	0.00631534
19	58370727	G	T	rs77825740	REST	REST_disc5	0.101885	1.00321e-09	0	0	ZNF587	0.859942	5.16892	1.84627e-06	0.00984849
19	8679302	T	G	rs10402748	REST	REST_disc5	0.0492115	5.75862e-10	0	0	TGFBR3L	0.591409	4.49129	2.48565e-05	0.0673924
19	8682409	G	A	rs12104281	REST	REST_disc5	0.00620695	1.97137e-09	0	0	TGFBR3L	0.591409	4.49129	2.48565e-05	0.0673924
19	9715299	C	G	rs7249421	REST	REST_disc5	0.0620441	7.65683e-10	0	0	ZNF846	0.867697	4.55653	1.94986e-05	0.0582096
19	9809820	T	C	rs10407373	REST	REST_disc5	0.0042113	1.80286e-09	0	0	ZNF846	0.898269	4.52684	2.17808e-05	0.061614
19	9811025	T	C	rs10415262	REST	REST_disc5	0.00620695	2.06172e-09	0	0	ZNF846	0.898269	4.52684	2.17808e-05	0.061614
19	9812001	G	A	rs72486399	REST	REST_disc5	4.94418e-10	0.00942235	0	0	ZNF846	0.898269	4.52684	2.17808e-05	0.061614
19	9819133	A	G	rs10407737	REST	REST_disc5	0.00312999	7.65683e-10	0	0	ZNF846	0.898269	4.52684	2.17808e-05	0.061614
19	9841875	A	G	rs10410124	REST	REST_disc5	5.30882e-10	0.0128013	0	0	ZNF846	0.898269	4.52684	2.17808e-05	0.061614
19	9866976	T	C	rs12462226	REST	REST_disc5	7.65683e-10	0.00299502	0	0	ZNF846	0.898269	4.52684	2.17808e-05	0.061614
1	10285447	G	A	rs6541084	REST	REST_disc5	0.0606173	1.44554e-09	0	0	PGD	0.737307	5.3157	1.02962e-06	0.00594269
1	146589420	G	C	rs4950306	REST	REST_disc5	2.76776e-10	0.0752858	0	0	ACP6	0.729179	4.55534	1.95852e-05	0.0582096
1	146775763	G	A	rs6674987	REST	REST_disc5	0.101885	8.17849e-10	0	0	ACP6	0.747468	4.87314	5.86229e-06	0.0242409
1	23794782	G	C	rs7554117	REST	REST_disc5	1.80286e-09	0.101885	0	0	TCEA3	-0.645942	-4.58908	1.72634e-05	0.0542253
1	23796004	G	A	rs12729418	REST	REST_disc5	1.80286e-09	0.101885	0	0	TCEA3	-0.645942	-4.58908	1.72634e-05	0.0542253
1	39476813	A	G	rs1969857	REST	REST_disc5	0.101885	1.00321e-09	0	0	NDUFS5	-0.746084	-7.3878	1.62081e-10	3.54241e-06
1	39480539	T	C	rs2377581	REST	REST_disc5	0.101885	1.00321e-09	0	0	NDUFS5	-0.746084	-7.3878	1.62081e-10	3.54241e-06
1	64926761	T	C	rs305545	REST	REST_disc5	0.0081544	9.42165e-10	0	0	ITGB3BP	1.01616	4.6592	1.32614e-05	0.0455884
1	65973295	G	C	rs112314233	REST	REST_disc5	0.00594232	5.30882e-10	0	0	LEPROT	-0.582547	-4.77534	8.53209e-06	0.032773
1	75198740	A	C	rs2345436	REST	REST_disc5	0.0955833	8.17849e-10	0	0	CRYZ	0.696274	4.80282	7.68102e-06	0.0301259
1	8004641	A	T	rs2453004	REST	REST_disc5	1.22211e-09	0.0205708	0	0	PARK7	0.465359	4.40247	3.44929e-05	0.08411
1	8037496	A	G	rs161807	REST	REST_disc5	0.0081544	2.06172e-09	0	0	PARK7	0.483929	5.00697	3.48851e-06	0.0162353
1	8061916	G	C	rs12062541	REST	REST_disc5	0.0343206	1.00321e-09	0	0	PARK7	0.483929	5.00697	3.48851e-06	0.0162353
1	8084051	C	T	rs371452	REST	REST_disc5	0.0955833	8.17849e-10	0	0	PARK7	-0.62687	-6.62125	4.4999e-09	6.45815e-05
1	8093004	G	A	rs225127	REST	REST_disc5	1.00321e-09	0.101885	0	0	PARK7	-0.581657	-5.91949	8.74672e-08	0.000799706
1	89070523	C	T	rs10923113	REST	REST_disc5	0.0036078	1.37483e-09	0	0	CCBL2	-0.695461	-4.58317	1.765e-05	0.0548741
1	89142749	C	A	rs10922477	REST	REST_disc5	0.00312999	8.17849e-10	0	0	CCBL2	-0.715676	-5.13924	2.07593e-06	0.0109778
1	89417695	C	T	rs2765524	REST	REST_disc5	0.00712962	7.65683e-10	0	0	CCBL2	-0.746573	-5.10474	2.3782e-06	0.0123239
1	89433006	C	A	rs12760975	REST	REST_disc5	9.42165e-10	0.00327713	0	0	CCBL2	-0.746573	-5.10474	2.3782e-06	0.0123239
1	89489915	G	A	rs12142922	REST	REST_disc5	0.0128013	1.97137e-09	0	0	GBP3	-0.820934	-5.98526	6.65052e-08	0.000636915
1	95366858	T	C	rs9432406	REST	REST_disc5	6.2273e-10	0.0566573	0	0	CNN3	-0.741014	-5.44852	6.03625e-07	0.00376702
20	29814118	G	A	rs6141643	REST	REST_disc5	7.71627e-11	0.0870198	0	0	FRG1B	0.607088	4.64166	1.41684e-05	0.0475156
20	29851417	G	A	rs6088978	REST	REST_disc5	1.97137e-09	0.00594232	0	0	FRG1B	0.607088	4.64166	1.41684e-05	0.0475156
20	30042033	T	C	rs6059390	REST	REST_disc5	0.00312999	7.65683e-10	0	0	FRG1B	0.733161	4.81368	7.368e-06	0.029112
20	30043091	T	C	rs182500	REST	REST_disc5	0.00312999	7.65683e-10	0	0	FRG1B	0.63019	4.65225	1.36139e-05	0.0465183
20	3317602	T	C	rs6139081	REST	REST_disc5	8.17849e-10	0.101885	0	0	ITPA	-0.788308	-5.94858	7.74953e-08	0.00071896
20	3317890	C	G	rs6037556	REST	REST_disc5	8.17849e-10	0.101885	0	0	ITPA	-0.788308	-5.94858	7.74953e-08	0.00071896
20	34131396	T	C	rs12481365	REST	REST_disc5	5.30882e-10	0.0307705	0	0	CPNE1	-1.14064	-6.41896	1.0681e-08	0.000140988
20	34131396	T	C	rs12481365	REST	REST_disc5	5.30882e-10	0.0307705	0	0	ERGIC3	-0.829583	-4.35955	4.03616e-05	0.0934011
20	34142257	T	C	rs60267524	REST	REST_disc5	0.0492115	1.00321e-09	0	0	CPNE1	-1.14064	-6.41896	1.0681e-08	0.000140988
20	34142257	T	C	rs60267524	REST	REST_disc5	0.0492115	1.00321e-09	0	0	ERGIC3	-0.829583	-4.35955	4.03616e-05	0.0934011
20	34400757	A	T	rs56904633	REST	REST_disc5	8.17849e-10	0.00781273	0	0	CPNE1	-1.55156	-11.3154	5.75384e-18	1.02313e-12
20	34442731	A	G	rs7273668	REST	REST_disc5	0.101885	1.44554e-09	0	0	CPNE1	-1.55156	-11.3154	5.75384e-18	1.02313e-12
20	42105481	G	A	rs8124813	REST	REST_disc5	5.30882e-10	0.0128013	0	0	SRSF6	0.66204	5.28028	1.18617e-06	0.00673243
20	46604916	A	C	rs576275926	REST	REST_disc5	5.30882e-10	0.101885	0	0	ZMYND8	-1.57688	-4.41308	3.31751e-05	0.0815509
20	62132357	T	C	rs910946	REST	REST_disc5	8.17849e-10	0.00286529	0	0	GMEB2	1.00443	4.58234	1.77046e-05	0.0550098
21	30128153	G	A	rs926160	REST	REST_disc5	1.44554e-09	0.00276136	0	0	CCT8	0.765391	4.68195	1.21686e-05	0.0424392
21	30310562	A	T	rs2776239	REST	REST_disc5	0.00570411	1.44554e-09	0	0	CCT8	1.06451	6.83181	1.81831e-09	2.94685e-05
21	30404396	A	G	rs60260312	REST	REST_disc5	0.101885	7.65683e-10	0	0	CCT8	1.06451	6.83181	1.81831e-09	2.94685e-05
21	37443893	T	C	rs3787728	REST	REST_disc5	1.44554e-09	0.0903255	0	0	AP000688.8	-0.775115	-4.45898	2.80129e-05	0.0732381
21	37445526	C	G	rs998384	REST	REST_disc5	1.44554e-09	0.0903255	0	0	AP000688.8	0.758305	5.65825	2.57162e-07	0.00181383
21	38551219	C	T	rs8126491	REST	REST_disc5	6.2273e-10	0.00286529	0	0	PIGP	0.732827	5.00108	3.56956e-06	0.0163626
21	38581114	C	T	rs2835670	REST	REST_disc5	4.59595e-10	0.101885	0	0	PIGP	0.742674	5.01225	3.41732e-06	0.0159662
21	44344958	G	C	rs12482137	REST	REST_disc5	2.06172e-09	0.0343206	0	0	NDUFV3	-1.13179	-4.38377	3.6941e-05	0.0881292
21	44351032	T	C	rs12481746	REST	REST_disc5	0.00312999	7.65683e-10	0	0	NDUFV3	-1.13179	-4.38377	3.6941e-05	0.0881292
22	19167409	T	C	rs712958	REST	REST_disc5	0.00312999	7.65683e-10	0	0	SLC25A1	0.697005	6.64369	4.08698e-09	6.17599e-05
22	19187375	G	A	rs9605957	REST	REST_disc5	0.101885	6.2273e-10	0	0	SLC25A1	0.66532	6.35549	1.39895e-08	0.0001765
22	21106585	C	T	rs73160986	REST	REST_disc5	8.17849e-10	0.00312999	0	0	SNAP29	0.78581	4.57848	1.79624e-05	0.0554231
22	24296294	T	C	rs12484324	REST	REST_disc5	6.2273e-10	0.0283416	0	0	GSTT1	-0.86533	-7.45325	1.21712e-10	2.73382e-06
22	24296894	A	G	rs2097433	REST	REST_disc5	0.101885	1.44554e-09	0	0	GSTT1	-0.891342	-7.95044	1.36956e-11	4.07945e-07
22	24298293	A	C	rs2739344	REST	REST_disc5	0.101885	1.22211e-09	0	0	GSTT1	-0.86533	-7.45325	1.21712e-10	2.73382e-06
22	31008745	G	A	rs740234	REST	REST_disc5	0.00327713	8.17849e-10	0	0	TCN2	0.75668	4.45658	2.82625e-05	0.0738058
22	36611233	C	T	rs9610449	REST	REST_disc5	0.0352704	1.22211e-09	0	0	APOL2	0.739659	4.80618	7.58272e-06	0.0298409
22	36620961	G	A	rs11703398	REST	REST_disc5	1.97137e-09	0.101885	0	0	APOL2	0.893165	4.82686	7.00465e-06	0.0279316
2	114452229	A	G	rs10188078	REST	REST_disc5	1.44554e-09	0.010105	0	0	PAX8	0.778372	4.54541	2.0325e-05	0.0589475
2	176042819	T	C	rs2288960	REST	REST_disc5	1.80286e-09	0.101885	0	0	ATP5G3	0.426783	4.51057	2.31393e-05	0.0641897
2	201823757	T	A	rs13413306	REST	REST_disc5	0.0191326	6.2273e-10	0	0	PPIL3	-0.802871	-4.76259	8.95747e-06	0.0337613
2	201823757	T	A	rs13413306	REST	REST_disc5	0.0191326	6.2273e-10	0	0	CFLAR	-0.691353	-4.44633	2.93523e-05	0.0746106
2	201930930	G	A	rs61436149	REST	REST_disc5	1.22211e-09	0.0117889	0	0	PPIL3	-0.88382	-5.41023	7.04458e-07	0.00427293
2	201930930	G	A	rs61436149	REST	REST_disc5	1.22211e-09	0.0117889	0	0	CFLAR	-0.789684	-5.28647	1.15719e-06	0.00658358
2	201942480	A	G	rs10194347	REST	REST_disc5	0.00379434	1.00321e-09	0	0	PPIL3	-0.802871	-4.76259	8.95747e-06	0.0337613
2	201942480	A	G	rs10194347	REST	REST_disc5	0.00379434	1.00321e-09	0	0	CFLAR	-0.691353	-4.44633	2.93523e-05	0.0746106
2	201952896	T	C	rs113338606	REST	REST_disc5	0.0128013	5.30882e-10	0	0	PPIL3	-0.802871	-4.76259	8.95747e-06	0.0337613
2	201952896	T	C	rs113338606	REST	REST_disc5	0.0128013	5.30882e-10	0	0	CFLAR	-0.691353	-4.44633	2.93523e-05	0.0746106
2	201953336	A	G	rs13383896	REST	REST_disc5	7.71627e-11	0.0870198	0	0	PPIL3	-0.802871	-4.76259	8.95747e-06	0.0337613
2	201953336	A	G	rs13383896	REST	REST_disc5	7.71627e-11	0.0870198	0	0	CFLAR	-0.691353	-4.44633	2.93523e-05	0.0746106
2	201963772	C	T	rs57631609	REST	REST_disc5	8.17849e-10	0.01446	0	0	PPIL3	-0.88382	-5.41023	7.04458e-07	0.00427293
2	201963772	C	T	rs57631609	REST	REST_disc5	8.17849e-10	0.01446	0	0	CFLAR	-0.789684	-5.28647	1.15719e-06	0.00658358
2	202004190	C	G	rs10184098	REST	REST_disc5	0.00733018	8.17849e-10	0	0	CFLAR	-0.786831	-5.53026	4.33465e-07	0.00282553
2	202004190	C	G	rs10184098	REST	REST_disc5	0.00733018	8.17849e-10	0	0	PPIL3	-0.771951	-4.73813	9.83242e-06	0.0360594
2	202006096	A	G	rs10190751	REST	REST_disc5	1.44554e-09	0.101885	0	0	CFLAR	-0.786831	-5.53026	4.33465e-07	0.00282553
2	202006096	A	G	rs10190751	REST	REST_disc5	1.44554e-09	0.101885	0	0	PPIL3	-0.771951	-4.73813	9.83242e-06	0.0360594
2	202012578	A	G	rs13413479	REST	REST_disc5	6.2273e-10	0.0138889	0	0	CFLAR	-0.729468	-4.73246	1.0047e-05	0.0366476
2	202015114	G	T	rs7585993	REST	REST_disc5	2.76776e-10	0.101885	0	0	CFLAR	-0.818623	-5.5676	3.7239e-07	0.00248889
2	202015114	G	T	rs7585993	REST	REST_disc5	2.76776e-10	0.101885	0	0	PPIL3	-0.784991	-4.62908	1.48554e-05	0.0490727
2	20911659	G	A	rs6758847	REST	REST_disc5	0.099312	5.30882e-10	0	0	C2orf43	0.809788	5.37494	8.11933e-07	0.00481302
2	231256246	C	T	rs7597033	REST	REST_disc5	1.97137e-09	0.00570411	0	0	CAB39	0.671432	4.45237	2.87056e-05	0.07453
2	231268163	T	C	rs11692527	REST	REST_disc5	5.30882e-10	0.00620695	0	0	CAB39	0.671432	4.45237	2.87056e-05	0.07453
2	231268342	T	C	rs56052963	REST	REST_disc5	0.099312	4.59595e-10	0	0	CAB39	0.671432	4.45237	2.87056e-05	0.07453
2	235248562	T	C	rs772788	REST	REST_disc5	0.101885	7.65683e-10	0	0	SH3BP4	0.691408	5.09748	2.44705e-06	0.0126145
2	239890949	G	C	rs6754831	REST	REST_disc5	4.59595e-10	0.101885	0	0	HES6	0.960862	4.57574	1.8148e-05	0.0557351
2	243008261	C	T	rs188370807	REST	REST_disc5	6.15306e-11	0.00312999	0	0	THAP4	1.19131	4.349	4.19458e-05	0.0958093
2	33401797	T	A	rs62146679	REST	REST_disc5	0.101885	1.44554e-09	0	0	LTBP1	-0.647618	-4.72608	1.02937e-05	0.0372837
2	33405686	T	C	rs5006123	REST	REST_disc5	0.0128013	1.72191e-09	0	0	LTBP1	-0.647618	-4.72608	1.02937e-05	0.0372837
2	42406069	C	A	rs11895590	REST	REST_disc5	0.00570411	1.97137e-09	0	0	COX7A2L	0.498395	4.87619	5.79377e-06	0.0241733
2	42416805	T	C	rs2579970	REST	REST_disc5	1.22211e-09	0.00379434	0	0	COX7A2L	0.562851	5.56997	3.68814e-07	0.00247592
2	56011107	T	C	rs7574127	REST	REST_disc5	0.101885	7.65683e-10	0	0	EFEMP1	0.777515	4.8036	7.65815e-06	0.0300756
2	56032999	T	C	rs12615158	REST	REST_disc5	0.0974032	5.30882e-10	0	0	EFEMP1	0.90748	5.59248	3.36481e-07	0.00228522
2	62593632	C	T	rs7603526	REST	REST_disc5	0.101885	1.44554e-09	0	0	CCT4	1.21215	5.5338	4.27278e-07	0.00279121
3	10062227	A	G	rs28815328	REST	REST_disc5	0.0566573	9.42165e-10	0	0	BRK1	-0.625996	-4.62349	1.51713e-05	0.0494362
3	10072510	A	G	rs35414488	REST	REST_disc5	0.0113238	1.00321e-09	0	0	BRK1	-0.625996	-4.62349	1.51713e-05	0.0494362
3	10164347	C	G	rs59074548	REST	REST_disc5	0.00594232	2.06172e-09	0	0	BRK1	-0.748603	-4.75291	9.29448e-06	0.0345694
3	134183312	A	G	rs2241556	REST	REST_disc5	0.0122837	1.44554e-09	0	0	ANAPC13	-0.638854	-5.71912	2.00321e-07	0.00151155
3	134191880	C	G	rs9841180	REST	REST_disc5	6.64521e-10	0.00327713	0	0	ANAPC13	-0.639831	-5.76127	1.68407e-07	0.00131354
3	134200682	C	T	rs1814337	REST	REST_disc5	5.30882e-10	0.00594232	0	0	ANAPC13	-0.639831	-5.76127	1.68407e-07	0.00131354
3	134224437	G	C	rs9826496	REST	REST_disc5	0.0036078	1.37483e-09	0	0	ANAPC13	-0.639831	-5.76127	1.68407e-07	0.00131354
3	134271137	G	C	rs35933983	REST	REST_disc5	0.00286529	4.59595e-10	0	0	ANAPC13	-0.639831	-5.76127	1.68407e-07	0.00131354
3	134330976	T	C	rs7623567	REST	REST_disc5	0.099312	5.30882e-10	0	0	ANAPC13	-0.607177	-5.41233	6.98512e-07	0.00426345
3	158362391	T	C	rs28372852	REST	REST_disc5	0.0540252	9.42165e-10	0	0	LXN	0.805471	4.47551	2.63519e-05	0.069898
3	158362588	G	C	rs1864505	REST	REST_disc5	0.0081544	1.37483e-09	0	0	LXN	0.983816	7.92758	1.5147e-11	4.27873e-07
3	158404679	A	G	rs9875043	REST	REST_disc5	0.00942235	1.00321e-09	0	0	LXN	0.983816	7.92758	1.5147e-11	4.27873e-07
3	15900973	A	C	rs62243667	REST	REST_disc5	0.00942235	8.74964e-10	0	0	ANKRD28	-0.755958	-4.44858	2.91093e-05	0.0745586
3	15937200	C	T	rs62243672	REST	REST_disc5	1.00321e-09	0.101885	0	0	ANKRD28	-0.730116	-4.34016	4.33206e-05	0.0981232
3	194087320	A	G	rs58182031	REST	REST_disc5	0.00442966	1.97137e-09	0	0	LRRC15	1.54721	4.68726	1.19264e-05	0.0419199
3	194088185	A	G	rs35572284	REST	REST_disc5	0.00594232	1.44554e-09	0	0	LRRC15	1.54721	4.68726	1.19264e-05	0.0419199
3	194608055	A	G	rs11720362	REST	REST_disc5	0.00312999	1.22211e-09	0	0	FAM43A	1.02543	4.35232	4.14408e-05	0.094945
3	194611812	G	A	rs55790416	REST	REST_disc5	0.00312999	7.65683e-10	0	0	FAM43A	1.1329	4.48776	2.51832e-05	0.06762
3	194658208	A	G	rs62291470	REST	REST_disc5	0.0974032	6.64521e-10	0	0	FAM43A	1.0583	4.6175	1.5517e-05	0.0502236
3	194658946	T	G	rs3959150	REST	REST_disc5	0.00620695	5.30882e-10	0	0	FAM43A	1.0583	4.6175	1.5517e-05	0.0502236
3	48771753	T	C	rs200470784	REST	REST_disc5	0.0042113	9.42165e-10	0	0	TREX1	1.40446	4.49061	2.4919e-05	0.0675217
3	48819376	T	G	rs12496747	REST	REST_disc5	0.00399754	5.30882e-10	0	0	TREX1	1.40446	4.49061	2.4919e-05	0.0675217
3	53311072	A	C	rs7620395	REST	REST_disc5	0.101885	1.06762e-09	0	0	DCP1A	0.70446	4.40058	3.47334e-05	0.084181
3	53383474	G	A	rs62257012	REST	REST_disc5	1.00321e-09	0.101885	0	0	DCP1A	0.70446	4.40058	3.47334e-05	0.084181
3	67696956	T	G	rs7434004	REST	REST_disc5	0.101885	2.06172e-09	0	0	SUCLG2	-0.798913	-5.05112	2.93546e-06	0.0142244
4	169337248	A	G	rs1565268	REST	REST_disc5	0.0042113	9.42165e-10	0	0	PALLD	-1.00425	-4.44924	2.90387e-05	0.0745586
4	178363378	G	A	rs11131799	REST	REST_disc5	5.30882e-10	0.0117889	0	0	AGA	-0.682553	-5.03039	3.18349e-06	0.0152376
4	185348299	G	A	rs78267886	REST	REST_disc5	1.97137e-09	0.138144	0	0	SNX25	1.04611	4.60837	1.60586e-05	0.0515978
4	6774450	T	G	rs34112723	REST	REST_disc5	0.101885	7.65683e-10	0	0	AFAP1	1.58389	4.70268	1.125e-05	0.0399569
5	178986436	A	G	rs7702303	REST	REST_disc5	0.101885	2.32452e-10	0	0	HNRNPH1	-0.523657	-4.88237	5.65723e-06	0.0236973
5	179039451	G	T	rs13182259	REST	REST_disc5	1.80286e-09	0.0205708	0	0	HNRNPH1	-0.572774	-5.03528	3.12316e-06	0.0149836
5	54377873	T	C	rs116103497	REST	REST_disc5	0.00594232	1.44554e-09	0	0	GPX8	0.891773	4.82157	7.14824e-06	0.0284442
5	65636579	C	T	rs71632568	REST	REST_disc5	1.97137e-09	0.138144	0	0	TRAPPC13	1.39802	5.29956	1.09825e-06	0.0062884
5	96240220	T	C	rs2548529	REST	REST_disc5	0.0436301	8.17849e-10	0	0	ERAP2	0.93927	7.55986	7.62805e-11	1.75062e-06
5	96242270	A	C	rs2549789	REST	REST_disc5	0.101885	1.44554e-09	0	0	ERAP2	0.93927	7.55986	7.62805e-11	1.75062e-06
5	96251003	G	A	rs2548520	REST	REST_disc5	1.44554e-09	0.00942235	0	0	ERAP2	0.93927	7.55986	7.62805e-11	1.75062e-06
5	96275201	A	G	rs2432142	REST	REST_disc5	0.099312	1.44554e-09	0	0	ERAP2	1.02747	9.16959	6.32388e-14	4.81662e-09
6	111249192	T	G	rs1704723	REST	REST_disc5	0.00942235	1.00321e-09	0	0	REV3L	0.832252	4.41334	3.31427e-05	0.0814874
6	116889167	T	C	rs6568948	REST	REST_disc5	0.00312999	6.2273e-10	0	0	KPNA5	-0.64956	-4.35448	4.11158e-05	0.0944792
6	158577049	T	C	rs28654892	REST	REST_disc5	1.00321e-09	0.00399754	0	0	GTF2H5	0.824341	6.41093	1.10523e-08	0.000145425
6	158587873	C	T	rs12207009	REST	REST_disc5	9.42165e-10	0.101885	0	0	GTF2H5	-0.705333	-5.6613	2.5397e-07	0.00179661
6	158621402	A	G	rs12174744	REST	REST_disc5	0.00942235	1.44554e-09	0	0	GTF2H5	0.690956	5.40071	7.31998e-07	0.00440102
6	158622816	G	A	rs72514	REST	REST_disc5	5.30882e-10	0.0334129	0	0	GTF2H5	0.668334	5.12132	2.22789e-06	0.0116918
6	160119239	C	A	rs13203598	REST	REST_disc5	7.65683e-10	0.00781273	0	0	MRPL18	0.366068	5.58767	3.43148e-07	0.00231629
6	160134991	C	T	rs2758357	REST	REST_disc5	1.97137e-09	0.0592389	0	0	MRPL18	0.363525	5.64026	2.76818e-07	0.00193771
6	160156266	G	A	rs7745398	REST	REST_disc5	1.80286e-09	0.0042113	0	0	MRPL18	0.502157	5.20504	1.6001e-06	0.00867399
6	160213987	T	C	rs55808311	REST	REST_disc5	0.101885	9.42165e-10	0	0	MRPL18	0.471239	8.54605	9.89308e-13	4.90812e-08
6	29910583	T	C	rs1059426	REST	REST_disc5	0.00712962	9.42165e-10	0	0	ZNRD1	1.36904	4.56047	1.92141e-05	0.0580548
6	31354560	T	C	rs13437082	REST	REST_disc5	0.101885	6.2273e-10	0	0	MICA	-1.08229	-7.0739	6.37096e-10	1.18674e-05
6	31362335	A	G	rs1052404	REST	REST_disc5	0.00641009	6.2273e-10	0	0	MICA	-1.08229	-7.0739	6.37096e-10	1.18674e-05
6	31363945	G	A	rs72867747	REST	REST_disc5	4.59595e-10	0.00327713	0	0	MICA	-1.08229	-7.0739	6.37096e-10	1.18674e-05
6	31382585	G	C	rs3749950	REST	REST_disc5	8.17849e-10	0.017741	0	0	MICA	-0.996805	-6.72584	2.87114e-09	4.45892e-05
6	31382621	T	C	rs9266822	REST	REST_disc5	0.00312999	8.17849e-10	0	0	MICA	-0.976377	-6.50704	7.33668e-09	9.92686e-05
6	31385509	A	G	rs6457413	REST	REST_disc5	1.06762e-09	0.0042113	0	0	MICA	-0.976377	-6.50704	7.33668e-09	9.92686e-05
6	31387373	A	G	rs2596530	REST	REST_disc5	0.00781273	6.2273e-10	0	0	MICA	-0.809841	-5.57296	3.64347e-07	0.00244666
6	31391591	A	G	rs56705452	REST	REST_disc5	0.00733018	8.17849e-10	0	0	MICA	-0.931987	-5.09127	2.50759e-06	0.0128695
6	31392058	C	G	rs9501108	REST	REST_disc5	8.17849e-10	0.00312999	0	0	MICA	-0.941391	-4.54778	2.01458e-05	0.0587377
6	31409528	T	C	rs4713465	REST	REST_disc5	0.010105	9.42165e-10	0	0	MICA	-0.941391	-4.54778	2.01458e-05	0.0587377
6	31475811	T	C	rs28729827	REST	REST_disc5	0.101885	6.2273e-10	0	0	MICB	-0.747771	-5.23225	1.43623e-06	0.00791827
6	33714036	T	G	rs73743331	REST	REST_disc5	0.101885	6.2273e-10	0	0	NUDT3	1.56731	4.65652	1.33962e-05	0.0458814
6	33714042	A	G	rs73743333	REST	REST_disc5	0.0122837	6.2273e-10	0	0	NUDT3	1.56731	4.65652	1.33962e-05	0.0458814
6	3379184	T	C	rs74294825	REST	REST_disc5	0.0955833	8.17849e-10	0	0	TUBB2A	1.09854	4.35499	4.10398e-05	0.0944792
6	4570218	A	G	rs453768	REST	REST_disc5	0.101885	6.2273e-10	0	0	FAM50B	1.05333	5.47223	5.48455e-07	0.00345551
6	4580467	G	A	rs11751457	REST	REST_disc5	1.80286e-09	0.0372254	0	0	FAM50B	1.00435	5.00633	3.4971e-06	0.0162487
7	150740902	G	A	rs12539332	REST	REST_disc5	1.22211e-09	0.0117889	0	0	REPIN1	1.07967	4.49873	2.41793e-05	0.0662169
7	23544015	C	G	rs28597921	REST	REST_disc5	0.00399754	1.80286e-09	0	0	TRA2A	-0.844587	-4.63285	1.46461e-05	0.0487541
7	44896372	T	C	rs2005738	REST	REST_disc5	0.0138889	1.80286e-09	0	0	PPIA	0.847499	4.71309	1.08141e-05	0.038606
7	66289799	T	C	rs112352661	REST	REST_disc5	0.00594232	5.30882e-10	0	0	SBDS	0.494664	5.10592	2.36719e-06	0.0122893
7	6883245	C	T	rs62442303	REST	REST_disc5	4.59595e-10	0.0566573	0	0	CCZ1	0.754746	4.38679	3.65337e-05	0.0875856
7	73191226	T	C	rs6460056	REST	REST_disc5	0.0113238	1.97137e-09	0	0	WBSCR27	1.39071	9.34484	2.92516e-14	2.8014e-09
7	73210778	G	A	rs7777044	REST	REST_disc5	0.0042113	1.06762e-09	0	0	WBSCR27	1.39852	9.49214	1.53163e-14	1.57659e-09
7	73247204	G	A	rs9691413	REST	REST_disc5	7.71627e-11	0.101885	0	0	WBSCR27	1.52896	11.7278	1.00739e-18	8.96667e-13
7	73253107	A	G	rs7811317	REST	REST_disc5	0.0110959	1.97137e-09	0	0	WBSCR27	1.52896	11.7278	1.00739e-18	8.96667e-13
7	73254812	T	C	rs13241921	REST	REST_disc5	5.75862e-10	0.00276136	0	0	WBSCR27	1.52896	11.7278	1.00739e-18	8.96667e-13
7	73278403	T	C	rs7780373	REST	REST_disc5	0.101885	9.42165e-10	0	0	WBSCR27	0.815539	6.25844	2.11052e-08	0.000256441
7	73284148	A	G	rs11763011	REST	REST_disc5	0.00942235	1.00321e-09	0	0	WBSCR27	0.764591	5.79996	1.43558e-07	0.00119837
7	75104818	C	G	rs587771886	REST	REST_disc5	0.0036078	1.97137e-09	0	0	WBSCR16	-0.628441	-4.56185	1.91151e-05	0.0578026
8	11735088	G	A	rs1622599	REST	REST_disc5	1.80286e-09	0.101885	0	0	CTSB	-0.781195	-5.37795	8.02173e-07	0.00476877
8	143843302	T	G	rs13275873	REST	REST_disc5	0.00942235	1.44554e-09	0	0	LYNX1	0.7613	5.65841	2.56993e-07	0.00181348
8	143846892	T	G	rs13272346	REST	REST_disc5	0.0974032	1.97137e-09	0	0	LYNX1	-0.621675	-4.59172	1.70931e-05	0.0538172
8	143846895	T	G	rs56033951	REST	REST_disc5	0.01446	1.97137e-09	0	0	LYNX1	-0.621675	-4.59172	1.70931e-05	0.0538172
8	143851422	T	C	rs2289071	REST	REST_disc5	0.0117889	2.06172e-09	0	0	LYNX1	0.740016	6.52965	6.66101e-09	9.22998e-05
8	143877091	G	C	rs2572917	REST	REST_disc5	1.97137e-09	0.0042113	0	0	LYNX1	0.725352	5.61558	3.06209e-07	0.00211314
8	143878055	G	A	rs2572916	REST	REST_disc5	1.00321e-09	0.101885	0	0	LYNX1	0.644679	4.92463	4.80468e-06	0.0209215
8	143979466	C	A	rs61068145	REST	REST_disc5	6.2273e-10	0.101885	0	0	LYNX1	0.589602	4.585	1.75291e-05	0.0546253
8	143979466	C	A	rs61068145	REST	REST_disc5	6.2273e-10	0.101885	0	0	LY6E	-0.579039	-4.41973	3.23742e-05	0.0801972
8	143979466	C	A	rs61068145	REST	REST_disc5	6.2273e-10	0.101885	0	0	LYNX1	0.589602	4.585	1.75291e-05	0.0546253
8	143979466	C	A	rs61068145	REST	REST_disc5	6.2273e-10	0.101885	0	0	LY6E	-0.579039	-4.41973	3.23742e-05	0.0801972
8	144056229	C	A	rs9693263	REST	REST_disc5	1.97137e-09	0.0492115	0	0	LY6E	-0.579694	-4.36537	3.95131e-05	0.092312
8	144056229	C	A	rs9693263	REST	REST_disc5	1.97137e-09	0.0492115	0	0	LYNX1	0.57133	4.34562	4.24657e-05	0.0967049
8	144056229	C	A	rs9693263	REST	REST_disc5	1.97137e-09	0.0492115	0	0	LY6E	-0.579694	-4.36537	3.95131e-05	0.092312
8	144056229	C	A	rs9693263	REST	REST_disc5	1.97137e-09	0.0492115	0	0	LYNX1	0.57133	4.34562	4.24657e-05	0.0967049
8	144065517	T	C	rs10085965	REST	REST_disc5	0.0042113	1.80286e-09	0	0	LY6E	-0.64476	-4.40225	3.4521e-05	0.0841329
8	144658711	G	A	rs872935	REST	REST_disc5	1.44554e-09	0.00379434	0	0	NAPRT1	-0.732542	-5.03645	3.10892e-06	0.0149326
9	101001153	C	T	rs10818648	REST	REST_disc5	9.42165e-10	0.0579761	0	0	TBC1D2	0.792511	4.54724	2.0187e-05	0.0587377
9	101011313	A	C	rs17766883	REST	REST_disc5	0.00517733	5.30882e-10	0	0	TBC1D2	0.792511	4.54724	2.0187e-05	0.0587377
9	114368275	T	C	rs113466176	REST	REST_disc5	0.0117889	1.97137e-09	0	0	PTGR1	1.04925	5.87494	1.0525e-07	0.000928623
9	114380162	C	G	rs113126450	REST	REST_disc5	0.00570411	1.44554e-09	0	0	PTGR1	1.04925	5.87494	1.0525e-07	0.000928623
9	115008842	A	G	rs12238441	REST	REST_disc5	0.00276136	1.44554e-09	0	0	UGCG	0.653397	4.4623	2.76715e-05	0.0725001
9	115088156	C	G	rs7043856	REST	REST_disc5	0.00701233	8.17849e-10	0	0	UGCG	0.691279	4.58344	1.76319e-05	0.0548554
9	130977989	C	T	rs73672445	REST	REST_disc5	0.00570411	1.52436e-09	0	0	URM1	-1.42078	-4.74556	9.55838e-06	0.0352679
9	136268084	A	G	rs3124747	REST	REST_disc5	0.101885	5.30882e-10	0	0	SURF1	-0.767267	-5.0854	2.56612e-06	0.0130315
9	136291063	C	T	rs3118667	REST	REST_disc5	0.00286529	6.2273e-10	0	0	SURF1	0.775398	5.33407	9.56611e-07	0.00557661
9	139619958	A	G	rs115850137	REST	REST_disc5	0.0334129	6.64521e-10	0	0	SNHG7	-1.30536	-6.86887	1.54931e-09	2.71861e-05
9	139775023	C	G	rs7048334	REST	REST_disc5	1.22211e-09	0.0036078	0	0	EDF1	-0.56395	-4.48928	2.5042e-05	0.06762
9	139807623	A	C	rs13301872	REST	REST_disc5	0.101885	4.59595e-10	0	0	EDF1	-0.56395	-4.48928	2.5042e-05	0.06762
9	139825683	C	T	rs7028413	REST	REST_disc5	1.44554e-09	0.00299502	0	0	EDF1	-0.549634	-4.49523	2.44958e-05	0.0667774
9	139832005	A	G	rs10118333	REST	REST_disc5	0.00343985	9.42165e-10	0	0	EDF1	-0.479567	-4.55738	1.94371e-05	0.0582096
9	139838918	C	A	rs7859131	REST	REST_disc5	8.17849e-10	0.101885	0	0	EDF1	-0.515205	-5.04847	2.966e-06	0.0143555
9	139847737	T	C	rs4880079	REST	REST_disc5	0.00561163	1.97137e-09	0	0	EDF1	-0.470229	-4.33708	4.38091e-05	0.099093
9	139861208	T	C	rs111383616	REST	REST_disc5	0.00276136	8.17849e-10	0	0	EDF1	-0.490431	-4.56356	1.89935e-05	0.0575184
9	139894003	A	G	rs6560653	REST	REST_disc5	0.101885	5.30882e-10	0	0	CLIC3	0.620581	5.0133	3.40331e-06	0.0159566
9	139894332	C	A	rs7022347	REST	REST_disc5	8.17849e-10	0.099312	0	0	CLIC3	0.620581	5.0133	3.40331e-06	0.0159566
9	139895514	C	T	rs7854838	REST	REST_disc5	0.00276136	1.22211e-09	0	0	CLIC3	0.620581	5.0133	3.40331e-06	0.0159566
9	139906513	T	C	rs2271863	REST	REST_disc5	0.0316536	1.44554e-09	0	0	CLIC3	0.694673	5.32396	9.96158e-07	0.00579598
9	139958296	C	T	rs3750517	REST	REST_disc5	1.97137e-09	0.101885	0	0	NPDC1	0.531018	4.50518	2.36075e-05	0.0652016
9	139959853	C	T	rs4880195	REST	REST_disc5	3.2392e-11	0.101885	0	0	NPDC1	0.531018	4.50518	2.36075e-05	0.0652016
9	34320525	A	G	rs77025004	REST	REST_disc5	0.00276136	1.44554e-09	0	0	NUDT2	1.42896	8.99147	1.38606e-13	9.22577e-09
9	34349863	G	A	rs7029097	REST	REST_disc5	8.17849e-10	0.0955833	0	0	NUDT2	-0.838783	-5.75611	1.72026e-07	0.00132088
9	34397866	G	C	rs13294816	REST	REST_disc5	0.00594232	1.97137e-09	0	0	NUDT2	-0.654909	-4.78233	8.30743e-06	0.0320729
9	34801593	G	A	rs7018860	REST	REST_disc5	1.44554e-09	0.00276136	0	0	NUDT2	0.709042	4.50173	2.39116e-05	0.0656155
10	127644960	G	A	rs10794043	REST	REST_disc8	3.0885e-19	0.026324	0	0	UROS	0.630836	5.68184	2.33464e-07	0.00166793
10	127647737	A	G	rs10901482	REST	REST_disc8	3.52136e-10	0.00478846	0	0	UROS	-0.489847	-5.80918	1.38189e-07	0.00116839
10	99674633	T	C	rs10883015	REST	REST_disc8	0.00554459	2.59514e-10	0	0	RRP12	-0.664438	-4.74547	9.56162e-06	0.0352769
10	99710003	G	C	rs517482	REST	REST_disc8	0.00649096	2.04569e-10	0	0	RRP12	-0.668739	-4.58011	1.78532e-05	0.0553428
11	118803842	G	A	rs11600378	REST	REST_disc8	1.62963e-10	0.0662372	0	0	TRAPPC4	1.1401	4.54638	2.02513e-05	0.0587751
11	45025817	C	T	rs2863138	REST	REST_disc8	0.0032734	1.54167e-10	0	0	TP53I11	0.844364	5.49929	4.91525e-07	0.0031435
11	45036365	G	C	rs9735533	REST	REST_disc8	1.27519e-08	0.0857141	0	0	TP53I11	0.844364	5.49929	4.91525e-07	0.0031435
11	57768046	T	C	rs7925491	REST	REST_disc8	0.026324	9.54828e-12	0	0	C11orf31	0.636079	4.50311	2.37897e-05	0.0654699
11	61749444	A	G	rs113455597	REST	REST_disc8	2.02478e-19	0.00589987	0	0	GANAB	1.22711	4.40106	3.46715e-05	0.084181
11	73877090	C	T	rs61902362	REST	REST_disc8	8.89197e-20	0.026324	0	0	POLD3	-0.811113	-4.41714	3.26831e-05	0.0806457
11	74997562	A	G	rs1789688	REST	REST_disc8	0.112073	1.11767e-08	0	0	PGM2L1	1.48428	5.725	1.95534e-07	0.00147838
11	75013792	T	C	rs11236388	REST	REST_disc8	0.0857141	1.11767e-08	0	0	PGM2L1	1.33859	5.11092	2.32105e-06	0.0120691
12	105528804	T	G	rs1196814	REST	REST_disc8	2.04569e-10	0.01673	0	0	C12orf75	0.559408	4.41931	3.24239e-05	0.0802022
12	53778650	T	G	rs2446066	REST	REST_disc8	0.0109216	2.04569e-10	0	0	PRR13	-0.634621	-4.64601	1.3938e-05	0.0474159
12	7044056	G	T	ss1388027250	REST	REST_disc8	2.04569e-10	0.00355368	0	0	SPSB2	1.045	8.48086	1.31926e-12	5.84265e-08
12	93768342	G	A	rs12426738	REST	REST_disc8	0.026324	1.60775e-19	0	0	NUDT4	-0.676353	-4.70329	1.12237e-05	0.0398916
13	43588576	A	G	rs9525720	REST	REST_disc8	1.12757e-11	0.00288092	0	0	DNAJC15	-0.722162	-6.44369	9.6133e-09	0.000128502
13	43605803	C	A	rs4344619	REST	REST_disc8	0.0988833	1.27519e-08	0	0	DNAJC15	0.572257	4.6935	1.16482e-05	0.0411714
13	43673052	T	C	rs73190322	REST	REST_disc8	0.00589987	1.37935e-10	0	0	DNAJC15	-0.876694	-8.31553	2.73704e-12	1.03799e-07
13	44403088	A	T	rs7330760	REST	REST_disc8	0.00608999	2.4501e-10	0	0	CCDC122	-0.685974	-4.47608	2.62971e-05	0.0698957
13	44414913	T	C	rs36181000	REST	REST_disc8	0.0662372	3.18703e-10	0	0	CCDC122	-0.668473	-4.46705	2.71899e-05	0.0717309
13	44414916	C	T	rs374087813	REST	REST_disc8	0.0662372	3.18703e-10	0	0	CCDC122	-0.668473	-4.46705	2.71899e-05	0.0717309
14	102358687	T	G	rs2448233	REST	REST_disc8	2.04569e-10	0.0232019	0	0	HSP90AA1	-0.627767	-5.06319	2.79983e-06	0.0137462
14	102376212	T	G	rs1612684	REST	REST_disc8	0.0857141	1.27519e-08	0	0	HSP90AA1	-0.630732	-4.77204	8.64035e-06	0.0330852
14	23648003	A	G	rs59057780	REST	REST_disc8	2.04569e-10	0.00649096	0	0	PABPN1	1.36372	4.36848	3.90667e-05	0.0917641
14	23734032	A	T	rs11628689	REST	REST_disc8	0.0176745	1.45727e-10	0	0	EFS	0.81978	5.04666	2.98718e-06	0.0144227
14	92035265	A	G	rs71430730	REST	REST_disc8	0.0076853	3.69732e-10	0	0	NDUFB1	0.672126	4.59598	1.68225e-05	0.0533985
15	71165088	A	G	rs12902589	REST	REST_disc8	0.0030073	3.70205e-19	0	0	LARP6	0.468644	5.11902	2.24819e-06	0.0117224
15	75059627	A	G	rs12903541	REST	REST_disc8	2.31177e-10	0.0134904	0	0	RPP25	0.743513	5.40991	7.05374e-07	0.0042762
15	75130573	A	G	rs2290572	REST	REST_disc8	0.0662372	1.45727e-10	0	0	RPP25	0.608247	4.3794	3.75364e-05	0.0892167
15	75155662	T	C	rs12900662	REST	REST_disc8	0.0988833	1.04202e-08	0	0	RPP25	0.713404	5.58379	3.48622e-07	0.00235115
15	75354621	A	G	rs35577967	REST	REST_disc8	0.0943339	1.33369e-08	0	0	RPP25	0.854676	4.73729	9.86397e-06	0.0360594
15	75377478	C	A	rs4525455	REST	REST_disc8	0.00341327	3.52136e-10	0	0	RPP25	0.768265	4.42481	3.17742e-05	0.0790822
16	1409080	G	A	rs8053760	REST	REST_disc8	0.0180406	1.37935e-10	0	0	UNKL	-0.549897	-4.34262	4.29337e-05	0.0974529
16	1878597	C	T	rs1065585	REST	REST_disc8	0.0138228	2.02478e-19	0	0	FAHD1	0.873467	5.70281	2.14205e-07	0.0015588
16	1878740	G	A	rs1065587	REST	REST_disc8	0.0111876	1.82512e-10	0	0	FAHD1	0.873467	5.70281	2.14205e-07	0.0015588
16	1879494	C	G	rs36040510	REST	REST_disc8	2.59514e-10	0.019976	0	0	FAHD1	0.873467	5.70281	2.14205e-07	0.0015588
16	1880879	T	A	rs62038395	REST	REST_disc8	0.0857141	1.11767e-08	0	0	FAHD1	0.873467	5.70281	2.14205e-07	0.0015588
16	1883231	A	G	rs10468429	REST	REST_disc8	0.0893553	1.27519e-08	0	0	FAHD1	0.873467	5.70281	2.14205e-07	0.0015588
16	1883501	T	A	rs72762867	REST	REST_disc8	0.0076853	3.18703e-10	0	0	FAHD1	0.873467	5.70281	2.14205e-07	0.0015588
16	1884724	G	A	rs10468430	REST	REST_disc8	0.0026336	1.37935e-10	0	0	FAHD1	0.873467	5.70281	2.14205e-07	0.0015588
16	1886021	C	T	rs11248895	REST	REST_disc8	1.08356e-08	0.0857141	0	0	FAHD1	0.873467	5.70281	2.14205e-07	0.0015588
16	1889645	T	C	rs3813760	REST	REST_disc8	0.0857141	1.27519e-08	0	0	FAHD1	0.873467	5.70281	2.14205e-07	0.0015588
16	1895438	G	A	rs3925438	REST	REST_disc8	0.0209141	1.37935e-10	0	0	FAHD1	0.778586	4.62701	1.49717e-05	0.0493883
16	1895982	T	C	rs62038431	REST	REST_disc8	2.1761e-10	0.00649096	0	0	FAHD1	0.860981	5.06341	2.79737e-06	0.01374
16	1896101	T	G	rs62038435	REST	REST_disc8	3.18703e-10	0.0076853	0	0	FAHD1	0.860981	5.06341	2.79737e-06	0.01374
16	1896557	C	A	rs62038438	REST	REST_disc8	3.18703e-10	0.0106604	0	0	FAHD1	0.860981	5.06341	2.79737e-06	0.01374
16	1899280	A	G	rs2974849	REST	REST_disc8	0.0988833	1.27519e-08	0	0	FAHD1	0.860981	5.06341	2.79737e-06	0.01374
16	1908887	A	G	rs448961	REST	REST_disc8	0.00589987	1.82512e-10	0	0	FAHD1	0.860981	5.06341	2.79737e-06	0.01374
16	1909107	C	A	rs2754187	REST	REST_disc8	0.00589987	1.82512e-10	0	0	FAHD1	0.860981	5.06341	2.79737e-06	0.01374
16	1913362	G	T	rs34151293	REST	REST_disc8	0.0744106	2.04569e-10	0	0	FAHD1	0.860981	5.06341	2.79737e-06	0.01374
16	1913480	T	C	rs392874	REST	REST_disc8	0.0744106	2.04569e-10	0	0	FAHD1	0.860981	5.06341	2.79737e-06	0.01374
16	1920629	T	C	rs1657094	REST	REST_disc8	1.69772e-11	0.0176745	0	0	FAHD1	0.860981	5.06341	2.79737e-06	0.01374
16	1920836	A	G	rs2982234	REST	REST_disc8	0.0893553	2.89829e-10	0	0	FAHD1	0.860981	5.06341	2.79737e-06	0.01374
16	1921366	A	G	rs9925733	REST	REST_disc8	1.69772e-11	0.0662372	0	0	FAHD1	0.860981	5.06341	2.79737e-06	0.01374
16	1921368	T	C	rs9927869	REST	REST_disc8	1.12757e-11	0.0662372	0	0	FAHD1	0.819691	4.81624	7.29585e-06	0.0288797
16	1950479	A	C	rs2917519	REST	REST_disc8	0.0857141	1.11767e-08	0	0	FAHD1	0.907235	4.75096	9.36366e-06	0.0346721
16	30393660	G	A	rs4787643	REST	REST_disc8	0.00288092	2.59514e-10	0	0	SEPT1	-0.653188	-4.40523	3.41453e-05	0.0835316
16	621673	T	C	rs2105944	REST	REST_disc8	0.0662372	2.31177e-10	0	0	C16orf13	0.937057	5.21378	1.54558e-06	0.00843079
16	71608408	T	C	rs34753286	REST	REST_disc8	0.0857141	1.11767e-08	0	0	IST1	0.91038	4.49247	2.47479e-05	0.0672332
16	84203737	A	G	rs149158199	REST	REST_disc8	0.019976	1.12757e-11	0	0	MBTPS1	-1.55068	-4.73815	9.83167e-06	0.0360594
17	1284322	C	G	rs9912147	REST	REST_disc8	1.82512e-10	0.0662372	0	0	YWHAE	-0.544324	-5.60045	3.25717e-07	0.00221976
17	15891980	T	A	rs11651508	REST	REST_disc8	0.0857141	1.11767e-08	0	0	ZSWIM7	-0.647283	-6.24343	2.24871e-08	0.000266456
17	16153480	T	C	rs9909022	REST	REST_disc8	0.0209141	1.37935e-10	0	0	ZSWIM7	-0.717724	-5.97133	7.04847e-08	0.000670079
17	16185248	G	T	rs3785626	REST	REST_disc8	0.0988833	1.27519e-08	0	0	ZSWIM7	-0.697499	-5.78331	1.53776e-07	0.00127244
17	16239978	C	G	rs12449629	REST	REST_disc8	1.69772e-11	0.0662372	0	0	ZSWIM7	-0.60284	-4.81403	7.35801e-06	0.0290776
17	19387091	G	A	rs2453606	REST	REST_disc8	0.0213441	3.70205e-19	0	0	AKAP10	-0.665093	-4.66725	1.28642e-05	0.0443843
17	27164458	T	A	rs12450826	REST	REST_disc8	0.00672793	1.9348e-10	0	0	PHF12	-0.68332	-4.47923	2.5992e-05	0.0692713
17	39963639	T	C	rs77597339	REST	REST_disc8	3.18703e-10	0.0857141	0	0	NT5C3B	1.27272	6.84975	1.68278e-09	2.89682e-05
17	39993748	T	C	rs4796714	REST	REST_disc8	0.0857141	2.1761e-10	0	0	NT5C3B	1.07361	8.204	4.47757e-12	1.54334e-07
17	40025264	G	T	rs9912300	REST	REST_disc8	0.026324	3.18703e-10	0	0	NT5C3B	1.03252	7.6217	5.81509e-11	1.45193e-06
17	40042952	A	G	rs34771282	REST	REST_disc8	0.00288092	2.59514e-10	0	0	NT5C3B	1.22975	7.24124	3.07447e-10	6.27256e-06
17	40122528	C	T	rs12950675	REST	REST_disc8	1.72611e-10	0.0662372	0	0	NT5C3B	1.06465	6.07862	4.5003e-08	0.000458117
17	42025525	T	A	rs1662754	REST	REST_disc8	0.0662372	3.0885e-19	0	0	TMUB2	0.654963	4.65521	1.34628e-05	0.0460437
17	56152096	G	A	rs367639929	REST	REST_disc8	1.62963e-10	0.00649096	0	0	DYNLL2	1.04565	4.45866	2.80459e-05	0.0732697
17	7184481	T	C	rs5415	REST	REST_disc8	2.04569e-10	0.00369701	0	0	ELP5	0.954632	7.21709	3.41599e-10	6.94436e-06
17	7187123	T	C	rs5435	REST	REST_disc8	1.82512e-10	0.00649096	0	0	ELP5	0.971119	8.86531	2.41772e-13	1.57916e-08
17	7213560	G	C	rs72840907	REST	REST_disc8	0.00369701	1.69772e-11	0	0	EIF5A	-0.735895	-5.53065	4.32788e-07	0.00282355
17	7213694	C	A	rs4796399	REST	REST_disc8	3.52136e-10	0.0032734	0	0	EIF5A	0.871354	6.53431	6.52975e-09	9.05639e-05
17	75238375	G	A	rs9911641	REST	REST_disc8	0.0032734	1.69772e-11	0	0	UBALD2	0.767962	5.05798	2.85758e-06	0.0139994
17	78773720	G	A	rs11657137	REST	REST_disc8	2.4501e-10	0.0857141	0	0	CBX4	1.07407	5.63279	2.85412e-07	0.00198836
17	79639198	T	C	rs7502870	REST	REST_disc8	1.62963e-10	0.0662372	0	0	ARL16	-0.617436	-4.56074	1.91946e-05	0.0580036
17	79649515	A	G	rs7503637	REST	REST_disc8	0.0213441	2.4501e-10	0	0	ARL16	-1.03825	-7.19105	3.82655e-10	7.67247e-06
18	61356183	A	C	rs28804523	REST	REST_disc8	3.69732e-10	0.0943339	0	0	PHLPP1	1.04159	4.36844	3.90726e-05	0.0917641
18	77766478	A	G	rs8093420	REST	REST_disc8	1.27519e-08	0.0893553	0	0	TXNL4A	0.586729	4.98348	3.82288e-06	0.0172246
18	77968392	T	C	rs9956207	REST	REST_disc8	0.0038506	4.39731e-12	0	0	TXNL4A	0.595994	4.50135	2.39453e-05	0.0656155
18	77978111	C	G	rs8095584	REST	REST_disc8	2.02478e-19	0.026324	0	0	TXNL4A	0.595994	4.50135	2.39453e-05	0.0656155
18	78004132	T	C	rs6506821	REST	REST_disc8	1.45727e-10	0.00478846	0	0	TXNL4A	0.595994	4.50135	2.39453e-05	0.0656155
19	1000799	G	C	rs2301813	REST	REST_disc8	2.59514e-10	0.00288092	0	0	WDR18	0.682805	4.47784	2.61263e-05	0.0695353
19	13709356	A	G	rs113337206	REST	REST_disc8	0.0131106	1.60775e-19	0	0	HOOK2	1.34093	4.81437	7.34842e-06	0.029065
19	13709356	A	G	rs113337206	REST	REST_disc8	0.0131106	1.60775e-19	0	0	RNASEH2A	-1.06749	-4.59637	1.67982e-05	0.0533985
19	13884655	A	G	rs1128028	REST	REST_disc8	1.62963e-10	0.00649096	0	0	C19orf53	-0.494202	-5.70463	2.12608e-07	0.0015588
19	13889445	T	C	rs8107914	REST	REST_disc8	0.0026336	1.82512e-10	0	0	C19orf53	-0.494202	-5.70463	2.12608e-07	0.0015588
19	20062899	T	G	rs10854016	REST	REST_disc8	0.0662372	1.54167e-10	0	0	ZNF506	0.813926	4.48746	2.5211e-05	0.0676826
19	43482565	C	A	rs4029153	REST	REST_disc8	2.02478e-19	0.0227229	0	0	PSG4	0.739647	5.60789	3.15972e-07	0.00215658
19	43637479	C	T	rs10403914	REST	REST_disc8	0.0662372	2.04569e-10	0	0	PSG2	0.64319	4.5582	1.93778e-05	0.0582096
19	43660156	G	T	rs56303710	REST	REST_disc8	0.014131	1.37935e-10	0	0	ETHE1	0.829777	4.365	3.95663e-05	0.092312
19	43665782	G	A	rs7256011	REST	REST_disc8	1.54167e-10	0.0662372	0	0	ETHE1	0.829777	4.365	3.95663e-05	0.092312
19	43666343	T	C	rs7256830	REST	REST_disc8	0.014131	1.62963e-10	0	0	PSG2	0.996962	5.9083	9.16357e-08	0.00083398
19	43687445	G	A	rs9749419	REST	REST_disc8	3.18703e-10	0.0106604	0	0	PSG4	-0.8382	-5.9303	8.36218e-08	0.000771698
19	43687445	G	A	rs9749419	REST	REST_disc8	3.18703e-10	0.0106604	0	0	PSG5	0.688811	4.52999	2.15271e-05	0.061614
19	43702744	A	G	rs11673579	REST	REST_disc8	0.0662372	2.1761e-10	0	0	PSG4	0.963519	8.48224	1.31124e-12	5.8299e-08
19	43702744	A	G	rs11673579	REST	REST_disc8	0.0662372	2.1761e-10	0	0	ETHE1	-0.63675	-4.51388	2.2857e-05	0.0635853
19	43713333	T	G	rs8108517	REST	REST_disc8	0.00649096	1.40868e-19	0	0	PSG4	0.963519	8.48224	1.31124e-12	5.8299e-08
19	43713333	T	G	rs8108517	REST	REST_disc8	0.00649096	1.40868e-19	0	0	ETHE1	-0.63675	-4.51388	2.2857e-05	0.0635853
19	43713666	T	A	rs8107962	REST	REST_disc8	0.0076853	2.04569e-10	0	0	ETHE1	0.752055	5.32466	9.93345e-07	0.0057811
19	43713666	T	A	rs8107962	REST	REST_disc8	0.0076853	2.04569e-10	0	0	PSG2	0.742701	5.23418	1.42525e-06	0.00787759
19	43713666	T	A	rs8107962	REST	REST_disc8	0.0076853	2.04569e-10	0	0	PSG4	-0.689738	-4.75902	9.08052e-06	0.0341909
19	43714941	C	T	rs12461482	REST	REST_disc8	1.62963e-10	0.0662372	0	0	PSG2	0.722152	5.05577	2.8824e-06	0.0141013
19	43714941	C	T	rs12461482	REST	REST_disc8	1.62963e-10	0.0662372	0	0	ETHE1	0.708284	4.92743	4.75271e-06	0.0207449
19	43714941	C	T	rs12461482	REST	REST_disc8	1.62963e-10	0.0662372	0	0	PSG4	-0.647982	-4.4076	3.385e-05	0.0829344
19	43715731	G	C	rs9916979	REST	REST_disc8	0.00649096	2.4501e-10	0	0	PSG4	0.963519	8.48224	1.31124e-12	5.8299e-08
19	43715731	G	C	rs9916979	REST	REST_disc8	0.00649096	2.4501e-10	0	0	ETHE1	-0.63675	-4.51388	2.2857e-05	0.0635853
19	43717649	A	T	rs7256096	REST	REST_disc8	0.0857141	1.27519e-08	0	0	PSG4	0.950915	8.32235	2.6559e-12	1.03799e-07
19	43717649	A	T	rs7256096	REST	REST_disc8	0.0857141	1.27519e-08	0	0	ETHE1	-0.616764	-4.35434	4.11366e-05	0.0944792
19	43720021	T	C	rs7253035	REST	REST_disc8	0.0662372	1.82512e-10	0	0	PSG2	0.722152	5.05577	2.8824e-06	0.0141013
19	43720021	T	C	rs7253035	REST	REST_disc8	0.0662372	1.82512e-10	0	0	ETHE1	0.708284	4.92743	4.75271e-06	0.0207449
19	43720021	T	C	rs7253035	REST	REST_disc8	0.0662372	1.82512e-10	0	0	PSG4	-0.647982	-4.4076	3.385e-05	0.0829344
19	43724248	G	C	rs7247829	REST	REST_disc8	0.0893553	1.27519e-08	0	0	PSG2	0.714952	4.96929	4.03998e-06	0.0180866
19	43724248	G	C	rs7247829	REST	REST_disc8	0.0893553	1.27519e-08	0	0	ETHE1	0.695193	4.78988	8.0709e-06	0.031266
19	43724248	G	C	rs7247829	REST	REST_disc8	0.0893553	1.27519e-08	0	0	PSG4	-0.644963	-4.36572	3.94626e-05	0.092312
19	43725636	T	G	rs10413923	REST	REST_disc8	0.00572091	1.62963e-10	0	0	PSG2	0.714952	4.96929	4.03998e-06	0.0180866
19	43725636	T	G	rs10413923	REST	REST_disc8	0.00572091	1.62963e-10	0	0	ETHE1	0.695193	4.78988	8.0709e-06	0.031266
19	43725636	T	G	rs10413923	REST	REST_disc8	0.00572091	1.62963e-10	0	0	PSG4	-0.644963	-4.36572	3.94626e-05	0.092312
19	43760760	T	C	rs10412161	REST	REST_disc8	2.04569e-10	0.0662372	0	0	ETHE1	0.676888	4.69056	1.17784e-05	0.0415672
19	43779743	T	A	rs6509075	REST	REST_disc8	1.62963e-10	0.00341327	0	0	PSG4	0.863277	6.64075	4.13871e-09	6.23341e-05
19	43779743	T	A	rs6509075	REST	REST_disc8	1.62963e-10	0.00341327	0	0	ETHE1	-0.640912	-4.37882	3.76157e-05	0.0893819
19	46583839	A	G	rs7260523	REST	REST_disc8	1.69772e-11	0.026324	0	0	SYMPK	-1.28461	-4.84687	6.48646e-06	0.0264105
19	46910252	A	G	rs78313190	REST	REST_disc8	0.00431921	1.37935e-10	0	0	PRKD2	1.08914	4.56393	1.89671e-05	0.0574846
19	4821164	T	C	rs74172662	REST	REST_disc8	1.69772e-11	0.014131	0	0	FSD1	0.961887	4.75058	9.37734e-06	0.0347126
19	48372298	C	T	rs296368	REST	REST_disc8	0.0178053	2.04569e-10	0	0	KDELR1	-0.683826	-4.83371	6.82273e-06	0.0275302
19	48403215	G	A	rs2932761	REST	REST_disc8	0.0988833	1.11767e-08	0	0	KDELR1	-0.631214	-4.48224	2.57039e-05	0.0686743
19	9710889	C	T	rs73006384	REST	REST_disc8	1.12757e-11	0.0209141	0	0	ZNF846	0.777888	4.40895	3.36817e-05	0.0825816
19	9791028	C	A	rs8112615	REST	REST_disc8	2.4501e-10	0.00369701	0	0	ZNF846	0.867697	4.55653	1.94986e-05	0.0582096
19	9803267	C	T	rs73010137	REST	REST_disc8	0.00608999	1.82512e-10	0	0	ZNF846	0.867697	4.55653	1.94986e-05	0.0582096
19	9812001	G	A	rs72486399	REST	REST_disc8	1.82512e-10	0.00608999	0	0	ZNF846	0.898269	4.52684	2.17808e-05	0.061614
19	9827807	A	G	rs113605810	REST	REST_disc8	1.27519e-08	0.0857141	0	0	ZNF846	0.867697	4.55653	1.94986e-05	0.0582096
19	988175	T	C	rs2285899	REST	REST_disc8	0.00608999	1.82512e-10	0	0	WDR18	0.750017	6.61833	4.55661e-09	6.51893e-05
19	988261	C	T	rs2285901	REST	REST_disc8	0.0106604	2.59514e-10	0	0	WDR18	0.750017	6.61833	4.55661e-09	6.51893e-05
19	989020	C	T	rs3815159	REST	REST_disc8	0.0744106	1.11767e-08	0	0	WDR18	0.77612	6.85925	1.61506e-09	2.8296e-05
19	998798	T	C	rs11669927	REST	REST_disc8	2.04569e-10	0.0109216	0	0	WDR18	0.67509	5.39276	7.55796e-07	0.00452925
1	10393626	T	G	rs11121541	REST	REST_disc8	1.54167e-10	0.00554459	0	0	PGD	0.816495	5.78225	1.54452e-07	0.00127339
1	10402842	G	A	rs6541090	REST	REST_disc8	1.54167e-10	0.0662372	0	0	PGD	0.816495	5.78225	1.54452e-07	0.00127339
1	10442856	T	C	rs11121555	REST	REST_disc8	0.0988833	1.11767e-08	0	0	PGD	0.717358	4.86795	5.9808e-06	0.0246815
1	146598499	T	A	rs186990229	REST	REST_disc8	0.0662372	1.12757e-11	0	0	ACP6	0.756344	4.57883	1.79391e-05	0.0554231
1	146633739	A	C	rs1036850	REST	REST_disc8	1.69772e-11	0.00369701	0	0	ACP6	0.69482	4.756	9.18564e-06	0.0345095
1	146768907	T	A	rs10736837	REST	REST_disc8	2.04569e-10	0.0857141	0	0	ACP6	0.747468	4.87314	5.86229e-06	0.0242409
1	146775763	G	A	rs6674987	REST	REST_disc8	0.0857141	1.16983e-08	0	0	ACP6	0.747468	4.87314	5.86229e-06	0.0242409
1	155967231	A	G	rs112630935	REST	REST_disc8	1.82512e-10	0.026324	0	0	THBS3	-1.37756	-4.38023	3.74222e-05	0.0889966
1	22363039	A	G	rs2038105	REST	REST_disc8	1.9348e-10	0.00672793	0	0	CDC42	0.611129	4.57076	1.84886e-05	0.0563563
1	22455499	T	C	rs10737464	REST	REST_disc8	1.54167e-10	0.0026336	0	0	CDC42	1.19572	5.34456	9.17231e-07	0.00535873
1	22455728	C	T	rs56673898	REST	REST_disc8	1.54167e-10	0.0026336	0	0	CDC42	0.593526	4.46015	2.78928e-05	0.0729663
1	247547795	A	G	rs9970991	REST	REST_disc8	0.0213441	1.05722e-11	0	0	ZNF496	-0.992276	-4.48187	2.57387e-05	0.0687214
1	43837850	G	A	rs839766	REST	REST_disc8	0.0662372	4.39731e-12	0	0	MED8	-0.494638	-4.36343	3.97946e-05	0.0924337
1	64923647	T	C	rs305550	REST	REST_disc8	1.62963e-10	0.0662372	0	0	ITGB3BP	1.01616	4.6592	1.32614e-05	0.0455884
1	64932207	A	G	rs60372196	REST	REST_disc8	3.05158e-10	0.0796412	0	0	ITGB3BP	0.976518	4.5594	1.92907e-05	0.0582096
1	65894069	G	C	rs7551385	REST	REST_disc8	3.05158e-10	0.0796412	0	0	LEPROT	-0.701026	-6.45119	9.31078e-09	0.000124862
1	65997740	A	G	rs6662904	REST	REST_disc8	0.0857141	1.11767e-08	0	0	LEPROT	-0.590936	-4.82124	7.15737e-06	0.0284485
1	75206820	A	G	rs28857918	REST	REST_disc8	1.45302e-08	0.117225	0	0	CRYZ	0.696274	4.80282	7.68102e-06	0.0301259
1	8037496	A	G	rs161807	REST	REST_disc8	0.0174248	2.59514e-10	0	0	PARK7	0.483929	5.00697	3.48851e-06	0.0162353
1	89125917	A	G	rs6428475	REST	REST_disc8	1.11767e-08	0.0857141	0	0	CCBL2	-0.692328	-4.8454	6.52304e-06	0.0265355
1	89293365	C	A	rs12073606	REST	REST_disc8	1.45302e-08	0.0943339	0	0	CCBL2	-0.706537	-4.80943	7.48903e-06	0.0295619
1	89376336	C	G	rs12122700	REST	REST_disc8	1.62963e-10	0.0662372	0	0	CCBL2	-0.696274	-4.59335	1.69896e-05	0.0537505
1	89429149	C	T	rs1409149	REST	REST_disc8	1.82512e-10	0.0134077	0	0	CCBL2	-0.673023	-4.82715	6.99696e-06	0.0279316
1	89430420	G	A	rs1536259	REST	REST_disc8	0.0174248	2.59514e-10	0	0	CCBL2	-0.673023	-4.82715	6.99696e-06	0.0279316
1	89435414	G	A	rs3753679	REST	REST_disc8	1.82512e-10	0.021783	0	0	CCBL2	-0.673023	-4.82715	6.99696e-06	0.0279316
1	89443967	T	A	rs7517036	REST	REST_disc8	1.11767e-08	0.0744106	0	0	CCBL2	-0.703026	-5.31094	1.04942e-06	0.00605159
1	89475230	G	T	NA	REST	REST_disc8	1.45727e-10	0.0662372	0	0	GBP3	-0.703431	-5.45601	5.85619e-07	0.00366271
1	89614879	T	C	rs622861	REST	REST_disc8	0.00313567	3.18703e-10	0	0	GBP3	-0.645783	-4.54669	2.02281e-05	0.0587377
1	89615702	A	G	rs619178	REST	REST_disc8	0.0174248	1.12757e-11	0	0	GBP3	-0.645783	-4.54669	2.02281e-05	0.0587377
1	89661638	C	T	NA	REST	REST_disc8	0.0570464	6.4393e-12	0	0	GBP3	-0.645783	-4.54669	2.02281e-05	0.0587377
1	95352077	T	C	rs6694352	REST	REST_disc8	2.7463e-10	0.0254111	0	0	CNN3	-0.714861	-5.18751	1.71527e-06	0.00923434
20	29835158	C	A	rs6142150	REST	REST_disc8	0.00649096	2.04569e-10	0	0	FRG1B	0.607088	4.64166	1.41684e-05	0.0475156
20	29867246	A	G	rs8114254	REST	REST_disc8	1.82512e-10	0.00572091	0	0	FRG1B	0.584123	4.47544	2.63592e-05	0.069901
20	29871906	G	A	rs6058484	REST	REST_disc8	0.00369701	3.35259e-10	0	0	FRG1B	0.676593	4.55564	1.95636e-05	0.0582096
20	3338118	A	C	rs6051783	REST	REST_disc8	2.4501e-10	0.00369701	0	0	ITPA	-0.720679	-5.30917	1.05686e-06	0.00607055
20	3338953	C	T	rs6051784	REST	REST_disc8	2.1761e-10	0.00355368	0	0	ITPA	-0.788308	-5.94858	7.74953e-08	0.00071896
20	34099789	G	A	rs10359	REST	REST_disc8	3.18703e-10	0.00478846	0	0	CPNE1	-0.727602	-4.92058	4.88063e-06	0.0210144
20	34125311	C	T	rs6120973	REST	REST_disc8	1.35951e-11	0.0662372	0	0	CPNE1	-1.14064	-6.41896	1.0681e-08	0.000140988
20	34125311	C	T	rs6120973	REST	REST_disc8	1.35951e-11	0.0662372	0	0	ERGIC3	-0.829583	-4.35955	4.03616e-05	0.0934011
20	34138140	A	C	rs61479406	REST	REST_disc8	0.0662372	3.52136e-10	0	0	CPNE1	-1.05533	-5.6236	2.9633e-07	0.0020512
20	34219994	C	T	rs10211771	REST	REST_disc8	0.0662372	2.04569e-10	0	0	CPNE1	-0.951973	-6.63153	4.30575e-09	6.29697e-05
20	34319765	C	A	rs2425111	REST	REST_disc8	0.0662372	1.62963e-10	0	0	CPNE1	-1.22681	-8.29577	2.98655e-12	1.04528e-07
20	34344226	C	A	rs55761608	REST	REST_disc8	0.0893553	1.11767e-08	0	0	CPNE1	-1.55156	-11.3154	5.75384e-18	1.02313e-12
20	34394541	T	C	rs2425151	REST	REST_disc8	0.0825288	3.18703e-10	0	0	CPNE1	-0.951973	-6.63153	4.30575e-09	6.29697e-05
20	34423186	A	G	rs12480111	REST	REST_disc8	0.0744106	3.18703e-10	0	0	CPNE1	-1.56779	-8.75278	3.97219e-13	2.23164e-08
20	34481043	T	G	rs6058346	REST	REST_disc8	0.0857141	1.11767e-08	0	0	CPNE1	-0.974262	-6.84334	1.73e-09	2.89682e-05
20	34491343	G	A	rs6058355	REST	REST_disc8	0.0796412	3.69732e-10	0	0	CPNE1	-0.974262	-6.84334	1.73e-09	2.89682e-05
20	43300718	G	A	rs12480835	REST	REST_disc8	0.0796412	3.69732e-10	0	0	ADA	0.703031	4.35561	4.09471e-05	0.0944406
20	43316801	T	C	rs7269380	REST	REST_disc8	0.0662372	1.62963e-10	0	0	ADA	0.72798	4.75365	9.26814e-06	0.0345694
21	30124492	A	G	rs7280403	REST	REST_disc8	0.00589987	1.37935e-10	0	0	CCT8	0.765391	4.68195	1.21686e-05	0.0424392
21	30127390	G	C	rs55965613	REST	REST_disc8	0.00554459	1.62963e-10	0	0	CCT8	0.765391	4.68195	1.21686e-05	0.0424392
21	30218167	C	T	rs2738943	REST	REST_disc8	0.0744106	1.11767e-08	0	0	CCT8	0.928642	5.26564	1.25748e-06	0.00706733
21	37317952	A	C	rs6517318	REST	REST_disc8	0.01673	2.4501e-10	0	0	AP000688.8	-0.666128	-4.56894	1.86151e-05	0.0566333
21	37412752	C	T	rs2255858	REST	REST_disc8	3.18703e-10	0.0825288	0	0	AP000688.8	0.739654	5.48308	5.24893e-07	0.00332691
21	38451970	T	C	rs9981706	REST	REST_disc8	1.72611e-10	0.00313567	0	0	PIGP	0.833054	6.1193	3.79399e-08	0.0004009
21	38451977	G	A	rs9981207	REST	REST_disc8	1.72611e-10	0.00313567	0	0	PIGP	0.833054	6.1193	3.79399e-08	0.0004009
21	38466064	G	A	rs2835594	REST	REST_disc8	3.0885e-19	0.0662372	0	0	PIGP	0.833054	6.1193	3.79399e-08	0.0004009
21	38470504	T	C	rs11911508	REST	REST_disc8	0.0106604	1.82512e-10	0	0	PIGP	0.833054	6.1193	3.79399e-08	0.0004009
21	38521660	T	A	rs2835629	REST	REST_disc8	3.35259e-10	0.0825288	0	0	PIGP	0.732827	5.00108	3.56956e-06	0.0163626
21	38580815	T	G	rs2835669	REST	REST_disc8	1.11767e-08	0.0857141	0	0	PIGP	0.822996	4.96855	4.05165e-06	0.0180866
21	44323720	T	C	rs4148974	REST	REST_disc8	0.0076853	3.52136e-10	0	0	NDUFV3	-1.2834	-4.96321	4.13665e-06	0.0183506
22	24249739	C	T	rs5760105	REST	REST_disc8	1.11767e-08	0.0988833	0	0	GSTT1	-0.751564	-5.55345	3.94464e-07	0.002631
22	24295388	A	G	rs6003988	REST	REST_disc8	2.04569e-10	0.00649096	0	0	GSTT1	-0.928945	-7.30143	2.36417e-10	5.08146e-06
22	42444489	G	A	rs5758559	REST	REST_disc8	1.11767e-08	0.0857141	0	0	SMDT1	-0.738391	-5.7727	1.60659e-07	0.00131354
22	42982572	G	C	rs137091	REST	REST_disc8	2.04569e-10	0.0857141	0	0	RRP7A	0.687523	4.85017	6.40455e-06	0.0261803
2	114452229	A	G	rs10188078	REST	REST_disc8	1.05722e-11	0.0026336	0	0	PAX8	0.778372	4.54541	2.0325e-05	0.0589475
2	162584373	T	C	rs75110208	REST	REST_disc8	0.00649096	2.04569e-10	0	0	FAP	1.18949	4.71809	1.06107e-05	0.0380901
2	176020823	G	C	rs10184662	REST	REST_disc8	1.11767e-08	0.0893553	0	0	ATP5G3	0.387758	4.44495	2.95018e-05	0.074721
2	201805661	G	A	rs16836104	REST	REST_disc8	0.026324	2.55072e-19	0	0	PPIL3	-0.802871	-4.76259	8.95747e-06	0.0337613
2	201805661	G	A	rs16836104	REST	REST_disc8	0.026324	2.55072e-19	0	0	CFLAR	-0.691353	-4.44633	2.93523e-05	0.0746106
2	201813830	A	G	rs16836160	REST	REST_disc8	1.69772e-11	0.0662372	0	0	PPIL3	-0.802871	-4.76259	8.95747e-06	0.0337613
2	201813830	A	G	rs16836160	REST	REST_disc8	1.69772e-11	0.0662372	0	0	CFLAR	-0.691353	-4.44633	2.93523e-05	0.0746106
2	201819483	A	T	rs11892372	REST	REST_disc8	0.0662372	1.72611e-10	0	0	PPIL3	-0.88382	-5.41023	7.04458e-07	0.00427293
2	201819483	A	T	rs11892372	REST	REST_disc8	0.0662372	1.72611e-10	0	0	CFLAR	-0.789684	-5.28647	1.15719e-06	0.00658358
2	201894943	T	A	rs16836591	REST	REST_disc8	0.00672793	3.05158e-10	0	0	PPIL3	-0.88382	-5.41023	7.04458e-07	0.00427293
2	201894943	T	A	rs16836591	REST	REST_disc8	0.00672793	3.05158e-10	0	0	CFLAR	-0.789684	-5.28647	1.15719e-06	0.00658358
2	201920618	C	T	rs13389349	REST	REST_disc8	2.31177e-10	0.00447698	0	0	PPIL3	-0.802871	-4.76259	8.95747e-06	0.0337613
2	201920618	C	T	rs13389349	REST	REST_disc8	2.31177e-10	0.00447698	0	0	CFLAR	-0.691353	-4.44633	2.93523e-05	0.0746106
2	201956855	T	C	rs7579337	REST	REST_disc8	0.0857141	1.08356e-08	0	0	PPIL3	-0.802871	-4.76259	8.95747e-06	0.0337613
2	201956855	T	C	rs7579337	REST	REST_disc8	0.0857141	1.08356e-08	0	0	CFLAR	-0.691353	-4.44633	2.93523e-05	0.0746106
2	201973935	C	T	rs10165493	REST	REST_disc8	0.0232019	1.60775e-19	0	0	PPIL3	-0.802871	-4.76259	8.95747e-06	0.0337613
2	201973935	C	T	rs10165493	REST	REST_disc8	0.0232019	1.60775e-19	0	0	CFLAR	-0.691353	-4.44633	2.93523e-05	0.0746106
2	201973935	C	T	rs10165493	REST	REST_disc8	2.04569e-10	0.00355368	0	0	PPIL3	-0.802871	-4.76259	8.95747e-06	0.0337613
2	201973935	C	T	rs10165493	REST	REST_disc8	2.04569e-10	0.00355368	0	0	CFLAR	-0.691353	-4.44633	2.93523e-05	0.0746106
2	201982544	C	T	rs2881928	REST	REST_disc8	0.0943339	1.33369e-08	0	0	CFLAR	-0.873918	-6.11694	3.83178e-08	0.000403484
2	201982544	C	T	rs2881928	REST	REST_disc8	0.0943339	1.33369e-08	0	0	PPIL3	-0.828623	-4.96444	4.1169e-06	0.0182916
2	202003010	C	T	rs7560613	REST	REST_disc8	0.0662372	2.1761e-10	0	0	CFLAR	-0.873918	-6.11694	3.83178e-08	0.000403484
2	202003010	C	T	rs7560613	REST	REST_disc8	0.0662372	2.1761e-10	0	0	PPIL3	-0.828623	-4.96444	4.1169e-06	0.0182916
2	202014238	C	G	rs12721505	REST	REST_disc8	1.52487e-11	0.00341327	0	0	CFLAR	-0.818623	-5.5676	3.7239e-07	0.00248889
2	202014238	C	G	rs12721505	REST	REST_disc8	1.52487e-11	0.00341327	0	0	PPIL3	-0.784991	-4.62908	1.48554e-05	0.0490727
2	202015114	G	T	rs7585993	REST	REST_disc8	1.27519e-08	0.0857141	0	0	CFLAR	-0.818623	-5.5676	3.7239e-07	0.00248889
2	202015114	G	T	rs7585993	REST	REST_disc8	1.27519e-08	0.0857141	0	0	PPIL3	-0.784991	-4.62908	1.48554e-05	0.0490727
2	20914876	A	G	rs112842206	REST	REST_disc8	3.05158e-10	0.0893553	0	0	C2orf43	0.809788	5.37494	8.11933e-07	0.00481302
2	239883557	T	C	rs4544463	REST	REST_disc8	0.0857141	1.11767e-08	0	0	HES6	0.960862	4.57574	1.8148e-05	0.0557351
2	33395813	C	T	rs62146669	REST	REST_disc8	1.62963e-10	0.0662372	0	0	LTBP1	-0.709604	-5.29197	1.13207e-06	0.00646823
2	33400439	C	A	rs4670747	REST	REST_disc8	1.62963e-10	0.0662372	0	0	LTBP1	-0.647618	-4.72608	1.02937e-05	0.0372837
2	33412535	C	A	rs6707962	REST	REST_disc8	1.62963e-10	0.00554459	0	0	LTBP1	-0.647618	-4.72608	1.02937e-05	0.0372837
2	37600427	G	A	rs6708310	REST	REST_disc8	0.0032734	3.52136e-10	0	0	QPCT	1.63734	6.94846	1.09794e-09	1.95453e-05
2	42414793	T	G	rs2719131	REST	REST_disc8	2.04569e-10	0.0662372	0	0	COX7A2L	0.543407	5.39158	7.59392e-07	0.0045442
2	42423169	A	G	rs1470051	REST	REST_disc8	0.00589987	1.72611e-10	0	0	COX7A2L	0.543407	5.39158	7.59392e-07	0.0045442
2	42425140	A	G	rs10171919	REST	REST_disc8	0.00589987	4.98651e-19	0	0	COX7A2L	0.543407	5.39158	7.59392e-07	0.0045442
2	42428850	G	A	rs11693605	REST	REST_disc8	0.00608999	1.37935e-10	0	0	COX7A2L	0.498395	4.87619	5.79377e-06	0.0241733
2	49114458	G	T	rs61037123	REST	REST_disc8	2.04569e-10	0.00649096	0	0	FBXO11	-1.059	-4.38203	3.71769e-05	0.0885452
2	56001849	T	G	rs11888377	REST	REST_disc8	1.11767e-08	0.0857141	0	0	EFEMP1	1.06565	6.23106	2.36938e-08	0.0002781
2	56020429	C	T	rs62167694	REST	REST_disc8	1.54167e-10	0.0147607	0	0	EFEMP1	0.777515	4.8036	7.65815e-06	0.0300756
2	56029071	A	C	rs1344732	REST	REST_disc8	0.0147607	1.54167e-10	0	0	EFEMP1	0.777515	4.8036	7.65815e-06	0.0300756
2	56032999	T	C	rs12615158	REST	REST_disc8	0.0662372	1.82512e-10	0	0	EFEMP1	0.90748	5.59248	3.36481e-07	0.00228522
2	62521326	A	G	rs10197990	REST	REST_disc8	0.00572091	1.6104e-11	0	0	USP34	1.00594	4.66206	1.31187e-05	0.0451459
2	62599362	A	C	rs4352220	REST	REST_disc8	1.11767e-08	0.0825288	0	0	CCT4	0.847248	4.35384	4.12123e-05	0.094586
3	10057466	A	G	rs400301	REST	REST_disc8	0.00649096	2.59514e-10	0	0	BRK1	-0.98296	-5.62814	2.90889e-07	0.00201846
3	10062227	A	G	rs28815328	REST	REST_disc8	0.0254111	2.04569e-10	0	0	BRK1	-0.625996	-4.62349	1.51713e-05	0.0494362
3	10170190	C	T	rs113406084	REST	REST_disc8	1.62963e-10	0.00478846	0	0	BRK1	-0.767005	-4.77799	8.44624e-06	0.0325037
3	134191938	C	T	rs9841212	REST	REST_disc8	3.18703e-10	0.0825288	0	0	ANAPC13	-0.639831	-5.76127	1.68407e-07	0.00131354
3	134205071	G	T	rs1874883	REST	REST_disc8	1.11767e-08	0.112073	0	0	ANAPC13	-0.639831	-5.76127	1.68407e-07	0.00131354
3	134261342	G	T	rs9835204	REST	REST_disc8	3.05158e-10	0.069165	0	0	ANAPC13	-0.639831	-5.76127	1.68407e-07	0.00131354
3	134282796	C	G	rs9815894	REST	REST_disc8	1.20399e-11	0.00628871	0	0	ANAPC13	-0.639831	-5.76127	1.68407e-07	0.00131354
3	134321523	T	C	rs4519744	REST	REST_disc8	2.04569e-10	0.0030073	0	0	ANAPC13	-0.646623	-5.76793	1.63849e-07	0.00131354
3	134325657	T	G	rs4074523	REST	REST_disc8	0.0662372	2.04569e-10	0	0	ANAPC13	-0.646623	-5.76793	1.63849e-07	0.00131354
3	134332222	C	A	rs9838467	REST	REST_disc8	1.62963e-10	0.0662372	0	0	ANAPC13	-0.593874	-5.31793	1.02047e-06	0.00592368
3	134332319	C	T	rs9838621	REST	REST_disc8	3.70205e-19	0.026324	0	0	ANAPC13	-0.593874	-5.31793	1.02047e-06	0.00592368
3	158290717	T	C	rs17629414	REST	REST_disc8	0.0988833	1.27519e-08	0	0	LXN	-0.700008	-4.60129	1.64907e-05	0.052599
3	158382093	A	G	rs891464	REST	REST_disc8	0.112073	1.11767e-08	0	0	LXN	0.671992	4.5534	1.97282e-05	0.0582096
3	15900973	A	C	rs62243667	REST	REST_disc8	0.00313567	2.04569e-10	0	0	ANKRD28	-0.755958	-4.44858	2.91093e-05	0.0745586
3	194641297	G	A	rs78268619	REST	REST_disc8	2.4501e-10	0.0254111	0	0	FAM43A	1.1329	4.48776	2.51832e-05	0.06762
3	53338761	T	C	rs13100097	REST	REST_disc8	0.0662372	1.62963e-10	0	0	DCP1A	0.70446	4.40058	3.47334e-05	0.084181
3	99147683	G	A	rs9833999	REST	REST_disc8	3.52136e-10	0.0857141	0	0	COL8A1	-0.764181	-5.20985	1.56984e-06	0.00853441
4	178363378	G	A	rs11131799	REST	REST_disc8	9.54828e-12	0.00697095	0	0	AGA	-0.682553	-5.03039	3.18349e-06	0.0152376
4	184780332	C	A	rs892837	REST	REST_disc8	1.69772e-11	0.0106604	0	0	RWDD4	-0.505309	-4.62659	1.49955e-05	0.0494362
5	178591246	A	G	rs72818610	REST	REST_disc8	0.00462202	1.12757e-11	0	0	RNF130	1.24186	4.34801	4.20983e-05	0.0960754
5	178983748	A	G	rs10064596	REST	REST_disc8	0.0662372	1.37935e-10	0	0	HNRNPH1	-0.523657	-4.88237	5.65723e-06	0.0236973
5	54380840	A	G	rs12657959	REST	REST_disc8	0.0038506	1.69772e-11	0	0	GPX8	0.941788	5.01447	3.38784e-06	0.0159496
5	96250928	G	A	rs2548521	REST	REST_disc8	1.11767e-08	0.0857141	0	0	ERAP2	0.93927	7.55986	7.62805e-11	1.75062e-06
5	96271638	G	A	rs2617434	REST	REST_disc8	3.18703e-10	0.0180406	0	0	ERAP2	0.93927	7.55986	7.62805e-11	1.75062e-06
5	96272420	G	T	rs2548224	REST	REST_disc8	1.82512e-10	0.0154087	0	0	ERAP2	1.02747	9.16959	6.32388e-14	4.81662e-09
6	111234895	T	C	rs9386956	REST	REST_disc8	0.0857141	1.11767e-08	0	0	REV3L	0.788628	4.34148	4.31116e-05	0.0978126
6	160146224	G	A	rs9457712	REST	REST_disc8	1.08356e-08	0.0943339	0	0	MRPL18	0.363525	5.64026	2.76818e-07	0.00193771
6	160224543	G	A	rs1109600	REST	REST_disc8	0.00462202	3.18703e-10	0	0	MRPL18	0.471239	8.54605	9.89308e-13	4.90812e-08
6	167687098	T	G	rs5010933	REST	REST_disc8	0.0893553	1.11767e-08	0	0	RNASET2	-0.66933	-4.43089	3.10708e-05	0.0779037
6	31324154	A	G	rs1050379	REST	REST_disc8	0.0893553	1.11767e-08	0	0	IER3	-0.863086	-4.68572	1.19963e-05	0.0421393
6	31353452	T	C	rs6904465	REST	REST_disc8	0.026324	1.82512e-10	0	0	MICA	-1.08229	-7.0739	6.37096e-10	1.18674e-05
6	31363948	G	A	rs28366132	REST	REST_disc8	0.00313567	3.18703e-10	0	0	MICA	-0.946697	-7.00191	8.70837e-10	1.56622e-05
6	31367989	A	C	rs6930344	REST	REST_disc8	0.0128199	3.18703e-10	0	0	MICA	-0.937527	-4.56436	1.89366e-05	0.0574345
6	31368632	A	G	rs2596538	REST	REST_disc8	0.0893553	1.11767e-08	0	0	MICA	-0.946697	-7.00191	8.70837e-10	1.56622e-05
6	31380854	T	G	rs6934311	REST	REST_disc8	0.0662372	3.0885e-19	0	0	MICA	-0.996805	-6.72584	2.87114e-09	4.45892e-05
6	31381458	T	C	rs9266814	REST	REST_disc8	0.0662372	5.31563e-19	0	0	MICA	-0.976377	-6.50704	7.33668e-09	9.92686e-05
6	31473844	T	C	rs2286713	REST	REST_disc8	3.18703e-10	0.00313567	0	0	MICB	-0.627907	-4.35766	4.06417e-05	0.0939079
6	31475413	G	A	rs3130615	REST	REST_disc8	2.82108e-19	0.026324	0	0	MICB	-0.747771	-5.23225	1.43623e-06	0.00791827
6	33715391	A	G	rs73743336	REST	REST_disc8	0.112073	1.11767e-08	0	0	NUDT3	1.56731	4.65652	1.33962e-05	0.0458814
6	35238576	T	C	rs112018202	REST	REST_disc8	3.52136e-10	0.0032734	0	0	ZNF76	1.28379	4.35979	4.03273e-05	0.0934011
6	4550572	C	T	rs403448	REST	REST_disc8	1.62963e-10	0.0163906	0	0	FAM50B	1.00435	5.00633	3.4971e-06	0.0162487
6	80486611	G	A	rs714702	REST	REST_disc8	2.4501e-10	0.00649096	0	0	LCA5	-0.619976	-4.53658	2.10052e-05	0.0604145
7	101517108	A	G	rs13241079	REST	REST_disc8	0.01254	2.4501e-10	0	0	LRWD1	1.33503	4.51932	2.23987e-05	0.0629626
7	101549606	G	T	rs10227516	REST	REST_disc8	2.04569e-10	0.0857141	0	0	LRWD1	1.17881	4.43592	3.05011e-05	0.0766956
7	103098034	T	C	rs4609135	REST	REST_disc8	0.0662372	3.18703e-10	0	0	POLR2J3	1.08335	4.5216	2.22096e-05	0.0625509
7	135362926	A	G	rs3110785	REST	REST_disc8	0.0825288	1.08356e-08	0	0	C7orf73	-0.540687	-4.54956	2.00129e-05	0.0587377
7	150740902	G	A	rs12539332	REST	REST_disc8	1.22225e-08	0.112073	0	0	REPIN1	1.07967	4.49873	2.41793e-05	0.0662169
7	22832711	A	G	rs4722185	REST	REST_disc8	0.112073	1.27519e-08	0	0	TOMM7	-0.702136	-4.47985	2.59326e-05	0.0691291
7	22862183	A	G	rs2270107	REST	REST_disc8	0.0662372	3.18703e-10	0	0	TOMM7	-0.674674	-4.96366	4.12939e-06	0.018322
7	22862467	A	G	rs2270105	REST	REST_disc8	0.0857141	2.1761e-10	0	0	TOMM7	-0.674674	-4.96366	4.12939e-06	0.018322
7	23530800	G	A	rs10228640	REST	REST_disc8	3.52136e-10	0.0662372	0	0	TRA2A	-0.844587	-4.63285	1.46461e-05	0.0487541
7	44877197	A	C	rs10247923	REST	REST_disc8	0.11015	1.11767e-08	0	0	PPIA	0.841283	4.55456	1.96425e-05	0.0582096
7	44888578	C	G	rs7793580	REST	REST_disc8	0.01254	2.4501e-10	0	0	PPIA	0.841283	4.55456	1.96425e-05	0.0582096
7	44911340	C	T	rs111947388	REST	REST_disc8	1.11767e-08	0.0857141	0	0	PPIA	0.847499	4.71309	1.08141e-05	0.038606
7	44924627	A	C	rs6966024	REST	REST_disc8	0.0174248	1.05722e-11	0	0	PPIA	0.847499	4.71309	1.08141e-05	0.038606
7	6883245	C	T	rs62442303	REST	REST_disc8	2.4501e-10	0.0106604	0	0	CCZ1	0.754746	4.38679	3.65337e-05	0.0875856
7	73157882	A	C	rs1880953	REST	REST_disc8	0.0857141	1.27519e-08	0	0	WBSCR27	1.30333	9.00119	1.32793e-13	9.22577e-09
7	73187517	C	T	rs6460055	REST	REST_disc8	3.05158e-10	0.069165	0	0	WBSCR27	1.39071	9.34484	2.92516e-14	2.8014e-09
7	73188574	T	C	rs11979680	REST	REST_disc8	0.0662372	1.45727e-10	0	0	WBSCR27	1.39071	9.34484	2.92516e-14	2.8014e-09
7	73191226	T	C	rs6460056	REST	REST_disc8	0.0174248	1.45727e-10	0	0	WBSCR27	1.39071	9.34484	2.92516e-14	2.8014e-09
7	73245179	G	A	rs4458741	REST	REST_disc8	1.45727e-10	0.00478846	0	0	WBSCR27	1.51189	11.4456	3.31228e-18	1.02313e-12
7	73256967	T	C	rs10233171	REST	REST_disc8	0.00589987	2.4501e-10	0	0	WBSCR27	1.52896	11.7278	1.00739e-18	8.96667e-13
7	75038408	G	A	rs77497827	REST	REST_disc8	1.11767e-08	0.112073	0	0	WBSCR16	-0.695869	-4.83933	6.67712e-06	0.0270461
7	7620613	T	C	rs28622032	REST	REST_disc8	0.026324	2.04569e-10	0	0	ZNF12	0.662853	4.34629	4.23632e-05	0.0966071
7	76266155	T	C	rs62473773	REST	REST_disc8	0.0213441	2.4501e-10	0	0	POMZP3	-0.662683	-4.4267	3.15536e-05	0.0787403
7	76970316	G	T	rs11760571	REST	REST_disc8	1.62963e-10	0.00313567	0	0	TMEM60	-1.5464	-5.63377	2.84263e-07	0.00198066
8	11617142	T	C	rs11785481	REST	REST_disc8	0.0662372	1.69772e-11	0	0	CTSB	0.902237	4.41307	3.31757e-05	0.0815509
8	11619205	G	C	rs13281294	REST	REST_disc8	2.04569e-10	0.0117218	0	0	CTSB	0.994461	4.80501	7.61679e-06	0.0299672
8	11735315	C	T	rs904016	REST	REST_disc8	3.0885e-19	0.0243517	0	0	CTSB	-0.715787	-4.42047	3.22858e-05	0.0801007
8	143844650	G	A	rs7012804	REST	REST_disc8	1.33369e-08	0.0988833	0	0	LYNX1	0.685086	5.3599	8.62475e-07	0.00509125
8	143848210	G	A	rs1369453	REST	REST_disc8	1.45727e-10	0.00478846	0	0	LYNX1	-0.621675	-4.59172	1.70931e-05	0.0538172
8	143851375	T	C	rs4506190	REST	REST_disc8	0.0662372	1.37935e-10	0	0	LYNX1	-0.621675	-4.59172	1.70931e-05	0.0538172
8	143858846	T	G	rs112752952	REST	REST_disc8	0.00478846	2.59514e-10	0	0	LYNX1	0.778066	6.72824	2.84161e-09	4.45266e-05
8	143875204	A	G	rs2585160	REST	REST_disc8	0.0254111	3.05158e-10	0	0	LYNX1	0.778066	6.72824	2.84161e-09	4.45266e-05
8	143877544	G	A	rs2717612	REST	REST_disc8	3.52136e-10	0.0662372	0	0	LYNX1	0.644679	4.92463	4.80468e-06	0.0209215
8	143903172	A	G	rs45581637	REST	REST_disc8	0.0662372	1.82512e-10	0	0	LYNX1	0.79173	6.91949	1.24467e-09	2.2045e-05
8	143903181	A	G	rs45552839	REST	REST_disc8	0.0825288	1.82512e-10	0	0	LYNX1	0.839527	7.2151	3.44565e-10	7.00153e-06
8	143905908	A	G	rs4013170	REST	REST_disc8	0.0857141	1.11767e-08	0	0	LY6E	-0.637218	-4.56418	1.89497e-05	0.0574356
8	143916645	A	G	rs1858664	REST	REST_disc8	0.112073	1.11767e-08	0	0	LYNX1	-0.59837	-4.4588	2.80322e-05	0.0732697
8	143965700	T	C	rs12678054	REST	REST_disc8	0.00431921	1.05722e-11	0	0	LY6E	-0.595349	-4.48566	2.53799e-05	0.0679648
8	144034815	G	A	rs149314731	REST	REST_disc8	2.04569e-10	0.0662372	0	0	LY6E	-0.579694	-4.36537	3.95131e-05	0.092312
8	144034815	G	A	rs149314731	REST	REST_disc8	2.04569e-10	0.0662372	0	0	LYNX1	0.57133	4.34562	4.24657e-05	0.0967049
8	144034815	G	A	rs149314731	REST	REST_disc8	2.04569e-10	0.0662372	0	0	LY6E	-0.579694	-4.36537	3.95131e-05	0.092312
8	144034815	G	A	rs149314731	REST	REST_disc8	2.04569e-10	0.0662372	0	0	LYNX1	0.57133	4.34562	4.24657e-05	0.0967049
8	144091526	T	C	rs11775990	REST	REST_disc8	0.0893553	3.69732e-10	0	0	LY6E	0.745718	5.7317	1.90215e-07	0.00144417
8	144649650	A	C	rs13254352	REST	REST_disc8	0.0662372	2.04569e-10	0	0	GSDMD	0.862228	4.89127	5.46638e-06	0.0230832
8	144658711	G	A	rs872935	REST	REST_disc8	3.05158e-10	0.00672793	0	0	NAPRT1	-0.732542	-5.03645	3.10892e-06	0.0149326
8	144662353	G	A	rs1062391	REST	REST_disc8	1.45727e-10	0.00628871	0	0	NAPRT1	-0.733347	-5.00558	3.50747e-06	0.0162902
9	101027007	G	T	rs10985642	REST	REST_disc8	1.27519e-08	0.115933	0	0	TBC1D2	0.729051	4.37694	3.78763e-05	0.0897287
9	101037303	G	A	rs7874856	REST	REST_disc8	2.04569e-10	0.0662372	0	0	TBC1D2	0.729051	4.37694	3.78763e-05	0.0897287
9	114333823	G	A	rs77083817	REST	REST_disc8	1.37935e-10	0.0662372	0	0	PTGR1	1.12373	6.08492	4.38295e-08	0.000453114
9	114334065	G	T	rs76851613	REST	REST_disc8	1.27519e-08	0.0988833	0	0	PTGR1	1.12373	6.08492	4.38295e-08	0.000453114
9	130267777	C	G	rs1277	REST	REST_disc8	0.0026336	1.62963e-10	0	0	STXBP1	0.773474	4.48072	2.58493e-05	0.0689717
9	139775043	A	G	rs7023607	REST	REST_disc8	0.00589987	1.69772e-11	0	0	EDF1	-0.56395	-4.48928	2.5042e-05	0.06762
9	139807011	A	G	rs17250448	REST	REST_disc8	0.0744106	2.1761e-10	0	0	EDF1	-0.56395	-4.48928	2.5042e-05	0.06762
9	139811482	G	A	rs7039663	REST	REST_disc8	1.82512e-10	0.0662372	0	0	EDF1	-0.56395	-4.48928	2.5042e-05	0.06762
9	139820048	A	G	rs17250673	REST	REST_disc8	0.0662372	4.39731e-12	0	0	EDF1	-0.583228	-4.76478	8.88296e-06	0.0337613
9	139838918	C	A	rs7859131	REST	REST_disc8	1.60775e-19	0.026324	0	0	EDF1	-0.515205	-5.04847	2.966e-06	0.0143555
9	139860490	A	G	rs72761097	REST	REST_disc8	0.0744106	1.72611e-10	0	0	EDF1	-0.490431	-4.56356	1.89935e-05	0.0575184
9	139906513	T	C	rs2271863	REST	REST_disc8	0.0205013	3.74594e-12	0	0	CLIC3	0.694673	5.32396	9.96158e-07	0.00579598
9	34198019	G	T	rs7036537	REST	REST_disc8	2.02478e-19	0.026324	0	0	NUDT2	-0.838783	-5.75611	1.72026e-07	0.00132088
9	34263412	C	G	rs10814085	REST	REST_disc8	2.59514e-10	0.00288092	0	0	NUDT2	-0.838783	-5.75611	1.72026e-07	0.00132088
9	77703431	T	C	rs73544571	REST	REST_disc8	0.00554459	1.62963e-10	0	0	NMRK1	-0.562387	-5.01677	3.35749e-06	0.0158928
10	100166506	A	C	rs10732782	REST	REST_disc9	2.88325e-12	0.0307314	0	0	PYROXD2	0.731797	4.91203	5.04478e-06	0.021509
10	100169472	T	C	rs9804285	REST	REST_disc9	9.09225e-10	0.00594654	0	0	PYROXD2	0.731797	4.91203	5.04478e-06	0.021509
10	100173806	T	C	rs6584205	REST	REST_disc9	0.0495455	5.4177e-12	0	0	PYROXD2	0.731797	4.91203	5.04478e-06	0.021509
10	125617639	C	T	rs77918615	REST	REST_disc9	9.33212e-11	0.0849079	0	0	C10orf88	1.52317	4.58013	1.78518e-05	0.0553421
10	125632853	T	C	rs56146854	REST	REST_disc9	0.016215	5.09499e-12	0	0	FAM53B	1.15591	4.89552	5.37721e-06	0.0227405
10	127475151	T	A	rs11244646	REST	REST_disc9	8.18216e-13	0.0255353	0	0	UROS	-0.49351	-5.80527	1.40444e-07	0.00117779
10	127524168	A	C	rs1891360	REST	REST_disc9	1.99409e-12	0.119398	0	0	UROS	0.456149	4.92432	4.8104e-06	0.0209404
10	127644960	G	A	rs10794043	REST	REST_disc9	8.40277e-10	0.0179368	0	0	UROS	0.630836	5.68184	2.33464e-07	0.00166793
10	127670426	A	G	rs11244748	REST	REST_disc9	1.88073e-08	0.141549	0	0	UROS	-0.425135	-4.36394	3.97192e-05	0.092312
10	127674027	T	C	rs11244751	REST	REST_disc9	9.09225e-10	0.055313	0	0	UROS	-0.425135	-4.36394	3.97192e-05	0.092312
10	132963593	C	T	rs12411763	REST	REST_disc9	0.116317	1.95183e-08	0	0	BNIP3	-0.839442	-4.56561	1.88481e-05	0.057231
10	71896843	T	C	rs12356536	REST	REST_disc9	9.09225e-10	0.016215	0	0	PPA1	0.672154	4.54306	2.05035e-05	0.0594235
10	79165830	G	A	rs35806	REST	REST_disc9	3.99608e-12	0.00520145	0	0	POLR3A	-0.69344	-4.40608	3.40394e-05	0.0833445
10	99659513	A	G	rs2486853	REST	REST_disc9	0.00321837	2.62173e-12	0	0	ARHGAP19	1.45058	5.52943	4.34931e-07	0.00283265
10	99674633	T	C	rs10883015	REST	REST_disc9	0.00321837	8.53024e-10	0	0	RRP12	-0.664438	-4.74547	9.56162e-06	0.0352769
11	118886117	T	C	rs10111	REST	REST_disc9	0.141549	9.38454e-10	0	0	TRAPPC4	0.970279	8.56426	9.1287e-13	4.78515e-08
11	478147	C	A	rs79440439	REST	REST_disc9	0.0337304	3.66307e-10	0	0	RNH1	-0.904001	-5.01405	3.39339e-06	0.0159496
11	57265400	C	T	rs2581922	REST	REST_disc9	8.40277e-10	0.141549	0	0	TIMM10	0.919321	5.73197	1.90006e-07	0.00144417
11	57278733	T	C	rs2511984	REST	REST_disc9	8.80105e-10	0.0186467	0	0	TIMM10	0.919321	5.73197	1.90006e-07	0.00144417
11	57776430	C	A	rs56245847	REST	REST_disc9	0.0307314	2.88325e-12	0	0	C11orf31	0.636079	4.50311	2.37897e-05	0.0654699
11	61756789	G	T	rs7128714	REST	REST_disc9	3.11e-08	0.092064	0	0	GANAB	1.22711	4.40106	3.46715e-05	0.084181
11	61756876	A	G	rs7109035	REST	REST_disc9	1.99409e-12	0.0180298	0	0	GANAB	1.22711	4.40106	3.46715e-05	0.084181
11	6341365	T	C	rs11544764	REST	REST_disc9	0.0255353	8.18216e-13	0	0	PRKCDBP	1.1649	6.08126	4.45079e-08	0.000458117
11	73876382	A	G	rs1405654	REST	REST_disc9	0.0408243	8.94483e-10	0	0	POLD3	-0.811113	-4.41714	3.26831e-05	0.0806457
12	105528804	T	G	rs1196814	REST	REST_disc9	8.04831e-10	0.141549	0	0	C12orf75	0.559408	4.41931	3.24239e-05	0.0802022
12	110279819	A	G	rs10774931	REST	REST_disc9	0.0272047	1.99409e-12	0	0	GLTP	-0.719965	-6.14407	3.41871e-08	0.000370916
12	110296095	G	C	rs4766488	REST	REST_disc9	4.26322e-12	0.0056503	0	0	GLTP	0.792838	8.11969	6.49474e-12	2.1599e-07
12	53735736	T	C	rs6580946	REST	REST_disc9	0.0180298	7.94593e-10	0	0	PFDN5	0.865646	7.02992	7.7117e-10	1.42147e-05
12	53742387	G	A	rs11170508	REST	REST_disc9	2.33212e-12	0.0175322	0	0	PFDN5	0.89538	7.39484	1.57171e-10	3.47697e-06
12	53742604	A	C	rs3221466	REST	REST_disc9	0.141549	2.33212e-12	0	0	PFDN5	0.847723	6.8182	1.92832e-09	3.12403e-05
12	53745800	T	C	rs144680237	REST	REST_disc9	0.116317	1.99409e-12	0	0	PFDN5	0.814258	6.17233	3.03531e-08	0.000344611
12	53778650	T	G	rs2446066	REST	REST_disc9	0.0408513	9.33212e-11	0	0	PRR13	-0.634621	-4.64601	1.3938e-05	0.0474159
12	53787953	C	T	rs2460882	REST	REST_disc9	2.75207e-08	0.141549	0	0	PRR13	-0.634621	-4.64601	1.3938e-05	0.0474159
12	54262212	G	A	rs7979996	REST	REST_disc9	0.0190626	9.33212e-11	0	0	EIF4B	1.33064	4.48066	2.58547e-05	0.0689717
12	54272155	C	T	rs10876511	REST	REST_disc9	0.00321837	9.33212e-11	0	0	EIF4B	1.51989	5.00357	3.53499e-06	0.0163626
12	54272155	C	T	rs10876511	REST	REST_disc9	0.00321837	9.33212e-11	0	0	SPRYD3	1.14089	4.48468	2.5472e-05	0.0681857
12	54272155	C	T	rs10876511	REST	REST_disc9	0.00321837	9.33212e-11	0	0	AAAS	-1.39644	-4.4795	2.59657e-05	0.0692093
12	57320618	C	T	rs11172067	REST	REST_disc9	1.03349e-12	0.141549	0	0	DTX3	1.00895	4.95971	4.19321e-06	0.0185851
12	57320618	C	T	rs11172067	REST	REST_disc9	1.03349e-12	0.141549	0	0	TSPAN31	0.94511	4.61965	1.5392e-05	0.0499927
12	7005357	G	C	ss1388026156	REST	REST_disc9	0.141549	3.24564e-08	0	0	SPSB2	1.13438	9.19706	5.60358e-14	4.77247e-09
13	114476911	T	C	rs7489746	REST	REST_disc9	0.0975993	7.85124e-10	0	0	TMEM255B	0.9776	4.93902	4.54391e-06	0.0199796
13	38113615	A	C	rs7324611	REST	REST_disc9	0.116317	1.70326e-12	0	0	POSTN	0.642228	4.47311	2.65874e-05	0.0703665
13	38151202	G	T	rs9547964	REST	REST_disc9	3.99608e-12	0.00306645	0	0	POSTN	0.774562	4.38427	3.68736e-05	0.0881213
13	43597932	G	C	rs2281777	REST	REST_disc9	2.57182e-08	0.141549	0	0	DNAJC15	-1.19504	-10.8914	3.51348e-17	5.31643e-12
13	43605803	C	A	rs4344619	REST	REST_disc9	0.0480334	1.70326e-12	0	0	DNAJC15	0.572257	4.6935	1.16482e-05	0.0411714
13	43619745	T	C	rs9533358	REST	REST_disc9	0.00495201	8.28119e-10	0	0	DNAJC15	-0.876694	-8.31553	2.73704e-12	1.03799e-07
13	43656817	A	G	rs9315988	REST	REST_disc9	5.09499e-12	0.141549	0	0	DNAJC15	-0.876694	-8.31553	2.73704e-12	1.03799e-07
13	43661306	C	T	rs9525735	REST	REST_disc9	0.0211855	2.88325e-12	0	0	DNAJC15	-0.876694	-8.31553	2.73704e-12	1.03799e-07
13	43673052	T	C	rs73190322	REST	REST_disc9	0.0480334	7.85124e-10	0	0	DNAJC15	-0.876694	-8.31553	2.73704e-12	1.03799e-07
13	43683020	G	A	rs11346	REST	REST_disc9	0.00495201	5.11941e-12	0	0	DNAJC15	-0.876694	-8.31553	2.73704e-12	1.03799e-07
13	44410669	T	C	rs9533646	REST	REST_disc9	0.0408513	7.85124e-10	0	0	CCDC122	-0.685974	-4.47608	2.62971e-05	0.0698957
13	44413523	T	C	rs7320988	REST	REST_disc9	0.0394904	1.77072e-08	0	0	CCDC122	-0.750753	-5.22759	1.46305e-06	0.00803566
14	102349907	G	A	rs2720207	REST	REST_disc9	0.141549	1.03349e-12	0	0	HSP90AA1	-0.627767	-5.06319	2.79983e-06	0.0137462
14	102359164	C	G	rs2720221	REST	REST_disc9	0.0356687	3.99608e-12	0	0	HSP90AA1	-0.627767	-5.06319	2.79983e-06	0.0137462
14	104816652	T	C	rs75732278	REST	REST_disc9	0.00400428	8.04831e-10	0	0	CEP170B	0.76538	4.69339	1.16531e-05	0.0411762
14	23648003	A	G	rs59057780	REST	REST_disc9	3.52049e-12	0.0190626	0	0	PABPN1	1.36372	4.36848	3.90667e-05	0.0917641
14	23736797	T	C	rs8007396	REST	REST_disc9	0.0175322	3.99608e-12	0	0	EFS	0.81978	5.04666	2.98718e-06	0.0144227
15	71114521	T	C	rs28654744	REST	REST_disc9	8.94483e-10	0.110206	0	0	LARP6	0.461958	4.8984	5.31782e-06	0.022504
15	71156288	T	C	rs4777317	REST	REST_disc9	0.00423355	3.52049e-12	0	0	LARP6	0.468644	5.11902	2.24819e-06	0.0117224
15	71165088	A	G	rs12902589	REST	REST_disc9	0.00321837	2.62173e-12	0	0	LARP6	0.468644	5.11902	2.24819e-06	0.0117224
15	71169352	A	T	rs2031017	REST	REST_disc9	9.09225e-10	0.0367866	0	0	LARP6	0.468644	5.11902	2.24819e-06	0.0117224
15	75059627	A	G	rs12903541	REST	REST_disc9	2.88325e-12	0.0186467	0	0	RPP25	0.743513	5.40991	7.05374e-07	0.0042762
15	75102714	G	A	rs12591513	REST	REST_disc9	8.40277e-10	0.0056503	0	0	RPP25	0.739636	5.37019	8.27573e-07	0.0048986
15	75155662	T	C	rs12900662	REST	REST_disc9	0.141549	1.95183e-08	0	0	RPP25	0.713404	5.58379	3.48622e-07	0.00235115
15	75308690	T	C	rs8036573	REST	REST_disc9	1.99409e-12	0.0247436	0	0	RPP25	0.854676	4.73729	9.86397e-06	0.0360594
15	75333000	A	T	rs60425110	REST	REST_disc9	8.28119e-10	0.0056503	0	0	RPP25	0.854676	4.73729	9.86397e-06	0.0360594
15	75337426	C	T	rs8039755	REST	REST_disc9	0.0157771	1.70326e-12	0	0	RPP25	0.747838	6.2945	1.81185e-08	0.000223542
15	75396459	C	A	rs28437506	REST	REST_disc9	0.141549	3.24564e-08	0	0	RPP25	0.652501	4.7636	8.92312e-06	0.0337613
15	78093137	C	T	rs72730738	REST	REST_disc9	0.141549	8.04831e-10	0	0	IDH3A	1.09544	4.55101	1.99047e-05	0.058635
16	1409080	G	A	rs8053760	REST	REST_disc9	0.0154882	3.52049e-12	0	0	UNKL	-0.549897	-4.34262	4.29337e-05	0.0974529
16	1846636	C	G	rs344353	REST	REST_disc9	0.00594654	8.04831e-10	0	0	FAHD1	0.833894	5.13814	2.08498e-06	0.011008
16	1878597	C	T	rs1065585	REST	REST_disc9	0.0263422	3.99608e-12	0	0	FAHD1	0.873467	5.70281	2.14205e-07	0.0015588
16	1878641	C	A	rs1065586	REST	REST_disc9	0.0179368	8.40277e-10	0	0	FAHD1	0.873467	5.70281	2.14205e-07	0.0015588
16	1881446	T	C	rs66649019	REST	REST_disc9	0.141549	1.84049e-12	0	0	FAHD1	0.873467	5.70281	2.14205e-07	0.0015588
16	1886966	G	A	rs12325141	REST	REST_disc9	0.0522213	1.77072e-08	0	0	FAHD1	0.873467	5.70281	2.14205e-07	0.0015588
16	1895289	G	A	rs3848351	REST	REST_disc9	0.016215	6.09957e-12	0	0	FAHD1	0.860981	5.06341	2.79737e-06	0.01374
16	1895982	T	C	rs62038431	REST	REST_disc9	8.80105e-10	0.00400428	0	0	FAHD1	0.860981	5.06341	2.79737e-06	0.01374
16	1899280	A	G	rs2974849	REST	REST_disc9	0.0480334	1.70326e-12	0	0	FAHD1	0.860981	5.06341	2.79737e-06	0.01374
16	1916720	A	G	rs2999969	REST	REST_disc9	2.75207e-08	0.141549	0	0	FAHD1	0.860981	5.06341	2.79737e-06	0.01374
16	1918859	G	A	rs4451947	REST	REST_disc9	0.00378105	7.85124e-10	0	0	FAHD1	0.860981	5.06341	2.79737e-06	0.01374
16	1919768	G	A	rs2982237	REST	REST_disc9	1.77072e-08	0.141549	0	0	FAHD1	0.860981	5.06341	2.79737e-06	0.01374
16	1921366	A	G	rs9925733	REST	REST_disc9	9.33212e-11	0.00356923	0	0	FAHD1	0.860981	5.06341	2.79737e-06	0.01374
16	1947016	A	C	rs911391	REST	REST_disc9	1.84049e-12	0.0975993	0	0	FAHD1	0.907235	4.75096	9.36366e-06	0.0346721
16	30351624	C	T	rs11645581	REST	REST_disc9	9.09225e-10	0.00594654	0	0	SEPT1	-0.671608	-4.69889	1.14126e-05	0.0404204
16	71599977	A	G	rs8063455	REST	REST_disc9	0.00321837	8.04831e-10	0	0	IST1	0.91038	4.49247	2.47479e-05	0.0672332
16	84203737	A	G	rs149158199	REST	REST_disc9	0.141549	2.86287e-08	0	0	MBTPS1	-1.55068	-4.73815	9.83167e-06	0.0360594
16	873587	C	G	rs59554570	REST	REST_disc9	0.0056503	2.88325e-12	0	0	FAM195A	-1.19657	-4.97577	3.93938e-06	0.0177039
16	873587	C	G	rs59554570	REST	REST_disc9	0.0056503	2.88325e-12	0	0	MRPS34	-0.952908	-4.56921	1.85965e-05	0.0565956
17	15868291	G	A	rs2324082	REST	REST_disc9	0.141549	5.4177e-12	0	0	ZSWIM7	0.655515	6.38778	1.2196e-08	0.000155166
17	15873275	C	T	rs2015353	REST	REST_disc9	0.141549	2.40332e-08	0	0	ZSWIM7	-0.647283	-6.24343	2.24871e-08	0.000266456
17	15875935	G	A	rs2779211	REST	REST_disc9	0.0337304	1.70326e-12	0	0	ZSWIM7	-0.647283	-6.24343	2.24871e-08	0.000266456
17	15879303	T	C	rs1860643	REST	REST_disc9	8.40277e-10	0.0056503	0	0	ZSWIM7	0.671297	6.62301	4.46604e-09	6.41565e-05
17	15995802	T	C	rs72833498	REST	REST_disc9	8.04831e-10	0.141549	0	0	ZSWIM7	0.653599	6.24414	2.24195e-08	0.000266456
17	16075901	T	A	rs178838	REST	REST_disc9	3.24564e-08	0.141549	0	0	ZSWIM7	-0.637008	-6.15673	3.24143e-08	0.000353201
17	16177387	G	C	rs7219687	REST	REST_disc9	0.141549	7.85124e-10	0	0	ZSWIM7	-0.692033	-5.89286	9.77059e-08	0.000870013
17	16239978	C	G	rs12449629	REST	REST_disc9	2.57182e-08	0.141549	0	0	ZSWIM7	-0.60284	-4.81403	7.35801e-06	0.0290776
17	19387091	G	A	rs2453606	REST	REST_disc9	0.0791194	2.75207e-08	0	0	AKAP10	-0.665093	-4.66725	1.28642e-05	0.0443843
17	27122153	A	G	rs4349196	REST	REST_disc9	9.33212e-11	0.141549	0	0	PHF12	-0.709481	-4.48211	2.57166e-05	0.0686743
17	27140147	C	A	rs9909979	REST	REST_disc9	9.33212e-11	0.00378105	0	0	PHF12	-0.739901	-4.39135	3.59283e-05	0.0865088
17	39998141	C	T	rs1529933	REST	REST_disc9	0.016215	8.94483e-10	0	0	NT5C3B	1.03252	7.6217	5.81509e-11	1.45193e-06
17	40003421	C	T	rs4796721	REST	REST_disc9	0.0179368	9.09225e-10	0	0	NT5C3B	1.03252	7.6217	5.81509e-11	1.45193e-06
17	40009690	C	T	rs6503672	REST	REST_disc9	0.00356923	2.88325e-12	0	0	NT5C3B	1.03252	7.6217	5.81509e-11	1.45193e-06
17	40014736	G	A	rs4796725	REST	REST_disc9	2.88325e-12	0.00321837	0	0	NT5C3B	1.03252	7.6217	5.81509e-11	1.45193e-06
17	40019504	C	T	rs11651697	REST	REST_disc9	1.70326e-12	0.0408243	0	0	NT5C3B	1.03252	7.6217	5.81509e-11	1.45193e-06
17	40022929	G	A	rs9303322	REST	REST_disc9	0.0204631	8.53024e-10	0	0	NT5C3B	1.03252	7.6217	5.81509e-11	1.45193e-06
17	40052642	G	A	rs35896706	REST	REST_disc9	8.80105e-10	0.016215	0	0	NT5C3B	1.20605	7.62159	5.818e-11	1.45193e-06
17	40070816	C	T	rs34427808	REST	REST_disc9	1.77072e-08	0.141549	0	0	NT5C3B	1.20605	7.62159	5.818e-11	1.45193e-06
17	40097310	T	C	rs35766360	REST	REST_disc9	9.09225e-10	0.0263422	0	0	NT5C3B	0.886085	5.43011	6.50195e-07	0.00403325
17	43340936	G	A	rs708563	REST	REST_disc9	7.94593e-10	0.141549	0	0	PLEKHM1	-0.61904	-4.49797	2.42477e-05	0.0663761
17	43361491	G	A	rs2074292	REST	REST_disc9	0.0849079	3.24564e-08	0	0	PLEKHM1	-0.619361	-4.6361	1.44683e-05	0.0483428
17	48090249	A	C	rs11079887	REST	REST_disc9	2.65913e-08	0.141549	0	0	PDK2	1.21629	4.44235	2.9786e-05	0.0752224
17	56176960	T	A	rs57673254	REST	REST_disc9	3.52049e-12	0.00423355	0	0	DYNLL2	1.26578	4.9717	4.00224e-06	0.0179384
17	7145981	C	T	rs222843	REST	REST_disc9	1.25641e-10	0.00340245	0	0	ELP5	1.05661	11.504	2.5873e-18	1.02313e-12
17	7172631	C	T	rs8067500	REST	REST_disc9	0.0165092	1.03349e-12	0	0	ELP5	1.067	11.3147	5.76986e-18	1.02313e-12
17	7180435	C	T	rs6503010	REST	REST_disc9	0.00423355	9.09225e-10	0	0	ELP5	1.12049	10.9026	3.34888e-17	5.31643e-12
17	7184481	T	C	rs5415	REST	REST_disc9	8.04831e-10	0.0199218	0	0	ELP5	0.954632	7.21709	3.41599e-10	6.94436e-06
17	7201681	A	G	rs12150519	REST	REST_disc9	0.016215	8.94483e-10	0	0	EIF5A	1.16028	6.13468	3.55649e-08	0.000385403
17	7219230	A	G	rs8610	REST	REST_disc9	2.75207e-08	0.141549	0	0	EIF5A	0.980541	7.8501	2.13053e-11	5.94435e-07
17	7237438	T	C	rs2047802	REST	REST_disc9	0.0495455	1.99409e-12	0	0	EIF5A	0.703399	4.77141	8.66099e-06	0.0331056
17	79543047	A	G	rs62073410	REST	REST_disc9	0.0192752	4.82914e-12	0	0	ARL16	-0.969311	-4.44869	2.90982e-05	0.0745586
17	79622374	A	G	rs62080193	REST	REST_disc9	8.04831e-10	0.0180298	0	0	ARL16	-0.712981	-4.50629	2.35102e-05	0.0650954
17	79637565	G	T	rs7215601	REST	REST_disc9	5.09499e-12	0.141549	0	0	ARL16	-0.617436	-4.56074	1.91946e-05	0.0580036
17	79642500	A	G	rs62080212	REST	REST_disc9	0.0056503	1.03349e-12	0	0	ARL16	-1.09703	-6.29273	1.82548e-08	0.000223542
17	79675868	G	A	rs11867462	REST	REST_disc9	2.62173e-12	0.0211855	0	0	ARL16	-0.611701	-4.75415	9.25058e-06	0.0345694
17	79680674	G	A	rs8081064	REST	REST_disc9	5.09499e-12	0.0560956	0	0	ARL16	-0.611701	-4.75415	9.25058e-06	0.0345694
18	71988507	A	T	rs7244277	REST	REST_disc9	0.0211855	8.04831e-10	0	0	CYB5A	-0.732511	-4.35338	4.12816e-05	0.0946303
18	71992294	A	G	rs7236071	REST	REST_disc9	0.127608	8.04831e-10	0	0	CYB5A	-0.732511	-4.35338	4.12816e-05	0.0946303
18	71992624	T	C	rs7236284	REST	REST_disc9	9.09225e-10	0.00594654	0	0	CYB5A	-0.732511	-4.35338	4.12816e-05	0.0946303
18	77739098	T	C	rs11661671	REST	REST_disc9	0.00321837	4.26322e-12	0	0	TXNL4A	0.586729	4.98348	3.82288e-06	0.0172246
18	77757882	T	A	rs12456805	REST	REST_disc9	0.016215	9.09225e-10	0	0	TXNL4A	0.586729	4.98348	3.82288e-06	0.0172246
18	77758837	T	C	rs4020401	REST	REST_disc9	0.0199218	3.99608e-12	0	0	TXNL4A	0.586729	4.98348	3.82288e-06	0.0172246
18	77766478	A	G	rs8093420	REST	REST_disc9	1.03349e-12	0.00321837	0	0	TXNL4A	0.586729	4.98348	3.82288e-06	0.0172246
18	77978111	C	G	rs8095584	REST	REST_disc9	2.86287e-08	0.141549	0	0	TXNL4A	0.595994	4.50135	2.39453e-05	0.0656155
18	8834061	A	G	rs150566541	REST	REST_disc9	0.00470605	8.28119e-10	0	0	TWSG1	1.18772	4.61043	1.59347e-05	0.0512832
19	13702543	T	C	rs11085867	REST	REST_disc9	8.80105e-10	0.0204631	0	0	HOOK2	1.34093	4.81437	7.34842e-06	0.029065
19	13702543	T	C	rs11085867	REST	REST_disc9	8.80105e-10	0.0204631	0	0	RNASEH2A	-1.06749	-4.59637	1.67982e-05	0.0533985
19	13703299	T	C	rs56174203	REST	REST_disc9	8.80105e-10	0.0204631	0	0	HOOK2	1.34093	4.81437	7.34842e-06	0.029065
19	13703299	T	C	rs56174203	REST	REST_disc9	8.80105e-10	0.0204631	0	0	RNASEH2A	-1.06749	-4.59637	1.67982e-05	0.0533985
19	13892681	C	T	rs6511891	REST	REST_disc9	0.0204631	5.11941e-12	0	0	C19orf53	-0.485882	-5.78866	1.50416e-07	0.00125171
19	13892754	G	A	rs8106531	REST	REST_disc9	0.0204631	5.11941e-12	0	0	C19orf53	-0.518304	-6.18169	2.91796e-08	0.000332396
19	14596550	C	G	rs12982290	REST	REST_disc9	0.016215	6.09957e-12	0	0	GIPC1	1.06495	4.74697	9.50715e-06	0.035153
19	14596862	A	G	rs71334704	REST	REST_disc9	0.016215	6.09957e-12	0	0	GIPC1	1.06495	4.74697	9.50715e-06	0.035153
19	16944367	T	C	rs62128030	REST	REST_disc9	0.0056503	7.85124e-10	0	0	CHERP	-0.667341	-5.01119	3.43143e-06	0.0160223
19	16981185	A	G	rs7254641	REST	REST_disc9	0.0263422	9.38454e-10	0	0	CHERP	-0.667341	-5.01119	3.43143e-06	0.0160223
19	16982830	G	C	rs2547096	REST	REST_disc9	0.0263422	9.38454e-10	0	0	CHERP	-0.652013	-4.99222	3.69499e-06	0.0167766
19	17788250	A	G	rs111722374	REST	REST_disc9	2.75207e-08	0.141549	0	0	NR2F6	1.39171	4.6976	1.14687e-05	0.0405973
19	19998257	C	T	rs2335366	REST	REST_disc9	9.09225e-10	0.0192752	0	0	ZNF506	0.801256	5.3696	8.29542e-07	0.00490195
19	20062899	T	G	rs10854016	REST	REST_disc9	0.0154882	9.09225e-10	0	0	ZNF506	0.813926	4.48746	2.5211e-05	0.0676826
19	20066478	C	A	rs8101714	REST	REST_disc9	0.141549	3.24564e-08	0	0	ZNF506	0.768669	4.68244	1.21462e-05	0.0424392
19	20143908	T	C	rs2017721	REST	REST_disc9	1.67818e-12	0.141549	0	0	ZNF506	0.74671	4.44837	2.91322e-05	0.0745586
19	33040187	A	G	rs61368060	REST	REST_disc9	0.113363	2.86287e-08	0	0	PDCD5	0.851785	4.34914	4.1925e-05	0.095781
19	34231709	T	C	rs10520203	REST	REST_disc9	0.141549	2.86287e-08	0	0	C19orf40	0.964907	4.51246	2.29773e-05	0.0638561
19	43499316	A	G	rs11668675	REST	REST_disc9	2.86287e-08	0.141549	0	0	PSG4	0.719788	5.51363	4.63745e-07	0.00300136
19	43502211	A	G	rs4514792	REST	REST_disc9	9.09225e-10	0.0168737	0	0	PSG4	0.772456	5.84872	1.17336e-07	0.00101785
19	43511167	T	C	rs12977541	REST	REST_disc9	0.141549	1.77072e-08	0	0	PSG4	0.739647	5.60789	3.15972e-07	0.00215658
19	43594955	C	G	rs10414952	REST	REST_disc9	5.4177e-12	0.141549	0	0	PSG2	0.765064	4.79815	7.81959e-06	0.0305191
19	43595526	G	T	rs7254895	REST	REST_disc9	0.141549	8.40277e-10	0	0	PSG2	0.765064	4.79815	7.81959e-06	0.0305191
19	43646784	A	G	rs10410062	REST	REST_disc9	1.84049e-12	0.141549	0	0	PSG2	1.07991	6.39148	1.20056e-08	0.000153995
19	43649147	G	A	rs2107562	REST	REST_disc9	7.85124e-10	0.141549	0	0	PSG2	1.07991	6.39148	1.20056e-08	0.000153995
19	43652366	G	T	rs28430638	REST	REST_disc9	4.26322e-12	0.016215	0	0	PSG2	0.783325	5.75931	1.69777e-07	0.00132088
19	43652366	G	T	rs28430638	REST	REST_disc9	4.26322e-12	0.016215	0	0	ETHE1	0.704526	4.97676	3.92428e-06	0.0176378
19	43652366	G	T	rs28430638	REST	REST_disc9	4.26322e-12	0.016215	0	0	PSG4	-0.693268	-4.88683	5.56072e-06	0.0233923
19	43657031	G	A	rs3859471	REST	REST_disc9	1.70326e-12	0.0849079	0	0	PSG4	0.976775	8.81329	3.04131e-13	1.81941e-08
19	43669453	C	T	rs4802156	REST	REST_disc9	3.90205e-13	0.0408513	0	0	PSG4	0.934593	8.55241	9.61928e-13	4.90812e-08
[truncated: 9,506 more rows]

## Sheet: Fibroblast TEAD2+
chr	bp	A1	A2	rsID	TF	TF_motif	Motif_pvalue_ref_allele	Motif_pvalue_alt_allele	altered_binding_pvalue	altered_binding_FDR	gene	TEAD2+_beta	TEAD2+_t-stat	TEAD2+_p_value	TEAD2+_FDR
[truncated: 2,530 more rows]

[truncated: 5 more sheets: Fibroblast KLF10+, Fibroblast RXRB+, iPSC HIC2+, iPSC ATF2+, iPSC CEBPG+]
