# Supplementary material for: Single cell eQTL analysis identifies cell type-specific genetic control of gene expression in fibroblasts and reprogrammed induced pluripotent stem cells
Source: Genome Biol. 2021 Mar 5;22:76. doi: 10.1186/s13059-021-02293-3 (PMC7934233; doi:10.1186/s13059-021-02293-3)
Supplement: Supplementary file 9 — Additional file 9: Table S8. eGenes with independent top eQTLs in different cell types. [file 13059_2021_2293_MOESM9_ESM.xlsx]

## Sheet: Fibroblast_Independent_eQTLs
gene	Cell Type 1	Cell Type 2	Cell Type 1 rsID	Cell Type 1 Chromosome	Cell Type 1 SNP Location (bp)	Cell Type 1 Allele 1	Cell Type 1 Allele 2	Cell Type 2 rsID	Cell Type 2 Chromosome	Cell Type 2 SNP Location (bp)	Cell Type 2 Allele 1	Cell Type 2 Allele 2	Beta	SE	P
GBP3	SIX5+	RXRB+	rs541032500	1	89475929	C	T	rs12046264	1	90319130	T	C	-0.960373	0.106206	9.92839e-14
RWDD4	SIX5+	ATF1+	rs74653381	4	185237251	C	T	rs892838	4	184780272	G	T	1.47536	0.230947	1.16673e-08
LTBP1	SIX5+	RXRB+	rs4474865	2	33385073	T	C	rs10605910	2	34121327	GCA	G	0.796731	0.126373	1.66714e-08
CD151	SIX5+	RXRB+	rs4075290	11	830487	C	T	rs11246332	11	851214	G	A	-0.599631	0.0973412	3.07731e-08
CEP120	SIX5+	KLF10+	rs1841996	5	122994275	G	A	rs79029198	5	121721150	G	T	1.36244	0.23196	1.02432e-07
TAPBP	SIX5+	RXRB+	rs2076534	6	32362416	T	G	rs527458271	6	33752242	G	T	0.891167	0.151929	1.05872e-07
POLR1D	SIX5+	TEAD2+	rs2232669	13	28195495	T	C	rs79662524	13	28569458	C	T	1.28512	0.219341	1.08858e-07
PPAT	SIX5+	HOXC6+	rs59386353	4	56865137	A	C	rs142406876	4	56617214	G	GAGAGAGAGAGAA	1.15693	0.19886	1.29177e-07
TMEM255B	SIX5+	HOXC6+	rs528270469	13	114478005	C	T	rs370838447	13	114794526	G	A	1.13227	0.195302	1.40521e-07
NOMO1	SIX5+	TEAD2+	rs7404466	16	15129092	C	T	rs115273881	16	15685946	C	T	1.56264	0.273382	1.96903e-07
USP31	SIX5+	RXRB+	rs112988555	16	23858898	CATCCATCCATCCATCT	C	rs137906243	16	23729780	CATAAA	C	1.22674	0.220136	3.54832e-07
DEK	SIX5+	ATF1+	rs34991140	6	18302069	C	T	rs9477550	6	17890002	G	T	0.552994	0.101236	5.55909e-07
PPAT	SIX5+	ATF1+	rs59386353	4	56865137	A	C	rs55959996	4	57183430	C	G	1.07557	0.197035	5.64206e-07
MUM1	SIX5+	HOXC6+	rs72981690	19	1359511	T	C	rs1982772	19	911453	C	A	1.283	0.235466	5.8755e-07
MT2A	SIX5+	RXRB+	rs3785143	16	55695106	T	C	rs76299088	16	56762197	A	T	1.15264	0.212482	6.47891e-07
ZNF532	SIX5+	ATF1+	rs62094976	18	56320568	G	A	rs1013320	18	57201696	G	A	1.28339	0.238918	8.02448e-07
POMZP3	SIX5+	ATF1+	rs369594944	7	76268987	G	C	rs201960220	7	76234407	A	G	0.889279	0.168881	1.22805e-06
C16orf13	SIX5+	RXRB+	NA	16	326525	G	A	rs55828954	16	1141198	A	G	1.19783	0.228609	1.36291e-06
BAK1	SIX5+	TEAD2+	rs3116713	6	33382288	G	A	rs140862652	6	33692744	A	C	1.10589	0.211511	1.42469e-06
DEK	SIX5+	RXRB+	rs34991140	6	18302069	C	T	rs550649241	6	18756435	C	T	0.557007	0.106585	1.43945e-06
ZFAND2A	SIX5+	ATF1+	rs12702435	7	1197994	T	C	rs141780617	7	1156642	A	G	0.668611	0.128602	1.60214e-06
CEP44	SIX5+	RXRB+	rs11725853	4	175642699	A	G	rs73872552	4	174235094	T	A	0.73698	0.141918	1.64123e-06
HADH	SIX5+	RXRB+	rs13150845	4	109795190	A	C	rs79459692	4	109928063	A	G	1.21172	0.233779	1.70655e-06
PGM2L1	SIX5+	ATF1+	rs11408369	11	74101215	G	GA	rs1789680	11	74990705	A	T	1.09171	0.212451	2.03627e-06
PSMG1	SIX5+	TEAD2+	rs12482204	21	41282941	TTCTT	CTCTT	rs2836495	21	39913669	A	G	0.986388	0.192639	2.18874e-06
ISG20	SIX5+	RXRB+	rs12102144	15	88825912	C	T	rs79839269	15	89922621	G	A	1.19696	0.233957	2.22572e-06
DNAJC14	SIX5+	KLF10+	rs143791725	12	56220180	A	G	rs564552735	12	56164720	C	CT	1.3511	0.264612	2.31725e-06
REEP4	SIX5+	ATF1+	rs4596649	8	21060024	A	C	rs13255413	8	22557122	A	G	1.30702	0.256209	2.35926e-06
PAK2	SIX5+	HOXC6+	rs56046911	3	196751052	A	G	rs1684446	3	196366264	T	C	1.41619	0.277843	2.3998e-06
C16orf13	SIX5+	ATF1+	NA	16	326525	G	A	rs2105944	16	621673	T	C	1.09128	0.215633	2.76834e-06
SLC25A4	SIX5+	HOXC6+	rs558025973	4	185257418	G	A	rs6817430	4	185890519	A	G	1.48273	0.293025	2.77657e-06
ISG20	SIX5+	ATF1+	rs12102144	15	88825912	C	T	rs62020520	15	88303047	T	C	1.20338	0.239396	3.16502e-06
HMGB2	SIX5+	TEAD2+	rs1123047	4	175113708	G	C	rs72704803	4	173297904	T	C	1.21921	0.242659	3.19438e-06
CIB1	SIX5+	HOXC6+	rs28698386	15	90327226	C	T	rs570643876	15	90661182	ATT	A	0.55506	0.111252	3.66559e-06
HADHA	SIX5+	ATF1+	rs72810080	2	25535828	G	A	rs72805635	2	26247336	C	T	-1.276	0.255904	3.70812e-06
STRN	SIX5+	TEAD2+	rs4648221	2	37345713	A	G	rs72794234	2	36070909	A	G	1.59607	0.321074	3.9352e-06
UBE2O	SIX5+	RXRB+	rs530528683	17	75381246	C	CT	rs138270634	17	74869745	CT	C	1.07959	0.217943	4.21321e-06
EMX2OS	SIX5+	HOXC6+	rs35054880	10	120116896	G	A	rs61346990	10	119215051	G	C	-0.658996	0.133171	4.29671e-06
EMX2OS	SIX5+	ATF1+	rs35054880	10	120116896	G	A	rs61346990	10	119215051	G	C	-0.658996	0.133171	4.29671e-06
TBL1XR1	SIX5+	RXRB+	rs1032292	3	177853650	C	A	rs113154979	3	177350624	A	C	0.865342	0.174891	4.30689e-06
DNAJC14	SIX5+	RXRB+	rs143791725	12	56220180	A	G	rs7968967	12	55917786	A	G	1.31699	0.266188	4.31209e-06
HSPA1B	SIX5+	RXRB+	NA	6	31327190	T	C	rs7764819	6	32680576	G	T	1.03863	0.21021	4.42604e-06
ZNF528	SIX5+	TEAD2+	rs55928468	19	53750085	G	A	rs115294736	19	52186330	T	C	1.25456	0.254604	4.66279e-06
DDA1	SIX5+	HOXC6+	rs59356801	19	18409087	T	G	rs62126781	19	17592337	A	G	0.927175	0.188262	4.70947e-06
CRELD1	SIX5+	KLF10+	rs35879571	3	10040050	AAAT	A	rs191354630	3	10226635	A	G	0.673876	0.137032	4.84412e-06
MRPS2	SIX5+	HOXC6+	rs76562693	9	139370217	A	G	rs57878607	9	139037607	G	C	1.09398	0.222694	4.94217e-06
VRK3	SIX5+	KLF10+	rs12971757	19	50568847	C	G	rs147109222	19	49975667	C	T	-0.980726	0.19972	4.98039e-06
RTFDC1	SIX5+	ATF1+	rs4810012	20	54547856	A	T	rs13038306	20	55413462	G	A	1.05394	0.214637	4.98432e-06
KLHL36	SIX5+	ATF1+	rs381037	16	83764386	A	G	rs11640918	16	84680906	T	A	0.715631	0.145781	5.01055e-06
JOSD2	SIX5+	HOXC6+	rs374437941	19	51002657	CAG	C	rs62115169	19	50494328	C	G	-0.604448	0.123138	5.01583e-06
TSPAN9	SIX5+	ATF1+	rs78712715	12	3887705	T	C	rs11611380	12	3188416	G	A	1.32671	0.270447	5.07603e-06
OLFML1	SIX5+	ATF1+	rs7113581	11	8190696	C	T	rs11041291	11	7288050	T	C	1.04832	0.213737	5.09385e-06
VASP	SIX5+	HOXC6+	rs79664224	19	46101600	T	C	rs140812518	19	45191450	G	GTTTTC	1.29118	0.263324	5.12005e-06
VASP	SIX5+	ATF1+	rs79664224	19	46101600	T	C	rs71362695	19	45014669	G	A	1.29148	0.26403	5.36312e-06
MYLIP	SIX5+	KLF10+	rs12662639	6	16922938	T	C	rs9477330	6	17135067	C	A	-0.696738	0.142573	5.45813e-06
SVIP	SIX5+	HOXC6+	rs11026474	11	22266089	C	T	rs7933750	11	23160767	A	G	0.938123	0.192064	5.51032e-06
KLHL36	SIX5+	RXRB+	rs381037	16	83764386	A	G	rs11445947	16	85050554	CT	C	0.710902	0.145687	5.6132e-06
FOXK1	SIX5+	TEAD2+	rs11981283	7	5149391	C	A	rs10265392	7	5187685	C	T	1.24002	0.254267	5.6747e-06
RCE1	SIX5+	RXRB+	rs5792422	11	67418974	G	GT	rs75434281	11	66689806	A	G	0.898946	0.184438	5.73779e-06
REXO1	SIX5+	RXRB+	rs12611251	19	1737123	T	C	rs199759027	19	1600084	G	GGGCCCAGCAGATTCTAGGAA	1.5023	0.309663	6.26064e-06
NEU1	SIX5+	KLF10+	rs707934	6	31735631	T	C	rs527366912	6	31884527	C	CT	1.37991	0.285038	6.51381e-06
ABHD8	SIX5+	KLF10+	rs2015988	19	17530522	C	T	rs11669215	19	18006995	A	G	-0.659985	0.136335	6.51948e-06
MTG2	SIX5+	HOXC6+	rs6121980	20	60869680	T	C	rs6062143	20	60781688	G	A	1.4435	0.298222	6.53311e-06
SUGCT	SIX5+	ATF1+	rs78600658	7	40818712	GC	G	rs34683198	7	39962587	C	CA	0.831408	0.172028	6.72147e-06
SPAG9	SIX5+	ATF1+	rs60682597	17	48106956	ATT	A	rs17587133	17	49706993	C	G	0.939976	0.194606	6.79512e-06
GMEB2	SIX5+	ATF1+	NA	20	62362698	T	TTGGT	rs3746354	20	62150058	T	C	-0.793217	0.164379	6.91702e-06
SUGCT	SIX5+	TEAD2+	rs78600658	7	40818712	GC	G	rs6462929	7	39570499	A	G	0.824324	0.170866	6.94782e-06
VHL	SIX5+	HOXC6+	rs62246267	3	9403161	A	G	rs719318	3	10474137	C	T	0.956923	0.198965	7.35699e-06
PRKCI	SIX5+	ATF1+	rs376227149	3	170936675	T	TATTA	rs76358320	3	170713255	T	C	1.08721	0.22671	7.75976e-06
MICU2	SIX5+	HOXC6+	rs35768631	13	23020691	A	AT	rs76284182	13	21121347	A	C	-1.13347	0.236512	7.85506e-06
IRF9	SIX5+	ATF1+	rs150440220	14	24282626	C	CATTATTATTATTATTATTATTATT	rs10149449	14	23840511	G	A	-0.85977	0.17968	8.08252e-06
PRKD2	SIX5+	ATF1+	rs9797777	19	47547693	A	G	rs141025062	19	46904123	C	T	1.2595	0.263335	8.14856e-06
MEMO1	SIX5+	ATF1+	rs576532318	2	31225295	CA	C	rs11285790	2	32292827	C	CT	0.8959	0.187663	8.4312e-06
ITGA7	SIX5+	RXRB+	rs533011360	12	55159406	A	AGT	rs61957817	12	55962869	G	A	1.34521	0.282121	8.62004e-06
C10orf88	SIX5+	ATF1+	rs77506352	10	124143632	T	C	rs7915742	10	125315580	A	G	1.47185	0.309529	9.0625e-06
MMP1	SIX5+	KLF10+	rs498186	11	102669645	C	A	rs2846844	11	102155972	G	A	0.67818	0.142909	9.40049e-06
ATP8B1	SIX5+	ATF1+	rs471235	18	55541024	T	A	rs11665624	18	54660134	A	G	-1.13945	0.240301	9.53778e-06
PTPLB	SIX5+	HOXC6+	rs56032645	3	122591782	C	A	rs143523002	3	122959913	G	A	1.30549	0.275434	9.61028e-06
MUM1	SIX5+	KLF10+	rs72981690	19	1359511	T	C	rs4622634	19	1043864	C	G	1.17645	0.248486	9.80584e-06
C16orf13	SIX5+	HOXC6+	NA	16	326525	G	A	rs12447392	16	716798	T	C	0.967189	0.204324	9.83825e-06
PPP2R2A	SIX5+	KLF10+	rs17237292	8	25806471	T	C	rs62494162	8	26137314	C	G	1.09069	0.230588	9.97267e-06
GPSM3	SIX5+	KLF10+	rs576258514	6	31792851	A	AT	rs28894981	6	31173702	T	C	-1.10945	0.234797	1.01609e-05
ZDHHC4	SIX5+	ATF1+	rs9771316	7	6972499	T	C	rs308065	7	5898885	G	T	-0.790518	0.167573	1.04633e-05
LY6K	SIX5+	ATF1+	rs34979640	8	143783240	C	CT	rs79357541	8	142848176	A	C	-0.596768	0.12656	1.05498e-05
SERPINE1	SIX5+	HOXC6+	rs370736124	7	101326339	A	G	rs34426143	7	100824778	G	C	0.791119	0.168027	1.08351e-05
PTGR1	SIX5+	KLF10+	rs113044184	9	114397109	A	G	rs2095108	9	114078716	T	C	0.998292	0.212139	1.0936e-05
TTC8	SIX5+	KLF10+	rs8006521	14	88363958	C	A	rs113984191	14	90266509	A	G	-1.3332	0.283575	1.11227e-05
OLFML1	SIX5+	HOXC6+	rs7113581	11	8190696	C	T	rs71461818	11	7507951	C	T	0.980961	0.20919	1.16444e-05
TBC1D9B	SIX5+	HOXC6+	rs6895999	5	178618707	A	C	rs76171920	5	180021805	T	G	-1.29408	0.276115	1.17585e-05
CAB39	SIX5+	ATF1+	rs10209448	2	231581397	T	C	rs56270546	2	231237173	T	G	0.970524	0.207217	1.19e-05
HES6	SIX5+	RXRB+	rs958153	2	238332738	T	C	rs71402725	2	238305660	T	TGATA	1.43772	0.30711	1.19981e-05
SELENBP1	SIX5+	RXRB+	rs11204782	1	151118035	G	C	rs12144041	1	151098320	A	C	0.819748	0.175122	1.20183e-05
GBAS	SIX5+	HOXC6+	rs142265202	7	55272496	T	TAC	rs6964647	7	55203098	T	G	0.692113	0.147934	1.21325e-05
ANK2	SIX5+	HOXC6+	rs75171772	4	113187731	C	G	rs139272352	4	113227966	T	C	1.23572	0.264274	1.22519e-05
RABL2B	SIX5+	HOXC6+	rs13055726	22	50922544	C	T	rs13058530	22	50653018	A	G	1.22234	0.26144	1.22756e-05
CCDC136	SIX5+	KLF10+	rs11771549	7	129147485	T	G	rs139369124	7	127825806	TACACAC	T	0.746397	0.159977	1.27384e-05
NUDT2	SIX5+	TEAD2+	rs66653119	9	34369682	C	CTGAGA	rs10971956	9	34151280	G	T	0.732399	0.157179	1.30309e-05
SLC23A2	SIX5+	HOXC6+	rs6053317	20	5315535	C	T	rs6052704	20	4617004	G	A	-0.816238	0.175338	1.32512e-05
FAM101B	SIX5+	RXRB+	rs112699978	17	206125	C	T	rs4985595	17	109511	T	C	1.19381	0.257001	1.37656e-05
SYNGR2	SIX5+	RXRB+	rs7219932	17	77005693	T	C	rs11657180	17	76131247	A	G	1.38298	0.298211	1.41652e-05
DAGLB	SIX5+	RXRB+	rs2345060	7	6039129	C	T	rs17165832	7	7308141	G	A	-0.690507	0.148916	1.42024e-05
ULBP2	SIX5+	HOXC6+	rs13219957	6	149270829	A	G	rs141083903	6	150857826	A	AAAGG	0.826418	0.178548	1.4657e-05
DERL2	SIX5+	ATF1+	rs66579864	17	6305184	C	G	rs4796447	17	6139409	C	T	-0.787963	0.170446	1.497e-05
SAC3D1	SIX5+	TEAD2+	rs11605773	11	65474090	C	T	rs145101835	11	65237774	A	G	1.04776	0.226817	1.517e-05
PDDC1	SIX5+	HOXC6+	rs61867645	11	1691839	T	C	rs142490933	11	763204	GC	G	0.597803	0.129474	1.52998e-05
C11orf73	SIX5+	HOXC6+	rs11601608	11	86019659	T	C	rs11605874	11	87051073	T	A	0.48732	0.105571	1.53638e-05
RORA	SIX5+	ATF1+	rs5813026	15	60712350	T	TA	rs4774388	15	61466998	C	T	-0.756443	0.164051	1.5658e-05
RAB21	SIX5+	ATF1+	rs7960703	12	71309521	A	G	rs377465087	12	72714323	CTG	C	-0.607861	0.131897	1.58024e-05
COPE	SIX5+	KLF10+	rs34345569	19	19806448	C	CT	rs77504024	19	19064191	G	A	0.839007	0.182162	1.59672e-05
BOD1	SIX5+	TEAD2+	rs58488993	5	173595459	G	A	rs376569361	5	172191558	C	CA	1.17167	0.254411	1.59925e-05
ZNF264	SIX5+	RXRB+	rs1988740	19	58162416	G	T	rs2870092	19	57151653	T	C	1.29053	0.2805	1.62721e-05
BLZF1	SIX5+	RXRB+	rs12026728	1	169383105	T	C	rs35072136	1	168423776	A	AGC	-0.963113	0.2094	1.6359e-05
MAML1	SIX5+	RXRB+	rs76171920	5	180021805	T	G	rs4700782	5	178551155	A	G	1.28973	0.280512	1.64586e-05
PHF12	SIX5+	ATF1+	rs4291960	17	26305841	T	C	rs35469781	17	27125657	C	CT	0.606024	0.132104	1.71078e-05
HOOK2	SIX5+	HOXC6+	rs7248773	19	13267739	C	T	rs558914467	19	13059739	T	A	0.612689	0.133675	1.73707e-05
FOXO3	SIX5+	RXRB+	rs1527877	6	107994164	C	G	rs12190122	6	107895941	C	G	0.979832	0.213803	1.7407e-05
HOOK2	SIX5+	ATF1+	rs7248773	19	13267739	C	T	rs11085867	19	13702543	T	C	0.613797	0.134037	1.76424e-05
BOD1	SIX5+	HOXC6+	rs58488993	5	173595459	G	A	rs57500044	5	173077964	A	AT	1.1627	0.253978	1.7733e-05
FXYD5	SIX5+	HOXC6+	rs144782025	19	35398098	T	C	rs7249921	19	35661787	T	C	0.909916	0.199031	1.8151e-05
PMEPA1	SIX5+	KLF10+	rs73299116	20	56531691	G	A	rs72626589	20	55483984	A	G	1.27597	0.279298	1.83722e-05
AK3	SIX5+	RXRB+	rs148058371	9	5035205	C	G	rs59785951	9	3810812	G	A	-1.21928	0.267047	1.85584e-05
TCFL5	SIX5+	TEAD2+	rs62196343	20	61074913	T	G	rs77796116	20	61650102	C	T	1.19661	0.262932	1.96148e-05
ACER3	SIX5+	RXRB+	rs199861067	11	77712640	C	CT	rs11312309	11	75814581	G	GT	-0.9091	0.199767	1.96311e-05
IER3	SIX5+	ATF1+	rs2523699	6	31453870	G	A	rs3094691	6	31274693	A	G	0.747716	0.164414	1.98554e-05
SCARB1	SIX5+	RXRB+	rs71780028	12	125365123	CA	C	rs148531853	12	126247735	A	AT	-0.663893	0.145987	1.98669e-05
PMEPA1	SIX5+	RXRB+	rs73299116	20	56531691	G	A	rs78047116	20	56820166	T	C	1.26259	0.277753	2.00063e-05
GEMIN6	SIX5+	ATF1+	rs577666160	2	38982395	C	CT	rs2540217	2	39863210	T	G	1.28111	0.282005	2.02215e-05
HES6	SIX5+	ATF1+	rs958153	2	238332738	T	C	rs202183596	2	239902414	A	AT	1.37023	0.302763	2.15563e-05
PMEPA1	SIX5+	HOXC6+	rs73299116	20	56531691	G	A	rs79843308	20	55452965	G	T	1.2637	0.27926	2.1605e-05
INPP5A	SIX5+	RXRB+	rs149647663	10	134217366	GGTGGGCAGGGAGGACCTTCCAGGGTGT	G	rs200456942	10	133611454	T	TCCCACA	0.980624	0.216933	2.19928e-05
LMNA	SIX5+	HOXC6+	rs2075165	1	156215899	A	G	rs147633738	1	156320524	T	C	-0.396316	0.0877446	2.22975e-05
TNKS	SIX5+	KLF10+	rs7008413	8	9228403	C	A	rs73190532	8	8431124	G	A	1.00937	0.223905	2.30293e-05
PMEPA1	SIX5+	ATF1+	rs73299116	20	56531691	G	A	rs6015242	20	56868562	C	G	1.26015	0.279545	2.30447e-05
CCZ1	SIX5+	HOXC6+	rs10279319	7	6772273	T	C	rs7807287	7	6877519	G	A	1.08507	0.24095	2.344e-05
PPP2R2A	SIX5+	RXRB+	rs17237292	8	25806471	T	C	rs113429518	8	26915932	A	C	1.04836	0.233294	2.42898e-05
SUV420H2	SIX5+	TEAD2+	rs11878278	19	56831806	T	A	rs74668532	19	55123155	T	C	-0.698408	0.155647	2.48921e-05
SUV420H2	SIX5+	ATF1+	rs11878278	19	56831806	T	A	rs116604313	19	55742071	A	G	-0.710057	0.158664	2.60178e-05
CUL5	SIX5+	HOXC6+	rs35422754	11	108508237	A	G	rs138610611	11	108055132	C	G	-0.857387	0.191728	2.63415e-05
FSTL3	SIX5+	KLF10+	rs138248777	19	684359	G	A	rs2158367	19	990281	G	A	0.586497	0.131297	2.68283e-05
NUP50	SIX5+	RXRB+	rs10566011	22	45921059	A	AAGAG	rs8137173	22	45109828	T	C	0.676185	0.151385	2.68569e-05
RDH13	SIX5+	RXRB+	rs2112821	19	54877165	G	A	rs111656335	19	55932824	G	A	0.683996	0.153484	2.78913e-05
ACTR6	SIX5+	ATF1+	rs35361767	12	99749631	C	T	rs11110518	12	101175835	A	C	1.0018	0.224823	2.79439e-05
INPP5A	SIX5+	ATF1+	rs149647663	10	134217366	GGTGGGCAGGGAGGACCTTCCAGGGTGT	G	rs78448338	10	134585524	G	A	0.961861	0.215957	2.81521e-05
TSPAN13	SIX5+	RXRB+	rs847366	7	16964576	A	T	rs34238820	7	16185267	T	TGA	0.697984	0.156717	2.81697e-05
HILPDA	SIX5+	TEAD2+	rs666499	7	129075668	T	C	rs12706856	7	128334351	C	T	0.897579	0.201729	2.86267e-05
TAF1C	SIX5+	HOXC6+	rs77204347	16	83999653	G	A	rs141851274	16	83929405	T	C	1.16261	0.261352	2.87336e-05
ATOH8	SIX5+	ATF1+	rs6729475	2	85765205	A	C	rs79014602	2	85283236	T	TA	0.665114	0.149681	2.92561e-05
RBBP8	SIX5+	HOXC6+	rs35710736	18	19500290	CT	C	rs575078086	18	19707279	A	AT	0.941052	0.211794	2.92905e-05
GBP3	HOXC6+	RXRB+	rs12146148	1	89471892	T	C	rs12046264	1	90319130	T	C	-1.159	0.0935797	5.22181e-20
WDR18	HOXC6+	RXRB+	rs12609062	19	998855	T	C	rs74704022	19	1677696	C	T	0.841936	0.118748	5.60983e-10
C16orf13	HOXC6+	RXRB+	rs12447392	16	716798	T	C	rs55828954	16	1141198	A	G	1.56964	0.226544	1.13431e-09
CD151	HOXC6+	RXRB+	rs4075290	11	830487	C	T	rs11246332	11	851214	G	A	-0.771859	0.111973	1.32319e-09
PMEPA1	HOXC6+	SIX5+	rs79843308	20	55452965	G	T	rs73299116	20	56531691	G	A	1.51191	0.22701	3.63184e-09
MTG2	HOXC6+	SIX5+	rs6062143	20	60781688	G	A	rs6121980	20	60869680	T	C	-0.807136	0.122263	4.67293e-09
LTBP1	HOXC6+	RXRB+	rs10536431	2	33383685	TGA	T	rs10605910	2	34121327	GCA	G	-0.813392	0.125073	7.13005e-09
C16orf13	HOXC6+	SIX5+	rs12447392	16	716798	T	C	NA	16	326525	G	A	1.38438	0.217034	1.216e-08
POLR1D	HOXC6+	TEAD2+	rs2232669	13	28195495	T	C	rs79662524	13	28569458	C	T	1.38383	0.221378	2.09399e-08
PNO1	HOXC6+	SIX5+	rs62143883	2	68550337	G	A	rs13432644	2	69203016	A	C	1.23459	0.200166	2.97813e-08
GSTM3	HOXC6+	SIX5+	rs4540683	1	110270908	T	G	rs561647187	1	110285358	CT	CTTT	-0.787277	0.128409	3.47987e-08
ERCC2	HOXC6+	RXRB+	rs61093188	19	46378515	G	GA	rs112148694	19	46756048	T	C	0.788601	0.13452	1.07354e-07
UPF3A	HOXC6+	ATF1+	rs113850193	13	115061814	A	G	rs7999630	13	115064482	A	G	-0.993595	0.17133	1.3948e-07
PTPLB	HOXC6+	SIX5+	rs143523002	3	122959913	G	A	rs56032645	3	122591782	C	A	1.44206	0.25002	1.58961e-07
SLC31A1	HOXC6+	TEAD2+	rs77426336	9	116137325	T	G	rs1864718	9	116950149	G	A	1.53888	0.271778	2.45672e-07
SERPINF1	HOXC6+	KLF10+	rs34107519	17	1666097	A	G	rs28528733	17	1153114	C	T	0.551227	0.0975062	2.54949e-07
SNHG10	HOXC6+	ATF1+	rs4476116	14	96650805	A	G	rs7148858	14	95748715	C	T	0.759391	0.136321	3.57762e-07
UBXN2B	HOXC6+	ATF1+	rs56362835	8	60350731	T	C	rs12334405	8	59990916	A	G	1.47893	0.266743	3.98172e-07
NUDT2	HOXC6+	TEAD2+	rs4878564	9	34375450	C	T	rs10971956	9	34151280	G	T	0.912512	0.164586	3.98404e-07
LINC00665	HOXC6+	KLF10+	rs139035261	19	37740746	A	G	rs141383572	19	36955417	C	CAATT	1.29096	0.233234	4.13692e-07
UBXN2B	HOXC6+	RXRB+	rs56362835	8	60350731	T	C	rs34414201	8	60297057	T	TACA	1.48267	0.267873	4.13825e-07
TMEM255B	HOXC6+	TEAD2+	rs370838447	13	114794526	G	A	rs59061423	13	114478030	A	C	1.51887	0.27457	4.19174e-07
FXYD5	HOXC6+	SIX5+	rs7249921	19	35661787	T	C	rs144782025	19	35398098	T	C	-0.531004	0.0968904	5.1665e-07
NDUFB1	HOXC6+	ATF1+	rs557433044	14	92634592	C	CA	rs12147733	14	92016708	C	G	-0.716081	0.130998	5.47139e-07
TMEM255B	HOXC6+	ATF1+	rs370838447	13	114794526	G	A	rs66913836	13	114463391	C	A	1.4636	0.268761	5.94869e-07
C10orf11	HOXC6+	RXRB+	rs10824307	10	77185310	G	C	rs565867114	10	78868165	C	CAAAA	-0.778066	0.143829	6.88321e-07
PMEPA1	HOXC6+	ATF1+	rs79843308	20	55452965	G	T	rs6015242	20	56868562	C	G	1.24149	0.230158	7.3314e-07
NPEPL1	HOXC6+	RXRB+	rs2865438	20	56557077	A	G	rs271950	20	58012657	A	G	-1.59734	0.300285	9.9026e-07
CCDC58	HOXC6+	ATF1+	rs3828362	3	122131777	G	C	rs62957662	3	122290102	GC	G	0.758832	0.143177	1.07079e-06
SLC31A1	HOXC6+	RXRB+	rs77426336	9	116137325	T	G	rs73556418	9	116724812	T	C	1.37113	0.259618	1.15361e-06
TYMP	HOXC6+	KLF10+	rs361725	22	50971047	T	C	rs9616933	22	51121561	T	G	-0.77878	0.147576	1.17318e-06
ATOH8	HOXC6+	ATF1+	rs12471259	2	86277291	A	G	rs79014602	2	85283236	T	TA	1.01235	0.193164	1.35618e-06
IRS2	HOXC6+	ATF1+	rs74452376	13	110984029	A	G	rs74124126	13	110699177	A	T	1.39454	0.267212	1.48066e-06
PPAT	HOXC6+	SIX5+	rs142406876	4	56617214	G	GAGAGAGAGAGAA	rs59386353	4	56865137	A	C	1.23639	0.237743	1.59288e-06
WDR59	HOXC6+	KLF10+	rs76315561	16	75939716	G	A	rs117734917	16	75065820	C	G	1.66649	0.321056	1.65677e-06
COX4I1	HOXC6+	ATF1+	rs34585609	16	85305091	T	C	rs8056935	16	86435444	T	C	0.930858	0.179418	1.67288e-06
DDA1	HOXC6+	SIX5+	rs62126781	19	17592337	A	G	rs59356801	19	18409087	T	G	0.68386	0.132308	1.80752e-06
PABPN1	HOXC6+	ATF1+	rs34615346	14	23440281	T	C	rs59057780	14	23648003	A	G	1.14386	0.222257	1.97361e-06
GARS	HOXC6+	ATF1+	rs10267520	7	30782261	T	C	rs6965139	7	31207651	A	T	0.783414	0.152465	2.039e-06
CACNA2D1	HOXC6+	RXRB+	rs111591985	7	82726495	G	A	rs138255379	7	81203065	GA	G	0.988868	0.192687	2.09069e-06
SPATC1L	HOXC6+	SIX5+	rs111313648	21	47654677	G	GC	rs62215180	21	47595405	A	G	0.654927	0.127665	2.10682e-06
OSGIN1	HOXC6+	TEAD2+	rs71272406	16	84667011	A	AAT	rs11645777	16	84706916	T	A	1.12474	0.22012	2.28349e-06
ZNF846	HOXC6+	TEAD2+	rs568497441	19	9829574	A	G	rs113922357	19	10109592	C	T	0.96354	0.189321	2.47329e-06
AKR1C2	HOXC6+	TEAD2+	rs36096746	10	4975353	G	T	rs112520906	10	4208687	CA	C	1.29476	0.254553	2.50302e-06
PMEPA1	HOXC6+	RXRB+	rs79843308	20	55452965	G	T	rs78047116	20	56820166	T	C	1.16931	0.230159	2.56266e-06
ATOH8	HOXC6+	SIX5+	rs12471259	2	86277291	A	G	rs6729475	2	85765205	A	C	0.895542	0.176443	2.61273e-06
PEX6	HOXC6+	ATF1+	rs6941212	6	42915920	C	T	rs147565343	6	41936539	G	GTGTT	0.624002	0.122945	2.61341e-06
SERPINE1	HOXC6+	SIX5+	rs34426143	7	100824778	G	C	rs370736124	7	101326339	A	G	0.626592	0.123705	2.72101e-06
PRICKLE2	HOXC6+	RXRB+	rs539890800	3	63635102	T	C	rs56184983	3	63607078	T	C	1.07759	0.213213	2.84297e-06
ACAD8	HOXC6+	KLF10+	rs573512312	11	134688541	CA	C	rs35883589	11	133781706	T	C	1.37972	0.273889	3.03378e-06
AFMID	HOXC6+	RXRB+	rs8081752	17	76508555	C	T	rs35051948	17	76285485	C	CG	1.03327	0.20585	3.25541e-06
TMEM255B	HOXC6+	SIX5+	rs370838447	13	114794526	G	A	rs528270469	13	114478005	C	T	1.37502	0.274817	3.46806e-06
PPAT	HOXC6+	ATF1+	rs142406876	4	56617214	G	GAGAGAGAGAGAA	rs55959996	4	57183430	C	G	1.10237	0.220669	3.57581e-06
EMX2OS	HOXC6+	SIX5+	rs61346990	10	119215051	G	C	rs35054880	10	120116896	G	A	0.834218	0.167013	3.5848e-06
POLR2E	HOXC6+	KLF10+	rs2074444	19	1095030	T	C	rs1982772	19	911453	C	A	0.621403	0.124643	3.71993e-06
FOXJ2	HOXC6+	KLF10+	ss1388078486	12	8722042	C	T	ss1388084094	12	8907518	T	C	1.08902	0.219649	4.14103e-06
ALKBH1	HOXC6+	ATF1+	rs1861080	14	78904197	T	A	rs4903549	14	77628711	C	A	1.12519	0.22726	4.25289e-06
NDUFS7	HOXC6+	RXRB+	rs202066040	19	1524599	CGTGTGTGTGTGTGT	C	rs55869726	19	586693	A	G	-0.98829	0.199626	4.26001e-06
POLD3	HOXC6+	ATF1+	rs564794426	11	73283030	T	C	rs4539349	11	73874553	T	C	1.196	0.242183	4.46867e-06
TGDS	HOXC6+	RXRB+	rs2487566	13	95845272	A	G	rs1750999	13	95821727	T	C	-0.611888	0.123959	4.50694e-06
CEP164	HOXC6+	RXRB+	rs17174502	11	116759655	A	G	rs200742060	11	117415957	A	C	1.13437	0.22998	4.57323e-06
ZNF302	HOXC6+	ATF1+	rs8101971	19	35856570	C	T	rs11882294	19	35565726	T	C	1.2502	0.253572	4.61137e-06
DOCK5	HOXC6+	ATF1+	rs11291894	8	25449352	CT	C	rs112208460	8	25467544	G	C	-0.787195	0.159783	4.67768e-06
TUBB2A	HOXC6+	ATF1+	rs5873829	6	2396660	G	GA	rs74294825	6	3379184	T	C	-0.521264	0.106107	4.93987e-06
RBBP8	HOXC6+	SIX5+	rs575078086	18	19707279	A	AT	rs35710736	18	19500290	CT	C	-1.18084	0.241525	5.41183e-06
POMZP3	HOXC6+	ATF1+	rs145664366	7	76318377	CT	C	rs201960220	7	76234407	A	G	0.953144	0.19498	5.42573e-06
NCBP2	HOXC6+	KLF10+	rs56046911	3	196751052	A	G	rs13089984	3	197114654	T	C	1.19375	0.245408	5.95523e-06
ZNF701	HOXC6+	RXRB+	rs34507354	19	52150209	C	T	rs77528442	19	54024030	C	T	-0.66929	0.137713	6.05555e-06
C16orf13	HOXC6+	ATF1+	rs12447392	16	716798	T	C	rs2105944	16	621673	T	C	1.15441	0.237911	6.23912e-06
KAZALD1	HOXC6+	ATF1+	rs541511727	10	102630481	C	CA	esv3624381	10	103255612	<INS:ME:SVA>	T	1.12211	0.231344	6.28469e-06
ZNF496	HOXC6+	ATF1+	rs60288064	1	247694106	C	CTCCGTGGCCTAAACGGGCAGCCGAGCCCG	rs7555997	1	247547334	A	C	0.831423	0.171816	6.5666e-06
BACE1	HOXC6+	KLF10+	rs11216069	11	116507795	C	G	rs112287950	11	118059367	G	GTGTATATA	0.988993	0.20516	7.05007e-06
RAP2B	HOXC6+	KLF10+	rs6787690	3	153321195	G	A	rs13093890	3	152407718	T	G	0.849484	0.176459	7.22905e-06
TWSG1	HOXC6+	ATF1+	rs535999368	18	9375918	CT	C	rs150566541	18	8834061	A	G	-0.816261	0.169841	7.45604e-06
MTHFS	HOXC6+	KLF10+	rs6495450	15	80162499	C	A	rs661478	15	80115100	T	C	0.605917	0.126568	8.0117e-06
ITGA6	HOXC6+	TEAD2+	rs62181742	2	172542768	C	T	rs12692997	2	173083751	A	G	0.967809	0.202407	8.19188e-06
PAX8	HOXC6+	RXRB+	rs2863244	2	114000866	G	A	rs72837226	2	114818119	G	A	-0.646904	0.135355	8.26075e-06
SBNO2	HOXC6+	RXRB+	rs72979662	19	1998888	A	G	rs72620507	19	2076457	C	A	1.05894	0.221646	8.3138e-06
MKLN1	HOXC6+	TEAD2+	rs73153008	7	131774642	A	G	rs11437302	7	131154640	C	CT	-1.20511	0.25253	8.49107e-06
ZBTB14	HOXC6+	RXRB+	rs11081118	18	4444996	C	T	rs71360007	18	5803399	T	G	0.993071	0.208827	9.0504e-06
HIF1AN	HOXC6+	TEAD2+	rs117541343	10	101457217	A	C	rs11190767	10	102720754	A	T	-1.38082	0.290674	9.2275e-06
NOMO1	HOXC6+	TEAD2+	rs62038500	16	15005888	A	G	rs115273881	16	15685946	C	T	1.46044	0.307444	9.23138e-06
ACADSB	HOXC6+	RXRB+	rs11461379	10	125548394	G	GA	rs72831294	10	125025418	G	A	0.746721	0.157428	9.48268e-06
CUTA	HOXC6+	ATF1+	rs28732227	6	32427361	T	C	rs572578854	6	33408763	G	GGGCAGGGCAGGGAGT	-0.918025	0.193821	9.73202e-06
IREB2	HOXC6+	RXRB+	rs72268974	15	79628326	C	CAG	rs7182575	15	78208880	G	A	1.56339	0.330226	9.81238e-06
PPP3CC	HOXC6+	TEAD2+	rs1426192	8	21348352	C	T	rs12542681	8	22023757	C	G	-0.818362	0.172866	9.82018e-06
GAS6	HOXC6+	ATF1+	rs7990938	13	113581291	A	G	rs117067097	13	113701841	A	G	0.691527	0.146186	9.95699e-06
IREB2	HOXC6+	KLF10+	rs72268974	15	79628326	C	CAG	rs73477325	15	79346856	C	T	1.5551	0.329973	1.06501e-05
BOD1	HOXC6+	SIX5+	rs57500044	5	173077964	A	AT	rs58488993	5	173595459	G	A	0.88281	0.187585	1.09211e-05
PPCDC	HOXC6+	ATF1+	rs57437866	15	75220522	C	T	rs13379596	15	75449814	G	A	-1.36354	0.290233	1.12629e-05
STRN4	HOXC6+	KLF10+	rs9797777	19	47547693	A	G	rs368717305	19	47590554	C	CA	1.18758	0.253101	1.15215e-05
EAPP	HOXC6+	ATF1+	rs7145268	14	34607522	C	T	rs117862423	14	34144403	G	A	0.715008	0.152637	1.18659e-05
CCDC61	HOXC6+	RXRB+	rs145438187	19	47383493	A	C	rs71340606	19	47176838	C	CATAG	-1.49002	0.318135	1.19001e-05
NAGPA	HOXC6+	KLF10+	rs1045693	16	5075226	G	A	rs75401694	16	4218055	T	C	-0.721802	0.154196	1.20156e-05
UHRF1BP1L	HOXC6+	RXRB+	rs71088170	12	100478156	TCACA	T	rs11110518	12	101175835	A	C	0.792389	0.169319	1.20702e-05
KIAA1430	HOXC6+	TEAD2+	rs34266919	4	187048667	A	G	rs830827	4	186892326	A	T	-1.22065	0.26086	1.20941e-05
ACADSB	HOXC6+	ATF1+	rs11461379	10	125548394	G	GA	rs35532662	10	125593093	T	C	0.738833	0.157894	1.20959e-05
OLFML1	HOXC6+	SIX5+	rs71461818	11	7507951	C	T	rs7113581	11	8190696	C	T	0.767659	0.164203	1.22924e-05
REV3L	HOXC6+	ATF1+	rs540558323	6	110657941	C	CAA	rs67124536	6	111266173	CT	C	0.726965	0.155586	1.24147e-05
SLC23A2	HOXC6+	SIX5+	rs6052704	20	4617004	G	A	rs6053317	20	5315535	C	T	1.33399	0.28566	1.25364e-05
IAH1	HOXC6+	RXRB+	rs16855895	2	10298766	G	A	rs4669403	2	9782132	A	C	-1.00321	0.214926	1.26402e-05
ZBTB14	HOXC6+	TEAD2+	rs11081118	18	4444996	C	T	rs145076484	18	5308026	C	CAT	0.957085	0.205312	1.29346e-05
PPM1N	HOXC6+	ATF1+	rs8103658	19	46166360	A	T	NA	19	46011756	G	C	-0.676596	0.145151	1.29482e-05
PDE6D	HOXC6+	RXRB+	rs144986777	2	231648157	A	AGTTTT	rs77199945	2	231734580	A	G	-1.26927	0.272416	1.30491e-05
TAF1C	HOXC6+	SIX5+	rs141851274	16	83929405	T	C	rs77204347	16	83999653	G	A	1.30689	0.281307	1.37334e-05
ZBTB14	HOXC6+	ATF1+	rs11081118	18	4444996	C	T	rs34958726	18	4505562	TA	T	0.967277	0.208409	1.39713e-05
TSPO	HOXC6+	KLF10+	rs62234272	22	43549260	A	G	rs135078	22	43826323	T	C	0.546337	0.11772	1.39855e-05
TMEM104	HOXC6+	ATF1+	rs368223391	17	71846046	CA	C	rs74859917	17	72320687	C	T	0.806387	0.173933	1.42405e-05
TMEM259	HOXC6+	ATF1+	rs12980488	19	689233	C	G	rs565109821	19	906220	A	AT	1.03533	0.223804	1.47942e-05
SUCLG2	HOXC6+	ATF1+	rs11329006	3	67676448	A	AT	rs548978826	3	67107752	GT	G	-0.627858	0.135747	1.4843e-05
CARS	HOXC6+	ATF1+	rs61870802	11	2692442	T	C	rs142231376	11	3672152	G	A	-1.37267	0.297389	1.53823e-05
YLPM1	HOXC6+	ATF1+	rs8022606	14	74686343	C	T	rs143983947	14	74420524	A	ATGT	0.785452	0.17026	1.55265e-05
MICU2	HOXC6+	SIX5+	rs76284182	13	21121347	A	C	rs35768631	13	23020691	A	AT	1.26403	0.274023	1.55513e-05
PNMA1	HOXC6+	TEAD2+	rs375607491	14	74301665	T	TTA	rs34720569	14	74744025	T	C	0.773595	0.16777	1.56562e-05
WDR81	HOXC6+	ATF1+	rs12952985	17	1692974	G	A	rs76568554	17	1477062	T	C	0.801514	0.173872	1.57301e-05
IDH3A	HOXC6+	ATF1+	rs75537773	15	79315172	G	A	rs72730738	15	78093137	C	T	-0.759921	0.164941	1.58844e-05
TBC1D14	HOXC6+	TEAD2+	rs4513568	4	7444852	T	C	rs576287974	4	7133227	TA	T	-0.730865	0.158883	1.63205e-05
ZCCHC11	HOXC6+	ATF1+	rs7532467	1	51895332	T	C	rs11581638	1	53459690	T	C	-0.781497	0.170071	1.66239e-05
ARPC4	HOXC6+	TEAD2+	rs293786	3	9829226	A	C	rs565829586	3	8969733	T	TA	-0.480875	0.104823	1.71077e-05
TBCE	HOXC6+	RXRB+	rs72756042	1	235325473	C	A	rs2673963	1	235027745	T	G	-1.45463	0.317311	1.73173e-05
ATP13A3	HOXC6+	KLF10+	rs111975743	3	194290311	A	G	rs7619594	3	193709835	T	C	-0.569484	0.124434	1.7821e-05
TMEM8A	HOXC6+	ATF1+	rs34633391	16	380066	CT	C	rs2729580	16	1168226	G	A	-0.710119	0.155206	1.79075e-05
ATP13A3	HOXC6+	ATF1+	rs111975743	3	194290311	A	G	rs2630235	3	193541271	T	C	-0.564033	0.123373	1.81462e-05
FAM162A	HOXC6+	TEAD2+	rs143523002	3	122959913	G	A	rs6438779	3	122898729	T	C	1.36609	0.298896	1.82368e-05
ULBP2	HOXC6+	SIX5+	rs141083903	6	150857826	A	AAAGG	rs13219957	6	149270829	A	G	0.710556	0.155603	1.85116e-05
RPP38	HOXC6+	ATF1+	rs137883005	10	14984915	C	G	rs185878561	10	15130608	T	C	-0.876209	0.191966	1.86569e-05
CREB3L1	HOXC6+	TEAD2+	rs11600515	11	46001779	C	G	rs555707615	11	47340340	ATTTTTTTTTTTTTTTT	A	-0.733682	0.160856	1.8888e-05
SLC25A4	HOXC6+	SIX5+	rs6817430	4	185890519	A	G	rs558025973	4	185257418	G	A	-0.550921	0.120955	1.93424e-05
BABAM1	HOXC6+	KLF10+	rs62118076	19	16384716	T	G	rs186377945	19	17819280	C	T	0.40712	0.0894135	1.94532e-05
ENOSF1	HOXC6+	TEAD2+	rs2790	18	673086	G	A	rs3016816	18	629239	C	G	0.778238	0.171685	2.09871e-05
GAN	HOXC6+	RXRB+	rs2927316	16	81557689	C	G	NA	16	81361563	T	A	-0.803102	0.177312	2.12728e-05
NAPA	HOXC6+	TEAD2+	rs12608819	19	47165874	T	C	rs61055179	19	47001655	A	C	-0.916042	0.202266	2.13056e-05
DIP2B	HOXC6+	RXRB+	rs71441390	12	51057338	C	CAAATAAATAAAT	rs11169150	12	50166746	C	A	0.813877	0.179884	2.16613e-05
CEP85L	HOXC6+	RXRB+	rs544800565	6	118465775	TA	TAA	rs12209730	6	119927456	A	G	0.728422	0.161183	2.20896e-05
RNF145	HOXC6+	TEAD2+	rs11309185	5	159605022	C	T	rs146330455	5	157667019	GTT	G	0.90337	0.200027	2.23371e-05
GAN	HOXC6+	ATF1+	rs2927316	16	81557689	C	G	rs7206065	16	80969423	T	C	-0.798408	0.176904	2.2588e-05
CASC7	HOXC6+	TEAD2+	rs13257015	8	141448852	T	C	rs11167046	8	142342915	G	T	0.67703	0.150028	2.26343e-05
TPGS1	HOXC6+	RXRB+	rs12610275	19	521407	A	G	rs80021996	19	300893	G	C	-0.66374	0.147115	2.27158e-05
MT2A	HOXC6+	RXRB+	rs3785143	16	55695106	T	C	rs76299088	16	56762197	A	T	0.977016	0.216683	2.29508e-05
CTNS	HOXC6+	RXRB+	rs201697209	17	4332690	T	TC	rs75700852	17	4343555	A	G	-0.883714	0.196319	2.36048e-05
PDDC1	HOXC6+	SIX5+	rs142490933	11	763204	GC	G	rs61867645	11	1691839	T	C	-0.663337	0.147427	2.37805e-05
FN3KRP	HOXC6+	ATF1+	rs3785523	17	80898636	T	A	rs77198420	17	80277446	T	C	-0.49077	0.109157	2.40844e-05
C21orf119	HOXC6+	ATF1+	rs7283647	21	33582250	C	T	rs56047881	21	34452810	C	G	0.684428	0.152327	2.43418e-05
PRR5	HOXC6+	ATF1+	rs4032538	22	45860355	A	C	rs5766049	22	45207782	C	T	0.742117	0.165336	2.47633e-05
TBC1D9B	HOXC6+	SIX5+	rs76171920	5	180021805	T	G	rs6895999	5	178618707	A	C	-1.21951	0.271921	2.51091e-05
LINC01003	HOXC6+	SIX5+	rs62495469	7	152004280	A	G	rs550987811	7	151668180	CTAGA	C	-0.618981	0.138289	2.59419e-05
IAH1	HOXC6+	ATF1+	rs16855895	2	10298766	G	A	rs72775263	2	9567019	A	G	-0.890416	0.199097	2.6303e-05
VASP	HOXC6+	ATF1+	rs140812518	19	45191450	G	GTTTTC	rs71362695	19	45014669	G	A	0.795298	0.178173	2.71606e-05
MRPS2	HOXC6+	SIX5+	rs57878607	9	139037607	G	C	rs76562693	9	139370217	A	G	1.05602	0.236683	2.73498e-05
PPM1N	HOXC6+	KLF10+	rs8103658	19	46166360	A	T	rs73572003	19	45302665	G	T	-0.654816	0.14707	2.83129e-05
RABEP1	HOXC6+	ATF1+	rs4239260	17	5980033	T	A	rs11653202	17	5464796	A	G	0.795265	0.178698	2.85322e-05
VASP	HOXC6+	SIX5+	rs140812518	19	45191450	G	GTTTTC	rs79664224	19	46101600	T	C	0.788835	0.177311	2.86841e-05
C12orf57	HOXC6+	ATF1+	ss1388025932	12	6998158	C	G	rs542729010	12	6537046	CA	C	-0.688803	0.154978	2.9151e-05
MICB	HOXC6+	RXRB+	rs2518028	6	31436047	T	C	rs4959087	6	31978860	A	G	0.612188	0.13776	2.92231e-05
ZNF783	HOXC6+	ATF1+	rs117709374	7	148298962	T	C	rs79434293	7	148199174	G	GA	1.2594	0.283583	2.95303e-05
HSPB11	HOXC6+	ATF1+	rs9326027	1	54616689	T	C	rs1769271	1	53634124	C	T	-0.955261	0.215467	3.03694e-05
DACT3	HOXC6+	RXRB+	rs553522284	19	47877693	C	CA	rs62136849	19	47556422	T	C	1.02194	0.230643	3.06661e-05
HOOK2	HOXC6+	SIX5+	rs558914467	19	13059739	T	A	rs7248773	19	13267739	C	T	-1.31465	0.296721	3.06908e-05
CDCA7L	HOXC6+	KLF10+	rs6970647	7	21729754	G	T	rs10464213	7	21486516	T	G	-0.567165	0.128013	3.0699e-05
ORC5	HOXC6+	RXRB+	rs34181405	7	104159525	T	C	rs3808019	7	103575173	C	T	1.41428	0.31967	3.14259e-05
BRD2	HOXC6+	RXRB+	rs3998113	6	33792973	C	G	rs62397636	6	33838727	C	T	-0.512453	0.115896	3.17189e-05
ATP6V1G2	HOXC6+	SIX5+	rs76518703	6	31329466	G	A	rs1793902	6	31147646	T	A	1.16423	0.263839	3.27901e-05
DKK1	HOXC6+	KLF10+	rs139068718	10	54418222	TTG	T	rs28846233	10	53796586	C	A	0.721275	0.163513	3.2976e-05
RIPK3	HOXC6+	RXRB+	rs10149449	14	23840511	G	A	rs76219263	14	25074968	C	G	1.14323	0.259468	3.35946e-05
EMX2OS	HOXC6+	TEAD2+	rs61346990	10	119215051	G	C	rs2901122	10	118538784	A	G	0.760511	0.172793	3.41915e-05
RFX1	HOXC6+	KLF10+	rs74943336	19	13535840	A	G	rs7247578	19	14138147	T	C	0.666373	0.151814	3.57172e-05
ZNHIT2	HOXC6+	TEAD2+	rs566592920	11	65764797	C	CAAAAAAAAA	rs138924467	11	64767992	T	C	-1.14566	0.261035	3.57831e-05
FHL3	HOXC6+	KLF10+	rs28470722	1	38386727	A	G	rs61778180	1	37788836	G	T	-0.616591	0.140493	3.58029e-05
PXN	HOXC6+	SIX5+	rs61939487	12	119666620	T	C	rs377371836	12	121010703	CT	C	0.763329	0.173989	3.60061e-05
VPS9D1	HOXC6+	ATF1+	rs113361432	16	88865664	C	A	rs145228567	16	89160329	G	C	1.3236	0.301758	3.61273e-05
COA1	HOXC6+	SIX5+	rs1181574	7	43804695	C	T	rs71011931	7	43636915	AT	A	0.482256	0.110137	3.7153e-05
ANKRD52	HOXC6+	TEAD2+	rs61937568	12	57510785	C	G	rs112581520	12	57204220	G	A	0.862126	0.197002	3.74894e-05
PPM1N	HOXC6+	RXRB+	rs8103658	19	46166360	A	T	rs10419086	19	45450852	G	A	-0.645774	0.147657	3.78708e-05
SH3BP4	HOXC6+	ATF1+	rs371380082	2	234937560	CA	C	rs772788	2	235248562	T	C	0.634007	0.145018	3.80846e-05
CCDC102A	HOXC6+	RXRB+	rs111218339	16	57602703	G	C	rs16959398	16	57866691	T	C	1.18125	0.270264	3.82526e-05
COL4A3BP	HOXC6+	KLF10+	rs145365294	5	75654103	T	C	rs202193515	5	75285808	G	T	-1.28842	0.29484	3.83692e-05
CIB1	HOXC6+	SIX5+	rs570643876	15	90661182	ATT	A	rs28698386	15	90327226	C	T	-0.360897	0.0826601	3.89157e-05
NAGPA	HOXC6+	ATF1+	rs1045693	16	5075226	G	A	rs13335796	16	6002078	G	A	-0.679106	0.155586	3.90881e-05
LINC00526	HOXC6+	RXRB+	rs75142587	18	4707071	A	AAT	rs145720834	18	5384981	AAGA	A	0.635355	0.145682	3.96052e-05
FRA10AC1	HOXC6+	ATF1+	rs570510681	10	96057347	T	TAAAAAAAAAAAAAAAAAAAAAA	rs71482306	10	96138146	A	G	-1.04024	0.238676	4.00193e-05
MUTYH	HOXC6+	ATF1+	rs74526926	1	44883973	T	G	rs543438587	1	46723977	C	CA	1.17957	0.271028	4.09359e-05
RRM1	HOXC6+	ATF1+	rs117124110	11	4820533	G	A	rs199600969	11	4369375	G	A	0.858474	0.197355	4.12856e-05
EIF2B5	HOXC6+	TEAD2+	rs9845931	3	183189632	C	T	rs57206431	3	184171656	A	G	-0.835853	0.192225	4.15273e-05
SH3BP5	HOXC6+	ATF1+	rs138149377	3	14650156	TGAG	T	rs112867551	3	15820052	C	G	1.19865	0.27572	4.16719e-05
GNL3	HOXC6+	ATF1+	rs138340647	3	53040455	G	A	rs13076508	3	52407805	C	T	1.34904	0.310444	4.19502e-05
KDM5B	HOXC6+	TEAD2+	rs569490028	1	201929527	CA	C	rs550488077	1	202773993	C	CA	1.18873	0.273615	4.21015e-05
CERK	HOXC6+	TEAD2+	rs17589429	22	46916280	C	T	rs7290443	22	46938964	G	A	0.934606	0.21531	4.2688e-05
RUVBL2	HOXC6+	ATF1+	rs71355797	19	48603902	C	T	rs112953758	19	49267967	CTCT	C	-0.561255	0.129376	4.30926e-05
GBAS	HOXC6+	SIX5+	rs6964647	7	55203098	T	G	rs142265202	7	55272496	T	TAC	1.09749	0.253044	4.3253e-05
USP30	HOXC6+	KLF10+	rs36131847	12	109339367	T	G	rs561403219	12	110501407	T	TTTTATTTATTTA	-0.773901	0.178547	4.36827e-05
TSPAN9	HOXC6+	ATF1+	rs563387486	12	3991028	TA	T	rs11611380	12	3188416	G	A	-0.976977	0.225459	4.38698e-05
POLR2L	HOXC6+	SIX5+	rs1130719	11	838760	T	A	rs56218661	11	1450547	A	G	0.483449	0.111659	4.44499e-05
POLR2L	HOXC6+	ATF1+	rs1130719	11	838760	T	A	rs56218661	11	1450547	A	G	0.483449	0.111659	4.44499e-05
MUM1	HOXC6+	SIX5+	rs1982772	19	911453	C	A	rs72981690	19	1359511	T	C	1.07565	0.248456	4.45018e-05
KLF4	HOXC6+	SIX5+	rs3983601	9	110179656	G	A	rs78778811	9	110475830	A	G	-0.635015	0.146682	4.45286e-05
TPGS1	HOXC6+	KLF10+	rs12610275	19	521407	A	G	rs200867864	19	587741	A	AT	-0.641726	0.148299	4.4845e-05
MUM1	HOXC6+	KLF10+	rs1982772	19	911453	C	A	rs4622634	19	1043864	C	G	1.08079	0.249857	4.51097e-05
NFIB	HOXC6+	RXRB+	rs72700549	9	14396011	G	A	rs17311321	9	14795546	T	C	1.16393	0.269136	4.52653e-05
L3HYPDH	HOXC6+	ATF1+	rs58054683	14	60745057	C	CT	rs5809029	14	59832206	T	TA	-0.92687	0.214334	4.53098e-05
FOXN3	HOXC6+	RXRB+	rs1294575	14	91013276	C	T	rs111761984	14	89039729	C	A	0.688452	0.159289	4.57048e-05
HIF1AN	HOXC6+	ATF1+	rs117541343	10	101457217	A	C	rs576091513	10	101292805	G	T	-1.35509	0.313832	4.64031e-05
DDX6	HOXC6+	RXRB+	rs12361715	11	119659301	T	C	rs548285997	11	117817123	C	G	0.889973	0.206538	4.79261e-05
SBNO1	HOXC6+	RXRB+	rs550551901	12	124396265	TGGAG	T	rs825468	12	124554417	T	C	0.576212	0.134013	4.958e-05
SLC17A5	HOXC6+	TEAD2+	rs369753367	6	74358723	ATT	A	rs375390310	6	73973334	TGG	T	0.943782	0.219669	5.01778e-05
PAK2	HOXC6+	SIX5+	rs1684446	3	196366264	T	C	rs56046911	3	196751052	A	G	0.663785	0.154504	5.02054e-05
MTG2	ATF1+	SIX5+	rs2184161	20	60776275	G	A	rs6121980	20	60869680	T	C	0.87175	0.113809	4.58587e-11
POLR1D	ATF1+	TEAD2+	rs2232669	13	28195495	T	C	rs79662524	13	28569458	C	T	1.49062	0.200839	1.30839e-10
GSTM3	ATF1+	SIX5+	rs4540683	1	110270908	T	G	rs561647187	1	110285358	CT	CTTT	-0.915235	0.125983	2.61133e-10
WDR18	ATF1+	RXRB+	rs3815159	19	989020	C	T	rs74704022	19	1677696	C	T	0.775512	0.112394	1.28499e-09
NUDT2	ATF1+	TEAD2+	rs66533367	9	34311657	T	TAC	rs10971956	9	34151280	G	T	0.919738	0.137116	2.95658e-09
GBP3	ATF1+	RXRB+	rs146553888	1	89487524	GCAAGGGAGATGTCAGA	G	rs12046264	1	90319130	T	C	-0.819227	0.131133	2.12704e-08
TP53I11	ATF1+	RXRB+	rs61879750	11	45019994	G	T	rs2902420	11	44961972	A	T	0.858322	0.139287	3.04935e-08
CCBL2	ATF1+	KLF10+	rs34315315	1	89148199	CT	C	rs12143190	1	88444077	C	T	-0.790979	0.128512	3.14559e-08
ZFP14	ATF1+	KLF10+	rs150825125	19	37760574	C	T	rs141383572	19	36955417	C	CAATT	1.76091	0.297314	8.34457e-08
CIT	ATF1+	TEAD2+	rs199511026	12	119784629	T	C	rs188358766	12	120146301	T	A	1.44375	0.244983	9.43719e-08
CIT	ATF1+	RXRB+	rs199511026	12	119784629	T	C	rs2698088	12	119272824	C	T	1.41243	0.241378	1.12283e-07
CD151	ATF1+	RXRB+	rs4075290	11	830487	C	T	rs11246332	11	851214	G	A	-0.728863	0.124937	1.20852e-07
SPAST	ATF1+	HOXC6+	rs11693385	2	31324729	G	C	rs13392394	2	31311398	G	A	1.47854	0.256198	1.568e-07
PEX6	ATF1+	HOXC6+	rs147565343	6	41936539	G	GTGTT	rs6941212	6	42915920	C	T	1.34109	0.232776	1.6327e-07
CBX4	ATF1+	RXRB+	rs11652074	17	78773977	A	G	rs11652119	17	77946793	G	A	1.10083	0.191374	1.6953e-07
FAM50B	ATF1+	RXRB+	rs7764724	6	4605601	C	T	rs74555524	6	2970280	T	C	0.986601	0.173477	2.217e-07
EMX2OS	ATF1+	SIX5+	rs61346990	10	119215051	G	C	rs35054880	10	120116896	G	A	0.969316	0.170875	2.35377e-07
IRS2	ATF1+	HOXC6+	rs74124126	13	110699177	A	T	rs74452376	13	110984029	A	G	1.28012	0.231353	4.16864e-07
SUV420H2	ATF1+	TEAD2+	rs116604313	19	55742071	A	G	rs74668532	19	55123155	T	C	1.31334	0.238325	4.56849e-07
SERPINF1	ATF1+	KLF10+	rs34107519	17	1666097	A	G	rs28528733	17	1153114	C	T	0.663454	0.120568	4.71852e-07
PGM2L1	ATF1+	SIX5+	rs1789680	11	74990705	A	T	rs11408369	11	74101215	G	GA	1.37434	0.25181	5.66306e-07
SUGCT	ATF1+	TEAD2+	rs34683198	7	39962587	C	CA	rs6462929	7	39570499	A	G	-0.741557	0.136053	5.83482e-07
SNPH	ATF1+	RXRB+	rs11477175	20	2112440	T	TG	rs553426	20	935329	C	G	1.0636	0.196094	6.49769e-07
STK24	ATF1+	RXRB+	rs285101	13	98812927	T	A	rs72649595	13	100004873	A	G	1.16613	0.216216	7.35201e-07
GLE1	ATF1+	KLF10+	rs75086467	9	131391986	T	C	rs743540	9	130633899	C	G	1.41333	0.263957	8.60382e-07
SGCA	ATF1+	KLF10+	rs2696288	17	48252804	T	C	rs11079887	17	48090249	A	C	1.39649	0.262008	9.49174e-07
C2orf43	ATF1+	RXRB+	rs6758847	2	20911659	G	A	rs3221479	2	20329452	G	A	0.796944	0.150387	1.07356e-06
TRIM24	ATF1+	HOXC6+	rs6467727	7	137670606	C	T	NA	7	139139769	ATT	A	1.68322	0.318893	1.16773e-06
FN3KRP	ATF1+	HOXC6+	rs77198420	17	80277446	T	C	rs3785523	17	80898636	T	A	1.61017	0.30506	1.16815e-06
POLR2E	ATF1+	KLF10+	rs2074444	19	1095030	T	C	rs1982772	19	911453	C	A	0.739615	0.140344	1.20706e-06
SH3BP4	ATF1+	HOXC6+	rs772788	2	235248562	T	C	rs371380082	2	234937560	CA	C	0.699169	0.132738	1.22043e-06
EAPP	ATF1+	HOXC6+	rs117862423	14	34144403	G	A	rs7145268	14	34607522	C	T	1.49773	0.28501	1.28184e-06
LTBP1	ATF1+	RXRB+	rs9678810	2	33398399	A	G	rs10605910	2	34121327	GCA	G	0.684492	0.130372	1.30605e-06
FRA10AC1	ATF1+	HOXC6+	rs71482306	10	96138146	A	G	rs570510681	10	96057347	T	TAAAAAAAAAAAAAAAAAAAAAA	-0.851002	0.162222	1.3293e-06
SNPH	ATF1+	KLF10+	rs11477175	20	2112440	T	TG	rs188156	20	562445	C	A	1.00932	0.19278	1.38501e-06
GMEB2	ATF1+	SIX5+	rs3746354	20	62150058	T	C	NA	20	62362698	T	TTGGT	1.05007	0.201377	1.50707e-06
C16orf13	ATF1+	RXRB+	rs2105944	16	621673	T	C	rs55828954	16	1141198	A	G	0.928157	0.178958	1.68454e-06
C1GALT1	ATF1+	TEAD2+	rs9771316	7	6972499	T	C	rs17163504	7	7152812	G	C	0.829403	0.160509	1.81753e-06
DERL2	ATF1+	SIX5+	rs4796447	17	6139409	C	T	rs66579864	17	6305184	C	G	0.706378	0.136855	1.85989e-06
EMX2OS	ATF1+	TEAD2+	rs61346990	10	119215051	G	C	rs2901122	10	118538784	A	G	0.85037	0.164974	1.91173e-06
MICB	ATF1+	RXRB+	rs3130615	6	31475413	G	A	rs4959087	6	31978860	A	G	-0.721259	0.141017	2.23876e-06
ZNF846	ATF1+	TEAD2+	rs374962918	19	9711198	CA	C	rs113922357	19	10109592	C	T	0.96535	0.188976	2.29567e-06
MT2A	ATF1+	RXRB+	rs3785143	16	55695106	T	C	rs76299088	16	56762197	A	T	1.06632	0.209331	2.42979e-06
ATOH8	ATF1+	HOXC6+	rs79014602	2	85283236	T	TA	rs12471259	2	86277291	A	G	1.32417	0.260337	2.50352e-06
RNH1	ATF1+	TEAD2+	rs34923150	11	543135	A	AC	rs11246272	11	701511	C	T	-0.849689	0.16718	2.54201e-06
GAN	ATF1+	HOXC6+	rs7206065	16	80969423	T	C	rs2927316	16	81557689	C	G	0.819512	0.161993	2.78878e-06
FAM43A	ATF1+	KLF10+	esv3599223	3	194630864	<INS:ME:ALU>	T	rs13068028	3	193943287	T	C	1.24803	0.247568	2.99082e-06
C16orf13	ATF1+	SIX5+	rs2105944	16	621673	T	C	NA	16	326525	G	A	0.824795	0.164086	3.16638e-06
SUV420H2	ATF1+	SIX5+	rs116604313	19	55742071	A	G	rs11878278	19	56831806	T	A	1.24766	0.24839	3.21191e-06
SUGCT	ATF1+	SIX5+	rs34683198	7	39962587	C	CA	rs78600658	7	40818712	GC	G	-0.656749	0.130974	3.32263e-06
RRP12	ATF1+	RXRB+	rs642752	10	99660299	G	A	rs3763672	10	99197273	A	T	-0.684442	0.136576	3.36054e-06
SPATC1L	ATF1+	SIX5+	rs111313648	21	47654677	G	GC	rs62215180	21	47595405	A	G	0.656026	0.131172	3.49706e-06
DOCK5	ATF1+	HOXC6+	rs112208460	8	25467544	G	C	rs11291894	8	25449352	CT	C	0.971559	0.194422	3.55341e-06
NDUFB1	ATF1+	HOXC6+	rs12147733	14	92016708	C	G	rs557433044	14	92634592	C	CA	0.691271	0.13836	3.5671e-06
DEK	ATF1+	SIX5+	rs9477550	6	17890002	G	T	rs34991140	6	18302069	C	T	-0.631394	0.126621	3.70491e-06
UBE2K	ATF1+	RXRB+	rs385753	4	39807565	T	C	rs562312692	4	40376887	C	CA	-0.53981	0.108273	3.71712e-06
INTS7	ATF1+	RXRB+	rs559386560	1	211788601	A	ATT	rs10544173	1	212557204	A	AATC	0.851125	0.17078	3.74476e-06
TSPO	ATF1+	KLF10+	rs5759199	22	43551513	G	A	rs135078	22	43826323	T	C	0.568472	0.11426	3.87113e-06
SUV420H2	ATF1+	KLF10+	rs116604313	19	55742071	A	G	rs12979850	19	54906280	T	C	1.24485	0.25023	3.87754e-06
PCBD1	ATF1+	RXRB+	rs1767174	10	72594192	G	A	rs112300355	10	73032634	CTGTTTGTT	C	-0.792442	0.159523	3.98871e-06
MCEE	ATF1+	RXRB+	rs143529795	2	71248492	A	C	rs538538759	2	70397386	ATT	ATTT	1.45295	0.29281	4.07522e-06
PIK3R4	ATF1+	HOXC6+	rs2669865	3	130624071	A	G	rs114295060	3	131350181	A	G	0.963418	0.194204	4.09479e-06
ENOSF1	ATF1+	TEAD2+	rs2790	18	673086	G	A	rs3016816	18	629239	C	G	0.848464	0.171281	4.21147e-06
HSPB11	ATF1+	HOXC6+	rs1769271	1	53634124	C	T	rs9326027	1	54616689	T	C	1.16188	0.234641	4.24297e-06
DEK	ATF1+	RXRB+	rs9477550	6	17890002	G	T	rs550649241	6	18756435	C	T	-0.626978	0.126784	4.35143e-06
RUVBL2	ATF1+	HOXC6+	rs112953758	19	49267967	CTCT	C	rs71355797	19	48603902	C	T	-0.694027	0.140377	4.37218e-06
PPP4R1	ATF1+	HOXC6+	rs112682219	18	9758061	T	C	rs72936077	18	8770523	T	C	1.19398	0.24182	4.48535e-06
NOMO1	ATF1+	TEAD2+	rs13337925	16	15099778	G	C	rs115273881	16	15685946	C	T	1.15188	0.234079	4.78355e-06
TRAPPC13	ATF1+	HOXC6+	rs115666596	5	65627511	T	C	rs72409562	5	64210633	G	GTAT	1.28132	0.261451	5.1716e-06
UPF3A	ATF1+	HOXC6+	rs7999630	13	115064482	A	G	rs113850193	13	115061814	A	G	0.762211	0.156017	5.48894e-06
CCDC94	ATF1+	RXRB+	rs111235161	19	5171214	AT	A	rs73523851	19	3469839	A	G	0.993753	0.203578	5.57451e-06
HES6	ATF1+	RXRB+	rs202183596	2	239902414	A	AT	rs71402725	2	238305660	T	TGATA	0.97669	0.200187	5.62997e-06
CHERP	ATF1+	RXRB+	rs62128030	19	16944367	T	C	rs117467123	19	16407691	A	G	-0.640381	0.131278	5.64768e-06
HIF1AN	ATF1+	TEAD2+	rs576091513	10	101292805	G	T	rs11190767	10	102720754	A	T	1.26811	0.260647	5.93479e-06
CDC123	ATF1+	TEAD2+	rs375740395	10	11822126	C	CA	rs7089174	10	12342278	C	T	0.495019	0.101918	6.12628e-06
SYMPK	ATF1+	TEAD2+	rs79897685	19	46581676	A	G	rs112120887	19	46381103	A	G	-1.27516	0.262728	6.20927e-06
PSMA4	ATF1+	RXRB+	rs2869055	15	78822388	G	C	esv3637000	15	79795885	<INS:ME:ALU>	T	-0.538012	0.110928	6.29248e-06
GAN	ATF1+	RXRB+	rs7206065	16	80969423	T	C	NA	16	81361563	T	A	0.784878	0.161899	6.34494e-06
CTNNB1	ATF1+	RXRB+	rs1722850	3	41198050	C	T	rs61237103	3	42083089	C	CT	0.646458	0.133381	6.37498e-06
TMEM255B	ATF1+	HOXC6+	rs66913836	13	114463391	C	A	rs370838447	13	114794526	G	A	0.933832	0.19269	6.38544e-06
IER3	ATF1+	SIX5+	rs3094691	6	31274693	A	G	rs2523699	6	31453870	G	A	-0.730316	0.150707	6.39408e-06
NCR3LG1	ATF1+	HOXC6+	rs200440171	11	16844045	A	AG	rs16934329	11	17535273	A	G	-0.725494	0.149782	6.44996e-06
DCP1A	ATF1+	HOXC6+	rs608439	3	53442234	G	C	rs138340647	3	53040455	G	A	0.775872	0.160306	6.54382e-06
C12orf57	ATF1+	HOXC6+	rs542729010	12	6537046	CA	C	ss1388025932	12	6998158	C	G	0.779579	0.161101	6.56539e-06
CBX4	ATF1+	TEAD2+	rs11652074	17	78773977	A	G	rs2629390	17	78718221	T	C	0.944897	0.195555	6.74994e-06
ACP6	ATF1+	HOXC6+	rs71083817	1	146603905	CT	C	rs10793684	1	146481634	A	C	0.641764	0.132848	6.77804e-06
SLC17A5	ATF1+	TEAD2+	rs4708072	6	74371910	C	T	rs375390310	6	73973334	TGG	T	1.03431	0.215247	7.47928e-06
TSPAN31	ATF1+	KLF10+	rs61939618	12	57332357	G	A	rs2354997	12	58942426	G	A	0.93372	0.194436	7.56672e-06
ZNF134	ATF1+	SIX5+	rs571832178	19	57399192	C	CT	rs7248357	19	58916898	T	C	1.03367	0.215297	7.59815e-06
TOB1	ATF1+	HOXC6+	rs150167133	17	48954575	T	TTTTA	rs113751294	17	49753008	A	G	0.711002	0.148472	7.96544e-06
IRF9	ATF1+	SIX5+	rs10149449	14	23840511	G	A	rs150440220	14	24282626	C	CATTATTATTATTATTATTATTATT	1.14798	0.240997	8.77801e-06
ATOH8	ATF1+	SIX5+	rs79014602	2	85283236	T	TA	rs6729475	2	85765205	A	C	1.2674	0.266196	8.85628e-06
RWDD4	ATF1+	SIX5+	rs892838	4	184780272	G	T	rs74653381	4	185237251	C	T	-0.497201	0.104445	8.88137e-06
COX19	ATF1+	TEAD2+	rs34553380	7	743634	C	T	rs570556269	7	1486198	A	C	0.978428	0.205829	9.11476e-06
ZXDC	ATF1+	KLF10+	rs73196825	3	127143985	T	C	rs10652286	3	125842478	CA	C	0.911027	0.191801	9.24678e-06
MED8	ATF1+	HOXC6+	rs839758	1	43862158	G	A	rs557226424	1	42851523	C	T	-0.468122	0.0986762	9.45475e-06
SUCLG2	ATF1+	HOXC6+	rs548978826	3	67107752	GT	G	rs11329006	3	67676448	A	AT	-0.670857	0.141529	9.59871e-06
MBTPS1	ATF1+	TEAD2+	rs149158199	16	84203737	A	G	rs77053792	16	84256767	A	T	-1.49564	0.315616	9.64505e-06
CDC123	ATF1+	RXRB+	rs375740395	10	11822126	C	CA	rs34398128	10	12483088	T	C	0.489208	0.103278	9.71845e-06
MICB	ATF1+	HOXC6+	rs3130615	6	31475413	G	A	rs2518028	6	31436047	T	C	-0.680579	0.143712	9.75883e-06
ABHD12	ATF1+	KLF10+	rs1007707	20	25190598	G	A	rs11479133	20	24345793	T	TA	0.630277	0.133111	9.78744e-06
ZNRD1	ATF1+	RXRB+	rs72498365	6	29908753	C	G	rs567987089	6	29936664	T	TATATATACACACAC	1.56238	0.330033	9.82313e-06
HPS4	ATF1+	TEAD2+	rs62222982	22	27118389	A	G	rs1157611	22	27438196	G	A	0.979555	0.207164	1.00356e-05
RPP38	ATF1+	HOXC6+	rs185878561	10	15130608	T	C	rs137883005	10	14984915	C	G	1.23842	0.262412	1.03865e-05
SYNE3	ATF1+	KLF10+	rs8005908	14	95652125	C	T	rs2069978	14	95054802	T	C	0.953359	0.202251	1.06122e-05
STK39	ATF1+	HOXC6+	rs34802912	2	168154673	G	C	rs59708323	2	168936873	T	C	1.1382	0.24196	1.10099e-05
MFAP3	ATF1+	KLF10+	rs369135177	5	154100906	CAAAAAAAAA	C	rs186349119	5	152765273	A	C	1.26848	0.269889	1.11821e-05
TUBB2A	ATF1+	HOXC6+	rs74294825	6	3379184	T	C	rs5873829	6	2396660	G	GA	1.12233	0.239158	1.14903e-05
GAS6	ATF1+	HOXC6+	rs117067097	13	113701841	A	G	rs7990938	13	113581291	A	G	1.21882	0.259828	1.1576e-05
KLHL36	ATF1+	RXRB+	rs11640918	16	84680906	T	A	rs11445947	16	85050554	CT	C	-0.686881	0.14649	1.1662e-05
GADD45A	ATF1+	TEAD2+	rs12142474	1	68056314	G	A	rs74551812	1	68843106	C	G	1.06374	0.2274	1.21641e-05
NF1	ATF1+	TEAD2+	rs553822537	17	30583408	G	GC	rs12452958	17	30581859	T	G	1.45562	0.311196	1.21787e-05
TSPAN9	ATF1+	SIX5+	rs11611380	12	3188416	G	A	rs78712715	12	3887705	T	C	-0.656414	0.14037	1.22345e-05
VPS9D1	ATF1+	HOXC6+	rs145228567	16	89160329	G	C	rs113361432	16	88865664	C	A	0.883885	0.189284	1.25487e-05
CARS	ATF1+	HOXC6+	rs142231376	11	3672152	G	A	rs61870802	11	2692442	T	C	-0.707097	0.151609	1.28214e-05
INPP5A	ATF1+	SIX5+	rs78448338	10	134585524	G	A	rs149647663	10	134217366	GGTGGGCAGGGAGGACCTTCCAGGGTGT	G	0.816415	0.175065	1.28427e-05
IAH1	ATF1+	RXRB+	rs72775263	2	9567019	A	G	rs4669403	2	9782132	A	C	-0.676928	0.145193	1.29036e-05
ARSK	ATF1+	RXRB+	rs70978139	5	94265932	T	TTACATTTAAATA	rs17341897	5	94501160	C	T	0.936563	0.201214	1.32851e-05
RRM1	ATF1+	HOXC6+	rs199600969	11	4369375	G	A	rs117124110	11	4820533	G	A	-0.898878	0.19315	1.3324e-05
STARD9	ATF1+	KLF10+	rs61753617	15	42166645	T	G	rs143850225	15	41900896	C	T	1.25593	0.26988	1.33297e-05
TMEM8A	ATF1+	HOXC6+	rs2729580	16	1168226	G	A	rs34633391	16	380066	CT	C	0.688911	0.148039	1.3335e-05
PMEPA1	ATF1+	SIX5+	rs6015242	20	56868562	C	G	rs73299116	20	56531691	G	A	1.43388	0.3085	1.36238e-05
CFLAR	ATF1+	SIX5+	rs2881928	2	201982544	C	T	rs13417405	2	202030991	C	A	-0.693498	0.149266	1.37192e-05
KLHL36	ATF1+	SIX5+	rs11640918	16	84680906	T	A	rs381037	16	83764386	A	G	-0.670319	0.14439	1.39089e-05
PHYKPL	ATF1+	TEAD2+	rs72822887	5	177844723	T	C	rs115005154	5	177355942	T	C	1.03398	0.22333	1.45875e-05
HOOK2	ATF1+	HOXC6+	rs11085867	19	13702543	T	C	rs558914467	19	13059739	T	A	1.24561	0.269074	1.4618e-05
ZBTB14	ATF1+	HOXC6+	rs34958726	18	4505562	TA	T	rs11081118	18	4444996	C	T	0.871525	0.188345	1.47276e-05
PRKCI	ATF1+	SIX5+	rs76358320	3	170713255	T	C	rs376227149	3	170936675	T	TATTA	1.52121	0.329	1.49246e-05
LDLRAP1	ATF1+	HOXC6+	rs3767880	1	26069415	A	G	rs112536966	1	25183119	A	G	0.915421	0.198007	1.4957e-05
HOOK2	ATF1+	SIX5+	rs11085867	19	13702543	T	C	rs7248773	19	13267739	C	T	1.24105	0.268675	1.51873e-05
IAH1	ATF1+	HOXC6+	rs72775263	2	9567019	A	G	rs16855895	2	10298766	G	A	-0.667922	0.144606	1.51993e-05
MMP1	ATF1+	KLF10+	rs498186	11	102669645	C	A	rs2846844	11	102155972	G	A	0.669477	0.145375	1.60069e-05
ZBTB14	ATF1+	RXRB+	rs34958726	18	4505562	TA	T	rs71360007	18	5803399	T	G	0.869539	0.189138	1.6484e-05
IDH3A	ATF1+	HOXC6+	rs72730738	15	78093137	C	T	rs75537773	15	79315172	G	A	1.09037	0.237454	1.68253e-05
ALKBH1	ATF1+	HOXC6+	rs4903549	14	77628711	C	A	rs1861080	14	78904197	T	A	0.723004	0.157466	1.68529e-05
HADHA	ATF1+	SIX5+	rs72805635	2	26247336	C	T	rs72810080	2	25535828	G	A	-0.90698	0.197708	1.71081e-05
CCZ1	ATF1+	SIX5+	rs74688574	7	6855646	G	A	rs10279319	7	6772273	T	C	0.573299	0.125046	1.72878e-05
TPGS1	ATF1+	KLF10+	rs12610721	19	522436	A	C	rs200867864	19	587741	A	AT	-0.686901	0.149842	1.73222e-05
TNC	ATF1+	RXRB+	rs12237801	9	118191268	T	A	rs150602355	9	117523563	GTATCTATCTATCTATC	GTATCTATC	1.27981	0.279283	1.74329e-05
RGS4	ATF1+	HOXC6+	rs576845993	1	162234192	CCTCCT	C	rs112847227	1	162775448	T	C	0.800959	0.174997	1.77953e-05
L3HYPDH	ATF1+	HOXC6+	rs5809029	14	59832206	T	TA	rs58054683	14	60745057	C	CT	0.891269	0.194752	1.78337e-05
CUTA	ATF1+	HOXC6+	rs572578854	6	33408763	G	GGGCAGGGCAGGGAGT	rs28732227	6	32427361	T	C	-0.660447	0.144353	1.7915e-05
ATP8B1	ATF1+	SIX5+	rs11665624	18	54660134	A	G	rs471235	18	55541024	T	A	-0.614388	0.134329	1.80129e-05
C10orf88	ATF1+	SIX5+	rs7915742	10	125315580	A	G	rs77506352	10	124143632	T	C	1.32293	0.289394	1.81746e-05
PAX8	ATF1+	RXRB+	rs10206547	2	114445854	A	T	rs72837226	2	114818119	G	A	0.765014	0.167386	1.82438e-05
SPSB2	ATF1+	SIX5+	ss1388026145	12	7005219	A	C	ss1388026460	12	7014962	G	A	0.619551	0.135769	1.87343e-05
BNIP3	ATF1+	RXRB+	rs7906019	10	132962137	C	A	rs77488035	10	133143494	T	C	-0.827806	0.181501	1.89029e-05
TBC1D2	ATF1+	TEAD2+	rs9696283	9	101051309	G	A	rs533213934	9	101842912	CA	C	0.793569	0.174095	1.90914e-05
WDR81	ATF1+	HOXC6+	rs76568554	17	1477062	T	C	rs12952985	17	1692974	G	A	1.23214	0.270506	1.93283e-05
POLR2J3	ATF1+	TEAD2+	rs73175865	7	103064813	T	C	rs2410921	7	101513699	A	G	1.07867	0.236901	1.94507e-05
POMZP3	ATF1+	HOXC6+	rs201960220	7	76234407	A	G	rs145664366	7	76318377	CT	C	-0.632618	0.139042	1.97014e-05
PPCDC	ATF1+	HOXC6+	rs13379596	15	75449814	G	A	rs57437866	15	75220522	C	T	0.738538	0.162452	1.9973e-05
ZNF532	ATF1+	SIX5+	rs1013320	18	57201696	G	A	rs62094976	18	56320568	G	A	-1.1123	0.244742	2.00755e-05
OLFML1	ATF1+	SIX5+	rs11041291	11	7288050	T	C	rs7113581	11	8190696	C	T	1.428	0.314715	2.06358e-05
SSRP1	ATF1+	RXRB+	rs58673483	11	57547543	T	TTTTTG	rs79583614	11	57700178	T	G	-0.780309	0.171979	2.0653e-05
PPAT	ATF1+	HOXC6+	rs55959996	4	57183430	C	G	rs142406876	4	56617214	G	GAGAGAGAGAGAA	0.922072	0.203297	2.07792e-05
HES6	ATF1+	SIX5+	rs202183596	2	239902414	A	AT	rs958153	2	238332738	T	C	0.895996	0.197705	2.10607e-05
ZNF302	ATF1+	HOXC6+	rs11882294	19	35565726	T	C	rs8101971	19	35856570	C	T	-0.7164	0.15812	2.11607e-05
GEMIN6	ATF1+	SIX5+	rs2540217	2	39863210	T	G	rs577666160	2	38982395	C	CT	0.472309	0.10427	2.12434e-05
ZBTB14	ATF1+	TEAD2+	rs34958726	18	4505562	TA	T	rs145076484	18	5308026	C	CAT	0.862183	0.190341	2.12435e-05
MIOS	ATF1+	KLF10+	rs7802457	7	7147365	T	A	rs6974275	7	8138748	C	T	-1.46856	0.325227	2.23984e-05
NAGPA	ATF1+	KLF10+	rs13335796	16	6002078	G	A	rs75401694	16	4218055	T	C	0.954592	0.211438	2.24596e-05
TPGS1	ATF1+	RXRB+	rs12610721	19	522436	A	C	rs80021996	19	300893	G	C	-0.667801	0.147927	2.24903e-05
SLC25A3	ATF1+	SIX5+	rs11109342	12	98470945	A	C	rs11109752	12	99570634	A	C	1.02396	0.226835	2.25138e-05
ZNF496	ATF1+	HOXC6+	rs7555997	1	247547334	A	C	rs60288064	1	247694106	C	CTCCGTGGCCTAAACGGGCAGCCGAGCCCG	-0.992311	0.219843	2.25469e-05
DNAJB6	ATF1+	HOXC6+	rs2192510	7	156632237	T	C	rs10246579	7	156840538	A	T	-0.997577	0.221113	2.27233e-05
ARHGAP31	ATF1+	RXRB+	rs35473497	3	119268065	TG	T	rs73175814	3	119510114	A	G	0.606208	0.134398	2.28156e-05
C12orf75	ATF1+	HOXC6+	rs1196779	12	105626907	A	G	rs4964360	12	105743869	A	T	0.520838	0.115494	2.28906e-05
ANKRD52	ATF1+	HOXC6+	rs10876740	12	55716364	G	A	rs61937568	12	57510785	C	G	0.956184	0.212095	2.30085e-05
PHF12	ATF1+	SIX5+	rs35469781	17	27125657	C	CT	rs4291960	17	26305841	T	C	-0.707071	0.156967	2.33281e-05
UBTD2	ATF1+	TEAD2+	rs11746104	5	172127709	G	T	rs59448135	5	171607649	C	CAAA	-1.04748	0.232566	2.33756e-05
GFPT2	ATF1+	RXRB+	rs442599	5	180607023	C	T	rs57851421	5	180499329	G	C	-0.996512	0.221332	2.35228e-05
PPARG	ATF1+	RXRB+	rs9875104	3	12685243	T	A	rs144573635	3	11960349	C	T	0.612806	0.136232	2.38839e-05
ZCCHC11	ATF1+	HOXC6+	rs11581638	1	53459690	T	C	rs7532467	1	51895332	T	C	1.37982	0.306806	2.39628e-05
TMEM185B	ATF1+	TEAD2+	rs4848592	2	121142505	T	G	rs1563078	2	121581834	T	G	-1.4972	0.332915	2.39747e-05
PPM1N	ATF1+	KLF10+	NA	19	46011756	G	C	rs73572003	19	45302665	G	T	-0.672932	0.149712	2.41879e-05
FGD4	ATF1+	RXRB+	rs11371290	12	32079346	C	CTT	rs149833777	12	32580348	T	G	0.960294	0.213705	2.43055e-05
ZDHHC4	ATF1+	SIX5+	rs308065	7	5898885	G	T	rs9771316	7	6972499	T	C	1.41055	0.313942	2.43513e-05
ZDHHC4	ATF1+	TEAD2+	rs308065	7	5898885	G	T	rs73333145	7	6847912	A	C	1.40723	0.313392	2.45967e-05
ATP13A3	ATF1+	HOXC6+	rs2630235	3	193541271	T	C	rs111975743	3	194290311	A	G	1.20096	0.267678	2.49428e-05
RAB21	ATF1+	SIX5+	rs377465087	12	72714323	CTG	C	rs7960703	12	71309521	A	G	0.671834	0.149809	2.51274e-05
PPARG	ATF1+	KLF10+	rs9875104	3	12685243	T	A	rs114755087	3	11947477	T	C	0.61018	0.136082	2.51897e-05
PHLPP1	ATF1+	RXRB+	rs5825518	18	61354395	C	CT	rs8084754	18	60754708	G	T	1.01206	0.225881	2.55104e-05
ATP13A3	ATF1+	KLF10+	rs2630235	3	193541271	T	C	rs7619594	3	193709835	T	C	1.20051	0.268284	2.60607e-05
EPHB2	ATF1+	RXRB+	rs142916975	1	22974379	C	CCCACCAGATGGACTTCT	rs3765341	1	22534333	A	G	-0.571479	0.127835	2.64821e-05
PMM2	ATF1+	TEAD2+	rs34006928	16	9423204	C	T	rs62032540	16	8800343	T	G	1.31236	0.293663	2.66318e-05
ZNF783	ATF1+	HOXC6+	rs79434293	7	148199174	G	GA	rs117709374	7	148298962	T	C	0.931365	0.208839	2.75552e-05
RTFDC1	ATF1+	SIX5+	rs13038306	20	55413462	G	A	rs4810012	20	54547856	A	T	0.558274	0.125223	2.77069e-05
SNHG10	ATF1+	HOXC6+	rs7148858	14	95748715	C	T	rs4476116	14	96650805	A	G	0.882617	0.198125	2.80583e-05
PRPF4B	ATF1+	RXRB+	rs11427410	6	4283103	C	CT	rs9378800	6	3471326	T	C	-0.599757	0.134642	2.80996e-05
PPM1N	ATF1+	RXRB+	NA	19	46011756	G	C	rs10419086	19	45450852	G	A	-0.667815	0.149924	2.81094e-05
ISG20	ATF1+	RXRB+	rs62020520	15	88303047	T	C	rs79839269	15	89922621	G	A	0.860043	0.193174	2.83386e-05
COX4I1	ATF1+	HOXC6+	rs8056935	16	86435444	T	C	rs34585609	16	85305091	T	C	-0.432758	0.0973306	2.89634e-05
RNF166	ATF1+	RXRB+	rs11641019	16	88443518	T	A	rs77497623	16	89624409	G	T	0.552196	0.124357	2.95992e-05
NECAP1	ATF1+	KLF10+	ss1388042175	12	7630578	C	T	ss1388037037	12	7432738	T	G	1.47469	0.332373	2.99875e-05
MEMO1	ATF1+	SIX5+	rs11285790	2	32292827	C	CT	rs576532318	2	31225295	CA	C	-0.599128	0.13527	3.08566e-05
DYM	ATF1+	TEAD2+	rs58927375	18	47523637	TAAAAAAAAAAAAAA	T	rs12963372	18	46184974	G	A	1.14074	0.257993	3.17272e-05
ALS2	ATF1+	KLF10+	rs2192879	2	202745638	G	A	rs2540456	2	202022015	T	C	0.982566	0.222237	3.17666e-05
UBXN2B	ATF1+	HOXC6+	rs12334405	8	59990916	A	G	rs56362835	8	60350731	T	C	-0.890938	0.201539	3.18347e-05
RAB40C	ATF1+	HOXC6+	rs9922189	16	1507778	T	C	rs8058502	16	928867	C	T	-0.662601	0.150199	3.2932e-05
JMJD6	ATF1+	SIX5+	rs4349216	17	75609655	G	A	rs2304921	17	74574826	T	C	-0.658435	0.149288	3.30515e-05
C21orf119	ATF1+	HOXC6+	rs56047881	21	34452810	C	G	rs7283647	21	33582250	C	T	0.921092	0.208896	3.31936e-05
ACADSB	ATF1+	RXRB+	rs35532662	10	125593093	T	C	rs72831294	10	125025418	G	A	0.829676	0.188321	3.36466e-05
ACTR6	ATF1+	SIX5+	rs11110518	12	101175835	A	C	rs35361767	12	99749631	C	T	-1.1356	0.257791	3.37122e-05
SYNE3	ATF1+	TEAD2+	rs8005908	14	95652125	C	T	rs149929713	14	94986498	G	A	0.925114	0.210124	3.40141e-05
PIGN	ATF1+	RXRB+	rs57655388	18	60267272	G	A	rs74878768	18	60641575	T	C	0.959338	0.218197	3.47795e-05
GFPT2	ATF1+	TEAD2+	rs442599	5	180607023	C	T	rs564487821	5	180051227	GT	G	-0.971986	0.221104	3.48548e-05
ANKRD52	ATF1+	TEAD2+	rs10876740	12	55716364	G	A	rs112581520	12	57204220	G	A	0.936195	0.213148	3.53506e-05
LINC01003	ATF1+	SIX5+	rs7782315	7	151985649	A	T	rs550987811	7	151668180	CTAGA	C	-0.607069	0.138236	3.54382e-05
PDGFRL	ATF1+	RXRB+	rs2588139	8	17455860	C	T	rs111669026	8	18050763	T	A	0.583728	0.132922	3.54447e-05
INPP5A	ATF1+	RXRB+	rs78448338	10	134585524	G	A	rs200456942	10	133611454	T	TCCCACA	0.756509	0.172451	3.60629e-05
VASP	ATF1+	HOXC6+	rs71362695	19	45014669	G	A	rs140812518	19	45191450	G	GTTTTC	0.498119	0.113582	3.62307e-05
REV3L	ATF1+	HOXC6+	rs67124536	6	111266173	CT	C	rs540558323	6	110657941	C	CAA	0.667715	0.152297	3.63941e-05
HNRNPH1	ATF1+	HOXC6+	rs7704349	5	178986978	C	G	rs79193801	5	179060593	T	G	-0.46737	0.106669	3.6768e-05
SPAG9	ATF1+	SIX5+	rs17587133	17	49706993	C	G	rs60682597	17	48106956	ATT	A	0.901001	0.205778	3.71752e-05
PMM2	ATF1+	RXRB+	rs34006928	16	9423204	C	T	rs35941216	16	8355615	A	T	1.30023	0.2971	3.74667e-05
MOB3A	ATF1+	KLF10+	rs17526264	19	1103768	T	A	rs71337140	19	2518241	TC	T	1.27884	0.292331	3.77093e-05
RORA	ATF1+	SIX5+	rs4774388	15	61466998	C	T	rs5813026	15	60712350	T	TA	0.922881	0.210968	3.77268e-05
ISG20	ATF1+	SIX5+	rs62020520	15	88303047	T	C	rs12102144	15	88825912	C	T	0.845907	0.193591	3.84158e-05
AGRN	ATF1+	RXRB+	rs200588723	1	953183	A	AGT	rs75700266	1	1159485	T	C	1.18685	0.27196	3.92013e-05
GARS	ATF1+	HOXC6+	rs6965139	7	31207651	A	T	rs10267520	7	30782261	T	C	1.10889	0.254148	3.93258e-05
REEP4	ATF1+	SIX5+	rs13255413	8	22557122	A	G	rs4596649	8	21060024	A	C	-1.00115	0.229474	3.93772e-05
UBXN2B	ATF1+	RXRB+	rs12334405	8	59990916	A	G	rs34414201	8	60297057	T	TACA	-0.881336	0.202249	4.01261e-05
UPF2	ATF1+	RXRB+	rs10906261	10	12983627	A	G	rs57550375	10	11032283	T	TAA	0.593319	0.136171	4.01996e-05
VASP	ATF1+	SIX5+	rs71362695	19	45014669	G	A	rs79664224	19	46101600	T	C	0.502154	0.115321	4.06119e-05
RBBP5	ATF1+	RXRB+	rs41377246	1	204617283	A	G	rs4396169	1	205768309	T	C	1.10367	0.253676	4.1163e-05
EML1	ATF1+	TEAD2+	rs34208537	14	99629238	CT	C	rs551489391	14	99689173	CCTTT	C	-1.11675	0.256692	4.11877e-05
PSG5	ATF1+	HOXC6+	rs7250939	19	43790053	G	A	rs10409720	19	43638234	C	G	-0.586607	0.134933	4.16649e-05
CMTM7	ATF1+	TEAD2+	rs62250550	3	32440981	A	G	rs3887673	3	32498039	T	G	-0.613912	0.141242	4.17973e-05
MPP6	ATF1+	TEAD2+	rs370597267	7	24116585	GTA	G	rs531127882	7	24924846	C	CA	0.638403	0.146927	4.20267e-05
CSTB	ATF1+	TEAD2+	rs35285321	21	45201832	A	G	rs2246610	21	45064600	T	C	-0.6086	0.140092	4.21387e-05
HIF1AN	ATF1+	HOXC6+	rs576091513	10	101292805	G	T	rs117541343	10	101457217	A	C	1.09581	0.252431	4.26484e-05
MICU3	ATF1+	RXRB+	rs35629252	8	17940008	G	C	rs111619128	8	16325829	A	AAATC	1.07291	0.247362	4.32084e-05
CAB39	ATF1+	SIX5+	rs56270546	2	231237173	T	G	rs10209448	2	231581397	T	C	0.61267	0.141284	4.33674e-05
TSPAN9	ATF1+	HOXC6+	rs11611380	12	3188416	G	A	rs563387486	12	3991028	TA	T	-0.603651	0.139228	4.34839e-05
TMEM185B	TEAD2+	ATF1+	rs1563078	2	121581834	T	G	rs4848592	2	121142505	T	G	1.54887	0.210753	1.80201e-10
GBP3	TEAD2+	RXRB+	rs12146148	1	89471892	T	C	rs12046264	1	90319130	T	C	-0.864085	0.124064	9.68868e-10
SPEG	TEAD2+	RXRB+	rs552851124	2	219349378	A	C	rs1467320	2	219691566	A	G	1.68427	0.266893	1.62449e-08
CHAF1A	TEAD2+	HOXC6+	rs72976912	19	3976224	T	C	rs200699570	19	4512889	G	A	1.39478	0.236565	9.33107e-08
HMGB2	TEAD2+	SIX5+	rs72704803	4	173297904	T	C	rs1123047	4	175113708	G	C	1.45288	0.249531	1.26718e-07
PMM2	TEAD2+	RXRB+	rs62032540	16	8800343	T	G	rs35941216	16	8355615	A	T	1.19704	0.208616	1.79768e-07
RNF145	TEAD2+	HOXC6+	rs146330455	5	157667019	GTT	G	rs11309185	5	159605022	C	T	1.18632	0.207982	2.0691e-07
DDHD1	TEAD2+	RXRB+	rs79554780	14	53343678	A	G	rs4901190	14	52533233	T	A	1.46956	0.25816	2.16974e-07
ANKRD52	TEAD2+	ATF1+	rs112581520	12	57204220	G	A	rs10876740	12	55716364	G	A	1.69706	0.29879	2.28591e-07
GADD45A	TEAD2+	ATF1+	rs74551812	1	68843106	C	G	rs12142474	1	68056314	G	A	1.7393	0.307593	2.53583e-07
ANKRD52	TEAD2+	HOXC6+	rs112581520	12	57204220	G	A	rs61937568	12	57510785	C	G	1.72148	0.304613	2.56916e-07
NOMO1	TEAD2+	ATF1+	rs115273881	16	15685946	C	T	rs13337925	16	15099778	G	C	1.47651	0.270407	5.60603e-07
ZBTB14	TEAD2+	HOXC6+	rs145076484	18	5308026	C	CAT	rs11081118	18	4444996	C	T	1.53529	0.281687	5.83828e-07
CMTM7	TEAD2+	ATF1+	rs3887673	3	32498039	T	G	rs62250550	3	32440981	A	G	0.887396	0.162977	5.96776e-07
TMEM116	TEAD2+	RXRB+	rs200115536	12	113287213	A	AGTGT	rs73197957	12	111631835	G	A	1.52303	0.280947	6.57328e-07
ZBTB14	TEAD2+	RXRB+	rs145076484	18	5308026	C	CAT	rs71360007	18	5803399	T	G	1.52694	0.28213	6.81365e-07
SYNE3	TEAD2+	ATF1+	rs149929713	14	94986498	G	A	rs8005908	14	95652125	C	T	1.46733	0.271196	6.85798e-07
SUV420H2	TEAD2+	SIX5+	rs74668532	19	55123155	T	C	rs11878278	19	56831806	T	A	1.70041	0.314587	7.00871e-07
ZNF846	TEAD2+	ATF1+	rs113922357	19	10109592	C	T	rs374962918	19	9711198	CA	C	1.24131	0.230898	7.88497e-07
SYMPK	TEAD2+	ATF1+	rs112120887	19	46381103	A	G	rs79897685	19	46581676	A	G	1.42531	0.265127	7.88814e-07
BNC2	TEAD2+	RXRB+	rs62540636	9	16520310	A	G	rs10962796	9	16988253	A	G	1.45042	0.26994	7.97752e-07
RAD51	TEAD2+	RXRB+	rs557058394	15	41432615	CA	C	rs2305646	15	40595474	C	A	1.04505	0.19471	8.17142e-07
CROT	TEAD2+	RXRB+	rs73194591	7	86473269	G	A	rs60851079	7	86646407	T	C	1.32335	0.246958	8.45848e-07
CASP10	TEAD2+	RXRB+	rs73989603	2	202749796	A	G	rs79367668	2	201530730	C	T	1.30799	0.244365	8.66615e-07
SAC3D1	TEAD2+	SIX5+	rs145101835	11	65237774	A	G	rs11605773	11	65474090	C	T	1.22141	0.228753	9.13739e-07
TCFL5	TEAD2+	SIX5+	rs77796116	20	61650102	C	T	rs62196343	20	61074913	T	G	1.42011	0.266018	9.17488e-07
PMM2	TEAD2+	ATF1+	rs62032540	16	8800343	T	G	rs34006928	16	9423204	C	T	1.16986	0.219319	9.33704e-07
ZBTB14	TEAD2+	ATF1+	rs145076484	18	5308026	C	CAT	rs34958726	18	4505562	TA	T	1.50362	0.282177	9.54315e-07
MAST4	TEAD2+	RXRB+	rs2561207	5	65023739	C	G	rs67715593	5	65065159	G	C	1.49691	0.28176	1.01733e-06
ZNF846	TEAD2+	HOXC6+	rs113922357	19	10109592	C	T	rs568497441	19	9829574	A	G	1.20798	0.227994	1.07784e-06
MPP6	TEAD2+	ATF1+	rs531127882	7	24924846	C	CA	rs370597267	7	24116585	GTA	G	1.25977	0.23838	1.13804e-06
SYNE3	TEAD2+	KLF10+	rs149929713	14	94986498	G	A	rs2069978	14	95054802	T	C	1.43459	0.27225	1.21016e-06
PSMG1	TEAD2+	SIX5+	rs2836495	21	39913669	A	G	rs12482204	21	41282941	TTCTT	CTCTT	-0.897315	0.170396	1.22643e-06
SUV420H2	TEAD2+	KLF10+	rs74668532	19	55123155	T	C	rs12979850	19	54906280	T	C	1.68656	0.321791	1.35471e-06
IFIT5	TEAD2+	RXRB+	rs11592280	10	91358374	T	C	rs1815326	10	90407382	C	T	1.46439	0.279534	1.36828e-06
NF1	TEAD2+	ATF1+	rs12452958	17	30581859	T	G	rs553822537	17	30583408	G	GC	1.62303	0.310014	1.38664e-06
CERK	TEAD2+	HOXC6+	rs7290443	22	46938964	G	A	rs17589429	22	46916280	C	T	1.46169	0.279561	1.42482e-06
SUV420H2	TEAD2+	ATF1+	rs74668532	19	55123155	T	C	rs116604313	19	55742071	A	G	1.67998	0.322066	1.49613e-06
PHYKPL	TEAD2+	ATF1+	rs115005154	5	177355942	T	C	rs72822887	5	177844723	T	C	1.05231	0.203581	1.80532e-06
MLF2	TEAD2+	ATF1+	rs7956915	12	6470260	A	G	ss1388042175	12	7630578	C	T	0.624099	0.121235	1.96351e-06
BAK1	TEAD2+	SIX5+	rs140862652	6	33692744	A	C	rs3116713	6	33382288	G	A	1.21619	0.236391	1.98717e-06
PPP3CC	TEAD2+	HOXC6+	rs12542681	8	22023757	C	G	rs1426192	8	21348352	C	T	-0.608119	0.118322	2.02926e-06
TBC1D2	TEAD2+	ATF1+	rs533213934	9	101842912	CA	C	rs9696283	9	101051309	G	A	1.55816	0.305724	2.40436e-06
PPP1R26	TEAD2+	RXRB+	rs62578992	9	139108308	A	G	rs11145988	9	139321545	A	G	1.23354	0.242051	2.40842e-06
AMN1	TEAD2+	RXRB+	rs2682703	12	31491952	A	G	rs117640848	12	30974161	A	G	1.39272	0.273738	2.48953e-06
DNMBP	TEAD2+	RXRB+	rs200722400	10	101580843	G	GA	rs113367292	10	102682623	T	C	1.26495	0.248895	2.54415e-06
EIF2B5	TEAD2+	HOXC6+	rs57206431	3	184171656	A	G	rs9845931	3	183189632	C	T	1.47944	0.291183	2.55911e-06
ERCC5	TEAD2+	KLF10+	rs138894329	13	102539695	C	T	rs7988219	13	102592845	C	G	1.37665	0.27254	2.87525e-06
GFPT2	TEAD2+	RXRB+	rs564487821	5	180051227	GT	G	rs57851421	5	180499329	G	C	1.19081	0.236317	3.01603e-06
HSPA1B	TEAD2+	RXRB+	rs2244546	6	31435833	G	C	rs7764819	6	32680576	G	T	1.38096	0.274549	3.12559e-06
CBX4	TEAD2+	RXRB+	rs2629390	17	78718221	T	C	rs11652119	17	77946793	G	A	1.39025	0.277736	3.43762e-06
CDC123	TEAD2+	ATF1+	rs7089174	10	12342278	C	T	rs375740395	10	11822126	C	CA	1.42673	0.28592	3.65501e-06
NUDT2	TEAD2+	SIX5+	rs10971956	9	34151280	G	T	rs66653119	9	34369682	C	CTGAGA	-0.632937	0.127259	3.89583e-06
GFPT2	TEAD2+	ATF1+	rs564487821	5	180051227	GT	G	rs442599	5	180607023	C	T	1.17844	0.237025	3.92365e-06
ZNF587	TEAD2+	SIX5+	rs77825740	19	58370727	G	T	rs144849262	19	58372646	A	ATTGT	0.78038	0.157133	4.00792e-06
NPR3	TEAD2+	KLF10+	rs10075050	5	31869051	T	G	rs34230399	5	32671216	AT	A	1.23275	0.24863	4.13793e-06
NOMO1	TEAD2+	SIX5+	rs115273881	16	15685946	C	T	rs7404466	16	15129092	C	T	1.29372	0.261614	4.35326e-06
PPP1R3D	TEAD2+	RXRB+	rs6027456	20	58848629	C	T	rs6026844	20	57958131	C	G	0.734198	0.14906	4.69874e-06
TMEM255B	TEAD2+	HOXC6+	rs59061423	13	114478030	A	C	rs370838447	13	114794526	G	A	0.832083	0.16904	4.7559e-06
FOXK1	TEAD2+	SIX5+	rs10265392	7	5187685	C	T	rs11981283	7	5149391	C	A	1.00454	0.204116	4.77407e-06
ZFAND5	TEAD2+	KLF10+	rs11143012	9	74436815	G	C	rs79105909	9	74968845	T	G	1.2729	0.258734	4.80557e-06
SLC31A1	TEAD2+	HOXC6+	rs1864718	9	116950149	G	A	rs77426336	9	116137325	T	G	0.883206	0.179677	4.8844e-06
STRN	TEAD2+	SIX5+	rs72794234	2	36070909	A	G	rs4648221	2	37345713	A	G	1.3852	0.282962	5.28216e-06
KIAA1430	TEAD2+	HOXC6+	rs830827	4	186892326	A	T	rs34266919	4	187048667	A	G	0.96154	0.196426	5.28546e-06
EML1	TEAD2+	ATF1+	rs551489391	14	99689173	CCTTT	C	rs34208537	14	99629238	CT	C	0.993057	0.203071	5.38873e-06
AKR1C2	TEAD2+	KLF10+	rs112520906	10	4208687	CA	C	rs41305661	10	5005860	T	G	0.703655	0.144063	5.51212e-06
ZDHHC4	TEAD2+	SIX5+	rs73333145	7	6847912	A	C	rs9771316	7	6972499	T	C	1.15091	0.235978	5.66705e-06
NAA50	TEAD2+	RXRB+	rs56996473	3	112883431	A	G	rs63221060	3	114229947	T	TA	1.28112	0.263236	5.89871e-06
HIF1AN	TEAD2+	ATF1+	rs11190767	10	102720754	A	T	rs576091513	10	101292805	G	T	1.4382	0.295973	6.07393e-06
ZNHIT2	TEAD2+	HOXC6+	rs138924467	11	64767992	T	C	rs566592920	11	65764797	C	CAAAAAAAAA	1.29957	0.267447	6.07518e-06
NUDT2	TEAD2+	HOXC6+	rs10971956	9	34151280	G	T	rs4878564	9	34375450	C	T	-0.610432	0.125698	6.14249e-06
MBTPS1	TEAD2+	ATF1+	rs77053792	16	84256767	A	T	rs149158199	16	84203737	A	G	1.54215	0.317971	6.29515e-06
NOMO1	TEAD2+	HOXC6+	rs115273881	16	15685946	C	T	rs62038500	16	15005888	A	G	1.28005	0.264006	6.32908e-06
HIF1AN	TEAD2+	HOXC6+	rs11190767	10	102720754	A	T	rs117541343	10	101457217	A	C	1.42085	0.294125	6.77878e-06
MOCS3	TEAD2+	RXRB+	rs77302010	20	49539115	T	G	rs17793509	20	50459333	G	A	1.54227	0.319466	6.86036e-06
LUC7L	TEAD2+	RXRB+	rs55972806	16	797522	T	C	rs111642025	16	1173451	A	G	1.1525	0.238898	6.95214e-06
LTBP1	TEAD2+	RXRB+	rs9678810	2	33398399	A	G	rs10605910	2	34121327	GCA	G	0.654663	0.135742	6.98859e-06
MTMR10	TEAD2+	RXRB+	rs72723268	15	30288897	T	C	rs542568576	15	30441352	G	A	1.25306	0.260322	7.24488e-06
ZDHHC4	TEAD2+	ATF1+	rs73333145	7	6847912	A	C	rs308065	7	5898885	G	T	1.11677	0.23218	7.34518e-06
MKLN1	TEAD2+	HOXC6+	rs11437302	7	131154640	C	CT	rs73153008	7	131774642	A	G	1.01008	0.21002	7.35803e-06
MT2A	TEAD2+	RXRB+	rs3785143	16	55695106	T	C	rs76299088	16	56762197	A	T	1.11244	0.231484	7.46514e-06
POLR2J3	TEAD2+	ATF1+	rs2410921	7	101513699	A	G	rs73175865	7	103064813	T	C	1.34672	0.280362	7.52816e-06
TBC1D14	TEAD2+	HOXC6+	rs576287974	4	7133227	TA	T	rs4513568	4	7444852	T	C	1.13864	0.237132	7.58071e-06
RNH1	TEAD2+	ATF1+	rs11246272	11	701511	C	T	rs34923150	11	543135	A	AC	1.10544	0.230275	7.61497e-06
NAGPA	TEAD2+	KLF10+	rs7198389	16	5061487	T	A	rs75401694	16	4218055	T	C	-0.676425	0.141075	7.78445e-06
DYM	TEAD2+	ATF1+	rs12963372	18	46184974	G	A	rs58927375	18	47523637	TAAAAAAAAAAAAAA	T	1.53737	0.32072	7.82289e-06
UBTD2	TEAD2+	ATF1+	rs59448135	5	171607649	C	CAAA	rs11746104	5	172127709	G	T	0.885402	0.184875	7.95383e-06
MIR143HG	TEAD2+	KLF10+	rs115437789	5	148033891	T	C	rs33981023	5	149471997	GT	G	1.27411	0.266118	7.99749e-06
AKR1C2	TEAD2+	HOXC6+	rs112520906	10	4208687	CA	C	rs36096746	10	4975353	G	T	0.695674	0.145674	8.38104e-06
NAPA	TEAD2+	HOXC6+	rs61055179	19	47001655	A	C	rs12608819	19	47165874	T	C	0.748798	0.15687	8.45097e-06
OSGIN1	TEAD2+	HOXC6+	rs11645777	16	84706916	T	A	rs71272406	16	84667011	A	AAT	0.930919	0.195095	8.50776e-06
SUGCT	TEAD2+	ATF1+	rs6462929	7	39570499	A	G	rs34683198	7	39962587	C	CA	0.660433	0.139305	9.56751e-06
HILPDA	TEAD2+	SIX5+	rs12706856	7	128334351	C	T	rs666499	7	129075668	T	C	0.62035	0.131012	9.78383e-06
ZNF528	TEAD2+	SIX5+	rs115294736	19	52186330	T	C	rs55928468	19	53750085	G	A	1.07186	0.226383	9.79645e-06
HPS4	TEAD2+	ATF1+	rs1157611	22	27438196	G	A	rs62222982	22	27118389	A	G	0.591146	0.124957	9.94465e-06
SLC31A1	TEAD2+	RXRB+	rs1864718	9	116950149	G	A	rs73556418	9	116724812	T	C	0.858959	0.182255	1.06439e-05
KDM5B	TEAD2+	HOXC6+	rs550488077	1	202773993	C	CA	rs569490028	1	201929527	CA	C	1.43428	0.304622	1.08303e-05
HDAC3	TEAD2+	ATF1+	rs143798423	5	141434765	G	A	rs2233613	5	140890770	A	G	0.733545	0.156122	1.12442e-05
ENOSF1	TEAD2+	HOXC6+	rs3016816	18	629239	C	G	rs2790	18	673086	G	A	-0.58999	0.125961	1.18858e-05
ENOSF1	TEAD2+	ATF1+	rs3016816	18	629239	C	G	rs2790	18	673086	G	A	-0.58999	0.125961	1.18858e-05
FAM162A	TEAD2+	HOXC6+	rs6438779	3	122898729	T	C	rs143523002	3	122959913	G	A	0.945269	0.201876	1.19531e-05
UBE2W	TEAD2+	RXRB+	rs11785990	8	74991243	T	C	rs202031671	8	74291557	AC	A	0.935106	0.19996	1.22272e-05
GRP	TEAD2+	RXRB+	rs58285566	18	56401001	G	A	rs4940708	18	56133700	G	T	1.21755	0.260839	1.26336e-05
AP000688.8	TEAD2+	KLF10+	rs3087192	21	37421049	C	CTT	rs116803986	21	37404131	T	C	0.574818	0.123447	1.31935e-05
POLH	TEAD2+	RXRB+	rs111963549	6	43433330	T	C	rs1322651	6	44522183	A	C	1.50367	0.323534	1.36371e-05
CEP120	KLF10+	SIX5+	rs79029198	5	121721150	G	T	rs1841996	5	122994275	G	A	1.76587	0.261996	2.70083e-09
POLR2E	KLF10+	HOXC6+	rs1982772	19	911453	C	A	rs2074444	19	1095030	T	C	1.31438	0.200375	5.86073e-09
POLR2E	KLF10+	ATF1+	rs1982772	19	911453	C	A	rs2074444	19	1095030	T	C	1.31438	0.200375	5.86073e-09
GBP3	KLF10+	RXRB+	rs12136785	1	89478687	T	A	rs12046264	1	90319130	T	C	-0.758671	0.118274	1.0884e-08
POLR2E	KLF10+	RXRB+	rs1982772	19	911453	C	A	rs17554909	19	1095430	G	T	1.28131	0.203241	1.73738e-08
NAGPA	KLF10+	ATF1+	rs75401694	16	4218055	T	C	rs13335796	16	6002078	G	A	1.13464	0.181619	2.21158e-08
NAGPA	KLF10+	TEAD2+	rs75401694	16	4218055	T	C	rs7198389	16	5061487	T	A	1.1338	0.18282	2.68146e-08
NAGPA	KLF10+	HOXC6+	rs75401694	16	4218055	T	C	rs1045693	16	5075226	G	A	1.09644	0.182255	5.8502e-08
FHL3	KLF10+	HOXC6+	rs61778180	1	37788836	G	T	rs28470722	1	38386727	A	G	1.54688	0.262818	1.00638e-07
ZFP14	KLF10+	ATF1+	rs141383572	19	36955417	C	CAATT	rs150825125	19	37760574	C	T	1.57721	0.269684	1.17498e-07
SGCA	KLF10+	ATF1+	rs11079887	17	48090249	A	C	rs2696288	17	48252804	T	C	1.459	0.254016	1.81038e-07
PPARG	KLF10+	ATF1+	rs114755087	3	11947477	T	C	rs9875104	3	12685243	T	A	1.74147	0.30664	2.35997e-07
RAP2B	KLF10+	HOXC6+	rs13093890	3	152407718	T	G	rs6787690	3	153321195	G	A	1.2389	0.220367	2.98335e-07
LINC00665	KLF10+	HOXC6+	rs141383572	19	36955417	C	CAATT	rs139035261	19	37740746	A	G	1.55888	0.277703	3.0883e-07
SERPINF1	KLF10+	HOXC6+	rs28528733	17	1153114	C	T	rs34107519	17	1666097	A	G	0.931053	0.166179	3.2272e-07
SERPINF1	KLF10+	ATF1+	rs28528733	17	1153114	C	T	rs34107519	17	1666097	A	G	0.931053	0.166179	3.2272e-07
MIOS	KLF10+	ATF1+	rs6974275	7	8138748	C	T	rs7802457	7	7147365	T	A	0.712546	0.128471	4.0602e-07
RFX1	KLF10+	HOXC6+	rs7247578	19	14138147	T	C	rs74943336	19	13535840	A	G	1.1283	0.203934	4.29276e-07
MMP1	KLF10+	SIX5+	rs2846844	11	102155972	G	A	rs498186	11	102669645	C	A	1.43024	0.258787	4.39765e-07
MMP1	KLF10+	ATF1+	rs2846844	11	102155972	G	A	rs498186	11	102669645	C	A	1.43024	0.258787	4.39765e-07
SNPH	KLF10+	ATF1+	rs188156	20	562445	C	A	rs11477175	20	2112440	T	TG	1.3658	0.247147	4.40538e-07
AKR1C2	KLF10+	TEAD2+	rs41305661	10	5005860	T	G	rs112520906	10	4208687	CA	C	1.40236	0.255	4.91166e-07
VRK3	KLF10+	SIX5+	rs147109222	19	49975667	C	T	rs12971757	19	50568847	C	G	1.54617	0.284442	6.354e-07
GPSM3	KLF10+	SIX5+	rs28894981	6	31173702	T	C	rs576258514	6	31792851	A	AT	1.699	0.313595	6.83278e-07
STARD9	KLF10+	ATF1+	rs143850225	15	41900896	C	T	rs61753617	15	42166645	T	G	1.53136	0.282845	6.93448e-07
FAM43A	KLF10+	ATF1+	rs13068028	3	193943287	T	C	esv3599223	3	194630864	<INS:ME:ALU>	T	1.38924	0.258998	8.48788e-07
ALS2	KLF10+	ATF1+	rs2540456	2	202022015	T	C	rs2192879	2	202745638	G	A	1.51336	0.282466	8.70233e-07
GLTSCR2	KLF10+	ATF1+	rs28732683	19	48509893	G	A	rs4802397	19	48361912	C	T	1.70112	0.319559	9.98589e-07
SNPH	KLF10+	RXRB+	rs188156	20	562445	C	A	rs553426	20	935329	C	G	1.34177	0.252489	1.0359e-06
ZXDC	KLF10+	ATF1+	rs10652286	3	125842478	CA	C	rs73196825	3	127143985	T	C	0.932787	0.175868	1.07933e-06
SYNE3	KLF10+	ATF1+	rs2069978	14	95054802	T	C	rs8005908	14	95652125	C	T	1.69809	0.320726	1.1207e-06
AC092295.7	KLF10+	RXRB+	rs147807842	19	37030033	A	G	rs150825125	19	37760574	C	T	1.1723	0.222368	1.22644e-06
VRK3	KLF10+	HOXC6+	rs147109222	19	49975667	C	T	rs28438567	19	51119826	G	T	1.48217	0.28497	1.62511e-06
NEU1	KLF10+	SIX5+	rs527366912	6	31884527	C	CT	rs707934	6	31735631	T	C	0.833682	0.161204	1.82669e-06
PPP2R2A	KLF10+	SIX5+	rs62494162	8	26137314	C	G	rs17237292	8	25806471	T	C	1.29781	0.250955	1.82767e-06
MUM1	KLF10+	HOXC6+	rs4622634	19	1043864	C	G	rs1982772	19	911453	C	A	-0.703948	0.136167	1.84012e-06
ABHD8	KLF10+	SIX5+	rs11669215	19	18006995	A	G	rs2015988	19	17530522	C	T	1.1564	0.223752	1.85132e-06
PAQR4	KLF10+	RXRB+	rs553019133	16	3003184	A	AT	rs35314949	16	2706190	C	T	1.25735	0.243948	1.95719e-06
ADPRM	KLF10+	RXRB+	rs10643928	17	11101155	TTTCA	T	rs12945836	17	11180696	A	G	0.836638	0.162773	2.07041e-06
MUM1	KLF10+	SIX5+	rs4622634	19	1043864	C	G	rs72981690	19	1359511	T	C	-0.698761	0.136262	2.16943e-06
USP30	KLF10+	HOXC6+	rs561403219	12	110501407	T	TTTTATTTATTTA	rs36131847	12	109339367	T	G	1.57872	0.309229	2.37258e-06
CCBL2	KLF10+	ATF1+	rs12143190	1	88444077	C	T	rs34315315	1	89148199	CT	C	1.14339	0.224436	2.47582e-06
PPARG	KLF10+	RXRB+	rs114755087	3	11947477	T	C	rs144573635	3	11960349	C	T	1.64761	0.324186	2.59759e-06
TSPAN13	KLF10+	RXRB+	rs847410	7	16964885	G	A	rs34238820	7	16185267	T	TGA	0.829215	0.163359	2.66233e-06
PPOX	KLF10+	RXRB+	rs28505989	1	161941382	G	C	rs574135309	1	160257898	AT	A	-1.23112	0.24282	2.72502e-06
SYNE3	KLF10+	TEAD2+	rs2069978	14	95054802	T	C	rs149929713	14	94986498	G	A	1.61724	0.319464	2.80908e-06
GLTSCR2	KLF10+	RXRB+	rs28732683	19	48509893	G	A	rs61643592	19	48479494	A	G	1.62734	0.322251	2.94915e-06
SUV420H2	KLF10+	ATF1+	rs12979850	19	54906280	T	C	rs116604313	19	55742071	A	G	1.35697	0.268865	2.98283e-06
MFAP3	KLF10+	ATF1+	rs186349119	5	152765273	A	C	rs369135177	5	154100906	CAAAAAAAAA	C	1.50545	0.299405	3.2114e-06
ZFAND5	KLF10+	TEAD2+	rs79105909	9	74968845	T	G	rs11143012	9	74436815	G	C	1.30328	0.259275	3.23046e-06
IREB2	KLF10+	RXRB+	rs73477325	15	79346856	C	T	rs7182575	15	78208880	G	A	1.19348	0.238709	3.58849e-06
TSPO	KLF10+	ATF1+	rs135078	22	43826323	T	C	rs5759199	22	43551513	G	A	-0.490829	0.0983656	3.72936e-06
TSPO	KLF10+	HOXC6+	rs135078	22	43826323	T	C	rs62234272	22	43549260	A	G	-0.489972	0.0985065	3.96648e-06
IREB2	KLF10+	HOXC6+	rs73477325	15	79346856	C	T	rs72268974	15	79628326	C	CAG	1.21689	0.245068	4.09947e-06
ABHD12	KLF10+	ATF1+	rs11479133	20	24345793	T	TA	rs1007707	20	25190598	G	A	0.806157	0.162744	4.29517e-06
NCBP2	KLF10+	HOXC6+	rs13089984	3	197114654	T	C	rs56046911	3	196751052	A	G	1.28235	0.259044	4.34874e-06
PPP2R2A	KLF10+	RXRB+	rs62494162	8	26137314	C	G	rs113429518	8	26915932	A	C	1.26264	0.255254	4.4126e-06
MT2A	KLF10+	RXRB+	rs3785143	16	55695106	T	C	rs76299088	16	56762197	A	T	1.13756	0.230352	4.55588e-06
SUV420H2	KLF10+	SIX5+	rs12979850	19	54906280	T	C	rs11878278	19	56831806	T	A	1.34456	0.273584	4.9945e-06
ACAD8	KLF10+	HOXC6+	rs35883589	11	133781706	T	C	rs573512312	11	134688541	CA	C	1.14749	0.233983	5.20112e-06
BACE1	KLF10+	HOXC6+	rs112287950	11	118059367	G	GTGTATATA	rs11216069	11	116507795	C	G	1.09466	0.223344	5.25999e-06
MEGF6	KLF10+	RXRB+	rs12744097	1	2438167	A	G	rs142473442	1	3022491	A	ATCCTTAGTGTGCCCCGGGGTCCACCTGTGC	1.69274	0.345936	5.42501e-06
DNAJC14	KLF10+	RXRB+	rs564552735	12	56164720	C	CT	rs7968967	12	55917786	A	G	1.05847	0.216347	5.44158e-06
OPTN	KLF10+	ATF1+	rs10796004	10	13075066	C	T	rs61851417	10	13135947	A	G	-0.642944	0.131501	5.50832e-06
SUV420H2	KLF10+	TEAD2+	rs12979850	19	54906280	T	C	rs74668532	19	55123155	T	C	1.33936	0.274035	5.54514e-06
CDCA7L	KLF10+	HOXC6+	rs10464213	7	21486516	T	G	rs6970647	7	21729754	G	T	1.41644	0.28988	5.57203e-06
MYLIP	KLF10+	SIX5+	rs9477330	6	17135067	C	A	rs12662639	6	16922938	T	C	0.880895	0.180757	5.8574e-06
LENG9	KLF10+	RXRB+	rs199755001	19	55245015	TTATAA	T	rs55715553	19	55846641	A	G	1.58594	0.325753	5.96765e-06
MOB3A	KLF10+	ATF1+	rs71337140	19	2518241	TC	T	rs17526264	19	1103768	T	A	-0.811537	0.167279	6.37407e-06
NPR3	KLF10+	TEAD2+	rs34230399	5	32671216	AT	A	rs10075050	5	31869051	T	G	0.93339	0.192451	6.40851e-06
TPGS1	KLF10+	RXRB+	rs200867864	19	587741	A	AT	rs80021996	19	300893	G	C	1.36738	0.281933	6.40873e-06
COL4A3BP	KLF10+	HOXC6+	rs202193515	5	75285808	G	T	rs145365294	5	75654103	T	C	0.894886	0.184936	6.68846e-06
PPM1N	KLF10+	ATF1+	rs73572003	19	45302665	G	T	NA	19	46011756	G	C	1.17807	0.244557	7.26999e-06
MVD	KLF10+	RXRB+	rs5818680	16	88708825	T	TG	rs35085227	16	89312663	C	A	-0.675424	0.140268	7.32347e-06
FOXJ2	KLF10+	HOXC6+	ss1388084094	12	8907518	T	C	ss1388078486	12	8722042	C	T	1.42693	0.296903	7.58664e-06
DNAJC14	KLF10+	SIX5+	rs564552735	12	56164720	C	CT	rs143791725	12	56220180	A	G	1.04393	0.217452	7.7424e-06
MTHFS	KLF10+	HOXC6+	rs661478	15	80115100	T	C	rs6495450	15	80162499	C	A	0.718045	0.149593	7.76482e-06
BABAM1	KLF10+	HOXC6+	rs186377945	19	17819280	C	T	rs62118076	19	16384716	T	G	0.810659	0.169054	7.9065e-06
ATP13A3	KLF10+	HOXC6+	rs7619594	3	193709835	T	C	rs111975743	3	194290311	A	G	1.00679	0.210095	8.0042e-06
ERCC5	KLF10+	TEAD2+	rs7988219	13	102592845	C	G	rs138894329	13	102539695	C	T	0.767371	0.160632	8.47164e-06
ATP13A3	KLF10+	ATF1+	rs7619594	3	193709835	T	C	rs2630235	3	193541271	T	C	1.00468	0.210535	8.64156e-06
C1RL	KLF10+	RXRB+	ss1388038550	12	7489684	C	T	rs3759322	12	6415994	T	C	1.33937	0.280862	8.74814e-06
WDR59	KLF10+	HOXC6+	rs117734917	16	75065820	C	G	rs76315561	16	75939716	G	A	1.47776	0.310679	9.16671e-06
CPEB2	KLF10+	HOXC6+	rs62409947	4	14134085	G	A	rs572058035	4	14064907	C	CT	1.08911	0.229042	9.21872e-06
PMEPA1	KLF10+	SIX5+	rs72626589	20	55483984	A	G	rs73299116	20	56531691	G	A	1.01353	0.213404	9.42168e-06
CCDC136	KLF10+	SIX5+	rs139369124	7	127825806	TACACAC	T	rs11771549	7	129147485	T	G	0.750182	0.158051	9.52538e-06
FOXN3	RXRB+	HOXC6+	rs111761984	14	89039729	C	A	rs1294575	14	91013276	C	T	1.73043	0.245219	9.24335e-10
PHLPP1	RXRB+	ATF1+	rs8084754	18	60754708	G	T	rs5825518	18	61354395	C	CT	1.55251	0.235433	6.45572e-09
PPP1R3D	RXRB+	TEAD2+	rs6026844	20	57958131	C	G	rs6027456	20	58848629	C	T	1.5395	0.233569	6.53852e-09
MOCS3	RXRB+	TEAD2+	rs17793509	20	50459333	G	A	rs77302010	20	49539115	T	G	1.53947	0.234262	7.09756e-09
CEP44	RXRB+	SIX5+	rs73872552	4	174235094	T	A	rs11725853	4	175642699	A	G	1.82646	0.280492	9.11335e-09
BNC2	RXRB+	TEAD2+	rs10962796	9	16988253	A	G	rs62540636	9	16520310	A	G	1.77012	0.278001	1.66018e-08
MICB	RXRB+	HOXC6+	rs4959087	6	31978860	A	G	rs2518028	6	31436047	T	C	1.74679	0.280242	2.89207e-08
PPM1N	RXRB+	HOXC6+	rs10419086	19	45450852	G	A	rs8103658	19	46166360	A	T	1.88196	0.303903	3.41757e-08
PPM1N	RXRB+	ATF1+	rs10419086	19	45450852	G	A	NA	19	46011756	G	C	1.87508	0.304104	3.81444e-08
TBCE	RXRB+	HOXC6+	rs2673963	1	235027745	T	G	rs72756042	1	235325473	C	A	1.91844	0.312209	4.1619e-08
MICB	RXRB+	ATF1+	rs4959087	6	31978860	A	G	rs3130615	6	31475413	G	A	1.72265	0.280649	4.27731e-08
RIPK3	RXRB+	HOXC6+	rs76219263	14	25074968	C	G	rs10149449	14	23840511	G	A	1.46622	0.239689	4.66042e-08
TP53I11	RXRB+	ATF1+	rs2902420	11	44961972	A	T	rs61879750	11	45019994	G	T	1.40951	0.231392	5.17969e-08
PSMA4	RXRB+	ATF1+	esv3637000	15	79795885	<INS:ME:ALU>	T	rs2869055	15	78822388	G	C	-0.776052	0.127878	5.6856e-08
PPP2R2A	RXRB+	KLF10+	rs113429518	8	26915932	A	C	rs62494162	8	26137314	C	G	1.26826	0.211138	7.32493e-08
MVD	RXRB+	KLF10+	rs35085227	16	89312663	C	A	rs5818680	16	88708825	T	TG	1.45447	0.242381	7.50672e-08
RNF166	RXRB+	ATF1+	rs77497623	16	89624409	G	T	rs11641019	16	88443518	T	A	1.37316	0.228884	7.55016e-08
PPM1N	RXRB+	KLF10+	rs10419086	19	45450852	G	A	rs73572003	19	45302665	G	T	1.82811	0.306088	8.42476e-08
NET1	RXRB+	ATF1+	rs11252540	10	4496210	C	A	rs7907488	10	4544612	C	T	1.39173	0.237027	1.27016e-07
RDH13	RXRB+	SIX5+	rs111656335	19	55932824	G	A	rs2112821	19	54877165	G	A	1.15648	0.198302	1.49196e-07
NDC80	RXRB+	ATF1+	rs59838462	18	2719675	A	AT	rs111774536	18	1705535	G	A	2.18593	0.375198	1.52752e-07
SELENBP1	RXRB+	SIX5+	rs12144041	1	151098320	A	C	rs11204782	1	151118035	G	C	1.50916	0.259822	1.64055e-07
WDR18	RXRB+	ATF1+	rs74704022	19	1677696	C	T	rs3815159	19	989020	C	T	1.00558	0.174575	1.99389e-07
WDR18	RXRB+	HOXC6+	rs74704022	19	1677696	C	T	rs12609062	19	998855	T	C	1.00325	0.174297	2.02798e-07
ZNF701	RXRB+	HOXC6+	rs77528442	19	54024030	C	T	rs34507354	19	52150209	C	T	1.7618	0.30635	2.06954e-07
TBL1XR1	RXRB+	SIX5+	rs113154979	3	177350624	A	C	rs1032292	3	177853650	C	A	1.19568	0.208093	2.11195e-07
INPP5A	RXRB+	ATF1+	rs200456942	10	133611454	T	TCCCACA	rs78448338	10	134585524	G	A	1.78374	0.311569	2.29726e-07
RAD51	RXRB+	TEAD2+	rs2305646	15	40595474	C	A	rs557058394	15	41432615	CA	C	1.22321	0.213931	2.36525e-07
CTNNB1	RXRB+	ATF1+	rs61237103	3	42083089	C	CT	rs1722850	3	41198050	C	T	1.24243	0.217721	2.47518e-07
TMEM67	RXRB+	ATF1+	rs117832161	8	94873008	C	T	rs149823194	8	94402000	T	TGTGCCAGATCCTGCCAACATAAGAAATG	1.87301	0.328386	2.50337e-07
ZNF264	RXRB+	SIX5+	rs2870092	19	57151653	T	C	rs1988740	19	58162416	G	T	0.928653	0.163421	2.72487e-07
TK1	RXRB+	HOXC6+	rs55752598	17	76197767	A	G	rs541375412	17	76519604	TAA	TAAAA	1.08974	0.191924	2.77617e-07
MICU3	RXRB+	ATF1+	rs111619128	8	16325829	A	AAATC	rs35629252	8	17940008	G	C	1.55318	0.273555	2.77846e-07
EVI5L	RXRB+	SIX5+	rs543072709	19	7996001	A	G	rs117737460	19	7867369	A	C	1.39762	0.246347	2.82752e-07
CHERP	RXRB+	ATF1+	rs117467123	19	16407691	A	G	rs62128030	19	16944367	T	C	0.891331	0.157298	2.90664e-07
AFMID	RXRB+	HOXC6+	rs35051948	17	76285485	C	CG	rs8081752	17	76508555	C	T	1.4858	0.262554	2.99547e-07
PPARG	RXRB+	ATF1+	rs144573635	3	11960349	C	T	rs9875104	3	12685243	T	A	1.87538	0.331547	3.02617e-07
PPP1R26	RXRB+	TEAD2+	rs11145988	9	139321545	A	G	rs62578992	9	139108308	A	G	1.56367	0.276796	3.11598e-07
ZNF583	RXRB+	HOXC6+	rs302449	19	56387677	G	T	rs8102636	19	57192683	T	C	1.56095	0.276768	3.23399e-07
PMM2	RXRB+	TEAD2+	rs35941216	16	8355615	A	T	rs62032540	16	8800343	T	G	1.29279	0.229822	3.43079e-07
DNMBP	RXRB+	TEAD2+	rs113367292	10	102682623	T	C	rs200722400	10	101580843	G	GA	1.47394	0.262671	3.62563e-07
DIP2B	RXRB+	HOXC6+	rs11169150	12	50166746	C	A	rs71441390	12	51057338	C	CAAATAAATAAAT	1.51174	0.269445	3.63722e-07
DACT3	RXRB+	HOXC6+	rs62136849	19	47556422	T	C	rs553522284	19	47877693	C	CA	1.341	0.239143	3.68146e-07
TAPBP	RXRB+	SIX5+	rs527458271	6	33752242	G	T	rs2076534	6	32362416	T	G	1.46845	0.262012	3.72622e-07
SNPH	RXRB+	ATF1+	rs553426	20	935329	C	G	rs11477175	20	2112440	T	TG	0.939497	0.168017	3.92284e-07
FGD4	RXRB+	ATF1+	rs149833777	12	32580348	T	G	rs11371290	12	32079346	C	CTT	1.45266	0.259918	3.96601e-07
GBP3	RXRB+	ATF1+	rs12046264	1	90319130	T	C	rs146553888	1	89487524	GCAAGGGAGATGTCAGA	G	1.03464	0.185249	4.02713e-07
INTS1	RXRB+	HOXC6+	rs62430821	7	943699	A	G	rs118067762	7	1329671	C	G	1.59688	0.286911	4.35032e-07
NUMBL	RXRB+	ATF1+	rs76206979	19	41846200	C	T	rs3760636	19	40863491	G	A	1.31566	0.236499	4.39734e-07
PAX8	RXRB+	HOXC6+	rs72837226	2	114818119	G	A	rs2863244	2	114000866	G	A	1.07025	0.192434	4.42268e-07
INPP5A	RXRB+	SIX5+	rs200456942	10	133611454	T	TCCCACA	rs149647663	10	134217366	GGTGGGCAGGGAGGACCTTCCAGGGTGT	G	1.7377	0.312623	4.47932e-07
SCARB1	RXRB+	SIX5+	rs148531853	12	126247735	A	AT	rs71780028	12	125365123	CA	C	1.36099	0.245255	4.64593e-07
PAX8	RXRB+	ATF1+	rs72837226	2	114818119	G	A	rs10206547	2	114445854	A	T	1.06537	0.19247	4.91336e-07
ACADSB	RXRB+	HOXC6+	rs72831294	10	125025418	G	A	rs11461379	10	125548394	G	GA	1.72682	0.312335	5.04235e-07
USP31	RXRB+	SIX5+	rs137906243	16	23729780	CATAAA	C	rs112988555	16	23858898	CATCCATCCATCCATCT	C	1.32659	0.240513	5.31145e-07
ARHGAP31	RXRB+	ATF1+	rs73175814	3	119510114	A	G	rs35473497	3	119268065	TG	T	1.6401	0.297879	5.52124e-07
NFIB	RXRB+	HOXC6+	rs17311321	9	14795546	T	C	rs72700549	9	14396011	G	A	1.3733	0.249585	5.60072e-07
GBP3	RXRB+	KLF10+	rs12046264	1	90319130	T	C	rs12136785	1	89478687	T	A	1.06382	0.19343	5.6581e-07
CCDC102A	RXRB+	HOXC6+	rs16959398	16	57866691	T	C	rs111218339	16	57602703	G	C	1.58921	0.289416	5.85625e-07
EPHB2	RXRB+	ATF1+	rs3765341	1	22534333	A	G	rs142916975	1	22974379	C	CCCACCAGATGGACTTCT	1.55495	0.28329	5.90745e-07
CCDC61	RXRB+	HOXC6+	rs71340606	19	47176838	C	CATAG	rs145438187	19	47383493	A	C	1.52949	0.279276	6.20256e-07
RBBP5	RXRB+	ATF1+	rs4396169	1	205768309	T	C	rs41377246	1	204617283	A	G	0.813288	0.148556	6.25173e-07
SLC31A1	RXRB+	HOXC6+	rs73556418	9	116724812	T	C	rs77426336	9	116137325	T	G	1.15763	0.211481	6.26962e-07
ZBTB14	RXRB+	HOXC6+	rs71360007	18	5803399	T	G	rs11081118	18	4444996	C	T	1.63783	0.299464	6.38777e-07
ORC5	RXRB+	HOXC6+	rs3808019	7	103575173	C	T	rs34181405	7	104159525	T	C	1.45326	0.266342	6.72131e-07
C1RL	RXRB+	KLF10+	rs3759322	12	6415994	T	C	ss1388038550	12	7489684	C	T	1.50546	0.275942	6.73885e-07
PPARG	RXRB+	KLF10+	rs144573635	3	11960349	C	T	rs114755087	3	11947477	T	C	1.80565	0.333365	7.87246e-07
SSRP1	RXRB+	ATF1+	rs79583614	11	57700178	T	G	rs58673483	11	57547543	T	TTTTTG	1.78256	0.330132	8.41617e-07
ACADSB	RXRB+	ATF1+	rs72831294	10	125025418	G	A	rs35532662	10	125593093	T	C	1.69705	0.315364	9.04563e-07
GBP3	RXRB+	HOXC6+	rs12046264	1	90319130	T	C	rs12146148	1	89471892	T	C	0.999296	0.186318	9.70511e-07
GBP3	RXRB+	TEAD2+	rs12046264	1	90319130	T	C	rs12146148	1	89471892	T	C	0.999296	0.186318	9.70511e-07
ATXN7L1	RXRB+	HOXC6+	rs11977943	7	105394542	T	C	rs150242446	7	105589149	C	CT	0.821887	0.153428	9.95965e-07
SLC31A1	RXRB+	TEAD2+	rs73556418	9	116724812	T	C	rs1864718	9	116950149	G	A	1.14003	0.21292	1.00601e-06
UBE2O	RXRB+	SIX5+	rs138270634	17	74869745	CT	C	rs530528683	17	75381246	C	CT	1.5421	0.288492	1.04175e-06
SBNO2	RXRB+	HOXC6+	rs72620507	19	2076457	C	A	rs72979662	19	1998888	A	G	1.33908	0.250895	1.07575e-06
KLHL36	RXRB+	SIX5+	rs11445947	16	85050554	CT	C	rs381037	16	83764386	A	G	1.24606	0.233508	1.0798e-06
UBE2K	RXRB+	ATF1+	rs562312692	4	40376887	C	CA	rs385753	4	39807565	T	C	1.54862	0.290305	1.08752e-06
PMM2	RXRB+	ATF1+	rs35941216	16	8355615	A	T	rs34006928	16	9423204	C	T	1.15174	0.215909	1.08792e-06
PHF1	RXRB+	TEAD2+	rs663169	6	33684963	G	A	rs72880049	6	33492839	A	G	1.2928	0.242377	1.09023e-06
PPP2R2A	RXRB+	SIX5+	rs113429518	8	26915932	A	C	rs17237292	8	25806471	T	C	1.17399	0.220203	1.10062e-06
MEGF6	RXRB+	KLF10+	rs142473442	1	3022491	A	ATCCTTAGTGTGCCCCGGGGTCCACCTGTGC	rs12744097	1	2438167	A	G	1.60287	0.300721	1.10632e-06
SYNGR2	RXRB+	SIX5+	rs11657180	17	76131247	A	G	rs7219932	17	77005693	T	C	1.43248	0.268852	1.11489e-06
KLHL36	RXRB+	ATF1+	rs11445947	16	85050554	CT	C	rs11640918	16	84680906	T	A	1.25164	0.234941	1.11785e-06
BRD2	RXRB+	HOXC6+	rs62397636	6	33838727	C	T	rs3998113	6	33792973	C	G	1.21582	0.228363	1.13273e-06
CDC123	RXRB+	ATF1+	rs34398128	10	12483088	T	C	rs375740395	10	11822126	C	CA	1.34593	0.252975	1.1492e-06
RCE1	RXRB+	SIX5+	rs75434281	11	66689806	A	G	rs5792422	11	67418974	G	GT	1.49723	0.281544	1.16042e-06
LINC00526	RXRB+	HOXC6+	rs145720834	18	5384981	AAGA	A	rs75142587	18	4707071	A	AAT	1.23401	0.232109	1.16694e-06
ZBTB14	RXRB+	ATF1+	rs71360007	18	5803399	T	G	rs34958726	18	4505562	TA	T	1.60585	0.302153	1.17531e-06
ZBTB14	RXRB+	TEAD2+	rs71360007	18	5803399	T	G	rs145076484	18	5308026	C	CAT	1.60794	0.303222	1.23124e-06
ERCC2	RXRB+	HOXC6+	rs112148694	19	46756048	T	C	rs61093188	19	46378515	G	GA	1.61666	0.305427	1.27911e-06
GRP	RXRB+	TEAD2+	rs4940708	18	56133700	G	T	rs58285566	18	56401001	G	A	1.33895	0.253091	1.29292e-06
FOXO3	RXRB+	SIX5+	rs12190122	6	107895941	C	G	rs1527877	6	107994164	C	G	1.67428	0.316886	1.32794e-06
ISG20	RXRB+	SIX5+	rs79839269	15	89922621	G	A	rs12102144	15	88825912	C	T	1.22597	0.23237	1.36819e-06
REXO1	RXRB+	SIX5+	rs199759027	19	1600084	G	GGGCCCAGCAGATTCTAGGAA	rs12611251	19	1737123	T	C	1.37212	0.261176	1.4929e-06
POLH	RXRB+	TEAD2+	rs1322651	6	44522183	A	C	rs111963549	6	43433330	T	C	1.2028	0.229252	1.5342e-06
UBXN2B	RXRB+	HOXC6+	rs34414201	8	60297057	T	TACA	rs56362835	8	60350731	T	C	1.32768	0.253337	1.56978e-06
POLR2E	RXRB+	KLF10+	rs17554909	19	1095430	G	T	rs1982772	19	911453	C	A	0.840808	0.160436	1.56979e-06
PIGN	RXRB+	ATF1+	rs74878768	18	60641575	T	C	rs57655388	18	60267272	G	A	1.47894	0.282327	1.58447e-06
UBXN2B	RXRB+	ATF1+	rs34414201	8	60297057	T	TACA	rs12334405	8	59990916	A	G	1.3271	0.253389	1.59055e-06
ADPRM	RXRB+	KLF10+	rs12945836	17	11180696	A	G	rs10643928	17	11101155	TTTCA	T	1.19221	0.227912	1.63087e-06
TPGS1	RXRB+	KLF10+	rs80021996	19	300893	G	C	rs200867864	19	587741	A	AT	1.25781	0.240479	1.63456e-06
CCDC94	RXRB+	ATF1+	rs73523851	19	3469839	A	G	rs111235161	19	5171214	AT	A	1.62446	0.311525	1.73906e-06
PMEPA1	RXRB+	SIX5+	rs78047116	20	56820166	T	C	rs73299116	20	56531691	G	A	1.89193	0.363114	1.76805e-06
NPEPL1	RXRB+	HOXC6+	rs271950	20	58012657	A	G	rs2865438	20	56557077	A	G	1.24753	0.239566	1.78754e-06
CDC123	RXRB+	TEAD2+	rs34398128	10	12483088	T	C	rs7089174	10	12342278	C	T	1.31721	0.253029	1.79951e-06
AGRN	RXRB+	ATF1+	rs75700266	1	1159485	T	C	rs200588723	1	953183	A	AGT	1.4153	0.272595	1.8989e-06
AMN1	RXRB+	TEAD2+	rs117640848	12	30974161	A	G	rs2682703	12	31491952	A	G	1.53292	0.295386	1.9167e-06
BNIP3	RXRB+	ATF1+	rs77488035	10	133143494	T	C	rs7906019	10	132962137	C	A	1.08992	0.210407	1.98876e-06
GFPT2	RXRB+	TEAD2+	rs57851421	5	180499329	G	C	rs564487821	5	180051227	GT	G	0.788988	0.152439	2.02222e-06
CEP164	RXRB+	HOXC6+	rs200742060	11	117415957	A	C	rs17174502	11	116759655	A	G	1.01221	0.19563	2.0353e-06
MT2A	RXRB+	SIX5+	rs76299088	16	56762197	A	T	rs3785143	16	55695106	T	C	1.32645	0.25678	2.10263e-06
MT2A	RXRB+	HOXC6+	rs76299088	16	56762197	A	T	rs3785143	16	55695106	T	C	1.32645	0.25678	2.10263e-06
MT2A	RXRB+	ATF1+	rs76299088	16	56762197	A	T	rs3785143	16	55695106	T	C	1.32645	0.25678	2.10263e-06
MT2A	RXRB+	TEAD2+	rs76299088	16	56762197	A	T	rs3785143	16	55695106	T	C	1.32645	0.25678	2.10263e-06
MT2A	RXRB+	KLF10+	rs76299088	16	56762197	A	T	rs3785143	16	55695106	T	C	1.32645	0.25678	2.10263e-06
HES6	RXRB+	SIX5+	rs71402725	2	238305660	T	TGATA	rs958153	2	238332738	T	C	0.65123	0.126078	2.10607e-06
PRICKLE2	RXRB+	HOXC6+	rs56184983	3	63607078	T	C	rs539890800	3	63635102	T	C	1.20369	0.233037	2.1069e-06
CPEB4	RXRB+	HOXC6+	rs13177353	5	173424817	G	A	rs4280889	5	172681125	T	G	1.49287	0.289466	2.1723e-06
LTBP1	RXRB+	SIX5+	rs10605910	2	34121327	GCA	G	rs4474865	2	33385073	T	C	1.4364	0.278743	2.20784e-06
IFIT5	RXRB+	TEAD2+	rs1815326	10	90407382	C	T	rs11592280	10	91358374	T	C	1.49258	0.289656	2.20967e-06
DAGLB	RXRB+	SIX5+	rs17165832	7	7308141	G	A	rs2345060	7	6039129	C	T	1.24188	0.241262	2.25748e-06
SNPH	RXRB+	KLF10+	rs553426	20	935329	C	G	rs188156	20	562445	C	A	0.878817	0.170779	2.27043e-06
MAML1	RXRB+	SIX5+	rs4700782	5	178551155	A	G	rs76171920	5	180021805	T	G	1.27128	0.247158	2.291e-06
PCBD1	RXRB+	ATF1+	rs112300355	10	73032634	CTGTTTGTT	C	rs1767174	10	72594192	G	A	1.6373	0.318433	2.30765e-06
ISG20	RXRB+	ATF1+	rs79839269	15	89922621	G	A	rs62020520	15	88303047	T	C	1.20774	0.235165	2.36205e-06
C16orf13	RXRB+	ATF1+	rs55828954	16	1141198	A	G	rs2105944	16	621673	T	C	1.30773	0.254797	2.39235e-06
DEK	RXRB+	ATF1+	rs550649241	6	18756435	C	T	rs9477550	6	17890002	G	T	0.986068	0.19225	2.42348e-06
MAST4	RXRB+	TEAD2+	rs67715593	5	65065159	G	C	rs2561207	5	65023739	C	G	1.38759	0.270568	2.42957e-06
RIMKLB	RXRB+	ATF1+	ss1388049572	12	7875788	A	G	ss1388086771	12	8980090	C	A	1.49935	0.292958	2.53003e-06
C10orf11	RXRB+	HOXC6+	rs565867114	10	78868165	C	CAAAA	rs10824307	10	77185310	G	C	1.25844	0.245941	2.54123e-06
DDX6	RXRB+	HOXC6+	rs548285997	11	117817123	C	G	rs12361715	11	119659301	T	C	1.57506	0.308346	2.62874e-06
LTBP1	RXRB+	HOXC6+	rs10605910	2	34121327	GCA	G	rs10536431	2	33383685	TGA	T	1.42964	0.280163	2.68215e-06
PRSS23	RXRB+	SIX5+	rs2513005	11	86451264	A	G	rs11234739	11	86399945	A	G	0.860209	0.168663	2.71058e-06
TMEM116	RXRB+	TEAD2+	rs73197957	12	111631835	G	A	rs200115536	12	113287213	A	AGTGT	1.99492	0.391685	2.78477e-06
CASP10	RXRB+	TEAD2+	rs79367668	2	201530730	C	T	rs73989603	2	202749796	A	G	1.19998	0.235708	2.80844e-06
LENG9	RXRB+	KLF10+	rs55715553	19	55846641	A	G	rs199755001	19	55245015	TTATAA	T	1.41306	0.277575	2.81087e-06
PDE6D	RXRB+	HOXC6+	rs77199945	2	231734580	A	G	rs144986777	2	231648157	A	AGTTTT	1.29462	0.254517	2.85657e-06
DDHD1	RXRB+	TEAD2+	rs4901190	14	52533233	T	A	rs79554780	14	53343678	A	G	0.962602	0.189303	2.87429e-06
GBP3	RXRB+	SIX5+	rs12046264	1	90319130	T	C	rs541032500	1	89475929	C	T	0.963503	0.189676	2.93293e-06
GFPT2	RXRB+	ATF1+	rs57851421	5	180499329	G	C	rs442599	5	180607023	C	T	0.77533	0.15267	2.94714e-06
RRP12	RXRB+	ATF1+	rs3763672	10	99197273	A	T	rs642752	10	99660299	G	A	1.31923	0.260345	3.07767e-06
INTS7	RXRB+	ATF1+	rs10544173	1	212557204	A	AATC	rs559386560	1	211788601	A	ATT	0.758579	0.14974	3.09292e-06
CEP85L	RXRB+	HOXC6+	rs12209730	6	119927456	A	G	rs544800565	6	118465775	TA	TAA	1.65124	0.32633	3.16421e-06
DNAJC14	RXRB+	SIX5+	rs7968967	12	55917786	A	G	rs143791725	12	56220180	A	G	0.820285	0.162192	3.19542e-06
ARSK	RXRB+	ATF1+	rs17341897	5	94501160	C	T	rs70978139	5	94265932	T	TTACATTTAAATA	1.3294	0.263088	3.25045e-06
C16orf13	RXRB+	HOXC6+	rs55828954	16	1141198	A	G	rs12447392	16	716798	T	C	1.29282	0.255925	3.26923e-06
UBTD1	RXRB+	ATF1+	rs12098374	10	98957430	G	A	rs56351841	10	98561169	G	GTA	0.799282	0.158508	3.3847e-06
TSPAN13	RXRB+	HOXC6+	rs34238820	7	16185267	T	TGA	rs847410	7	16964885	G	A	1.12698	0.223805	3.47684e-06
TSPAN13	RXRB+	KLF10+	rs34238820	7	16185267	T	TGA	rs847410	7	16964885	G	A	1.12698	0.223805	3.47684e-06
HSPA1B	RXRB+	SIX5+	rs7764819	6	32680576	G	T	NA	6	31327190	T	C	1.31369	0.260941	3.49199e-06
C14orf1	RXRB+	HOXC6+	rs1676243	14	76996480	T	G	rs73308641	14	76746697	A	G	-0.690427	0.137323	3.58258e-06
HSPA1B	RXRB+	TEAD2+	rs7764819	6	32680576	G	T	rs2244546	6	31435833	G	C	1.31149	0.261054	3.6374e-06
AK3	RXRB+	SIX5+	rs59785951	9	3810812	G	A	rs148058371	9	5035205	C	G	1.61448	0.321436	3.65267e-06
IAH1	RXRB+	HOXC6+	rs4669403	2	9782132	A	C	rs16855895	2	10298766	G	A	-0.669597	0.133354	3.67383e-06
GAN	RXRB+	HOXC6+	NA	16	81361563	T	A	rs2927316	16	81557689	C	G	1.72308	0.343254	3.69327e-06
NME7	RXRB+	HOXC6+	rs527900738	1	170109447	T	TA	rs35072136	1	168423776	A	AGC	1.36141	0.271685	3.82059e-06
MCEE	RXRB+	ATF1+	rs538538759	2	70397386	ATT	ATTT	rs143529795	2	71248492	A	C	1.32713	0.265188	3.91728e-06
GAN	RXRB+	ATF1+	NA	16	81361563	T	A	rs7206065	16	80969423	T	C	1.71396	0.343079	4.04944e-06
TNC	RXRB+	ATF1+	rs150602355	9	117523563	GTATCTATCTATCTATC	GTATCTATC	rs12237801	9	118191268	T	A	1.49145	0.298708	4.09363e-06
UBE2W	RXRB+	TEAD2+	rs202031671	8	74291557	AC	A	rs11785990	8	74991243	T	C	1.42926	0.286305	4.10815e-06
CACNA2D1	RXRB+	HOXC6+	rs138255379	7	81203065	GA	G	rs111591985	7	82726495	G	A	1.2447	0.249526	4.16862e-06
CROT	RXRB+	TEAD2+	rs60851079	7	86646407	T	C	rs73194591	7	86473269	G	A	1.25178	0.251174	4.24181e-06
PAQR4	RXRB+	KLF10+	rs35314949	16	2706190	C	T	rs553019133	16	3003184	A	AT	0.929129	0.186468	4.25706e-06
ZNRD1	RXRB+	ATF1+	rs567987089	6	29936664	T	TATATATACACACAC	rs72498365	6	29908753	C	G	1.69468	0.340426	4.33345e-06
NDUFS7	RXRB+	HOXC6+	rs55869726	19	586693	A	G	rs202066040	19	1524599	CGTGTGTGTGTGTGT	C	1.22563	0.246373	4.39035e-06
FAM50B	RXRB+	ATF1+	rs74555524	6	2970280	T	C	rs7764724	6	4605601	C	T	1.17438	0.236638	4.59521e-06
CBX4	RXRB+	TEAD2+	rs11652119	17	77946793	G	A	rs2629390	17	78718221	T	C	1.52729	0.308169	4.7152e-06
CIT	RXRB+	ATF1+	rs2698088	12	119272824	C	T	rs199511026	12	119784629	T	C	1.70556	0.34515	4.98438e-06
TGDS	RXRB+	HOXC6+	rs1750999	13	95821727	T	C	rs2487566	13	95845272	A	G	1.51636	0.306878	4.98886e-06
FAM101B	RXRB+	SIX5+	rs4985595	17	109511	T	C	rs112699978	17	206125	C	T	1.37321	0.278147	5.07069e-06
HES6	RXRB+	ATF1+	rs71402725	2	238305660	T	TGATA	rs202183596	2	239902414	A	AT	0.610546	0.123727	5.11628e-06
PPOX	RXRB+	KLF10+	rs574135309	1	160257898	AT	A	rs28505989	1	161941382	G	C	0.853887	0.173046	5.12016e-06
AC092295.7	RXRB+	KLF10+	rs150825125	19	37760574	C	T	rs147807842	19	37030033	A	G	2.20243	0.446445	5.14308e-06
TPGS1	RXRB+	HOXC6+	rs80021996	19	300893	G	C	rs12610275	19	521407	A	G	1.16225	0.235821	5.23697e-06
C16orf13	RXRB+	SIX5+	rs55828954	16	1141198	A	G	NA	16	326525	G	A	1.25605	0.255238	5.38703e-06
BLZF1	RXRB+	SIX5+	rs35072136	1	168423776	A	AGC	rs12026728	1	169383105	T	C	1.68919	0.34489	5.88657e-06
CIT	RXRB+	TEAD2+	rs2698088	12	119272824	C	T	rs188358766	12	120146301	T	A	1.69307	0.345952	5.97295e-06
CBX4	RXRB+	ATF1+	rs11652119	17	77946793	G	A	rs11652074	17	78773977	A	G	1.50831	0.308248	5.99081e-06
HADH	RXRB+	SIX5+	rs79459692	4	109928063	A	G	rs13150845	4	109795190	A	C	1.47777	0.302081	6.01824e-06
DNAJC14	RXRB+	KLF10+	rs7968967	12	55917786	A	G	rs564552735	12	56164720	C	CT	0.779524	0.159726	6.28872e-06
TPGS1	RXRB+	ATF1+	rs80021996	19	300893	G	C	rs12610721	19	522436	A	C	1.1471	0.235046	6.2899e-06

## Sheet: Fibroblast_iPSC_Independent_eQT
gene	Cell Type 1	Cell Type 2	Cell Type 1 rsID	Cell Type 1 Chromosome	Cell Type 1 SNP Location (bp)	Cell Type 1 Allele 1	Cell Type 1 Allele 2	Cell Type 2 rsID	Cell Type 2 Chromosome	Cell Type 2 SNP Location (bp)	Cell Type 2 Allele 1	Cell Type 2 Allele 2	Beta	SE	P
DNAJC15	SIX5+	CEBPG+	rs17553284	13	43597706	T	C	rs73187211	13	42633965	G	A	-0.999365	0.133732	1.04572e-10
HERC1	SIX5+	CEBPG+	rs12913346	15	63530965	A	C	rs76162994	15	63328962	C	A	-0.828693	0.174432	9.21316e-06
ATG9A	SIX5+	CEBPG+	rs4552183	2	221027278	C	T	rs16860002	2	220372633	C	T	1.05865	0.231871	1.85666e-05
DNAJC15	HOXC6+	CEBPG+	rs17553284	13	43597706	T	C	rs73187211	13	42633965	G	A	-1.15906	0.115733	1.35383e-15
LEPROT	HOXC6+	HIC2+	rs1045895	1	65897981	A	G	rs2997085	1	66392484	C	A	-0.676515	0.107632	1.80859e-08
SPAST	HOXC6+	HIC2+	rs13392394	2	31311398	G	A	rs10198807	2	33216805	G	A	1.15777	0.248449	1.30147e-05
L3HYPDH	HOXC6+	CEBPG+	rs58054683	14	60745057	C	CT	rs8009556	14	60074264	A	G	-0.930779	0.213782	4.06901e-05
DNAJC15	ATF1+	CEBPG+	rs17553284	13	43597706	T	C	rs73187211	13	42633965	G	A	-1.13685	0.111792	6.87767e-16
LEPROT	ATF1+	HIC2+	rs3934256	1	65904455	G	C	rs2997085	1	66392484	C	A	-0.719441	0.108335	3.94576e-09
SPAST	ATF1+	HIC2+	rs11693385	2	31324729	G	C	rs10198807	2	33216805	G	A	1.28808	0.27503	1.19083e-05
VPS16	ATF1+	CEBPG+	rs150996533	20	3664915	G	A	rs6051393	20	2766568	A	G	1.4306	0.310609	1.59697e-05
LSM2	ATF1+	CEBPG+	rs2105957	6	31421640	G	C	rs3130788	6	30810993	A	G	0.919643	0.205582	2.61969e-05
LEPROT	TEAD2+	HIC2+	rs17750	1	65898873	C	G	rs2997085	1	66392484	C	A	-0.597946	0.109159	5.22312e-07
IFIT5	TEAD2+	CEBPG+	rs11592280	10	91358374	T	C	rs1214457	10	90441552	A	G	1.40859	0.282366	3.67561e-06
C20orf194	TEAD2+	CEBPG+	rs371732454	20	3072817	CA	C	rs574174	20	3650694	T	C	1.36481	0.284327	7.6267e-06
DNAJC15	KLF10+	CEBPG+	rs17624339	13	43612074	G	A	rs73187211	13	42633965	G	A	-0.878028	0.135955	9.03633e-09
IFIT5	RXRB+	CEBPG+	rs1815326	10	90407382	C	T	rs1214457	10	90441552	A	G	1.56297	0.274361	2.57418e-07
LEPROT	HIC2+	HOXC6+	rs2997085	1	66392484	C	A	rs1045895	1	65897981	A	G	1.97818	0.271827	5.15233e-08
LEPROT	HIC2+	ATF1+	rs2997085	1	66392484	C	A	rs3934256	1	65904455	G	C	1.97818	0.271827	5.15233e-08
LEPROT	HIC2+	TEAD2+	rs2997085	1	66392484	C	A	rs17750	1	65898873	C	G	1.97818	0.271827	5.15233e-08
DNAJC15	CEBPG+	SIX5+	rs73187211	13	42633965	G	A	rs17553284	13	43597706	T	C	1.9036	0.273829	1.21613e-07
DNAJC15	CEBPG+	HOXC6+	rs73187211	13	42633965	G	A	rs17553284	13	43597706	T	C	1.9036	0.273829	1.21613e-07
DNAJC15	CEBPG+	ATF1+	rs73187211	13	42633965	G	A	rs17553284	13	43597706	T	C	1.9036	0.273829	1.21613e-07
DNAJC15	CEBPG+	KLF10+	rs73187211	13	42633965	G	A	rs17624339	13	43612074	G	A	1.9036	0.273829	1.21613e-07
HERC1	CEBPG+	SIX5+	rs76162994	15	63328962	C	A	rs12913346	15	63530965	A	C	1.58456	0.24608	4.80994e-07
L3HYPDH	CEBPG+	ATF1+	rs8009556	14	60074264	A	G	rs5809029	14	59832206	T	TA	1.73162	0.276641	7.83664e-07
