# Supplementary material for: Single cell eQTL analysis identifies cell type-specific genetic control of gene expression in fibroblasts and reprogrammed induced pluripotent stem cells
Source: Genome Biol. 2021 Mar 5;22:76. doi: 10.1186/s13059-021-02293-3 (PMC7934233; doi:10.1186/s13059-021-02293-3)
Supplement: Supplementary file 10 — Additional file 10: Table S9. eQTLs that demonstrate SNP-cell type interactions. [file 13059_2021_2293_MOESM10_ESM.xlsx]

## Sheet: Sheet1
Gene	rsID	Chromosome	SNP Location (bp)	Allele 1	Allele 2	Interaction ANCOVA P-value	Interaction ANCOVA FDR
GLTSCR1	rs58596688	19	48478750	A	G	6.30E-07	1.15E-04
LDLRAP1	rs3767880	1	26069415	A	G	1.16E-06	1.15E-04
C6orf226	rs147565343	6	41936539	G	GTGTT	3.78E-06	2.49E-04
CPNE1	rs201177249	20	34521027	C	CT	5.31E-06	2.63E-04
DAB1	rs113341250	1	59694536	A	AT	1.28E-05	4.87E-04
RAD51	rs557058394	15	41432615	CA	C	1.47E-05	4.87E-04
MARCH2	rs1136888	19	8536754	T	C	3.48E-05	9.85E-04
LXN	rs11448918	3	158416466	CT	C	4.41E-05	0.001092701824
XRRA1	rs11236244	11	74478052	C	T	6.27E-05	0.001379558257
ZNF846	rs374962918	19	9711198	CA	C	8.81E-05	0.001744336356
SSC5D	rs11084399	19	56000492	T	C	9.74E-05	0.001753449091
CAP2	rs12199317	6	17072051	T	C	1.11E-04	0.001834097296
TRERF1	rs62417477	6	43085339	A	G	3.78E-04	0.005760819629
TTC32	rs12617761	2	20088018	T	C	4.17E-04	0.005891059027
WBSCR27	rs538606782	7	73235682	G	GTT	4.81E-04	0.006326349116
ZNF880	rs7259863	19	52889719	T	A	5.34E-04	0.006326349116
ZC3H7A	rs58552272	16	10871095	C	A	5.43E-04	0.006326349116
C1QTNF6	rs6000495	22	37334953	A	G	7.10E-04	0.007805553591
DAPK2	rs12913335	15	64329992	T	G	9.51E-04	0.009911782737
MT1M	rs12600038	16	56648626	A	G	0.00106505403	0.0105440349
SPSB2	ss1388026460	12	7014962	G	A	0.001120241591	0.01056227786
GTF2H5	rs7756922	6	158574892	T	G	0.001182253816	0.01064028435
LRRC15	rs923931	3	194085047	A	G	0.001412961321	0.01211678147
ENPP2	rs11309224	8	120818149	C	CT	0.001468700784	0.01211678147
DNAJC15	rs17553284	13	43597706	T	C	0.001603148811	0.01269693858
C16orf13	rs12447392	16	716798	T	C	0.002197412382	0.01673414045
AP000688.8	rs62230787	21	37376480	G	A	0.002347173764	0.0172126076
PIGP	rs3753070	21	38466261	T	A	0.002767684544	0.01957148356
AC009336.24	rs2113560	2	177030986	C	T	0.003066087992	0.02093398008
POMZP3	rs60253022	7	76314341	A	G	0.003261168753	0.02152371377
ERAP2	rs201055010	5	96325031	TA	T	0.003921521548	0.02504713763
C17orf97	rs28380314	17	252628	G	A	0.005219280517	0.0322942982
ENOSF1	rs2790	18	673086	G	A	0.005397177645	0.03238306587
QPCT	rs6708310	2	37600427	G	A	0.005644682806	0.03287197634
POLR1D	rs2232669	13	28195495	T	C	0.006015876108	0.03403267055
CCZ1	rs71010918	7	6859772	CA	C	0.006696578624	0.03683118243
PFDN5	rs1056692	12	53687387	G	A	0.007102330849	0.03800706779
GBP3	rs541032500	1	89475929	C	T	0.007495971616	0.03905795737
SEPT1	rs4465620	16	30432103	C	T	0.00838316839	0.04256070106
POLR2L	rs72843223	11	1449899	T	G	0.008779713574	0.04293715431
PGD	rs4846198	1	10282186	A	G	0.009088842522	0.04293715431
DNPH1	rs55848540	6	43148052	T	C	0.009107881218	0.04293715431
