# Supplementary material for: Single cell eQTL analysis identifies cell type-specific genetic control of gene expression in fibroblasts and reprogrammed induced pluripotent stem cells
Source: Genome Biol. 2021 Mar 5;22:76. doi: 10.1186/s13059-021-02293-3 (PMC7934233; doi:10.1186/s13059-021-02293-3)
Supplement: Supplementary file 11 — Additional file 11: Table S10. eQTL models tested. [file 13059_2021_2293_MOESM11_ESM.xlsx]

## Sheet: Sheet1
		Individual_Average + qn + zt	Individual_Average + qn + zt + 1_PEER_factor	Individual_Average + qn + zt + 10_PEER_factors	all_cells + qn + zt + Individual_Random_Effect	all_cells + Individual_Random_Effect
eGenes	SIX5+ Fibroblast	6	6	6	0	0
	HOXC6+ Fibroblast	6	9	15	0	0
	ATF1+ Fibroblast	10	8	13	0	0
	TEAD2+ Fibroblast	3	5	6	0	0
	KLF10+ Fibroblast	2	2	5	0	0
	RXRB+ Fibroblast	2	2	0	0	0
	BRF2+ iPSC	0	0	0	0	0
	ATF2+ iPSC	0	0	0	0	0
	HIC2+ iPSC	0	0	0	0	0
	CEBPG+ iPSC	2	3	0	0	0
